# Supplementary material for: Plasticity in visual cortex is disrupted in a mouse model of tauopathy
Source: Commun Biol. 2022 Jan 20;5:77. doi: 10.1038/s42003-022-03012-9 (PMC8776781; doi:10.1038/s42003-022-03012-9)
Supplement: Supplementary file 4 — Supplementary Data 1 [file 42003_2022_3012_MOESM4_ESM.xlsx]

## Sheet: Tau Burden
Genotype	age	V1_mean_grey_levels	HPC_mean_grey_levels
Tau-	5	-0.743523	-0.50674
Tau-	5	0.227963	0.42575
Tau+	8	2.29806	1.65461
Tau-	5	-0.838784	-0.536075
Tau-	8	-0.505118	-0.0274331
Tau+	5	0.314439	1.29361
Tau+	5	1.95792	1.13979
Tau+	8	0.827915	0.275705
Tau+	8	1.04471	1.41338
Tau-	8	-0.172838	-0.683745
Tau+	5	1.42328	2.1202
Tau-	8	-0.0968972	-0.658568
Tau-	5	-1.31277	-0.657759
WT	8	-1.40126	-0.710984
Tau+	5	-0.224044	0.686322
WT	8	-1.00979	0.188888
WT	5	-1.91335	-0.368332
Tau-	5	-0.987988	-0.759453
WT	5	-1.11414	0.0727161
Tau+	5	0.289918	0.682963
Tau-	8	-0.416998	-0.644122
WT	8	-0.726374	-0.400839
Tau+	8	1.82024	1.92253
Tau+	8	1.53955	1.70475
WT	8	-1.91747	-1.50008
Tau-	8	-1.07534	-1.29559
Tau-	8	-0.691216	-0.920853
Tau+	8	-0.626118	-0.385011
WT	8	-1.72962	-1.82502
Tau-	8	-1.80821	-1.27772
Tau+	8	-0.163059	0.800977
Tau+	8	0.419352	0.82204
Tau+	5	-0.156905	-0.241027
WT	5	-1.30038	-1.65386
Tau-	5	-0.976667	-1.19371
Tau+	5	0.114132	-0.031397
Tau+	5	0.782443	1.62296
WT	8	0.373485	-0.203894
Tau-	5	-1.16596	-0.420781
WT	8	0.696793	-0.234248
Tau-	8	-0.47561	-0.101102
Tau+	5	0.521329	0.123141
WT	8	0.203618	-0.314717
Tau-	5	0.524065	-0.424693
Tau+	8	-0.0657966	0.438162
Tau-	5	-0.214172	-0.598592
Tau-	5	-1.19979	-1.27579
WT	5	0.204418	0.0660693
Tau+	8	1.0593	0.834424
Tau-	5	0.267485	-0.308242
Tau-	8	0.874521	-0.567554
WT	8	0.142221	-0.75484
Tau-	8	-0.383699	-1.16782
Tau+	8	1.45739	1.70184
Tau+	5	1.13596	0.840163
WT	5	-0.944761	-1.24203
Tau+	8	1.47523	1.57507
Tau+	8	0.905135	1.68232
Tau+	5	0.681079	0.715135
Tau-	8	-0.0620084	-0.612762
Tau+	5	1.47141	2.15164
Tau-	8	0.129521	-0.408234
WT	8	-0.42219	-0.808996
WT	5	0.291995	-0.294623
Tau-	5	0.36096	-0.692593
Tau-	8	1.00701	-0.245335

## Sheet: Brain Weight
Phenotype	Age_months_	BrainWeight_g_
WT	5	0.5176
WT	5	0.4935
Tau+	5	0.4322
Tau+	5	0.409
Tau-	5	0.4479
Tau-	5	0.4453
Tau-	5	0.4448
Tau-	5	0.4493
Tau+	5	0.4183
Tau+	5	0.4
Tau-	5	0.4469
Tau+	5	0.4463
WT	8	0.514
Tau+	8	0.422
Tau-	8	0.4761
WT	8	0.5125
Tau+	8	0.4168
Tau-	8	0.4567
Tau-	8	0.453
Tau+	8	0.41
Tau-	8	0.452
WT	8	0.5076
Tau+	8	0.3787
Tau-	8	0.4598
WT	8	0.5095
Tau+	8	0.3708
Tau+	8	0.3866
Tau-	8	0.4725
Tau+	5	0.4411
WT	5	0.5292
Tau-	5	0.4327
Tau+	5	0.476
Tau-	5	0.4518
WT	5	0.5048
Tau-	5	0.4481
Tau+	5	0.412
Tau-	5	0.441
Tau-	5	0.4502
Tau+	5	0.4656
Tau-	5	0.4505
Tau+	5	0.4432
Tau+	5	0.4388
WT	5	0.5062
Tau+	5	0.4349
Tau-	5	0.4494
WT	5	0.489
Tau+	8	0.4567
WT	8	0.4418
Tau-	8	0.3576
Tau+	8	0.465
Tau-	8	0.5183
WT	8	0.5149
Tau-	8	0.4317
Tau+	8	0.452
Tau-	8	0.5734
WT	8	0.4105
WT	8	0.5392
Tau-	8	0.4457
Tau-	8	0.4107
Tau-	8	0.4538
Tau+	8	0.5256
WT	8	0.5289
WT	8	0.5232
Tau+	8	0.4162
Tau+	8	0.3934
Tau+	8	0.382

## Sheet: VEPs 5-month old
Time	Tau_pos_1	Tau_pos_2	Tau_pos_3	Tau_pos_4	Tau_pos_5	Tau_pos_6	Tau_pos_7	Tau_pos_8	Tau_pos_9	Tau_pos_10	Tau_pos_11	Tau_neg_1	Tau_neg_2	Tau_neg_3	Tau_neg_4	Tau_neg_5	Tau_neg_6	Tau_neg_7	Tau_neg_8	Tau_neg_9	Tau_neg_10	Tau_neg_11	Tau_neg_12
0	-0.646354	1.66006	1.10816	3.1321	0.852645	5.46092	-5.04234	9.41575	0.579637	4.25381	-2.06136	1.4607	2.96007	9.011	3.47632	1.31024	4.03641	2.26186	-0.0500387	1.23831	0.244114	6.4436	-2.52162
0.001	-0.232334	3.27346	1.07928	2.89619	0.823864	5.27026	-3.83361	8.99292	-0.802787	4.20077	-3.29794	2.84462	2.32924	10.1756	2.37125	2.0216	5.12175	1.23988	-0.668549	3.97945	-1.16832	5.37641	-1.84676
0.002	-0.327433	4.15497	1.24634	2.66509	0.458728	5.40886	-3.15949	10.7109	-0.806916	4.5717	-2.32768	3.39046	1.93506	11.6643	1.15117	3.7705	5.50357	-0.211724	-0.716538	4.58353	-2.56972	5.16247	-1.97726
0.003	-0.554163	5.32508	0.389305	2.94333	0.439907	4.24175	-1.31205	12.588	-0.137982	4.42287	-1.20244	3.3021	1.69637	10.6348	1.10816	3.41586	4.68703	2.42239	-0.978859	6.11159	-2.24854	5.85726	-1.70675
0.004	-0.518907	7.17431	0.164048	2.70903	3.36523	4.96265	-0.195206	13.2013	0.374692	4.28268	-0.832881	3.87107	0.972377	8.58287	1.39707	3.23018	4.8083	3.44505	-1.66937	6.00321	-0.671543	7.14776	-1.06976
0.005	-2.19627	7.37497	0.864883	3.11523	2.55202	6.81682	0.892142	12.0561	0.93943	4.93054	0.453544	4.07234	1.09939	5.75781	1.65191	3.8521	4.7437	3.15573	-2.04182	4.85499	0.0157564	7.92463	-0.969005
0.006	-2.6673	7.31744	0.577962	3.87936	2.42642	5.19494	2.60621	10.9938	2.34897	8.27733	0.616674	2.50074	0.372287	6.54445	0.842961	2.16589	4.10459	5.92548	-2.74617	5.22558	-0.138617	8.09263	-0.555295
0.007	-2.53992	6.98631	1.73765	4.68705	3.39412	4.72186	2.61382	8.91742	2.47255	10.588	0.87723	1.6191	-0.208272	5.09857	0.232824	0.867705	3.67931	7.84117	-2.58968	5.72382	1.8736	8.63762	0.859913
0.008	-3.11942	6.69762	2.11839	5.09943	3.59326	2.82231	3.62716	7.83614	4.11107	11.696	-0.477774	2.57851	-1.67794	4.36306	1.40151	1.02995	3.06775	8.38501	-2.18678	2.5489	2.93076	8.64432	0.693552
0.009	-3.05655	6.96464	0.628582	4.86662	4.40389	1.70788	4.3192	7.15718	4.10297	11.2897	0.00811825	3.56506	-0.812302	3.80651	1.34825	0.954487	2.5607	8.54407	-0.853457	2.88244	3.16125	8.37953	1.5258
0.01	-3.49449	6.88763	1.79928	4.55623	4.92884	-0.980544	3.46178	6.6048	1.89757	11.3662	0.833489	3.54013	1.08626	2.33024	2.74673	0.022091	1.97259	8.37051	0.688801	6.71085	2.10606	8.13205	2.31075
0.011	-2.87116	6.51521	2.7859	4.23774	5.54706	-3.3891	2.30321	7.28542	2.9793	9.24955	-0.57098	3.76814	4.14898	4.74697	3.68144	0.757373	1.41618	9.43089	1.28097	4.84451	2.02519	8.21974	0.787587
0.012	-1.23618	6.76117	1.51449	4.47013	5.11803	-2.27312	1.82022	7.29526	3.12053	6.97643	-0.968478	4.37317	6.74119	6.34367	3.05167	3.73975	1.32836	6.66401	2.08954	3.44404	0.869541	7.24697	1.00966
0.013	-0.969879	7.67752	1.61704	4.0294	5.27365	-1.42705	1.2699	7.51933	2.92515	8.06126	-1.06527	4.41011	7.11269	8.03104	3.14828	5.69113	1.2279	6.2098	2.06086	3.41316	-0.695937	6.42416	0.825407
0.014	-1.35492	7.52671	1.63848	4.08974	4.20481	-0.0213624	2.11465	7.69084	2.74838	8.26754	-0.971272	5.42593	8.18018	8.04709	1.84941	7.95508	0.950077	9.46996	2.02348	3.30153	0.642535	5.73545	0.197521
0.015	-1.60926	7.31547	2.14307	4.96097	1.90098	1.38962	4.34833	8.79887	3.41775	7.58363	-0.287497	8.00864	7.18297	8.38788	3.21438	10.9241	2.08369	10.1804	1.64268	3.14147	0.389851	5.25659	0.713457
0.016	-0.83728	7.71221	1.20575	3.82719	-2.00937	2.12472	5.89728	9.1892	5.34658	6.1039	0.74648	11.0202	6.17324	9.95075	5.2621	11.5567	3.15361	10.7266	0.898836	3.93946	-0.497641	5.65985	1.07123
0.017	0.127189	8.32745	-2.67164	1.89513	-9.12081	2.96428	7.93858	9.1611	5.57823	4.61528	1.45166	14.0661	6.93361	8.37087	5.72726	12.0842	3.54108	9.39044	1.42089	2.95713	-0.467211	5.25525	1.10052
0.018	1.09517	9.78412	-5.70078	-0.705373	-16.8988	5.14595	10.8624	10.3987	5.46906	4.8877	3.65373	16.0692	5.37776	6.9594	4.75849	11.5293	4.87859	9.29785	1.32419	3.63401	-0.872446	4.03684	0.329063
0.019	1.66725	11.4994	-12.3857	-2.9177	-26.3699	6.59539	14.4058	9.87154	5.24919	5.62996	4.62682	17.0957	1.56029	5.30958	2.29367	7.32133	5.18733	9.60669	1.45679	7.03679	0.90695	3.9737	1.1279
0.02	0.123037	11.6837	-20.6876	-9.06818	-37.0589	5.47701	16.5131	9.36737	4.67078	6.20117	4.68199	15.6416	-3.87151	-2.86322	0.752727	1.24303	4.42054	10.4422	1.17661	7.65991	2.8149	4.10519	1.32424
0.021	-1.25843	10.8323	-30.7102	-18.2337	-50.2995	4.61551	18.4144	9.34952	6.3509	7.85287	5.14962	11.2568	-13.0555	-11.0513	-4.96979	-6.33929	5.45869	11.4733	1.64878	8.75675	5.34313	4.94274	1.84475
0.022	-3.53978	9.17108	-43.0824	-25.2438	-66.0425	3.22425	21.9005	10.1452	7.07741	7.21356	3.71064	4.95245	-23.0145	-18.9887	-12.5619	-12.6061	6.23837	9.9304	3.06775	11.0532	6.13766	6.96986	4.07468
0.023	-8.7293	4.1237	-53.3738	-34.8268	-80.1318	-0.642525	21.0221	12.3473	6.36814	5.73193	3.17372	-2.67764	-32.9009	-29.0967	-21.1076	-22.2965	6.26351	5.73398	2.79009	12.0774	4.62427	7.58504	3.84745
0.024	-14.4912	-5.37018	-67.0346	-44.0628	-96.0128	-7.66629	18.3703	12.7029	7.84284	3.5052	-0.523198	-11.1951	-41.9797	-39.9695	-30.9282	-34.9	6.11301	-0.471977	4.51031	12.7473	2.86031	10.3222	4.27215
0.025	-24.0681	-17.6141	-78.2556	-51.4883	-110.077	-14.6346	14.9311	11.1351	7.90968	-1.61259	-6.42516	-20.3987	-48.7204	-55.0907	-41.0901	-46.0373	6.1088	-8.08139	7.09485	14.4002	-1.64949	11.3092	5.05913
0.026	-38.1683	-31.451	-90.3755	-59.2211	-120.716	-24.9991	3.6197	5.41934	5.18973	-8.88622	-19.1125	-30.2705	-54.2503	-70.2882	-51.4287	-59.9206	6.0147	-17.0694	7.96486	11.2447	-8.15402	9.34824	3.20858
0.027	-53.741	-46.3964	-104.029	-62.7196	-132.358	-38.9167	-13.2803	-5.18823	0.145222	-17.7208	-36.8789	-42.9118	-60.548	-88.5872	-59.5215	-71.532	1.2952	-29.3277	7.78911	5.86338	-17.7532	6.87528	0.844528
0.028	-72.2341	-62.0825	-111.972	-66.6725	-138.031	-51.5342	-33.4977	-16.8078	-7.39697	-29.4074	-54.9735	-57.563	-68.3527	-106.496	-70.3728	-81.68	-3.27294	-44.4546	5.47661	-2.15187	-30.2321	2.61818	-2.63809
0.029	-91.2744	-77.0172	-121.173	-69.5898	-139.636	-66.8177	-58.5731	-31.542	-16.8024	-42.8349	-78.9189	-74.1148	-78.0782	-120.498	-83.5049	-93.1153	-8.83354	-60.2224	1.31567	-15.1802	-45.4764	-5.5356	-8.53675
0.03	-109.429	-90.3741	-125.511	-71.2145	-137.291	-83.5748	-88.3186	-48.5557	-27.9932	-57.9049	-100.868	-91.1745	-89.2519	-131.547	-96.404	-101.278	-16.2264	-77.4348	-3.10503	-28.8923	-61.9028	-17.121	-14.4095
0.031	-127.44	-102.711	-125.295	-71.4562	-130.919	-95.6651	-120.183	-64.9138	-39.2205	-75.0496	-120.617	-103.893	-98.5981	-135.399	-106.235	-106.873	-24.3647	-91.983	-10.6513	-44.5725	-79.8646	-27.4955	-22.1905
0.032	-142.603	-114.994	-120.591	-70.6516	-124.137	-104.58	-146.698	-80.5215	-50.0869	-89.5137	-138.157	-110.906	-105.684	-134.646	-111.483	-110.468	-32.9845	-101.573	-20.7462	-61.1213	-102.85	-38.6953	-31.5101
0.033	-154.598	-126.551	-110.937	-69.4799	-112.824	-114.619	-163.987	-91.1509	-58.9777	-101.561	-147.35	-111.883	-110.02	-128.356	-114.043	-113.363	-39.917	-107.277	-32.3788	-78.6617	-123.169	-48.2177	-39.0091
0.034	-165.43	-135.293	-100.203	-67.7133	-98.9476	-122.344	-168.877	-96.7532	-66.9029	-111.061	-149.584	-107.486	-109.963	-118.483	-111.762	-111.829	-47.5781	-113.377	-44.4927	-95.7981	-137.823	-54.2193	-44.1652
0.035	-174.449	-142.423	-84.3664	-65.066	-84.9341	-128.252	-162.621	-96.7643	-70.53	-115.568	-147.2	-100.95	-105.378	-106.613	-106.324	-106.798	-53.667	-115.874	-54.456	-107.994	-146.276	-58.0438	-48.2318
0.036	-181.895	-147.209	-69.5096	-61.7045	-69.6518	-134.494	-152.268	-91.6132	-71.2051	-118.185	-140.289	-91.1184	-96.8471	-90.1772	-100.685	-99.7053	-60.3241	-114.029	-64.5229	-115.574	-145.768	-60.7357	-51.5166
0.037	-187.617	-149.427	-55.6177	-55.9252	-52.6381	-136.732	-141.322	-81.8206	-70.1442	-118.998	-128.484	-77.6045	-82.9849	-76.691	-93.5726	-90.8269	-65.216	-111.749	-71.3961	-117.189	-137.884	-62.8275	-51.0482
0.038	-192.695	-149.962	-40.4632	-49.0544	-35.3948	-136.894	-127.281	-69.7043	-65.8635	-116.351	-115.372	-61.4629	-64.0616	-63.2747	-82.7335	-81.1256	-67.3294	-109.182	-74.3765	-113.432	-129.344	-63.07	-48.5071
0.039	-196.137	-146.96	-23.7664	-42.2749	-18.3222	-136.451	-109.395	-55.1013	-61.5462	-112.892	-99.5421	-42.2233	-43.6501	-49.9779	-70.5309	-69.399	-69.5829	-105.871	-76.9164	-107.09	-115.774	-61.3462	-45.5716
0.04	-197.071	-142.653	-6.6818	-33.8874	-4.0886	-136.185	-87.1107	-38.9933	-56.8796	-109.885	-84.277	-20.9503	-24.7285	-40.0204	-60.7957	-62.2134	-68.41	-101.18	-78.2395	-99.408	-98.166	-58.694	-42.0683
0.041	-197.247	-136.524	5.64831	-26.3368	7.19853	-131.441	-64.5533	-22.5207	-53.1551	-105.648	-69.1005	0.891464	-8.24338	-32.9526	-51.308	-58.9352	-68.1867	-96.7611	-78.0015	-91.3932	-83.7442	-56.8478	-38.7251
0.042	-193.962	-127.548	16.7396	-20.9187	17.8457	-126.101	-39.9605	-3.80542	-48.5457	-101.068	-51.9543	22.3992	5.01737	-26.7153	-45.585	-57.8993	-70.277	-90.8953	-76.6103	-81.7981	-69.4682	-55.5781	-34.6613
0.043	-186.489	-117.836	26.8812	-18.2755	25.2632	-124.172	-13.9007	14.9215	-46.2723	-97.7571	-35.9512	40.8983	14.9951	-23.9093	-42.5504	-60.336	-71.7295	-85.2374	-74.5788	-72.9438	-57.066	-54.7029	-32.0465
0.044	-177	-107.515	33.0393	-15.4296	29.3912	-121.338	6.83576	32.5534	-45.0662	-91.9122	-20.7762	55.4788	21.5202	-26.0213	-40.3725	-63.2647	-71.433	-80.1155	-71.3884	-63.7016	-41.8644	-52.6168	-29.7495
0.045	-165.1	-97.6736	35.6429	-14.8039	28.7933	-119.656	27.8276	48.9541	-43.8157	-85.7258	-7.6055	65.8504	24.1197	-27.7162	-42.2665	-66.7731	-69.8463	-75.8571	-69.1516	-55.4128	-27.3952	-53.3476	-27.6797
0.046	-153.275	-89.3684	37.1515	-14.6506	23.4541	-116.259	44.3088	64.6182	-44.9668	-79.9094	5.30085	71.808	26.5163	-31.7257	-45.206	-67.7311	-68.878	-73.3849	-67.0124	-48.3361	-12.5989	-54.4758	-24.8292
0.047	-141.923	-82.7687	38.1786	-12.4402	17.6504	-114.167	54.9898	77.9655	-46.0102	-72.7282	17.55	73.0187	29.3577	-32.0128	-49.1395	-64.7173	-66.9011	-74.7839	-64.5612	-42.4625	2.51973	-53.3876	-22.5379
0.048	-132.565	-78.3773	36.4324	-11.7866	11.0316	-111.062	62.1418	86.6575	-47.156	-65.9249	26.3792	72.0653	32.1064	-28.5679	-50.2067	-59.9346	-65.3792	-75.6084	-62.9675	-38.3887	13.791	-56.3392	-21.4841
0.049	-123.813	-74.0006	33.444	-10.2962	5.78586	-107.776	65.4448	93.0411	-48.817	-62.4411	33.5641	72.0618	37.0662	-23.258	-50.4902	-55.5424	-64.8994	-75.1404	-62.132	-33.6121	24.4806	-57.2606	-19.3899
0.05	-115.944	-69.9703	31.1294	-8.28055	-0.0401892	-107.604	66.7941	97.5128	-50.7752	-59.1816	38.9807	73.7363	43.6813	-16.7071	-51.0054	-51.6398	-63.6742	-72.9621	-61.272	-30.5004	30.8433	-57.3069	-18.2693
0.051	-110.193	-65.5389	27.1352	-7.54928	-5.05601	-100.858	67.991	99.5711	-51.2064	-53.1296	44.2029	79.9701	49.4103	-8.35725	-50.0898	-48.5938	-62.4771	-68.0737	-61.4044	-28.9377	33.6289	-57.7584	-17.5202
0.052	-102.212	-58.2636	25.7643	-7.15624	-9.94111	-93.7516	71.8515	102.338	-50.39	-47.2817	50.7513	89.8981	54.4933	-3.37078	-48.0686	-47.8208	-63.1007	-64.0106	-60.2258	-30.6124	33.6867	-55.5897	-15.4437
0.053	-95.3134	-49.2608	25.5081	-8.88288	-15.026	-89.2389	79.4634	105.074	-50.4099	-40.9643	57.7044	101.019	56.1185	-2.85248	-45.1601	-46.8155	-63.1903	-57.109	-58.8525	-31.7722	33.3839	-55.1058	-12.3995
0.054	-88.1061	-39.8089	22.9021	-12.6258	-18.9615	-84.4684	88.5263	108.986	-49.5174	-31.731	65.6245	110.947	52.3684	-2.74688	-42.4619	-47.7377	-62.8637	-51.9212	-59.6324	-28.6928	33.3002	-54.3866	-10.031
0.055	-81.0829	-32.0848	21.1094	-15.6245	-25.9385	-81.4667	97.3816	113.743	-46.5898	-22.5093	72.5377	115.371	46.0692	-7.32446	-40.7354	-52.0274	-60.1543	-50.6598	-59.3915	-27.7556	32.7321	-52.122	-7.59146
0.056	-74.972	-26.3483	17.9787	-19.1311	-30.1368	-81.584	105.531	118.628	-45.2582	-16.2692	77.2016	112.833	38.4949	-10.4816	-41.1901	-55.4767	-57.5909	-48.9596	-58.052	-25.5025	29.8286	-51.0896	-5.18912
0.057	-67.1525	-23.077	13.5958	-20.6042	-35.8811	-81.5616	108.3	125.081	-43.759	-12.2799	79.0949	103.878	30.8908	-13.5357	-42.9964	-57.9366	-56.6171	-48.3926	-56.426	-22.0258	27.7078	-51.0465	-3.1757
0.058	-61.2202	-20.9708	10.8685	-21.0817	-39.0543	-80.6622	108.564	128.544	-44.945	-9.69975	79.3813	92.6421	24.0808	-15.2209	-45.8876	-60.1864	-55.4821	-48.2123	-54.8134	-21.5155	25.0347	-51.9421	-3.54297
0.059	-55.443	-19.5179	7.63565	-21.5947	-38.6589	-81.63	107.506	129.886	-48.9448	-9.02089	76.7442	82.031	20.8309	-11.2222	-47.7811	-59.2109	-55.4695	-49.2901	-53.1722	-22.2237	19.9553	-54.5206	-7.53194
0.06	-51.1592	-20.406	5.67568	-21.9381	-39.302	-81.0333	104.439	130.347	-52.9595	-8.74954	70.0543	73.1485	19.8972	-6.74685	-46.2463	-54.3281	-56.9999	-48.6658	-51.5626	-24.5033	16.1156	-56.5865	-12.146
0.061	-49.1826	-21.8506	4.80408	-21.1262	-34.865	-77.0552	101.697	129.854	-57.6011	-8.37126	64.746	68.7056	19.6461	-2.08449	-42.141	-49.8503	-57.6962	-44.6857	-49.5827	-25.3745	9.4066	-58.0915	-14.9653
0.062	-46.6949	-21.9086	1.89124	-19.2564	-31.3857	-71.2953	102.258	128.818	-58.621	-6.22436	61.1614	68.7943	21.0797	1.48805	-39.5133	-47.8712	-57.3492	-40.9002	-49.2164	-24.3537	3.70015	-59.8882	-17.2487
0.063	-43.7409	-21.1271	2.06864	-17.4163	-26.1915	-67.3943	106.276	127.523	-58.6148	-2.01476	59.1479	73.0655	21.8245	1.88127	-35.6549	-46.93	-57.0679	-36.9051	-49.4461	-23.9827	-0.993455	-60.9959	-18.844
0.064	-41.4065	-18.8856	2.49598	-16.604	-22.9329	-64.6539	110.139	126.822	-56.5885	3.05533	58.8508	77.6548	19.4143	-0.823909	-30.6905	-45.7196	-54.4905	-33.0416	-49.292	-21.78	-5.65392	-59.5547	-16.6883
0.065	-38.99	-15.8821	3.58896	-19.1592	-23.8697	-62.3257	114.902	125.104	-54.2102	9.26288	59.8742	79.2369	11.4879	-2.10734	-26.2962	-47.2257	-52.5488	-31.2324	-49.4719	-17.858	-7.7336	-57.1096	-15.9693
0.066	-36.9139	-13.4177	5.83264	-19.4615	-23.0368	-60.4768	116.773	123.642	-53.2451	15.2669	62.7765	76.5108	0.45331	-6.8436	-22.2766	-46.7477	-50.6642	-30.4407	-49.1257	-14.9782	-5.23505	-54.4649	-15.3337
0.067	-33.4126	-10.8539	4.13815	-18.2478	-22.7858	-60.4427	114.916	121.453	-52.9949	19.0491	64.3645	65.7764	-11.4405	-10.1305	-22.202	-43.4834	-46.0622	-30.6452	-49.2498	-11.7225	2.03076	-50.222	-12.5201
0.068	-31.8129	-11.1817	2.78184	-15.4923	-19.669	-62.1806	108.861	118.405	-53.6827	21.8332	65.8974	47.8292	-21.9641	-6.50633	-19.8578	-38.693	-42.2215	-33.1304	-48.1283	-7.62035	6.73849	-47.8132	-13.9088
0.069	-30.5299	-13.4951	0.505072	-12.0533	-14.7928	-64.1816	96.2638	116.453	-55.3459	20.149	66.3059	28.8521	-26.5406	-1.97544	-17.8345	-32.4705	-40.9627	-34.7006	-46.9454	-7.18725	8.80307	-46.5904	-16.7474
0.07	-28.7437	-15.5639	-2.06581	-9.70863	-8.88902	-65.7021	83.0114	113.869	-57.9236	17.3685	64.2438	12.6324	-27.0798	3.15298	-18.0319	-27.0078	-39.3846	-35.7525	-44.9075	-8.86583	8.28897	-45.8443	-17.1136
0.071	-29.797	-18.7998	-2.01197	-4.30282	-3.19572	-64.9963	68.7451	110.975	-60.0217	15.6879	60.7474	2.74104	-22.4933	13.5115	-13.847	-18.7742	-35.8214	-33.6901	-41.6971	-9.57792	4.51175	-47.4043	-18.752
0.072	-30.9221	-21.9627	-2.10966	-0.784061	2.16024	-62.7807	58.2338	108.81	-59.7052	12.2523	56.5235	2.98556	-11.1198	19.8685	-7.99343	-11.0045	-35.429	-30.1522	-39.1445	-13.2457	-3.50673	-48.3253	-20.52
0.073	-32.9672	-23.4274	0.0392783	-0.473684	9.29372	-59.9723	55.5294	107.346	-60.3102	11.0467	56.3039	11.0512	1.80297	23.8144	-2.27526	-4.36712	-35.0469	-24.3774	-36.2689	-15.4987	-11.9081	-49.4512	-20.7995
0.074	-35.6481	-21.7269	3.69247	-0.477799	14.6336	-55.6144	58.3554	105.833	-58.6067	12.2577	57.9534	24.5908	10.1932	27.7687	3.53039	-0.306731	-35.7267	-18.5288	-35.0813	-17.3574	-17.9267	-48.8016	-20.5583
0.075	-37.718	-18.5019	6.19145	-1.76193	14.2291	-51.3596	66.4823	103.97	-54.3955	15.7712	60.2521	38.7225	13.5641	23.1243	8.01617	2.91191	-37.2098	-15.8804	-34.8692	-17.6607	-22.7437	-46.7151	-19.4215
0.076	-40.0762	-14.0352	10.1507	-2.96546	13.0122	-48.5517	76.9837	102.351	-52.7008	20.614	63.5284	48.5006	12.5431	18.0141	11.1059	6.47793	-36.515	-10.6017	-34.8311	-16.4439	-19.7027	-45.0903	-18.167
0.077	-42.111	-10.1735	14.8979	-3.95058	10.0344	-46.648	88.685	100.327	-51.7476	22.6157	67.836	51.9527	4.53036	12.4295	14.9012	4.96891	-36.9678	-8.85251	-35.9414	-16.1477	-15.4462	-41.801	-18.18
0.078	-44.2152	-9.61295	17.548	-4.18898	5.23772	-47.5976	98.0257	97.4154	-52.0458	23.1732	71.7947	45.3256	-5.7001	8.36387	16.5469	3.41215	-35.8437	-9.6499	-35.2657	-15.5337	-10.3767	-39.0862	-18.0266
0.079	-43.7657	-12.5918	18.4435	-4.1533	1.98198	-50.8706	101.374	94.1039	-51.7046	20.936	73.8866	33.4255	-14.0958	7.93169	16.185	3.1714	-34.2581	-12.4605	-32.2527	-13.1993	-2.41277	-37.6351	-17.7584
0.08	-42.1353	-17.7799	19.9093	-3.94576	-2.51978	-53.0373	99.5531	89.9248	-50.6616	15.1283	74.2612	18.3588	-22.1193	5.69574	15.944	6.54067	-31.8223	-14.5719	-29.774	-11.0595	4.5041	-36.3232	-16.8311
0.081	-40.9615	-25.393	19.8703	-1.94083	-3.22995	-52.7939	92.7728	85.3983	-49.8615	9.13671	71.855	0.836069	-25.9217	9.44655	15.2535	9.86041	-28.7222	-14.6922	-26.8934	-11.0192	10.8082	-35.833	-16.3539
0.082	-38.7487	-33.7131	17.2292	0.895902	-1.58404	-54.5455	82.0887	82.5098	-49.8997	2.72283	69.4456	-11.6056	-24.9783	17.7354	17.8774	13.6083	-27.9675	-13.3198	-24.0391	-7.7099	11.399	-36.4227	-18.2185
0.083	-36.2288	-40.7682	17.8046	2.24593	0.394829	-55.292	71.1648	77.6739	-50.0407	-2.53618	65.1275	-17.3706	-20.0839	24.0976	19.6198	19.0098	-27.1597	-7.78047	-20.9941	-9.00051	8.40916	-36.1702	-20.4316
0.084	-33.8748	-46.3037	20.5097	4.76062	5.4148	-53.1235	63.2234	72.3642	-48.9229	-7.53931	60.1489	-16.6046	-13.8254	28.79	21.6997	23.2863	-24.5526	-2.98179	-17.6245	-9.55348	6.84175	-35.0751	-20.5326
0.085	-32.5589	-48.6115	21.5071	8.92886	11.6731	-47.229	57.8047	68.8277	-45.4323	-8.2739	56.2726	-11.9966	-9.08038	33.272	27.447	28.6441	-22.2654	4.72752	-15.1146	-6.59046	6.38751	-32.9492	-18.3276
0.086	-30.8866	-49.0224	24.8123	11.4037	17.0018	-41.4358	56.2989	64.7096	-40.4309	-5.95862	54.3741	-6.66948	-4.65165	36.4778	30.804	32.9741	-20.9142	10.31	-12.6752	-6.3698	8.01268	-29.241	-16.4312
0.087	-30.4727	-48.3969	30.2615	12.9126	21.0081	-36.9313	57.4854	63.6943	-37.4438	-2.21077	54.6402	-0.247247	-0.157317	38.1682	32.8427	35.8646	-19.6895	15.5055	-10.6361	-4.54958	12.0589	-25.6826	-14.5137
0.088	-30.8732	-45.3144	34.8996	16.1005	25.4202	-33.2675	62.7356	62.4041	-33.736	2.40562	56.5988	5.54251	3.54388	40.3108	38.2612	40.8488	-17.3475	22.1257	-8.76073	-1.0844	18.9956	-21.7585	-12.6609
0.089	-31.2678	-42.7573	39.7823	20.8129	27.4465	-31.9903	68.605	60.1796	-29.5878	4.64361	61.4127	9.6544	6.97908	38.4729	43.9658	45.0321	-13.4192	25.1687	-7.0814	2.57475	25.8696	-17.7483	-11.1594
0.09	-32.6416	-42.0729	45.5451	23.9865	27.9494	-29.8568	72.8782	58.1125	-28.3265	8.36589	63.9325	11.3564	11.9578	38.6667	47.1335	45.959	-8.48127	28.154	-5.06986	7.35855	33.7521	-13.9137	-8.52139
0.091	-31.6879	-40.9648	50.7543	27.0335	29.6921	-27.7871	75.1295	55.1288	-28.1949	9.78361	64.3343	10.4375	16.945	41.4279	49.1071	47.7901	-4.43918	29.6671	-2.56674	14.3325	41.7417	-10.6032	-6.24246
0.092	-30.3939	-40.3929	56.2868	29.7545	32.9556	-26.4532	76.1961	53.8116	-25.8572	9.57834	65.8133	7.9046	20.4683	43.356	52.8736	50.6153	-1.34837	30.4834	-1.13643	17.5148	44.5156	-9.79466	-4.04314
0.093	-28.1563	-40.2448	60.3485	30.6424	35.0497	-25.6425	79.0067	51.8579	-24.2214	9.01336	63.8274	5.93024	25.7513	49.7318	56.0297	52.955	2.25225	33.5518	0.905869	20.2446	48.0481	-9.42008	-3.52332
0.094	-25.4862	-39.0146	63.1926	31.5813	38.1518	-23.2178	78.8338	50.7134	-23.6444	6.07881	60.0254	5.8065	32.4539	57.7815	58.7677	55.5877	6.10547	38.2211	4.58783	25.4226	51.5805	-8.36783	-3.29484
0.095	-23.1428	-37.3692	66.9973	34.2398	41.5376	-22.5847	76.145	50.7351	-21.864	7.02641	58.6857	9.58829	39.573	63.8584	61.8238	58.5295	9.40714	42.0576	7.90678	26.4334	52.2484	-7.50122	-1.14905
0.096	-18.7979	-34.6171	72.1327	35.7858	42.9945	-19.9092	74.1099	50.7761	-19.0894	8.76233	57.5811	17.4189	46.1659	69.8079	62.9978	61.6173	12.3907	46.118	11.4892	27.1989	53.3149	-5.94063	1.43392
0.097	-16.3856	-31.4552	77.32	35.6317	47.8222	-13.2407	72.1899	52.4597	-14.5084	10.8538	56.5462	26.2709	50.4895	74.8408	65.7349	63.7981	16.2889	51.4839	16.0998	30.4613	56.0147	-4.25046	2.9453
0.098	-12.9682	-29.259	81.2379	36.0034	52.1442	-7.04308	73.9918	54.0637	-11.0841	14.834	58.7536	35.7703	55.1525	77.3476	68.4685	64.9963	20.9817	56.665	18.7229	34.4254	59.3432	-1.76805	5.51215
0.099	-8.12494	-26.6177	84.2638	35.3473	56.7037	0.529129	79.3304	54.6466	-7.37588	18.7072	61.7866	46.6894	58.5981	77.5798	73.0738	66.7796	24.4907	61.6166	20.5445	37.5879	62.4569	2.00813	9.28335
0.1	-5.24804	-23.7937	89.7422	36.3906	61.8505	6.78558	85.7167	55.3498	-3.90976	24.0722	66.5549	56.3802	60.6412	78.2677	77.2504	66.1088	27.2256	65.8922	24.2453	41.9009	68.1371	4.26758	10.6865
0.101	-2.4077	-20.7318	93.2746	37.2993	64.0603	11.1434	93.1861	55.3575	-2.26388	27.6011	70.9204	62.6743	62.6541	79.2198	78.2557	66.9993	29.4561	68.2085	27.6035	46.8992	75.7709	6.79534	13.6787
0.102	1.22817	-17.3421	95.8222	38.8502	65.3943	13.1527	100.178	53.6602	-0.83287	32.558	72.9104	66.9218	63.7085	78.1007	81.4895	70.1327	32.7163	68.5464	30.3827	52.6721	81.1944	8.59341	16.3078
0.103	3.36526	-13.8042	100.831	41.589	68.3828	17.9983	105.386	52.8766	-1.24489	35.4314	74.6054	68.4324	66.3276	77.8594	83.9037	71.3485	37.1887	69.4131	32.8618	58.2287	87.0901	10.586	16.9496
0.104	5.16571	-9.44916	105.262	42.6444	70.6873	23.2313	110.09	51.9788	-0.347951	35.7568	75.293	68.7236	68.8577	78.2648	84.3292	71.9291	41.993	69.1699	35.2628	63.9118	91.8214	13.7061	20.3768
0.105	7.46717	-5.67	108.36	45.2876	70.9037	26.0433	111.797	48.3213	0.895375	37.4598	74.4545	67.921	70.7678	79.4031	85.8051	70.2465	47.3114	69.8184	37.1134	68.3395	97.2846	14.1235	24.0161
0.106	9.04517	-1.83488	111.1	45.9784	73.6153	29.5921	109.796	45.2399	4.25062	40.1275	75.1367	66.4362	75.5841	81.4708	86.713	69.5818	52.5585	71.255	38.3125	70.0686	101.601	16.6087	27.674
0.107	11.6895	2.26891	112.989	45.0779	76.8435	32.5953	107.77	42.5563	7.05891	43.9058	74.317	67.2847	79.1772	82.5049	88.5512	68.8052	56.0973	71.5626	41.4557	74.2616	100.932	20.3345	30.48
0.108	14.3379	6.39529	113.64	45.5604	80.7822	37.7434	104.389	40.0685	10.1169	47.3623	72.1962	70.0248	83.7288	83.6421	89.4227	68.3916	59.8489	73.1665	43.4842	76.2538	101.284	21.7002	32.2521
0.109	17.2627	9.9917	115.103	46.1394	85.0953	41.3498	98.552	39.3177	14.9608	50.447	72.0932	73.7807	87.02	83.5591	88.5168	70.3286	63.708	75.6936	44.7093	76.4648	102.913	23.6054	34.0246
0.11	20.4721	14.2096	116.479	46.4752	87.4646	44.5891	93.3184	39.8943	18.3765	53.0918	71.9853	78.2661	88.7567	83.962	90.0232	69.6889	65.819	78.7015	48.0987	77.5921	103.673	25.008	36.1402
0.111	24.5099	18.3845	119.62	45.2623	90.0508	49.6574	89.708	40.3468	21.9775	55.5846	73.5003	82.8193	89.2659	83.1065	91.7322	66.8759	67.5443	80.7079	51.3699	78.4702	106.761	27.0943	39.0497
0.112	29.463	20.6857	121.901	45.3393	88.9317	55.5902	90.3318	40.3576	25.3044	56.5785	74.4664	88.6248	88.371	78.7341	93.0626	66.1292	68.4636	81.4794	53.7788	82.8838	110.605	29.9715	41.6984
0.113	32.871	23.2849	123.169	45.4431	88.6465	60.5697	93.311	40.8606	26.7251	58.9917	76.2722	93.9323	87.1717	74.5165	93.3812	63.0941	71.194	81.5195	55.9574	88.6796	113.225	30.7985	44.8547
0.114	38.2438	25.749	123.931	44.8822	90.737	61.3886	96.3233	41.8874	26.7834	63.2722	77.3096	96.7094	82.9019	70.7053	90.7265	59.2126	74.2898	81.8696	58.8925	90.5751	116.164	33.5188	46.8589
0.115	41.4046	27.2145	124.347	44.5313	89.7818	63.3087	99.1767	42.9937	29.1482	65.3784	77.7668	95.8714	81.1537	65.7277	90.1042	58.8942	75.1028	79.3345	60.9359	92.7582	120.342	35.9183	47.5585
0.116	41.7385	29.1036	124.89	44.6061	89.9972	67.5047	98.5722	43.2245	30.3626	68.5552	77.6922	93.5043	79.0572	65.2004	88.8208	55.2121	77.3678	77.0138	62.1228	95.9291	124.72	37.6714	48.4834
0.117	43.8729	29.6585	122.393	43.227	90.9974	68.236	96.4901	42.1075	30.4475	71.602	76.1308	91.4096	77.418	67.705	87.8273	53.5402	79.9052	77.1826	64.6805	96.3868	127.152	39.5324	49.7149
0.118	45.3251	31.7349	119.701	42.1088	92.8955	68.2952	92.8209	39.3077	33.6581	74.0168	75.2659	88.0891	77.5335	66.9072	86.0591	53.7392	81.7065	74.3519	66.9668	96.8169	128.046	38.9753	51.6303
0.119	47.4487	34.3054	118.357	41.3232	94.9243	69.3889	87.9939	37.5311	36.1849	79.8532	72.9639	85.5425	76.2765	67.5127	83.8963	52.1831	84.5902	73.4909	68.695	97.2315	127.44	40.4697	54.5966
0.12	49.8084	36.3892	116.86	39.54	94.5893	70.5247	82.8994	36.1084	38.3481	81.0189	67.8334	83.6027	77.3586	68.781	82.83	51.0556	87.2311	72.9794	70.6153	95.7788	125.384	40.0023	55.2181
0.121	50.6396	39.8625	116.656	39.4487	95.1429	72.7581	77.5846	34.2748	42.2362	82.1574	61.8709	82.9847	77.9162	68.4651	80.107	48.5121	90.0315	72.4681	72.717	93.5507	122.808	39.167	56.8197
0.122	51.9279	41.7081	114.727	38.0345	96.7835	74.3873	74.2357	33.652	46.2663	82.5608	56.6042	83.2768	77.1941	66.7633	78.4524	46.3749	92.4569	74.2842	73.9498	91.6394	121.132	40.548	58.3204
0.123	53.736	42.698	112.481	36.0747	99.1455	76.3256	69.3709	32.944	50.866	80.4335	53.2511	84.6767	76.5719	63.5711	75.8521	45.8392	93.6107	76.2691	74.7025	90.0023	121.296	42.4384	58.2636
0.124	54.6625	43.6383	112.739	36.9981	100.139	78.9758	65.429	33.5147	55.2171	81.7964	52.5288	86.0616	73.1744	61.5736	72.991	42.2336	93.6997	76.164	75.0248	90.3768	120.851	43.4205	60.9424
0.125	56.3997	45.1977	111.382	37.2035	100.292	80.0784	64.694	33.8377	58.8571	82.5738	51.9039	85.6332	68.4641	56.664	71.0421	39.152	94.4612	75.139	74.5652	90.289	118.81	42.6152	61.2428
0.126	59.4411	45.5481	109.085	36.9203	100.776	80.4083	65.4538	32.9873	61.5192	84.2712	49.9271	84.985	64.4386	51.7305	67.4025	37.7863	95.5373	74.0547	73.2524	90.5868	119.757	43.5945	61.3292
0.127	60.8761	44.7474	106.73	37.7823	98.8592	80.9783	67.3414	32.7076	63.2695	86.4198	48.4499	82.3861	59.7588	46.8472	64.6043	36.0077	96.2436	71.2768	72.2028	91.7861	119.618	44.8611	60.4006
0.128	62.2089	45.8227	103.106	38.4236	95.77	82.1481	66.5773	30.6387	64.2608	87.7511	45.882	78.9684	55.7761	42.8112	61.4514	35.2262	96.8507	67.8293	72.3921	91.3607	119.226	45.825	58.503
0.129	64.5529	45.6456	102.043	38.7943	93.386	82.791	64.1804	26.3564	64.7527	87.9726	42.8486	76.0375	54.0755	41.3967	58.1835	33.0317	97.3646	64.7637	72.1331	91.3255	120.35	45.9849	58.713
0.13	66.5124	45.3853	99.1552	37.5895	92.3705	82.0342	62.2489	22.7835	66.3236	86.8977	39.3398	72.7585	54.6396	39.3065	55.4331	32.283	97.9552	60.9398	71.3537	91.1256	118.202	45.593	58.2925
0.131	67.9155	45.2411	96.4423	36.651	89.7279	81.8742	59.3785	18.4133	66.7061	85.5639	33.968	68.8955	55.4078	39.4803	53.0488	31.7971	98.5052	57.9249	70.7792	90.2637	115.672	46.1373	59.1085
0.132	70.0576	44.8599	95.1363	37.0656	89.5043	82.3973	54.3437	13.3542	68.4286	84.1085	27.4392	63.4057	56.9284	40.7983	51.1578	29.4632	99.2726	55.6047	70.8906	87.4705	112.142	44.8604	58.9441
0.133	72.3678	46.6665	90.8138	36.7896	91.5899	82.3898	47.4841	9.81757	70.422	84.1249	20.3595	59.8061	59.7879	40.7515	49.0912	28.0669	98.2855	54.0064	71.0027	84.0989	106.496	42.5135	58.5715
0.134	73.5981	48.423	86.4749	36.7534	90.4107	83.149	39.8534	6.69064	70.7102	82.6114	15.5298	58.1799	60.5936	40.2432	47.664	26.4596	96.2097	53.9559	70.8892	81.1239	101.424	41.5863	58.7631
0.135	74.6468	48.959	83.3677	37.106	88.837	81.415	33.9943	3.6212	74.0043	81.4409	10.4934	57.0465	59.1773	38.0925	45.9332	23.3205	94.8682	54.0422	71.6954	78.1934	96.0423	41.3014	57.8499
0.136	75.6664	49.0957	80.4006	35.9845	87.4492	80.4444	29.6675	2.3466	76.4674	82.2088	5.57472	55.3259	57.0584	32.86	43.0699	19.6798	93.4648	52.8336	72.0025	75.4858	93.6526	42.5971	56.8781
0.137	76.5219	49.7928	76.9905	34.1521	86.0891	80.9227	26.5705	1.89358	76.8327	82.7622	2.53738	54.2481	52.4219	26.704	39.1049	17.5042	92.3538	52.5719	71.6393	72.6921	91.8081	43.2642	56.3783
0.138	77.1577	50.3582	72.539	33.4549	85.2894	81.9568	25.2267	1.07286	78.7191	83.3215	-0.266068	54.1755	47.928	24.4135	36.8205	13.579	92.1524	51.1561	70.6115	72.442	90.3007	42.6688	55.9079
0.139	77.0599	51.0781	69.621	33.7747	82.0451	82.428	24.6708	0.551878	81.4413	82.8087	-1.82307	51.7103	41.8119	18.7624	32.5835	10.8652	91.3239	48.2442	68.9319	69.9791	88.7666	43.0845	54.4911
0.14	76.4583	51.0736	66.6262	32.0247	80.1105	81.2164	24.6132	-0.0705134	83.5084	81.8658	-2.57357	48.0036	34.5944	11.7666	28.6948	10.3548	90.5297	45.3392	66.8654	67.7391	85.9872	43.3387	52.964
0.141	76.2033	50.2223	61.5062	29.9381	80.1949	80.986	22.3323	-1.5269	85.5698	81.0245	-5.09655	42.2572	31.3008	6.99885	24.2837	6.40761	90.0003	43.3719	65.3241	66.3916	84.8426	42.7132	52.8887
0.142	76.9706	50.4873	57.3283	29.8465	78.2538	79.7411	19.1575	-4.89895	87.0745	79.0867	-7.47956	36.262	28.8694	5.90791	19.6762	2.98484	88.5342	41.3844	64.8976	62.3568	82.078	41.9308	51.148
0.143	76.947	50.8342	53.5404	27.9674	76.7613	76.6203	15.5494	-10.2608	87.1865	76.5715	-11.2666	29.9966	27.1024	6.57933	15.4833	-1.09012	86.9695	38.9107	62.9353	59.0841	79.1948	40.8829	48.5789
0.144	77.6362	51.962	47.0367	27.208	75.2021	73.9634	11.983	-14.9953	86.8659	73.4003	-15.4302	23.0585	27.5768	4.20218	11.7654	-4.69093	84.5088	35.7459	63.3358	55.9161	73.1923	38.2333	45.7858
0.145	78.6218	52.3981	40.0791	25.6585	75.1464	72.9063	8.57489	-19.879	86.0938	70.9902	-19.1205	17.2294	26.5765	3.20288	9.40356	-5.85174	81.9176	33.7556	63.9263	51.172	65.7365	34.8695	43.6396
0.146	77.6989	51.8865	35.4757	24.5488	75.2652	73.564	3.61112	-24.6397	86.161	70.1291	-24.0656	11.4178	25.8974	3.12994	5.41005	-8.65413	80.1864	32.3624	62.2656	47.5737	57.6362	32.2903	42.5903
0.147	76.7414	51.7969	32.2201	24.0166	75.8028	70.456	-1.71136	-28.7577	87.1217	67.7085	-28.6451	6.95072	26.0053	1.1803	2.80232	-10.3989	76.9976	30.3207	60.4144	43.6752	47.4928	30.8908	40.5505
0.148	76.6973	51.2326	29.1048	22.4545	76.7605	66.0245	-7.74753	-32.5229	86.7311	62.6228	-33.179	2.18121	22.0011	-1.58154	0.637007	-11.4675	73.9724	29.9993	59.0287	37.834	38.7056	29.4775	37.9345
0.149	75.3332	50.6895	24.3421	21.728	74.2706	63.7713	-10.4655	-35.1372	85.4069	58.025	-35.7911	-2.33695	17.9969	-5.75331	-0.573595	-12.6226	71.0799	28.8586	58.2181	34.0127	28.5325	27.5985	36.5981
0.15	73.5415	50.0311	20.6348	19.8864	74.0982	60.9433	-13.295	-37.8207	84.8546	53.7301	-38.271	-4.19415	12.7454	-12.5284	-2.67684	-14.2105	67.8544	26.8594	56.8988	29.7914	22.397	26.7234	34.3359
0.151	73.5296	48.0304	17.8364	20.5155	72.6591	58.9178	-16.6644	-40.127	84.2484	47.5764	-40.9944	-8.63386	6.17077	-16.7987	-5.55845	-17.5579	65.3266	24.0878	55.2384	26.9953	18.3064	26.2693	30.6097
0.152	74.6704	45.2472	11.5649	20.5842	70.159	56.7615	-18.2765	-42.7259	82.9138	44.17	-38.4632	-13.7636	-1.09778	-19.4193	-7.91217	-19.1066	61.2638	21.9269	53.4086	24.0281	12.5792	25.9774	28.2457
0.153	74.356	43.5256	5.43939	18.842	68.0586	55.2002	-22.1597	-44.9746	81.4413	43.3181	-36.5494	-17.4784	-7.96455	-23.7216	-11.0542	-20.5679	57.8478	21.7057	52.3225	20.1729	8.41101	24.4646	25.8634
0.154	73.94	41.1845	-0.156538	17.7471	64.3336	53.9709	-25.1755	-46.633	80.4232	41.0059	-38.5181	-21.7136	-11.852	-26.0768	-13.566	-23.854	55.6917	18.6874	51.1921	17.8696	3.60519	23.8107	23.7279
0.155	73.3582	39.0555	-4.37168	16.1272	62.3819	47.6709	-25.9574	-48.5605	78.7197	38.6324	-39.5691	-27.9903	-13.8878	-28.136	-16.5067	-24.5008	52.5973	14.4464	49.0074	14.161	0.622548	24.5862	21.8336
0.156	71.0797	38.2259	-10.2149	14.541	61.201	43.5127	-27.8343	-50.8594	78.5945	36.2087	-38.9054	-33.6609	-14.3663	-31.0487	-18.1007	-24.6637	49.9463	12.1443	46.9884	10.9953	-2.96677	23.7104	20.7511
0.157	70.5558	37.3453	-16.7238	13.8778	60.616	40.7379	-29.6668	-55.6978	79.1618	34.4768	-40.9939	-38.1459	-13.7004	-33.6772	-22.2768	-22.8749	45.9169	11.7999	45.1294	7.61905	-9.98895	22.5438	19.961
0.158	68.6864	36.192	-20.4022	13.1579	60.6749	37.2895	-31.9088	-59.9767	78.5212	30.4368	-42.6195	-43.0778	-12.7184	-34.5264	-25.6553	-22.1143	42.075	11.0763	42.1603	4.62447	-18.2471	20.0857	17.028
0.159	66.5763	34.3783	-25.3061	11.7269	60.1859	35.4195	-36.0702	-62.0867	77.0909	27.5942	-44.7456	-46.1377	-12.3552	-36.1936	-26.9058	-22.4983	38.6801	9.43384	39.2638	-0.677183	-25.2579	17.2672	14.7572
0.16	65.2075	32.8498	-29.2527	9.49935	59.4085	32.4376	-40.4897	-64.6701	74.7072	23.8294	-49.3929	-48.2673	-12.017	-37.0077	-29.5816	-21.207	34.883	8.0747	37.3865	-2.58381	-32.7321	14.6732	12.3026
0.161	62.5472	31.0159	-33.0734	8.18	56.7694	30.3289	-44.9283	-66.0968	72.5403	18.1808	-54.1671	-50.8802	-12.0719	-36.0719	-30.1337	-22.0112	32.6944	7.05538	35.2808	-4.30796	-40.4268	12.1533	7.85105
0.162	61.9051	28.15	-36.1529	8.11536	56.5118	27.9726	-48.1827	-66.41	70.2962	14.1876	-57.1992	-53.7559	-14.0601	-39.9906	-32.1718	-22.1347	28.9996	5.01897	33.0774	-13.3298	-47.0093	9.00302	6.34061
0.163	61.7692	25.7694	-40.2049	8.15137	55.7438	26.253	-50.8399	-66.2941	68.6568	10.7048	-58.363	-55.808	-19.476	-43.4947	-33.631	-23.3422	25.6898	3.97124	31.1713	-15.9369	-52.8146	6.92946	3.63958
0.164	60.058	23.0574	-44.6518	7.86492	53.3593	24.1197	-52.3947	-64.9761	67.438	8.53695	-60.3621	-58.3803	-24.5382	-45.2044	-35.3701	-25.8539	22.0635	3.25023	28.9008	-16.0467	-56.5763	5.8946	0.790109
0.165	58.617	19.7976	-47.6491	7.12022	51.9978	21.0319	-52.3334	-64.882	65.4916	5.04859	-62.0428	-61.114	-29.3075	-47.4053	-38.043	-28.6249	18.0016	1.22299	27.8589	-20.1229	-61.0811	3.74204	-0.379977
0.166	56.577	17.1793	-51.2339	6.52774	48.1828	17.7384	-52.8778	-65.8622	63.4952	1.5803	-60.8184	-63.6347	-32.9861	-47.0109	-37.834	-30.1381	14.8941	0.949332	27.1164	-23.2617	-64.2932	2.06352	-2.09204
0.167	53.8161	15.7313	-54.3996	5.07822	43.3485	16.7067	-53.3235	-67.3022	61.6754	-2.06558	-60.1764	-65.1965	-34.2648	-46.0127	-38.9295	-27.9808	10.6863	1.99185	25.1471	-26.5527	-66.2216	0.0374391	-4.09063
0.168	51.93	15.6404	-59.91	3.79465	39.4852	14.7202	-53.4831	-69.3914	60.4133	-5.61633	-61.5513	-65.5159	-35.878	-46.357	-38.1445	-24.7242	6.86399	0.897613	23.4548	-28.4148	-67.2374	-1.9118	-6.48197
0.169	49.1086	15.0067	-65.6052	3.00514	37.4333	11.0025	-53.6428	-71.734	59.0704	-7.50314	-61.4864	-66.7494	-36.262	-42.464	-36.1611	-23.5604	4.2613	-1.57777	20.8557	-29.1058	-67.4633	-2.01909	-6.71959
0.17	47.173	14.301	-70.9664	0.860534	37.188	8.28227	-55.4671	-74.5905	57.7656	-11.046	-61.5235	-68.9897	-37.6953	-41.1092	-38.237	-22.0377	2.32365	-5.10225	17.7318	-31.1357	-72.411	-2.92226	-7.13257
0.171	45.0388	13.9718	-76.3331	0.539791	36.4785	5.4524	-59.5858	-75.8764	56.822	-13.5653	-62.4716	-69.5245	-37.263	-43.5338	-39.398	-21.5678	2.15861	-6.14317	15.9755	-31.6636	-76.3051	-3.25982	-9.17252
0.172	42.7922	13.4172	-80.7565	-0.198509	34.219	3.50986	-63.06	-78.0174	55.444	-16.1401	-61.8552	-71.2924	-34.7877	-44.1469	-39.1918	-23.589	1.3394	-6.8395	15.9461	-32.2456	-78.2259	-3.54105	-9.29969
0.173	41.346	11.6525	-83.5265	-0.058393	32.66	1.09914	-68.2065	-79.2456	53.2445	-20.6394	-60.9661	-74.6873	-33.6928	-46.6361	-42.0734	-24.7366	-0.385629	-9.86328	15.0175	-34.4491	-82.9513	-5.28153	-10.4214
0.174	38.3151	8.46176	-86.1325	-0.138649	29.7519	-2.14891	-71.5715	-79.7746	52.8268	-24.2733	-60.6507	-75.8084	-33.7799	-46.2694	-43.6344	-24.5567	-1.81505	-10.0258	12.4561	-34.0757	-84.8404	-6.21841	-12.4021
0.175	34.7069	6.06445	-90.8093	-1.42229	26.6791	-3.80304	-72.3328	-80.8904	50.3153	-27.3317	-58.6764	-77.1384	-35.1858	-48.4971	-42.8095	-22.031	-4.65058	-11.614	10.1619	-34.0221	-85.1641	-6.49279	-14.1724
0.176	31.7296	3.14789	-92.4004	-0.594931	22.6682	-2.82253	-74.2241	-81.3007	47.1249	-28.9404	-58.1758	-77.3826	-37.2921	-49.1914	-43.1907	-21.9166	-7.87591	-11.7038	7.05328	-34.9819	-85.7147	-6.43875	-16.8756
0.177	29.2523	0.883965	-93.7283	-2.21817	19.0729	-5.36817	-74.5664	-80.6764	44.7799	-31.8814	-58.8384	-78.1017	-40.5628	-47.4461	-43.397	-22.3407	-11.565	-10.4909	4.197	-34.5604	-86.117	-6.83639	-20.2458
0.178	27.7907	-0.970817	-95.1441	-3.2951	17.1057	-7.41615	-73.605	-79.3087	41.3935	-34.2156	-56.4854	-79.8065	-43.1964	-48.2557	-42.6259	-23.9674	-14.7867	-10.5655	0.598262	-34.0984	-86.3664	-7.76422	-22.6429
0.179	24.9618	-1.28384	-95.8298	-2.74257	12.4852	-7.29176	-72.526	-79.2875	38.3808	-36.2065	-54.6646	-80.6478	-45.695	-48.6371	-43.6888	-25.7848	-16.4292	-9.71024	-2.66667	-35.3569	-85.9721	-9.53411	-24.427
0.18	22.3706	-1.77527	-98.1369	-4.02972	9.61855	-7.7928	-70.4156	-79.2611	34.8337	-38.5758	-53.2101	-80.8091	-46.9976	-47.2675	-44.5225	-24.3541	-17.4511	-11.373	-4.41395	-38.4351	-86.7895	-9.8053	-25.0479
0.181	20.6987	-2.32558	-98.4687	-4.94036	7.58695	-8.72128	-70.0837	-78.4782	31.4378	-40.257	-50.4387	-81.1554	-47.5286	-44.7657	-43.4327	-22.7426	-18.6124	-12.4659	-6.12708	-38.4295	-86.8534	-8.85225	-24.7473
0.182	19.4672	-1.04325	-100.056	-5.40786	4.35684	-12.229	-71.9172	-77.1615	28.7772	-39.9956	-48.2923	-82.2629	-46.8116	-42.569	-42.2249	-19.8832	-19.8269	-11.6587	-6.83262	-38.4958	-86.9358	-8.89108	-24.7407
0.183	16.8932	0.184664	-100.06	-5.49198	2.84797	-15.3579	-73.5338	-75.2345	26.1807	-40.1481	-47.0582	-83.0327	-44.7083	-39.9137	-41.9657	-17.5647	-20.9699	-12.3623	-7.00259	-39.0582	-87.6501	-9.67219	-25.2784
0.184	13.722	1.18364	-101.955	-6.55608	0.625814	-17.5559	-73.2171	-74.7543	23.8677	-44.9407	-46.6842	-82.4264	-43.6646	-39.4107	-42.7423	-17.6287	-20.8632	-13.045	-8.57499	-39.7076	-86.2886	-10.0111	-25.0733
0.185	12.4959	2.48392	-105.323	-6.55602	-0.984967	-19.0345	-71.7798	-74.2759	22.8169	-45.9502	-47.0179	-80.6626	-40.41	-39.2016	-41.3436	-16.6041	-21.3554	-12.343	-10.104	-39.816	-85.4107	-9.37762	-26.1099
0.186	11.1953	3.26294	-104.346	-6.38629	-2.65653	-18.6808	-71.4139	-74.7635	20.9537	-46.3813	-47.4316	-80.1454	-37.5728	-38.9106	-40.6645	-13.9462	-22.4654	-10.5014	-11.7658	-38.2802	-84.6918	-9.63917	-26.7932
0.187	8.03474	2.68253	-103.594	-7.19401	-5.05507	-18.4209	-72.3142	-76.3894	19.8526	-48.5616	-46.5599	-79.2271	-37.0362	-38.5003	-38.8973	-14.55	-24.2926	-8.63952	-13.5318	-40.1597	-83.3033	-9.79795	-27.2828
0.188	4.29267	0.785105	-104.85	-7.76845	-7.59776	-17.6985	-72.7971	-77.4186	18.151	-49.3336	-46.7997	-77.4051	-36.7599	-38.7253	-37.7659	-15.6675	-25.311	-7.38971	-15.5798	-38.9581	-81.7893	-9.11343	-26.792
0.189	2.04386	-0.612135	-106.861	-7.64693	-13.312	-18.4469	-72.4106	-77.6942	16.2905	-50.3883	-46.8198	-76.3802	-37.9649	-39.8015	-36.1948	-14.7494	-25.8906	-9.09155	-17.7522	-38.201	-78.9924	-9.57173	-26.1365
0.19	-0.790812	-2.87505	-105.535	-8.04044	-16.8543	-19.6783	-74.7161	-76.7147	14.5085	-48.6039	-45.589	-76.6113	-40.0757	-40.6466	-36.968	-15.6185	-26.1966	-9.70921	-18.6732	-39.3073	-77.0017	-8.77983	-26.4655
0.191	-2.001	-4.60304	-104.775	-8.38252	-19.9536	-18.4973	-76.4798	-75.7932	11.5742	-46.6071	-44.7272	-76.7595	-41.8973	-39.5217	-39.1641	-16.5194	-27.1038	-10.2208	-19.2506	-38.74	-75.4498	-8.85946	-26.068
0.192	-4.50552	-5.51245	-103.47	-7.67527	-23.2548	-19.9355	-76.6941	-73.5412	9.0984	-46.8148	-44.931	-77.127	-44.8419	-38.0952	-38.7184	-15.4648	-29.4302	-12.3858	-19.9113	-39.0526	-73.5346	-9.3103	-26.307
0.193	-7.55992	-5.64362	-103.3	-9.79249	-26.59	-20.9403	-76.5184	-71.7936	6.21054	-46.5781	-43.0809	-76.9798	-45.4347	-38.3871	-40.6086	-17.3506	-31.0417	-13.9998	-22.09	-39.0571	-72.3805	-8.33059	-25.8209
0.194	-7.24131	-4.08891	-103.018	-10.8393	-29.5403	-20.0837	-76.1476	-70.0731	3.62602	-45.9931	-42.7082	-75.6829	-43.7835	-36.1393	-38.776	-18.0498	-32.1389	-15.6151	-23.6946	-39.8887	-70.2458	-9.26871	-25.2735
0.195	-8.59453	-4.11955	-99.7956	-11.6979	-30.6922	-20.3045	-75.7818	-70.0486	2.12916	-46.7649	-43.1826	-74.6121	-42.6454	-35.104	-38.2082	-17.3324	-32.2461	-16.6795	-24.3675	-39.4277	-69.2134	-8.57611	-24.8999
0.196	-8.86192	-2.85448	-99.4552	-12.6111	-31.2558	-21.9527	-73.4031	-71.0631	0.0189149	-48.1128	-41.5804	-72.0064	-41.6385	-31.0634	-37.2956	-18.1198	-32.669	-17.5735	-25.9988	-38.8642	-67.9148	-10.1064	-25.2925
0.197	-10.3059	-0.97469	-96.2007	-11.992	-31.6461	-21.5401	-73.2744	-70.3162	-2.14088	-49.6983	-41.8596	-70.8291	-38.9617	-27.0709	-36.092	-17.5787	-34.6839	-17.0899	-27.6672	-39.34	-65.8104	-11.6938	-25.6988
0.198	-13.0187	-1.22075	-93.5104	-14.3449	-33.1688	-21.6606	-73.1558	-71.4096	-4.77301	-49.4766	-42.3072	-70.8594	-34.8262	-27.7288	-36.2014	-16.2474	-36.1038	-15.6003	-27.1816	-38.5778	-63.1655	-12.0801	-24.7532
0.199	-13.5737	-1.57008	-92.4453	-14.8897	-34.5313	-22.4511	-72.1672	-71.618	-7.7184	-49.321	-39.8729	-69.2687	-33.2561	-26.2603	-33.1182	-16.8958	-37.2555	-15.0723	-25.1194	-40.0448	-63.5009	-13.1119	-24.3869
0.2	-14.0156	-1.56361	-90.3807	-14.5455	-35.9085	-21.563	-71.7852	-71.5095	-8.85502	-48.9956	-39.2776	-67.7708	-32.2432	-24.7408	-32.441	-15.6675	-38.1159	-14.8571	-23.8215	-40.3445	-65.7674	-11.2908	-23.8649
0.201	-14.5589	-1.99294	-86.9564	-13.3917	-37.1764	-21.0028	-69.3385	-70.4953	-10.0006	-46.7569	-39.8343	-66.3419	-32.6262	-23.4205	-32.4516	-17.0464	-37.2633	-13.9307	-22.9972	-39.3173	-63.0911	-10.5849	-24.5749
0.202	-15.7117	-2.85237	-83.3617	-13.6498	-39.658	-19.9693	-70.2405	-67.861	-11.3227	-44.8618	-39.7518	-64.0755	-34.2276	-23.3721	-32.5373	-19.0305	-35.7173	-14.2095	-22.6996	-40.3855	-60.313	-9.65034	-24.8305
0.203	-17.7306	-3.30044	-82.1684	-14.66	-41.7999	-17.4288	-70.9618	-66.0655	-11.8354	-43.2592	-39.3426	-62.7317	-35.338	-25.8111	-33.5933	-17.8527	-34.9532	-16.1085	-23.9743	-40.1059	-59.4719	-8.69114	-24.637
0.204	-18.3239	-3.08385	-79.8178	-11.8582	-44.0277	-18.5643	-68.9618	-63.2516	-12.3662	-41.7134	-37.3739	-60.6989	-35.5794	-26.8331	-32.6176	-19.179	-33.8805	-16.8625	-24.264	-38.6753	-57.574	-8.74967	-24.77
0.205	-19.3375	-2.00802	-78.3109	-11.7861	-46.5834	-17.0529	-67.6175	-59.4617	-13.2858	-40.083	-35.5462	-57.3096	-36.8745	-26.2383	-29.7394	-17.8205	-34.9732	-15.8175	-24.6505	-37.5755	-54.9976	-7.07839	-24.6807
0.206	-20.3402	-1.20136	-75.9565	-12.2827	-48.1601	-14.4474	-66.3529	-57.3154	-14.1401	-38.4894	-32.8082	-55.483	-37.9124	-25.7568	-30.1332	-15.9065	-35.3442	-15.5343	-25.597	-36.2941	-51.3905	-5.14713	-22.7073
0.207	-21.2484	-0.884294	-72.5113	-12.3699	-50.5233	-15.348	-66.7341	-55.4743	-14.1086	-36.5527	-31.5495	-54.9559	-38.4694	-21.119	-31.8533	-14.3742	-34.3366	-16.7622	-26.051	-34.6844	-47.9489	-3.68929	-21.2141
0.208	-22.6751	-0.579932	-70.7832	-12.7034	-52.3037	-15.2559	-65.591	-53.5181	-14.6436	-35.0784	-31.233	-53.0177	-38.4599	-18.346	-30.9416	-11.2698	-35.2139	-18.4073	-27.0992	-34.3364	-49.0852	-2.43191	-20.8719
0.209	-22.5177	-1.37614	-70.3019	-12.4295	-52.539	-14.8968	-64.4883	-52.771	-15.837	-35.9085	-29.3306	-51.6588	-36.4464	-15.8974	-30.5671	-11.053	-35.0569	-19.5707	-27.5696	-34.6491	-49.6048	-2.81282	-19.3364
0.21	-22.5525	-0.768622	-67.6017	-11.5047	-52.5432	-14.7642	-63.2922	-50.8785	-15.2771	-37.0324	-27.5902	-51.1626	-34.0218	-14.5777	-29.2097	-11.7438	-35.6234	-18.8383	-27.4835	-33.0365	-48.5272	-2.87781	-19.176
0.211	-23.34	1.15242	-63.8044	-12.0171	-51.422	-14.5955	-61.9479	-48.8067	-16.4955	-37.9595	-26.6006	-49.2512	-31.2765	-11.5726	-28.6716	-10.9129	-35.5011	-18.7584	-26.6002	-31.3841	-49.6557	-3.96239	-18.8481
0.212	-23.8951	2.30618	-61.0094	-13.0705	-51.4441	-14.5542	-63.0949	-48.2658	-16.9616	-39.2332	-26.0642	-48.5469	-29.4785	-8.34778	-25.8538	-11.6673	-35.3123	-20.004	-24.794	-30.7584	-51.3209	-5.22595	-18.9251
0.213	-24.1546	2.69643	-57.227	-12.2421	-52.3958	-12.5053	-62.3371	-47.0072	-16.486	-39.5852	-24.3491	-45.9037	-26.9238	-10.6397	-23.4904	-13.0154	-35.0353	-19.6155	-24.1841	-30.1867	-50.8576	-5.44604	-18.9669
0.214	-24.8833	2.34093	-52.9985	-12.4635	-52.1113	-12.8611	-63.3782	-45.4537	-18.4365	-40.8693	-22.491	-42.4679	-26.0793	-8.65626	-22.4257	-11.2802	-34.7162	-17.4989	-23.1898	-31.3713	-50.9706	-6.38589	-17.3015
0.215	-24.5004	2.7399	-49.8823	-12.8339	-49.4921	-14.3017	-63.044	-44.2002	-18.8776	-40.9706	-24.3464	-41.1622	-25.1406	-6.9637	-20.7236	-9.57759	-34.562	-16.579	-22.7841	-33.0593	-51.3562	-6.31786	-16.5083
0.216	-24.5445	3.49392	-46.5614	-13.5298	-47.4378	-11.6334	-62.5632	-42.7256	-19.2039	-38.8344	-25.0369	-39.848	-23.3868	-7.86749	-20.5619	-8.78713	-33.7355	-18.344	-23.083	-33.3344	-50.0665	-7.23667	-16.1252
0.217	-25.029	3.94161	-42.7758	-14.32	-46.926	-10.761	-64.1613	-40.6754	-20.7473	-37.9546	-25.8323	-38.5788	-24.0306	-5.80281	-19.4939	-7.00013	-33.9755	-19.8717	-22.8477	-34.7238	-48.1684	-5.59964	-18.2266
0.218	-24.48	4.60685	-40.8738	-13.7606	-44.8544	-9.55734	-62.2084	-38.3924	-20.6777	-36.359	-25.6407	-37.0397	-23.8678	-6.66127	-19.3057	-5.60029	-33.7745	-19.7684	-23.1137	-35.5807	-45.3153	-4.44557	-18.6645
0.219	-25.4842	6.00284	-38.5221	-13.448	-43.8981	-8.15905	-60.4057	-35.2329	-18.9874	-34.9331	-22.3047	-34.5728	-23.8055	-6.51505	-19.0879	-5.16166	-32.0198	-20.0025	-22.4031	-31.8144	-45.287	-5.1902	-17.0079
0.22	-24.5474	5.91361	-36.1105	-13.6237	-44.7894	-7.73576	-57.2465	-32.1139	-19.9849	-35.6889	-21.6823	-32.5061	-24.1072	-4.17905	-20.6648	-2.60404	-30.6822	-19.9984	-22.5398	-32.33	-45.5909	-3.37081	-17.2967
0.221	-24.2913	6.63784	-35.2709	-12.8903	-46.3352	-6.11932	-56.2557	-30.2537	-20.2503	-34.9382	-18.7071	-30.0707	-22.4751	-3.94658	-20.5231	-0.687652	-29.7641	-19.3532	-22.5231	-34.0038	-43.0753	-3.80233	-16.0465
0.222	-25.2419	8.52649	-32.3371	-13.2993	-47.7258	-5.53153	-57.43	-28.8106	-18.8958	-33.1397	-16.0611	-27.3854	-18.9611	-2.74908	-17.1287	1.40564	-28.6338	-20.4511	-21.3471	-33.7108	-40.2743	-4.97019	-14.6754
0.223	-24.195	9.55091	-30.8232	-14.3334	-47.9677	-5.67114	-55.4515	-28.2057	-19.8374	-30.9371	-13.5259	-26.5386	-17.2572	-1.75994	-17.046	1.53659	-27.8958	-21.1566	-21.2932	-32.4289	-37.2618	-4.11591	-13.743
0.224	-23.2441	10.5174	-30.4547	-12.1146	-47.6963	-6.81213	-53.5555	-27.5555	-19.7583	-27.8262	-9.69718	-25.3875	-15.9861	-1.72828	-14.476	1.52243	-27.2885	-19.2006	-20.7085	-30.289	-35.2495	-3.02177	-12.6107
0.225	-23.3958	10.5037	-26.7778	-10.6664	-46.5713	-7.10559	-50.6698	-28.1923	-20.314	-25.5727	-9.1395	-21.951	-13.7343	-0.277226	-12.919	3.47224	-28.656	-19.3258	-20.0092	-32.6633	-34.6701	-3.13023	-12.231
0.226	-23.3746	9.97465	-23.9403	-10.8772	-45.5463	-7.93364	-48.7572	-28.9507	-20.7443	-24.6601	-7.68912	-18.6332	-11.7959	-1.15611	-12.0679	3.77558	-29.057	-19.0202	-19.4157	-31.4666	-34.7866	-2.95671	-12.2154
0.227	-24.0188	9.83374	-21.7574	-11.3218	-45.0944	-8.37448	-48.4459	-30.7137	-21.5261	-23.3448	-5.66941	-16.9795	-10.3359	-1.93952	-10.7845	3.96711	-28.9489	-16.1193	-17.9777	-30.0447	-34.9254	-4.47539	-13.2762
0.228	-23.382	9.52766	-21.0565	-11.3541	-45.2556	-7.18629	-48.3699	-31.6566	-22.278	-22.8597	-6.36733	-15.851	-10.578	0.407036	-9.96699	3.48029	-28.9042	-13.2896	-17.1747	-29.848	-34.4534	-4.76663	-13.1637
0.229	-23.362	9.1668	-19.8628	-10.3958	-44.7919	-7.49507	-48.5525	-30.3044	-22.599	-22.2566	-5.89238	-14.7392	-10.8741	0.354624	-7.93814	3.8913	-27.4607	-12.0708	-15.8402	-29.0391	-34.5312	-3.61419	-13.1671
0.23	-24.3296	8.50635	-17.7816	-10.892	-43.6415	-7.04384	-46.7663	-29.3294	-23.4035	-21.9165	-3.89321	-12.7062	-11.4339	-0.389728	-6.56032	3.52848	-27.6274	-12.2674	-14.5103	-28.619	-34.1304	-3.6867	-12.1488
0.231	-23.5737	8.53938	-17.0184	-11.8773	-42.0521	-4.29759	-45.1307	-27.6617	-22.7283	-21.7521	-3.80989	-11.3757	-11.8877	1.6348	-4.72084	3.5817	-27.4984	-11.7006	-13.5864	-28.5252	-31.5909	-2.49144	-12.864
0.232	-22.498	8.59486	-15.51	-11.8254	-42.5111	-1.96952	-44.1797	-26.1419	-21.8515	-19.7621	-3.22683	-10.558	-11.5581	2.99427	-5.23409	3.88497	-28.0229	-11.9831	-12.1567	-28.2544	-29.5068	-2.57106	-12.8553
0.233	-20.2169	8.46498	-14.343	-11.3326	-44.6794	0.893333	-42.0901	-24.1147	-21.6257	-19.0459	-3.85057	-9.17829	-11.7817	2.61547	-5.74241	4.90452	-28.2725	-12.0178	-12.2281	-26.7849	-27.5768	-2.45104	-12.2217
0.234	-18.5299	9.34891	-11.5704	-10.0391	-45.0618	0.630995	-40.9951	-22.5899	-21.1387	-18.1317	-4.25828	-7.9998	-10.7482	4.16444	-5.23449	6.11817	-27.778	-10.7673	-13.1728	-24.6136	-25.4531	-2.06122	-11.1106
0.235	-18.4801	9.83543	-10.1341	-10.2328	-46.3973	1.3494	-41.7839	-21.71	-19.68	-15.5492	-2.93961	-6.47399	-9.06145	4.77556	-4.06801	5.9257	-28.0164	-10.4922	-14.1178	-23.4291	-22.601	-1.91214	-8.27616
0.236	-18.3975	10.7355	-9.76142	-9.9863	-46.5104	2.13867	-39.3743	-18.9402	-19.6899	-12.6965	-3.93797	-5.50232	-7.19329	6.29765	-1.34604	5.50702	-28.4573	-8.26577	-13.5384	-21.9774	-21.3517	-2.5969	-7.70014
0.237	-18.22	11.9496	-8.28892	-8.61131	-45.9196	1.72881	-36.8812	-15.6207	-20.5863	-11.363	-3.04538	-3.17481	-4.82412	9.47649	-0.502495	5.17314	-28.1704	-6.78475	-13.1107	-19.8709	-21.0431	-2.48759	-7.14612
0.238	-18.5591	11.1077	-7.73159	-8.84734	-47.3469	3.03169	-36.5829	-14.1894	-19.6921	-10.0889	-1.28751	-0.0541877	-3.40657	7.97378	-0.392382	7.01295	-25.9267	-5.91868	-12.4844	-17.2504	-19.7084	-1.38952	-6.40612
0.239	-19.241	10.3282	-6.67959	-7.81551	-46.6706	1.91237	-36.0368	-13.6556	-18.7835	-8.49725	-1.74536	0.903496	-1.90989	6.51916	-1.3858	6.35281	-24.1612	-4.9563	-11.265	-15.2921	-18.2342	-1.79824	-6.22424
0.24	-19.3052	9.6725	-5.00206	-8.68061	-43.3563	4.98554	-34.5545	-12.1449	-18.6533	-9.50433	0.158716	2.66859	-0.879209	7.46897	-1.85561	7.17024	-21.5587	-5.52056	-11.8543	-12.0143	-16.3986	-1.59965	-5.14274
0.241	-18.5138	8.88285	-3.61578	-10.4175	-42.0691	5.81321	-32.6092	-11.9223	-18.1233	-9.86627	2.36098	3.83792	-1.03772	7.82996	-0.790039	8.94153	-20.3905	-4.14537	-11.4696	-12.4022	-13.7023	-2.79916	-4.52133
0.242	-18.5199	9.87506	-1.37771	-9.53462	-40.2223	3.82426	-32.853	-11.1517	-18.7453	-7.5019	3.3203	3.83633	-0.736095	7.43643	-1.32543	7.07937	-19.5998	-5.54804	-11.5382	-15.2663	-12.3794	-3.00509	-6.00459
0.243	-18.6602	10.3575	0.239095	-9.11675	-39.1743	4.85757	-32.2229	-10.4582	-19.2054	-6.80889	4.27767	3.94207	-0.298887	5.13922	-0.536421	7.36514	-17.993	-8.33507	-11.3145	-15.5211	-13.5629	-2.52401	-5.50946
0.244	-16.8583	10.0919	1.59603	-8.22954	-38.3791	5.21125	-30.9185	-11.1426	-18.4914	-6.31246	4.4727	4.27277	-0.210451	5.78629	1.13847	7.26499	-17.8498	-9.644	-10.5497	-14.7164	-14.0832	-3.67389	-5.50733
0.245	-15.452	10.81	4.01682	-8.24391	-37.2479	6.81822	-28.0976	-11.436	-18.3229	-6.49339	5.42088	5.01315	-0.66868	7.25655	1.56172	6.16456	-16.7722	-9.72541	-10.5821	-15.9893	-12.7638	-3.05579	-5.43043
0.246	-13.8602	11.0972	4.54776	-8.73103	-37.5517	7.22671	-24.4048	-10.601	-18.3385	-5.99075	6.50144	5.588	-1.08812	8.06928	3.10507	5.63634	-16.2507	-8.69601	-10.0495	-16.3892	-11.8037	-3.17893	-5.28247
0.247	-12.556	11.4237	4.81575	-8.2636	-39.4116	6.67231	-23.4726	-10.8797	-18.3236	-4.32172	8.72087	6.52346	-1.58328	9.55243	4.4441	5.90699	-15.2082	-6.54231	-9.90661	-13.3981	-11.5817	-3.52542	-5.30619
0.248	-11.3809	11.9929	6.69933	-7.57357	-40.2101	7.09814	-23.0571	-10.7203	-18.9373	-3.56466	9.70397	6.68239	-1.47169	9.34875	4.41473	7.84024	-14.8343	-4.36263	-9.59635	-13.111	-10.704	-2.92963	-6.61208
0.249	-10.651	12.2254	5.82531	-5.7727	-37.8311	6.56654	-21.9253	-9.01344	-19.0916	-1.20619	8.28536	7.00857	0.476353	10.8886	6.57685	9.76603	-14.6906	-4.76309	-7.64304	-11.5216	-9.70739	-3.33686	-7.21636
0.25	-9.72047	13.3307	5.72401	-5.33387	-36.1176	7.66108	-21.6942	-7.58205	-18.0505	-0.519616	7.71481	6.99491	1.57378	12.976	8.39429	10.8852	-13.4617	-3.42778	-5.56476	-10.0433	-7.54786	-2.69309	-6.2345
0.251	-8.62217	13.9725	6.76215	-5.03813	-33.8364	6.07874	-22.0001	-6.57866	-17.0175	-0.386074	6.48996	7.75936	2.72042	13.6333	7.20965	11.3985	-12.5761	-2.04435	-4.45002	-9.86245	-4.16178	-2.23435	-6.86782
0.252	-7.52362	14.21	8.42194	-4.90036	-33.7011	6.88513	-21.5832	-7.61015	-16.0911	0.363517	4.11443	8.16953	4.97919	12.7136	7.99125	11.691	-11.9794	-1.03719	-4.30761	-9.4606	-2.95636	-0.0454649	-6.96542
0.253	-7.1694	15.19	11.5804	-5.57717	-35.0801	11.1509	-20.7446	-7.52878	-15.1247	0.40593	4.89611	7.5178	5.14269	13.2367	9.28948	9.09006	-12.7777	-0.991645	-4.34115	-8.48464	-1.81343	1.19709	-6.24868
0.254	-6.66265	15.9753	12.3152	-4.30629	-35.4102	10.5088	-19.6848	-6.2431	-14.6952	-0.558038	7.31911	8.94995	6.62693	13.4851	9.32559	7.61696	-12.5602	-2.84982	-4.38523	-6.79911	0.22549	0.849058	-5.94946
0.255	-5.26816	15.624	12.8488	-4.04044	-36.0773	10.0378	-17.2994	-7.14763	-12.8086	-0.963136	7.6867	9.55075	7.5579	11.065	8.86168	8.56254	-11.9213	-3.23165	-4.4489	-6.6489	0.61507	4.45041	-4.54958
0.256	-4.28395	15.6338	12.6045	-4.43972	-36.4539	10.709	-14.0417	-7.09005	-12.588	1.57663	8.15148	10.0392	6.00002	10.9545	8.28132	9.38421	-11.2241	-2.21172	-5.04989	-6.23701	1.77693	4.89943	-3.59782
0.257	-2.89912	15.439	12.1344	-4.26992	-36.4403	12.119	-12.7331	-5.8678	-12.9524	2.38269	6.64582	10.17	5.79562	10.9517	9.68509	9.95715	-8.45117	-3.41112	-5.91981	-6.69375	3.79161	5.3222	-4.40155
0.258	-3.16969	14.2563	12.795	-4.23235	-36.4408	13.979	-12.7356	-4.07262	-11.3526	3.16445	5.52091	9.73656	5.07056	9.38278	9.81411	9.19423	-7.76486	-0.923606	-6.31104	-6.40806	4.61153	5.82489	-3.62825
0.259	-3.16147	14.1312	12.8143	-2.85729	-37.0733	14.0596	-10.6127	-2.65403	-11.9403	5.69798	4.67928	9.87526	4.59407	9.54039	10.4356	8.13698	-8.19691	-0.481934	-5.53165	-8.878	4.45545	5.15595	-3.94804
0.26	-1.16675	13.7606	12.4083	-1.6486	-35.0013	14.9943	-10.4952	-3.13869	-12.6013	6.28304	3.84771	9.19727	5.3542	9.92533	11.3375	8.34991	-8.43894	-3.28116	-5.75485	-7.96644	2.94417	5.40112	-4.54333
0.261	0.46759	13.1316	13.6621	-1.75953	-33.9106	14.1492	-11.6508	-3.2589	-12.1004	8.12232	5.19497	9.09625	5.57861	9.37492	12.2458	8.87767	-8.94989	-1.78614	-5.61743	-6.8403	2.83131	3.66637	-4.69931
0.262	0.66892	12.7285	14.4821	-2.7888	-33.6525	13.6323	-9.97136	-2.24835	-11.5105	7.94179	3.87465	9.9959	5.3167	8.79791	13.3873	6.64883	-8.01479	-0.806299	-4.97821	-8.48443	4.40396	4.52392	-4.641
0.263	1.88794	13.2972	16.6958	-2.17154	-32.0321	14.7158	-8.60362	-1.62572	-11.02	7.71866	3.41343	10.1434	4.62919	8.32668	13.6732	6.32972	-7.85712	-0.181526	-4.6648	-6.72203	5.70085	4.84931	-4.60538
0.264	2.89435	14.5815	17.7486	-1.46245	-29.7912	15.6199	-7.07947	0.25955	-10.4632	6.92047	1.42995	11.1674	4.13407	6.5316	12.9628	8.22328	-9.19774	-0.844049	-4.87711	-7.45628	5.02969	6.02993	-5.14121
0.265	4.53689	14.5758	16.2546	-0.0123016	-28.0829	14.9307	-5.68127	1.95285	-9.34202	3.48364	-0.479301	10.7589	4.9215	6.58549	12.394	9.02138	-8.2755	-1.09757	-5.56059	-7.94146	6.21642	6.09752	-4.66647
0.266	6.50131	14.2706	16.5505	1.22074	-27.8695	14.4023	-5.4884	2.87276	-8.34654	2.54011	0.255165	9.49428	4.65648	7.51249	13.5707	9.19834	-8.11416	0.102078	-5.07164	-7.25214	8.37111	5.72038	-4.8527
0.267	7.8241	15.453	17.1855	0.765813	-28.2372	16.4986	-6.37991	4.04034	-8.64916	1.88575	-1.13105	10.2982	4.51377	8.68584	12.8926	10.335	-8.70733	1.13096	-4.04533	-6.08452	8.2789	6.75528	-4.46031
0.268	9.60179	15.2303	17.8956	2.61949	-27.4962	17.6502	-7.52919	4.61101	-7.42763	2.13512	-0.047322	9.86001	4.12672	9.90681	12.7024	9.33374	-6.34229	1.16913	-3.31953	-5.34779	9.2776	6.22562	-4.1017
0.269	10.484	15.1066	19.3426	2.67587	-26.7609	16.4494	-8.95976	4.77576	-6.56571	2.77525	0.0232591	10.0364	2.81571	7.5032	11.7163	7.82645	-5.51699	0.780153	-2.78852	-4.06451	10.9268	5.82447	-4.31895
0.27	11.8502	15.7463	20.338	2.49148	-26.6203	17.5255	-9.37515	5.2098	-7.2118	1.94819	-0.259506	10.8699	2.74669	8.33693	12.846	7.84059	-6.73565	0.418927	-1.00307	-3.33153	12.1413	4.92055	-4.11864
0.271	13.3585	16.0968	21.3567	2.64115	-26.7178	18.946	-10.0451	5.14009	-6.47343	1.29737	0.81468	11.2393	0.688334	9.1353	14.4011	7.44723	-5.74379	-0.182468	-0.269798	-4.86551	12.7231	5.59164	-3.97394
0.272	14.9264	16.3729	21.4712	1.89584	-27.7687	19.7754	-9.22199	3.16235	-6.528	2.15373	1.3255	11.1224	-1.21649	7.99598	13.2007	7.1155	-5.40087	0.845959	0.17723	-6.41786	12.4477	4.58122	-3.72941
0.273	15.9567	16.0518	21.3369	3.72393	-27.3679	21.0118	-6.76047	3.41176	-5.26476	3.92664	1.68785	11.1709	-1.16302	8.60579	14.7539	8.36825	-4.74972	0.791657	1.09663	-7.68829	12.168	3.10016	-2.82145
0.274	16.1161	16.3279	21.2589	4.10256	-27.5901	20.3905	-5.56938	3.567	-5.03387	5.85493	1.99473	11.4619	-0.710473	4.82668	12.4478	10.6432	-3.33221	1.24686	0.632067	-6.90549	11.5682	3.76799	-3.57995
0.275	17.5809	16.0537	20.0939	2.18833	-27.6203	20.0999	-4.49031	3.30595	-4.66335	7.37216	1.7981	11.3146	-0.0716688	5.62543	10.2666	10.0424	-3.43362	1.83101	0.0409861	-5.85276	12.2551	3.01581	-4.43165
0.276	17.9311	15.5348	18.9745	1.48038	-26.5131	19.5339	-4.93072	3.81603	-2.92155	7.70883	0.92132	11.6818	-0.146773	4.20186	11.21	10.4967	-3.64513	1.99944	-0.734283	-5.07457	13.8649	3.26703	-3.70945
0.277	18.4317	15.2364	19.3331	2.66743	-27.4703	19.4003	-6.07856	3.99592	-2.8147	7.65138	0.849995	10.4217	0.603754	2.33691	10.8302	11.1461	-3.86305	1.64577	-1.14266	-3.70816	14.2984	3.03964	-3.90735
0.278	19.3114	14.2784	18.6293	1.79971	-26.4208	18.7794	-7.00251	4.89438	-2.36594	9.91801	0.65569	8.87229	2.03809	4.93247	10.2928	10.6745	-2.65963	-0.204215	-0.992532	-4.1947	13.3383	2.87475	-6.29924
0.279	18.9102	14.043	18.6357	1.4641	-26.595	19.4795	-5.96558	5.73048	-1.41587	8.57576	0.97191	9.66406	2.25712	3.43042	10.4692	9.69284	-1.68476	0.940391	-0.7427	-5.6199	11.0059	4.04713	-7.87353
0.28	18.2986	12.6723	21.3866	0.429311	-25.35	19.4742	-5.26205	5.39097	-1.46565	6.17448	1.02647	10.54	1.32908	3.18839	9.98673	7.74185	-3.02026	1.52375	-0.310562	-6.00739	11.8925	3.95811	-7.19518
0.281	18.0284	11.6393	21.6062	-1.30763	-22.6794	18.3858	-4.99384	5.56233	-2.11885	4.97147	1.14658	10.6764	0.963147	3.44077	9.37767	7.71817	-2.85219	1.53818	0.330401	-6.84161	13.4851	4.66515	-7.71122
0.282	18.692	11.6106	21.6639	-1.40507	-21.1702	19.1265	-3.383	4.72833	-1.74047	4.99459	2.65369	11.279	-0.159732	1.58429	10.7041	7.14563	-2.09067	3.04005	0.761422	-6.95195	12.8281	6.11562	-7.53469
0.283	19.6296	12.0408	22.4533	-1.33402	-17.9612	18.7416	-1.14745	3.73073	-1.11589	6.51283	4.67084	11.9449	-2.25295	0.747133	11.1315	7.33553	-2.36	1.07968	1.35528	-7.13896	12.8111	5.44828	-6.57741
0.284	19.958	13.3919	21.2512	-0.204671	-18.3758	20.5212	-0.305415	2.77458	-0.454554	6.97222	5.72912	12.4051	-3.36804	0.613783	12.3693	7.69858	-2.1436	0.700801	2.20966	-6.14816	12.6732	5.08342	-5.78888
0.285	22.1013	14.3577	19.6482	-0.127998	-17.9	21.1559	-0.46296	2.23493	0.165596	8.80811	5.36536	13.5501	-4.8012	0.244329	12.4783	6.91226	-1.81769	1.40582	2.08771	-3.90771	12.545	5.68184	-4.7547
0.286	23.0545	15.0442	18.7156	-0.825262	-16.2415	21.0531	0.403041	3.59902	-0.513278	12.8735	3.82577	13.1259	-5.41474	0.606028	11.535	7.56928	-1.47439	0.874732	1.43033	-3.935	10.3441	5.63027	-5.07825
0.287	23.3793	15.2774	20.4279	-1.15288	-17.4416	21.6262	0.757915	3.66549	-0.614592	13.9159	3.14729	10.9154	-5.33313	0.715066	11.6963	9.36328	-1.75047	2.44022	1.29316	-2.96109	10.0444	6.12637	-5.26668
0.288	24.9522	15.301	20.8939	-0.7515	-16.2125	21.7948	2.19435	3.33462	-0.678356	15.158	2.56109	9.05294	-4.59923	0.762153	11.9577	8.74711	-1.82729	2.63051	2.65651	-1.63352	10.4235	5.89867	-5.30353
0.289	24.0802	14.6035	19.323	0.196339	-15.6038	23.1621	3.58576	3.9547	0.440314	13.7086	0.937207	8.27444	-3.70058	-3.13218	13.1461	8.56167	-1.17614	2.3003	3.33801	-1.88084	9.46524	6.64923	-4.87226
0.29	24.5467	14.5729	20.3092	-0.168798	-14.8997	23.3168	2.452	4.46176	1.36382	12.0877	-1.36578	6.85468	-3.98234	-5.60755	13.3307	10.1963	-0.567304	2.54781	3.37163	-2.70621	8.79729	7.65381	-5.11219
0.291	24.7792	13.2277	20.1941	-0.670252	-13.2964	21.7293	2.97219	3.31515	0.866354	13.4427	-3.10499	6.52966	-4.40329	-6.23593	11.9206	10.8503	0.288727	0.783812	4.17566	-2.74098	7.28303	8.24173	-4.78391
0.292	24.0712	11.8051	19.6559	-1.12729	-12.0468	21.2147	0.808794	2.2462	0.569024	11.8119	-3.04158	7.47081	-5.27628	-5.77569	10.5813	11.2779	0.059042	0.820417	3.75754	-2.86121	6.38333	7.8637	-3.50944
0.293	24.619	9.94456	19.2356	-0.61254	-11.3233	20.1745	-1.65497	1.59204	-0.653349	10.0207	-1.99687	7.30982	-5.44234	-5.62191	7.99323	10.3406	-1.23415	1.97375	3.36024	-1.59822	6.03355	7.4221	-3.8082
0.294	23.4161	7.78946	17.82	-0.479948	-12.7255	16.3123	-1.55372	1.50115	-1.53054	9.60852	-2.19149	7.68925	-5.1235	-7.39443	8.26756	10.6569	-2.10084	0.641179	3.82262	-1.24774	7.02717	6.85809	-5.53657
0.295	23.287	7.06358	17.7068	-2.21789	-10.8636	14.2821	-4.69892	1.63127	-2.50964	9.70861	-2.40241	7.69816	-4.92463	-7.12827	9.25679	9.40406	-2.6634	0.327106	3.52465	-1.9506	5.42808	6.107	-5.97465
0.296	23.1874	5.87216	16.7199	-1.97835	-8.83118	15.52	-5.25591	0.472856	-3.23256	8.52863	-1.25182	7.97709	-5.8156	-5.26501	8.99604	7.6876	-3.65663	-0.701283	2.62444	-0.795069	4.25907	6.4473	-5.72598
0.297	23.6129	5.9307	15.7099	-0.983841	-7.76953	13.6044	-2.54739	0.451095	-2.63847	9.54828	-1.82178	8.14719	-6.84576	-6.73428	9.49846	7.37263	-4.12228	-0.377044	2.00102	0.599131	4.36961	7.35094	-6.06731
0.298	23.6367	6.87067	16.2569	-1.12062	-5.65525	13.4912	-1.00558	1.41012	-1.91367	10.8435	-1.01673	8.59339	-6.91756	-6.75686	9.02819	4.46989	-4.7265	-2.54567	1.45195	0.0292276	4.49867	7.54549	-6.41196
0.299	23.4802	8.64793	15.1969	-2.33313	-6.55406	15.9505	1.29346	2.14443	-1.20645	11.1289	0.68695	7.7837	-7.09573	-5.61827	9.13412	5.54482	-5.20234	-4.02541	0.774401	0.763337	5.98596	7.48949	-5.96142
0.3	24.2978	10.2273	13.5756	-2.10493	-7.26546	14.3434	1.96666	2.23987	-2.24968	8.41822	1.42461	7.06006	-8.38814	-5.25548	8.21179	7.46077	-4.69535	-3.09424	0.540593	1.56187	5.36777	7.35993	-5.4755
0.301	24.2299	11.2441	12.6619	-0.501382	-7.56885	13.8597	1.26697	2.77974	-4.02171	4.75973	1.58118	7.80809	-8.8297	-4.30907	7.02649	6.88982	-3.72164	-4.9131	0.847315	1.15852	4.12444	6.88894	-5.45152
0.302	25.034	12.7019	11.7739	-1.20099	-7.39232	12.6267	2.23	2.74211	-3.63544	4.72761	1.9138	6.57474	-8.04252	-3.24254	7.93819	5.72208	-2.77043	-2.94112	2.0367	0.599023	5.11402	7.08583	-4.63604
0.303	25.5599	11.6802	13.9494	-1.32732	-8.31785	12.0337	2.6754	1.05326	-3.80184	3.38671	1.78502	5.6663	-6.62335	-1.64299	8.73736	7.24598	-3.37434	-0.234253	2.61261	0.814115	5.85885	6.87966	-4.2729
0.304	25.6389	11.6213	14.1494	-0.914313	-10.0413	12.6521	3.84278	-0.0242322	-4.77078	2.1185	0.191189	5.59246	-6.45181	-2.3154	9.71231	9.68976	-2.64442	0.64466	3.23062	1.87068	7.64277	7.28376	-3.91743
0.305	26.0478	12.029	15.3055	-1.66648	-10.0258	12.9692	4.64883	-1.20241	-4.14425	2.28557	-0.703484	6.29461	-7.6292	-2.73685	9.47128	10.0649	-0.321961	1.34753	4.40649	2.75197	6.14224	7.41111	-3.64218
0.306	25.5019	11.7751	15.977	-2.73149	-8.44854	12.3388	5.26259	-1.04268	-3.70855	2.74476	-0.792764	7.53083	-7.67846	-3.474	9.61252	10.0276	-0.135314	1.19371	4.49223	4.36115	5.5142	6.78588	-3.48452
0.307	25.9663	10.9945	14.6507	-2.44433	-5.90913	12.0115	8.0896	0.080738	-2.12761	3.52301	-1.28176	6.93878	-7.86743	-1.49271	9.17131	9.72699	0.732378	2.89959	4.40451	3.79253	7.70319	6.99082	-2.3163
0.308	26.65	9.65732	13.9962	-3.44619	-4.38359	12.6468	10.3044	0.921006	-1.2719	5.22648	-0.199844	6.09278	-7.58654	-0.938059	9.06814	9.99555	1.2806	1.68247	4.34625	3.43995	7.30659	7.35296	-2.24898
0.309	25.7422	9.84815	11.1472	-4.01962	-4.68834	11.2471	9.69925	0.00385083	-1.23554	5.62407	0.749465	6.48049	-7.06089	-3.96074	10.4175	8.78434	0.731109	-0.771716	3.59654	2.57579	7.0742	6.44578	-2.30611
0.31	26.0613	10.3619	10.5102	-4.14165	-3.38286	9.47804	9.49874	-2.83291	-1.50424	5.49315	0.815037	5.3807	-6.8648	-3.3083	9.28636	8.71894	-0.460958	1.65056	2.25369	1.66249	5.93085	5.77726	-1.40619
0.311	25.5311	10.5751	10.1921	-4.40892	-2.96308	8.79371	9.81039	-3.78914	-1.73714	4.6301	0.615833	3.71158	-7.10329	-3.77474	6.89215	8.66893	-1.64175	0.455702	0.433815	0.802889	5.64268	4.36349	-2.34447
0.312	25.3357	10.0106	11.4337	-4.40727	-3.52953	9.87236	8.6707	-4.7816	-2.46545	4.29919	0.0859569	2.40245	-6.53355	-3.98516	5.64234	5.95915	-2.4139	1.14108	-0.524947	0.610194	6.73011	3.06399	-2.43287
0.313	24.8043	10.3029	13.2838	-4.45487	-3.98643	9.67484	7.14484	-6.37072	-3.17234	6.49257	1.6612	1.50915	-5.90194	-3.53388	5.17109	5.15374	-2.77419	3.23476	-0.418134	2.21865	6.20319	3.57071	-2.93012
0.314	23.669	10.8976	12.2485	-5.04616	-3.93023	9.13547	5.50685	-7.11097	-2.64418	5.95476	2.01514	1.86836	-6.4511	-5.75734	4.66401	7.16577	-2.95704	3.04471	-0.988373	1.58091	5.14737	3.7041	-3.79427
0.315	23.4707	10.4525	11.462	-5.70126	-4.34409	10.6433	3.11107	-6.60192	-3.01523	4.21946	0.62381	1.27461	-4.90387	-8.21191	3.49605	9.1633	-3.4735	4.43835	-1.44996	1.56033	4.43428	3.3336	-2.30223
0.316	22.524	10.273	11.6944	-6.10839	-4.54767	9.92661	1.27922	-5.31672	-3.54683	4.58139	-0.483226	1.33007	-3.62791	-8.38407	4.64625	10.1459	-2.79783	3.54427	-1.53563	0.679794	4.98097	2.60996	-1.73611
0.317	22.0803	9.86033	11.5764	-7.2496	-4.54123	7.62842	1.23425	-5.16507	-4.53875	5.14684	-0.851965	0.530515	-3.80745	-7.00476	6.05099	11.0017	-2.84431	2.83754	-1.29964	-1.88835	5.72721	4.22247	-2.15941
0.318	21.6206	9.68929	11.5655	-6.80106	-4.81785	8.92395	-0.405315	-5.32912	-5.64654	4.28258	-1.24075	0.883448	-2.65824	-8.39311	6.3857	12.139	-2.22792	2.28453	-1.15626	-1.56973	5.54465	3.40707	0.374566
0.319	21.9273	9.13877	11.9337	-6.60773	-3.90313	11.316	-1.37729	-5.49499	-7.62827	5.38105	-0.670283	0.924337	-2.02546	-8.54125	8.0333	13.5223	-0.819061	2.03912	-1.1986	-1.48283	5.45097	3.26248	0.658071
0.32	21.5959	8.8104	12.1797	-6.84709	-3.44382	12.2749	-0.403463	-5.55153	-8.46844	5.61996	-0.259411	0.227143	-1.69862	-8.35702	7.27363	13.7836	-1.30278	3.78067	-0.0271281	-1.27298	5.1825	4.73811	1.00185
0.321	20.8209	8.26385	12.438	-5.717	-2.13186	11.9058	-0.170616	-5.71474	-7.35958	4.74881	-0.817204	1.40809	-0.851611	-8.0281	6.57368	13.7935	-0.489652	1.92841	0.649356	-2.17519	5.89301	5.66614	1.43907
0.322	20.3449	8.32401	10.8836	-3.70319	-2.21925	13.0231	0.311214	-6.57816	-6.21139	6.25239	-1.10199	1.66568	0.184282	-5.7529	6.71099	12.1403	0.715434	0.375655	0.40398	-1.86071	4.59713	7.34795	1.26735
0.323	19.7311	8.71054	10.5204	-4.55101	-1.18718	12.9737	2.81515	-7.03655	-5.25695	6.56209	-2.23012	1.16454	0.299257	-5.94577	4.93843	10.8126	1.9027	0.254581	0.513752	0.659859	3.80031	7.42206	2.15009
0.324	19.2434	8.30947	10.413	-5.3281	-2.19209	11.1472	6.33675	-7.02727	-4.03751	6.77164	-2.04304	-0.940843	-1.18565	-6.46373	3.86249	10.8538	1.71875	0.347376	-0.163083	0.199765	6.32409	8.66061	1.52802
0.325	18.6748	8.49496	8.96365	-4.35483	-2.84108	12.073	6.63098	-7.30975	-3.53123	5.26222	-2.4694	-2.15501	-1.71854	-5.07179	1.55428	10.4748	-0.0879579	2.40571	-0.213282	0.487367	7.37659	8.89598	2.38478
0.326	18.1123	8.69576	7.7404	-4.52139	-2.03956	10.4526	6.00198	-7.37734	-3.31685	3.19276	-2.72981	-2.30792	-2.03795	-5.92417	-0.232172	10.5837	0.00561396	2.26534	-0.37967	0.430146	7.05933	8.00504	1.45985
0.327	16.4883	8.86027	7.81056	-4.98991	-3.04149	7.25446	5.06894	-7.04212	-4.59159	2.05278	-2.7804	-3.47501	-2.00461	-6.42607	-0.416101	8.93535	0.096694	2.62457	-0.544135	0.185617	5.35393	9.96799	0.312441
0.328	16.4266	8.38539	4.63034	-4.1974	-2.51105	7.16498	4.47538	-6.5934	-5.84059	0.481781	-3.3198	-4.87593	-1.47954	-6.94993	0.425822	6.61488	0.281872	1.69775	0.352682	0.858697	4.33022	8.96615	0.145329
0.329	16.6492	8.38012	-0.0530936	-2.94215	-4.19078	7.34015	4.19211	-6.49984	-6.56953	-0.312776	-4.45329	-5.99469	-1.22579	-7.24344	0.223778	5.93811	-0.112002	-0.49155	1.19578	0.36798	3.2945	7.61264	-0.591481
0.33	16.4939	8.53373	-0.114927	-4.49428	-4.27716	7.9511	0.907495	-7.00868	-7.85595	0.398541	-4.97202	-5.38131	0.172173	-5.65512	0.933245	2.92006	0.189196	-1.81894	0.995585	0.945538	1.60121	8.13651	-1.33179
0.331	16.7807	7.42072	1.03498	-3.64458	-1.41744	8.63445	-0.662907	-6.52677	-7.41162	-0.675865	-4.62176	-5.49963	0.417975	-7.25408	1.12995	1.25012	0.40522	-1.95217	0.0368902	-0.0812869	0.53707	7.53221	-2.43154
0.332	16.9587	7.39912	0.673005	-2.79791	1.06786	10.9188	1.85138	-6.51476	-7.31897	-3.1863	-4.58651	-6.18183	-0.217954	-7.89831	-0.275839	3.09799	0.810613	-0.712372	-0.431221	-0.499894	1.18797	6.65309	-2.6274
0.333	17.8269	6.63863	0.654024	-2.57889	2.97409	12.7318	2.56877	-6.64302	-6.0668	-2.58386	-4.6247	-5.3966	-0.632592	-6.50022	0.399152	4.10034	1.64256	-1.37993	-1.25795	-0.503271	1.5257	6.6551	-2.75167
0.334	17.8942	6.19687	1.27294	-2.59648	1.75675	10.9026	0.948744	-5.91181	-6.32958	-3.85497	-5.62117	-4.48205	-1.50891	-6.56015	1.33247	5.82783	0.76096	-0.633121	-1.75482	-3.03711	1.61878	6.3538	-3.11309
0.335	18.2939	6.55192	-0.107257	-3.51136	1.88474	8.96045	-0.860417	-5.9794	-6.59873	-3.87703	-6.421	-4.50994	-0.765902	-5.46737	2.46767	5.82258	1.10754	1.7417	-1.48099	-2.55986	1.81527	5.79508	-1.99769
0.336	17.8213	6.48351	-3.59078	-2.54179	2.51439	9.83362	-2.17526	-6.10034	-6.0302	-2.27277	-6.83407	-4.09578	-0.0460598	-3.83244	4.10455	6.75044	0.303711	1.21278	-1.80506	-0.50902	0.391225	6.85425	-1.37064
0.337	18.206	5.49331	-6.15984	-2.73438	2.62771	9.41798	-1.06663	-4.6433	-6.30028	-3.09337	-6.51406	-5.12746	-0.319953	-5.37323	4.77596	8.65184	0.0241506	2.29727	-1.27677	1.25767	-0.358576	6.87664	0.133485
0.338	18.6903	4.70337	-6.06512	-1.94538	3.6469	8.09742	-0.0738148	-2.13107	-7.4357	-2.63653	-6.39948	-5.06689	-1.31943	-3.41909	4.80423	8.25296	1.48516	5.00473	-1.14257	2.39996	1.47002	7.44279	0.898317
0.339	17.5467	4.04252	-6.5772	-1.83151	3.7581	8.18327	-0.429627	-1.09589	-8.45075	-4.35868	-7.10333	-5.42055	-1.8681	-0.561209	5.554	6.2116	1.14133	3.40922	-1.18457	2.30116	3.76194	9.08244	2.88798
0.34	16.3506	3.98613	-7.09841	-1.82555	3.65613	8.9619	-0.847454	-1.5627	-7.39849	-4.09768	-7.80383	-7.27478	-1.93477	-1.90257	6.47737	4.86704	1.33005	3.56367	-1.39469	1.85599	4.21832	10.0028	3.95865
0.341	14.4732	3.93337	-7.53144	-0.742052	2.73251	8.9828	-2.75942	-3.49421	-7.33165	-2.61982	-8.03049	-7.21809	-3.44013	0.172377	7.36356	5.34607	2.20096	3.32022	-2.19421	1.36242	2.21015	9.57171	4.07523
0.342	13.1919	2.57216	-7.8163	-1.01047	0.750479	8.82282	-4.17824	-4.69218	-8.02056	-2.3751	-7.80581	-7.76202	-4.06239	-1.78952	8.70559	6.27943	1.16086	1.3405	-1.84731	-0.0933871	2.04552	9.15663	4.71341
0.343	12.0315	2.07768	-6.09737	0.772321	1.24081	8.47083	-3.86065	-4.75753	-7.81007	-1.96879	-7.54081	-8.33789	-3.98598	-2.4192	7.70785	6.1536	0.361367	3.08456	-1.25127	0.024325	1.86917	9.05133	2.4918
0.344	11.79	2.74032	-6.3858	0.904704	1.07638	9.01838	-2.81674	-4.43609	-7.76849	-2.84228	-6.51384	-8.10118	-3.28299	-0.496213	7.10544	3.65257	0.922317	2.84944	-1.22041	2.46262	0.876239	8.44265	2.73426
0.345	12.0152	2.88044	-8.60368	0.389948	0.68395	10.2212	-1.1773	-4.31694	-8.5929	-3.38636	-7.02016	-6.73723	-2.54351	-1.99119	5.96513	4.10068	1.09158	1.58148	-2.21952	4.11782	-0.034995	8.9809	1.79155
0.346	11.4985	2.56963	-10.3329	1.66405	1.10729	9.58438	0.628174	-5.36633	-8.14325	-3.72967	-6.64417	-5.97119	-3.48773	-3.25425	5.38268	6.9523	0.837779	2.10968	-3.01582	4.61957	-1.17295	8.24917	1.41604
0.347	11.4756	1.98519	-8.48878	2.18611	0.349157	10.1433	0.982906	-5.69346	-6.7483	-3.10682	-5.8569	-6.11803	-3.67212	-4.74007	5.20653	6.49955	1.26331	1.07377	-3.25066	4.84334	0.52985	7.53596	3.15859
0.348	11.5524	1.93731	-8.01078	2.64962	1.87434	11.4445	1.03357	-6.18771	-6.97382	-5.10413	-5.57907	-6.37575	-3.26391	-4.37149	5.45298	7.82372	1.50081	0.467234	-4.45803	5.85571	1.00823	9.24303	2.15377
0.349	11.7227	1.97785	-9.21438	2.05737	2.20526	11.3764	3.46161	-7.81825	-6.62041	-5.27363	-5.2771	-5.78285	-3.21511	-4.44428	5.52557	8.10315	1.0929	1.54617	-4.40112	6.07119	1.1598	9.24375	2.95053
0.35	11.3319	1.82452	-8.9932	0.612268	4.47188	13.0733	2.30504	-9.25362	-6.50658	-4.09706	-4.97049	-5.31823	-3.18598	-3.88218	4.95576	6.52344	0.776962	3.23857	-3.51	4.97107	0.908785	8.84071	2.54568
0.351	10.1934	2.54364	-12.0005	0.16368	6.77089	11.5082	-0.0651783	-9.49068	-4.91388	-4.79399	-4.25119	-5.79576	-4.87206	-1.39356	5.19504	7.85087	0.563512	3.26377	-3.49594	6.53799	0.340699	8.54061	3.17353
0.352	10.1312	2.69771	-11.4312	-0.188356	6.5523	9.89986	-1.38183	-9.71189	-3.93462	-3.90478	-3.99359	-5.16193	-5.98151	-2.11248	4.39153	8.63181	-0.576248	3.77091	-3.17972	6.70569	0.544424	8.10256	2.33276
0.353	10.3474	3.14221	-9.58912	-1.42386	8.89044	9.38831	-1.91671	-11.429	-3.45674	-3.96175	-2.51908	-4.09114	-5.20981	-1.80005	4.39231	8.64812	0.497097	4.80999	-2.01843	5.47151	-0.595389	9.50946	0.349255
0.354	10.2802	4.35048	-11.1742	-1.75382	8.6976	9.57092	-1.29639	-12.2513	-3.21578	-2.91855	-2.05949	-3.34789	-5.03802	-0.851063	4.27882	8.32797	0.095261	2.95471	-0.396684	4.99633	-0.689249	8.88659	1.84583
0.355	10.4489	5.81254	-9.99364	-0.219969	7.57045	11.6133	-2.54403	-11.0496	-2.60907	-0.445003	-1.95504	-3.50212	-4.78218	-1.35039	3.90046	7.25395	-0.0963791	1.89039	-0.222619	4.44673	-1.94341	7.39856	1.86425
0.356	9.97615	6.05811	-11.0169	-0.343749	7.93071	9.91902	-2.16129	-10.7169	-0.839952	2.40639	-1.04506	-3.47847	-4.83995	0.134645	4.38968	6.84177	0.535916	2.68192	-0.902937	4.06838	-1.97981	7.75601	1.5638
0.357	10.2393	4.99806	-12.7083	-1.13568	8.78564	8.9622	-1.13142	-9.28054	-0.297879	5.83961	-2.00096	-4.89077	-3.33771	1.26976	3.10601	4.43422	-0.373752	1.55508	-0.173569	2.12315	-1.08717	8.61228	2.79066
0.358	9.63792	4.31934	-13.1135	0.506663	7.82194	10.2011	-0.414721	-8.20438	-0.468291	7.53406	-3.37547	-6.62168	-2.15044	-0.275634	2.89792	2.88101	0.440747	2.83622	-0.579756	-0.102801	-1.55008	9.32791	3.02543
0.359	8.61066	2.82545	-14.7022	0.751181	7.35139	10.3634	-3.12116	-8.36912	-0.500933	7.3619	-2.26514	-7.18731	-2.62844	-2.511	2.43485	3.72132	0.0712093	1.03829	-1.16787	-0.257459	-2.51851	8.71939	1.93728
0.36	8.20038	2.1921	-15.0357	1.61311	7.95148	8.36336	-5.67658	-8.52379	-1.13021	7.0102	-3.81167	-8.19717	-2.53237	-2.55045	1.65721	4.29881	0.0196153	-2.1467	-1.03216	-0.457407	-2.29729	8.18155	1.124
0.361	7.85997	2.33136	-15.4229	3.37332	7.86795	7.88256	-5.79118	-9.77671	-2.77175	6.64663	-5.20394	-9.35229	-3.75992	-1.64986	3.39142	4.34623	0.892015	-0.481577	-1.3219	0.294807	0.448321	7.13397	0.591913
0.362	8.37547	2.26279	-13.83	1.74317	7.95043	9.15404	-7.60796	-9.94397	-2.58479	5.25237	-4.14413	-10.7223	-4.77673	-2.38628	1.83191	3.2503	0.503763	-2.75219	-1.5307	0.964135	0.88117	6.42452	0.298939
0.363	8.00918	2.35177	-12.8937	1.50014	8.18907	9.23333	-7.61766	-9.43992	-2.4549	3.99264	-5.08314	-10.466	-5.12539	-3.62089	3.52062	4.1942	-0.820752	-3.55389	-2.37534	1.68717	0.411922	6.6535	-0.494161
0.364	7.48185	2.53556	-14.0319	2.39735	8.4685	9.30459	-7.04665	-10.2656	-2.43163	2.44496	-4.72038	-8.96738	-5.98679	-3.99588	4.41147	4.8554	-1.23643	-3.05718	-2.39273	2.78661	1.11433	6.23055	-1.41728
0.365	6.49462	3.13925	-12.9921	3.06358	7.64208	9.89018	-7.15649	-11.166	-2.21871	1.00116	-4.99757	-7.67709	-5.84683	-3.9586	2.93755	4.44907	-1.77342	-1.41292	-2.1763	1.95009	-0.100646	6.38436	-0.474781
0.366	6.11584	3.57197	-11.7819	4.05606	8.13716	10.5974	-8.43957	-11.4086	-2.07022	-0.705658	-3.90999	-5.70623	-4.23279	-2.69898	4.44101	4.78476	-2.74152	1.74574	-1.34449	2.65008	-0.214975	8.3359	0.625156
0.367	5.30418	3.66408	-12.7445	4.57035	9.31378	10.543	-9.20559	-10.9852	-2.48926	-0.809843	-1.9144	-5.08875	-4.22835	-2.69527	3.93544	4.12096	-2.87514	1.13645	-0.617581	2.13961	-1.15958	7.60668	0.618302
0.368	4.53972	3.97654	-15.0636	5.38635	9.603	11.0947	-10.1358	-11.5757	-3.82852	2.22471	-1.33514	-4.56333	-3.79016	-2.30112	4.66773	4.66393	-2.34588	3.13181	-0.574109	1.58517	-1.65582	7.12502	1.49191
0.369	3.94247	4.17361	-14.9472	5.56931	8.65241	12.9197	-10.1083	-12.1809	-4.07453	2.32507	-0.837354	-3.55285	-3.75492	-0.681723	3.32448	5.66168	-1.26543	3.69885	-0.462579	2.35342	0.0780258	7.49186	1.98734
0.37	3.16425	3.33146	-12.3875	4.69358	6.48264	12.7776	-8.98459	-9.80093	-4.25938	2.08967	-0.304217	-4.8636	-3.36962	0.460638	2.04138	4.80438	-0.179194	2.2649	-1.4224	2.57291	0.572545	6.85972	1.63917
0.371	2.44103	1.94473	-11.7421	4.63667	5.22661	10.8271	-8.48439	-9.6931	-3.77945	3.74223	-0.976334	-5.4114	-2.21974	3.00712	2.24261	5.79512	0.752399	2.50442	-1.63264	3.10955	0.321005	5.18514	0.877912
0.372	1.44491	2.05925	-10.7371	4.0688	4.77988	10.0709	-7.12036	-9.52364	-2.9059	5.02098	-0.63619	-5.77505	-2.65489	0.698402	0.86417	5.89247	1.58056	0.867513	-1.21516	3.18872	0.134036	5.20356	0.545124
0.373	1.13147	3.05609	-10.984	4.99011	4.71728	8.21331	-8.68851	-8.62117	-2.50362	5.89763	-1.17372	-6.57009	-2.11644	-1.26472	3.40483	3.97529	2.69237	0.47847	-2.10212	3.43992	1.89874	6.68423	1.54423
0.374	0.949133	1.51764	-12.0015	4.2884	4.04346	6.40569	-9.49801	-9.03696	-0.905455	6.89047	-1.84731	-6.04538	-3.56031	-1.9061	4.98389	3.72517	2.82126	-0.672014	-1.65281	3.12273	1.4553	7.76987	1.91976
0.375	0.373059	-0.0131415	-13.0465	-0.0130006	3.03067	6.21505	-9.25386	-9.44372	-0.964814	8.24207	-2.75508	-6.73429	-3.91893	-1.2796	4.58117	4.36103	2.61419	-3.0399	-1.31932	2.8054	-1.249	8.92561	2.3996
0.376	0.571707	-0.196597	-12.0184	0.254676	3.25735	4.53473	-10.3672	-10.3251	-2.1482	8.68326	-4.90826	-7.56801	-1.83558	0.430382	3.70787	6.48204	2.39379	-2.88018	-1.41391	3.89381	-2.21233	9.20958	1.38865
0.377	1.49371	-0.843433	-9.01277	-1.61564	4.19522	3.46211	-10.845	-10.6444	-2.15109	5.24248	-4.29981	-7.32663	-1.30253	-0.581938	4.67034	7.59753	1.93364	-2.34226	-1.47961	3.91107	-3.99118	9.05167	0.598916
0.378	2.55866	-0.972493	-9.6485	-2.48622	6.12627	4.15854	-9.67574	-10.8232	-2.24884	3.90768	-3.25912	-8.70612	-1.08495	-0.894517	5.3414	6.97658	2.09852	-1.92847	-2.14553	3.27368	-4.09305	8.30718	1.12148
0.379	2.38567	0.300348	-9.8377	-0.96627	5.99829	5.90199	-9.00466	-11.0425	-2.07803	5.06769	-2.56956	-8.97708	-0.76241	0.643266	3.52803	5.9357	1.79081	-1.5617	-2.30108	3.85573	-3.14982	6.99732	0.659583
0.38	1.19224	0.892515	-8.42565	-1.02859	5.88207	5.27151	-10.3697	-11.3014	-2.24106	4.84566	-4.13314	-8.00685	-0.243172	1.60214	4.80598	4.72586	1.56528	-1.98228	-1.34214	3.87684	-4.26921	6.55415	0.436646
0.381	1.56652	1.32014	-7.78444	-1.21159	7.54513	3.86811	-12.573	-10.4609	-2.48032	3.63806	-4.69154	-8.3854	0.30382	0.633193	4.12626	3.85194	1.0264	-1.5213	-0.685679	4.45829	-3.61681	6.89023	-0.0379403
0.382	2.06994	2.01214	-5.51791	-0.219875	8.29817	3.67261	-12.4763	-9.88162	-1.65153	2.57432	-3.32026	-7.6268	0.374002	0.329186	2.58694	2.18988	0.826874	-0.768164	-1.07596	4.4503	-4.05034	5.91298	-0.367994
0.383	1.64939	2.62822	-4.77221	0.738182	6.57088	2.67175	-10.8304	-10.3894	-0.97251	2.35951	-2.8142	-8.33724	0.266817	0.146276	2.73595	-1.26301	0.614814	0.166687	-1.69187	4.63614	-3.86256	5.9384	0.515235
0.384	1.43393	2.63083	-5.46329	0.909336	7.60905	2.04405	-9.56466	-9.3917	-0.728726	0.250317	-2.36689	-8.86322	0.160459	-1.35672	1.82676	-1.30777	1.15607	-0.416717	-1.36593	3.71779	-2.3646	5.30019	1.38699
0.385	1.89882	2.74783	-5.38553	1.40392	8.85935	0.895031	-7.33303	-9.06731	-0.863271	-0.512354	-1.28992	-7.62206	-0.474857	0.313143	0.571628	0.685479	2.10513	-0.329174	0.560948	2.44083	-1.05266	4.30228	1.68287
0.386	2.17323	4.10972	-5.32248	0.903706	6.94032	-0.00472156	-6.55479	-9.83993	-2.5449	0.351255	-2.04303	-6.82569	-1.46145	0.204901	1.75604	2.5136	1.66581	0.288503	0.547947	3.23394	-0.698108	4.1903	0.687213
0.387	1.95967	4.30408	-5.03393	1.65293	6.51264	0.738061	-4.89056	-8.40837	-3.18249	-0.0945446	-2.87387	-6.60565	-1.93659	0.616974	1.73126	3.07252	1.99184	-0.00771398	0.580619	3.14114	-0.776524	3.02111	0.396063
0.388	2.01222	3.5854	-5.35075	1.57274	6.96602	3.08887	-3.57453	-7.90833	-1.89477	-0.660124	-2.28317	-6.90202	-2.89475	-0.057606	0.563825	2.61711	3.56444	1.61049	1.40082	3.03622	0.901114	3.62283	1.29374
0.389	2.77164	2.98551	-5.59635	0.558692	5.63087	4.13773	-2.28398	-8.47808	-0.530473	0.24185	-4.49843	-6.5095	-2.27572	-1.59448	0.399563	3.88726	4.07846	1.88817	1.40308	3.63387	1.7984	3.88529	1.09557
0.39	2.75732	3.54947	-5.93085	0.388445	4.58418	5.07102	-0.814424	-8.11269	-0.0967813	0.969896	-4.87697	-5.99867	-2.62288	-0.601007	1.12526	4.61717	4.84646	1.02494	1.30231	4.41513	1.73184	4.73116	0.304519
0.391	1.13673	2.64691	-5.87292	-0.391629	3.98374	3.36005	-1.24456	-8.22229	0.499474	1.61268	-4.33203	-6.2755	-3.5027	-0.498422	1.15142	4.32608	5.64323	1.37696	0.87748	3.70916	0.281259	5.5798	0.689479
0.392	0.142362	1.10513	-5.01755	0.271029	4.2834	2.84785	-1.43818	-7.74962	-0.355949	1.27778	-4.82662	-6.6078	-4.08408	-0.490205	1.28884	4.40589	5.95052	2.47348	1.0114	4.91958	-0.285973	6.62791	0.583364
0.393	-0.501412	1.53755	-4.45	0.474676	5.88216	2.89658	-1.89012	-7.28856	-2.14504	1.25043	-5.49957	-5.39399	-5.83234	-1.70659	2.30887	6.68627	6.03893	4.11261	1.64252	6.5129	0.691707	6.58857	0.253752
0.394	-0.87564	1.18914	-4.67732	0.465408	5.05454	1.29417	-2.43723	-7.70426	-1.97966	2.73591	-7.80812	-5.81888	-5.35275	-0.723662	0.763807	5.70786	4.07941	4.78897	1.83882	6.81105	2.5139	4.29184	-0.342593
0.395	-1.30485	1.67171	-5.03143	1.37143	3.86442	0.802377	-2.36243	-6.48699	-2.16057	3.29793	-6.71963	-6.54028	-4.80795	-0.619942	0.195717	2.18193	4.16313	3.49275	1.42603	6.96897	2.8869	4.20845	0.0753285
0.396	-0.949456	2.70731	-2.78004	1.20751	2.79962	-0.240698	-0.543965	-5.84526	-2.9368	3.0481	-4.17727	-6.64615	-3.78652	-0.243756	-0.500372	2.17271	4.18319	3.91299	2.08062	7.59927	2.10995	4.83437	-0.678887
0.397	-0.665052	2.7412	-1.66383	-0.203631	0.755028	-0.240516	-1.20446	-4.56643	-3.4996	3.23401	-4.7367	-6.48404	-1.72862	0.112366	-0.617266	3.12652	3.63017	3.81213	2.49057	7.96642	2.06336	4.56566	-2.01794
0.398	-1.21795	2.08299	-4.3865	-2.21371	-1.35871	2.40798	-2.28275	-3.94011	-3.83539	2.39654	-4.13769	-6.32917	0.714916	-2.01957	0.381605	4.99161	3.70142	2.98607	1.54743	5.95955	2.28023	3.98558	-1.96593
0.399	-1.41185	1.60761	-4.38582	-2.22232	-2.05035	4.50824	-1.40586	-3.54304	-3.91273	0.0463879	-3.94776	-5.8646	1.85826	-0.739407	0.189483	6.35868	2.68223	1.39283	1.06459	6.70665	2.31295	3.99409	-2.42808
0.4	-1.65644	0.726418	-3.11911	-2.60224	-4.16038	4.56419	-1.90015	-2.87584	-3.43011	-0.394443	-5.20429	-5.72811	1.21048	-1.34354	2.43987	6.15621	2.94551	1.38891	0.558409	6.73014	0.911532	3.57647	-3.49124
0.401	-0.903647	-0.73356	-2.48935	-1.8483	-4.94056	6.21005	0.164018	-3.9532	-2.55705	-0.836978	-5.69604	-6.75578	0.933314	-1.24566	4.1734	6.33492	3.09552	4.3125	0.214598	5.76729	1.69064	4.00602	-3.77131
0.402	-1.03489	0.0846895	-1.86676	-0.818903	-4.01408	6.68118	0.763707	-3.72263	-2.39743	-0.932097	-5.556	-6.71999	0.292699	2.12552	3.29918	6.6242	3.9754	2.82744	-0.0451685	6.53519	2.77225	3.85171	-1.85549
0.403	-1.2119	0.456243	-3.04433	-1.5019	-4.3173	6.67768	1.13057	-4.02611	-1.83484	-0.240669	-4.00996	-6.52371	1.14905	0.776839	3.36711	4.74743	4.59565	1.41513	-0.324039	5.23427	1.49138	3.22259	-0.228445
0.404	-0.599145	0.0968076	-2.46449	-1.95067	-2.95722	7.97719	2.22058	-4.39295	-0.869145	-1.56127	-5.22499	-6.72326	2.01312	-0.150612	4.14118	3.28336	4.54081	2.3444	0.111822	3.29864	1.01405	3.00892	0.746055
0.405	0.3382	1.01361	-1.10151	-1.84679	-1.86192	7.72542	2.06572	-4.22418	-0.0110889	-1.07393	-5.47797	-5.89951	1.88891	1.93967	3.68922	2.81244	3.0234	1.59464	-0.0368519	2.90445	0.068334	3.39359	0.870264
0.406	2.19814	0.707785	-1.5097	-0.990179	-2.2899	6.83704	2.59016	-4.72588	1.04598	-0.121348	-4.20774	-3.92027	1.51304	0.89295	2.11849	1.68625	2.52554	1.18079	0.534688	3.51774	-0.831145	3.62828	1.41697
0.407	2.99145	-0.34571	-2.61539	-1.21619	-0.660971	8.16409	0.291809	-4.74271	2.07797	0.925767	-4.69199	-4.00932	0.818187	1.05863	1.86441	1.09095	3.7098	-0.437349	1.21282	2.79158	-1.86757	4.01301	1.31383
0.408	2.99374	0.305909	-2.3553	-0.437506	-0.734938	9.14196	-2.3854	-4.82652	2.5898	-0.223527	-4.26568	-4.50304	-0.486551	2.3164	3.17236	-0.356207	2.96682	-2.16103	1.82726	1.9289	-1.05074	3.88126	0.934948
0.409	3.84684	-0.442685	-1.83049	-0.469591	-2.53019	7.19063	-2.23511	-4.2311	2.6144	-0.905178	-2.39519	-4.78356	-1.46111	1.47381	4.77891	-1.96616	1.78575	0.61718	2.97102	2.48148	-0.441846	2.71784	1.9647
0.41	4.14894	-2.0011	-1.20936	-1.62444	-2.82562	6.68904	0.345581	-4.53002	2.33442	-0.190327	-1.16063	-6.11587	-0.465772	-0.104211	2.86437	-2.177	-0.19344	1.48514	3.3966	2.92568	-1.54163	2.44625	0.695262
0.411	4.13311	-1.74208	-1.57422	-0.972989	-3.41959	6.58604	3.40911	-4.52093	1.97364	-0.541279	-0.812133	-7.26712	-1.06187	-1.29077	2.20409	-1.07043	-1.67282	1.73495	3.89343	1.26174	-1.12187	1.27789	-0.204708
0.412	3.62345	-2.21924	-2.28322	-1.48391	-4.39396	4.801	3.85747	-2.84965	0.0555513	-0.0756742	-0.892191	-8.74182	-2.35128	-0.966395	1.94254	1.35053	-3.38063	2.91308	3.64506	-0.44718	-2.8366	-0.434648	0.347124
0.413	3.64014	-2.12567	-1.90426	-1.95004	-4.24372	5.68909	2.73571	-2.86895	-1.22862	-0.202945	-2.02976	-9.95354	-1.27954	-2.17178	0.297428	1.91584	-4.14407	3.55098	3.25342	-0.780028	-2.27932	-1.88739	-0.320714
0.414	5.2514	-2.29147	-1.43976	-1.85039	-2.57178	4.86672	2.93812	-3.65742	-0.402619	-0.489943	-2.41679	-8.80981	-0.374064	-4.16877	2.32118	1.66211	-4.14451	4.92916	2.66276	-0.109189	-0.0237868	-1.55001	-0.260956
0.415	6.08287	-2.81514	-1.71439	-3.52976	-2.28429	5.59518	4.38417	-4.87242	-0.58479	-0.0782837	-2.30013	-8.39686	0.0186082	-2.46592	2.40098	1.80468	-3.73568	5.03909	1.7015	1.51403	-1.69538	-1.58319	-0.571813
0.416	6.03124	-3.74428	-2.43004	-4.13606	-3.48547	7.42252	4.76842	-5.4482	-1.39581	0.955218	-1.3875	-8.59766	0.712427	-1.34827	1.48166	2.69886	-2.90021	4.57546	1.65704	-0.325228	-2.42804	-2.28984	-1.71716
0.417	6.77177	-3.6699	-2.51355	-3.60051	-2.11466	5.61923	3.81723	-3.96498	-1.43176	0.813608	-1.25759	-7.60003	1.95007	0.0483985	2.96237	2.72351	-2.9141	3.04602	1.79321	0.340827	-1.54428	-1.85195	-3.23027
0.418	7.73418	-2.88736	-4.23285	-1.93301	-3.7501	6.40954	3.85435	-2.7254	-0.087962	0.304173	-2.10596	-6.93724	3.12528	3.02116	4.31513	2.42763	-2.55684	3.04479	2.39525	2.37694	-2.37446	-2.25602	-2.83637
0.419	8.04446	-1.61547	-2.75933	-1.629	-5.46798	5.37201	2.25589	-2.04937	-0.375143	0.667137	-1.5802	-5.25129	3.21052	3.29179	4.2189	2.13539	-1.66295	3.91905	2.42994	0.0235939	-2.91433	-1.54905	-0.0518561
0.42	8.47991	-1.05726	-1.05091	-3.49253	-6.13474	4.45416	-2.31055	-1.28644	-0.87699	2.17703	-1.04587	-4.46127	1.75303	2.3557	3.2554	2.229	-1.55484	2.8523	3.52235	-1.6765	-2.37068	-0.492223	1.69277
0.421	9.27977	-1.58691	-2.72107	-4.00318	-6.73741	4.15263	-1.97615	-0.703149	-0.0791042	3.02474	0.227149	-5.03117	-0.345633	0.757277	2.02995	3.03532	-0.161595	1.83407	4.78853	-1.23542	-2.89536	-0.0214857	1.59907
0.422	8.86799	-1.17407	-4.39938	-4.24904	-4.94549	4.22259	-1.11156	-1.15442	0.562933	3.53344	1.41062	-4.70909	-2.14853	1.01566	1.88181	2.22624	1.43614	-1.34265	3.84052	0.122203	-2.14094	1.60122	1.98999
0.423	8.35045	-1.48404	-4.10175	-4.22339	-5.59953	3.80662	-1.26044	-2.27939	2.18515	3.24134	1.04602	-4.38949	-2.92997	0.855384	1.44071	3.61028	3.20001	-2.92813	4.34968	-1.13038	-0.208396	2.23055	3.24392
0.424	9.0855	-1.53898	-3.93416	-4.37136	-7.60631	2.85053	-0.279788	-2.14852	4.30448	3.17265	1.32534	-5.12272	-3.88719	-0.249877	0.242097	2.40419	4.30631	-0.761493	4.66056	-0.299423	2.6307	1.9768	2.58684
0.425	10.1183	-1.85316	-3.94478	-4.14076	-9.3115	4.42328	-0.560796	-2.80397	5.51469	3.00957	2.36631	-7.26123	-3.99477	-0.0913218	0.81685	0.204018	3.40901	-0.375691	3.57113	0.375264	2.46335	1.55585	2.9373
0.426	11.365	-1.82107	-4.63752	-3.31545	-9.81783	3.13298	-1.20648	-3.35562	6.22643	1.89135	1.93538	-8.70386	-4.00117	0.364483	-0.339526	0.435256	2.45447	-0.362511	3.20324	1.77389	-0.366086	1.15432	3.18182
0.427	11.1871	-2.21668	-4.21255	-3.26082	-8.70041	2.27891	-1.33171	-3.05085	5.61114	2.38187	3.08349	-7.67418	-4.68195	-0.377417	-0.986573	-0.0697439	1.34311	0.0169295	2.1561	3.07937	-1.44999	0.953744	1.40548
0.428	12.2753	-2.88788	-1.78746	-2.72111	-9.21784	2.55787	0.872615	-2.57856	5.35806	2.29126	4.30607	-6.98792	-2.90647	-0.679529	-1.28553	1.34893	1.38852	0.271184	1.52493	2.53312	-1.87275	1.99991	1.38964
0.429	14.0794	-3.27434	-2.2137	-4.03615	-9.89719	2.92244	1.1156	-1.69984	4.10843	3.2558	3.31664	-6.35478	-1.41902	1.2511	-2.11092	2.57586	0.987833	2.26939	1.84061	4.14823	-3.25276	1.81212	1.95262
0.43	14.6173	-4.46679	-2.41041	-4.97229	-10.9584	1.18403	1.08614	-1.89588	2.85352	3.51771	2.36285	-5.09076	-0.598106	2.02909	-1.88071	3.95022	0.84212	2.31043	1.91272	2.99595	-2.92786	1.69654	1.987
0.431	14.6014	-4.47159	-2.06277	-4.40498	-12.1618	0.0616483	2.07487	-1.59863	2.51173	0.992942	1.41582	-5.31808	0.907396	2.31426	-2.54848	5.12475	1.36648	0.603975	1.95656	1.80903	-4.20537	2.92103	1.73904
0.432	14.2145	-4.00488	-1.70276	-3.94495	-11.7474	2.16619	1.32329	-1.64831	1.5562	1.48853	-0.182621	-6.00843	1.93343	1.6491	-2.28438	5.85043	0.894331	-0.786437	2.21559	1.1209	-3.91789	2.10812	1.12667
0.433	14.1579	-2.36386	-1.98027	-4.20871	-12.2472	1.99085	1.42182	-1.52028	0.00655527	1.33232	-1.61325	-6.42558	2.04115	2.29296	-2.32904	6.73643	0.518214	-0.803798	2.2021	-0.941633	-3.77838	2.12734	1.81777
0.434	14.4109	-2.25052	-3.20023	-4.3126	-12.0025	2.58882	2.55159	-2.02768	-1.47016	-0.519794	-2.30838	-5.5755	1.70827	6.69247	-3.36759	7.21642	0.468927	-1.47134	2.78051	-1.17713	-4.50401	2.13514	1.85428
0.435	14.9463	-2.29454	-3.01566	-3.64557	-11.7801	1.97931	2.88242	-3.6606	-1.14459	-0.571742	-2.75679	-5.60814	2.02754	5.98682	-3.73209	9.09339	2.02151	-1.25117	2.70112	-1.3782	-4.28099	2.24346	1.39681
0.436	14.7648	-1.13879	-2.68208	-3.49486	-12.6971	1.83151	1.01241	-3.39798	-0.697539	-2.23422	-1.67765	-5.15266	2.96981	5.60444	-4.50657	7.28477	2.48556	1.28768	2.01298	-0.0316149	-7.09135	1.88629	2.53795
0.437	14.1283	-1.06852	-2.8926	-4.0068	-11.2692	2.56469	0.356115	-2.93053	-0.0918259	-2.73623	0.955609	-4.79959	3.71846	6.56935	-3.62554	5.43046	2.74384	-0.175426	2.11876	0.540491	-6.61792	1.74074	1.79267
0.438	13.6894	-0.642633	-3.39	-4.39644	-9.79894	1.98315	1.94798	-2.59056	1.64876	-1.3784	1.18137	-4.41086	2.82918	3.957	-3.57998	6.34492	3.49668	-1.59422	2.67652	1.16475	-3.89113	2.62486	1.08051
0.439	13.4514	-0.814459	-2.26327	-3.8193	-11.0739	3.40002	2.99781	-3.2683	2.9145	-0.903577	-1.18637	-4.25513	1.83463	3.41633	-5.36653	6.65379	3.25296	-0.601948	3.19707	3.03111	-3.34214	2.77743	3.8903
0.44	13.4436	-1.82919	-1.53166	-3.92985	-11.3963	4.22022	3.10029	-3.4013	3.0138	-1.60513	-0.568013	-5.68403	2.39806	3.72768	-4.59343	5.88881	3.3073	-1.33273	3.4443	5.75809	-2.83543	2.12598	6.17343
0.441	13.5969	-2.29879	-2.07473	-5.50138	-11.3395	4.09455	3.79817	-3.75155	4.33306	-1.97432	-1.05136	-6.69677	1.23728	4.06401	-4.86464	6.31307	3.24304	-1.86577	3.62839	8.33071	-1.85357	1.30481	7.29715
0.442	13.2211	-2.70431	-2.29836	-6.44056	-12.6446	5.79981	4.3704	-4.49802	4.7867	-2.05612	-3.25973	-7.64232	-0.271453	3.98585	-4.06315	4.12635	3.09638	-0.895761	4.22522	7.44467	-0.527983	1.58766	7.4751
0.443	12.9985	-2.61789	-3.38475	-4.3833	-12.7961	4.22801	3.20707	-3.00866	3.97612	-2.60702	-4.24569	-7.3294	0.224201	4.83689	-4.7241	2.79948	2.79411	0.341281	4.97086	7.96497	-0.393524	0.144501	6.94023
0.444	13.1342	-1.82666	-2.66796	-3.90004	-12.2163	3.6054	1.75077	-3.11935	3.70524	-2.50442	-3.37707	-7.26218	1.02427	5.45124	-4.76262	3.61771	2.11876	0.784922	4.86062	6.87538	-0.569105	1.31997	5.76477
0.445	12.2305	-0.956803	-1.38573	-4.38146	-10.3367	5.05124	1.90371	-3.7925	3.00014	-2.31196	-2.54277	-6.82285	0.669365	4.90445	-2.92872	1.98925	1.76848	0.847952	3.89263	5.67084	-1.72423	2.32725	5.05275
0.446	11.3298	-1.35754	-0.714478	-3.83915	-8.10805	5.86071	2.06924	-2.91285	2.42699	-2.84547	-1.322	-6.91881	1.21208	6.23273	-4.06874	2.05128	1.36544	-0.303134	3.8108	7.23331	-3.00651	0.263845	4.93073
0.447	11.8081	-1.28719	0.261617	-4.86982	-8.45222	4.64228	1.21379	-3.03473	1.412	-2.83387	-1.76572	-7.07632	2.15139	6.7817	-3.8078	2.17013	2.38914	-1.59957	5.13249	7.17808	-1.86366	1.12437	3.2224
0.448	11.9138	-0.305336	0.546213	-3.94248	-5.54584	2.48743	3.04151	-2.80086	0.677302	-3.1596	-3.69122	-6.68416	1.82153	7.00083	-3.10952	2.60438	2.93649	-1.99853	5.59967	7.80726	-1.06926	1.16983	1.5428
0.449	11.7956	0.134616	1.91634	-3.49013	-3.92419	2.0035	1.07226	-2.26237	1.48255	-4.07226	-4.8253	-6.41992	1.61266	7.01011	-3.67906	3.59204	3.12875	-1.96851	4.95004	6.85211	-0.783453	-0.413507	1.30274
0.45	11.3928	0.683309	3.85673	-3.29111	-4.4189	3.28018	-3.07401	-1.77198	1.45185	-6.09117	-6.19811	-6.32736	1.20786	7.27565	-2.26352	4.32104	3.37964	-1.65693	3.71288	4.65642	0.177619	-0.82337	0.781226
0.451	10.6144	0.0139174	4.19957	-1.62785	-2.78038	4.67797	-3.54811	-1.18849	1.04436	-6.90521	-6.25989	-6.88594	-0.0683318	10.0453	-2.014	5.69854	2.27225	-0.2665	2.9585	5.38929	0.771732	-0.165417	1.76412
0.452	10.4602	0.978439	3.36031	-2.58058	-1.98551	4.58845	-3.229	-0.80827	1.58127	-6.04629	-6.9318	-6.81262	-0.356243	10.8169	-0.4088	4.65385	2.15126	0.881066	3.43542	4.88413	-0.0115795	0.483965	1.64946
0.453	9.56501	1.48177	1.61579	-4.8362	-1.56499	4.28507	-2.97801	0.14015	1.69848	-6.94393	-6.46012	-6.82596	-0.772568	9.11236	0.343875	3.96338	1.25646	1.38397	3.64723	3.9064	0.294142	0.0276603	0.98564
0.454	9.26569	1.32584	0.627415	-4.36703	-2.3934	3.86455	-2.80311	0.224185	1.16381	-8.10127	-5.72087	-6.6125	-0.973151	8.14004	-1.16332	3.88903	1.90002	2.85371	3.05586	4.36806	-1.63851	0.641364	3.17823
0.455	8.43327	2.08892	1.62262	-4.79619	-2.04628	5.43595	-2.3087	-0.311425	1.44466	-6.99672	-5.54761	-7.35057	-0.185906	5.87923	-0.366207	3.63114	3.16228	3.81396	2.17255	4.17284	-2.66704	1.47375	5.27301
0.456	7.95021	2.62827	0.37871	-4.83062	-2.26716	5.92619	-2.81121	-0.0431624	0.8706	-5.93766	-4.90221	-6.32801	0.369578	6.23654	-1.64315	4.02749	3.99483	4.74427	2.31173	5.01098	0.277132	1.57822	5.17964
0.457	8.31568	2.78488	-0.151156	-2.89347	-2.11332	5.06852	-3.32334	0.163102	0.0964215	-5.73313	-6.67329	-4.51486	1.80301	8.24562	-2.68499	3.48528	5.01351	4.72113	2.37544	5.54121	2.00672	1.67179	5.98599
0.458	6.77397	2.67887	1.34381	-3.44732	-1.58532	4.75755	-4.24586	1.13563	-0.87528	-6.68568	-6.88674	-3.67394	2.13207	7.2154	-3.57975	4.39008	4.88999	5.62351	1.8747	6.88228	2.36011	1.17228	6.73308
0.459	6.94631	3.88565	0.459896	-2.77866	-1.85366	4.28538	-2.74536	3.00509	-1.70925	-7.78609	-6.84913	-2.73764	1.61301	6.57708	-2.24644	5.28946	4.86083	5.61798	1.26746	8.73799	1.23171	1.87821	6.01095
0.46	6.7449	4.40548	-0.758058	-1.98209	-1.83835	3.21089	-0.868977	3.83555	-1.06707	-9.70237	-8.06497	-3.01094	1.14202	8.13554	-1.46317	4.04153	4.22665	4.86403	1.58203	9.08099	2.40771	0.450868	5.41308
0.461	6.5662	4.17646	-3.02237	-2.16458	-2.28153	3.95364	-0.912133	4.05199	-1.62886	-10.2737	-7.08195	-3.76197	1.63407	9.58959	-2.19586	4.96693	4.24502	2.69403	1.72803	10.167	3.42572	-0.57914	5.59358
0.462	7.0339	4.3891	-2.78157	-1.2954	-3.20255	3.0908	-1.23963	4.5549	-1.7453	-8.68583	-4.85354	-3.87547	1.99261	9.70816	-1.06651	3.70458	4.34347	0.533078	0.379069	9.40681	2.23606	0.12947	5.55341
0.463	6.03344	4.41425	-1.44696	-1.61354	-3.98955	1.69742	-0.594621	6.53375	-1.12022	-8.48129	-4.02095	-3.39403	1.10718	8.94892	-3.00508	0.726306	4.72723	1.67049	-0.203131	7.11412	3.23228	0.00705361	3.49051
0.464	6.36233	4.42986	-1.64642	-0.428717	-4.84287	2.48603	1.64155	6.90747	-2.31757	-7.69787	-2.64227	-3.06097	1.22535	5.64985	-1.69632	1.45001	5.62914	1.19924	-1.05178	8.11869	1.99553	1.37834	3.25205
0.465	6.70998	4.11221	-0.20437	-0.218323	-3.97265	1.16941	2.732	6.69144	-2.39996	-6.22521	-1.52422	-2.966	1.20859	3.84728	0.770576	1.2629	5.42562	1.71866	-2.65839	8.78041	0.979687	2.80644	4.12737
0.466	7.32109	3.58591	-1.68632	-0.969076	-3.83848	1.62303	2.45355	6.36644	-1.67259	-4.30267	-0.197597	-3.40731	2.08168	3.40072	0.694875	0.248024	5.44053	2.51014	-2.94071	8.85439	0.0698816	3.31807	5.28872
0.467	8.4637	4.18369	-0.962191	-0.435614	-4.39671	1.71339	0.378396	4.54905	-2.17065	-3.99523	1.63736	-3.35706	3.76852	1.77339	2.76132	3.57979	4.25586	2.09997	-2.95031	8.58019	-0.273867	3.85063	6.55568
0.468	9.73026	5.45445	-1.07974	-0.521312	-5.26706	3.1776	-1.94502	5.4258	-1.56658	-2.88036	2.70244	-3.93457	4.02542	2.76371	4.78941	3.89582	2.32285	4.4896	-2.57661	8.43309	0.530091	5.37684	6.65028
0.469	8.98136	5.47593	-4.59713	-0.701995	-8.659	3.94372	-6.18195	6.15572	-0.547683	-2.5834	3.71564	-5.41741	4.82933	2.61454	4.74427	3.29029	2.87361	6.13479	-2.3578	9.01633	-0.0991823	5.96118	6.88883
0.47	8.96825	4.9403	-4.30271	-1.60253	-9.34374	2.75449	-9.37475	5.76487	-0.936313	-2.68545	2.82682	-5.86574	4.76356	1.85118	4.10531	5.8699	3.97087	6.24433	-2.36496	8.78742	1.85352	6.17736	7.71164
0.471	8.16204	3.99599	-3.52564	-1.02638	-6.9495	3.63301	-9.00194	4.72723	-0.78388	-2.03581	2.21389	-5.65608	3.04893	4.07202	4.01065	6.49324	4.70304	5.72729	-2.06835	10.1324	2.79897	5.93265	7.97412
0.472	7.56947	3.10846	-2.92212	-0.803251	-5.46069	2.75942	-10.0199	4.80245	-0.25753	-0.429717	2.28707	-5.29133	2.5473	4.18414	4.39457	6.13788	4.91327	4.70475	-1.65831	10.0103	1.5546	5.56255	8.74152
0.473	8.47842	3.67572	-3.52884	1.40205	-4.79086	3.04467	-9.5589	4.84517	-0.620598	0.666027	1.46652	-4.18043	2.1392	4.3305	2.73775	4.1943	5.88815	3.8771	-0.877805	9.70519	3.62459	4.74213	8.85548
0.474	7.22684	3.99712	-2.12062	2.40793	-3.28016	3.14066	-8.86528	3.43574	0.254352	-0.0852322	0.618419	-3.57487	1.42252	6.2374	2.57708	3.50452	6.41816	4.09414	-0.823603	10.0325	5.31923	4.07678	7.59978
0.475	6.54794	3.04712	-1.18881	1.43335	-2.56128	3.53327	-9.32189	3.52728	0.363338	0.656653	-1.02564	-2.56395	0.901607	4.36127	4.5212	2.93394	6.16578	1.87037	-1.16007	8.91912	3.26012	3.75915	6.91673
0.476	6.54368	2.37135	-1.18755	0.847769	-3.68432	2.81149	-9.30006	2.6513	-0.383821	-0.681324	0.40765	-2.05295	0.381359	5.47725	4.41014	0.475119	6.4	-1.97419	-1.62713	9.88106	1.54604	3.41421	5.77441
0.477	7.37482	2.10116	0.390533	1.12859	-4.47312	2.17584	-9.24206	2.40145	0.0352069	-2.31697	2.67266	-1.55357	0.609306	6.09491	5.39599	-0.187041	5.24518	-1.2362	-2.26975	8.00979	1.97164	6.27978	5.36317
0.478	7.30726	2.20568	-1.65392	2.0351	-5.34174	3.48079	-7.56813	2.42107	1.27304	-2.36437	3.18696	-1.54596	1.20208	4.72671	4.89313	-1.26885	4.88456	-0.527824	-1.95521	6.13595	1.7446	6.23097	4.83334
0.479	6.42725	2.64012	-1.73427	1.53473	-7.38357	2.73624	-6.27789	1.76294	0.247524	-2.24725	5.20344	-1.65719	2.24809	5.33355	4.00448	-2.03903	3.64519	-0.209745	-2.12534	5.64409	1.8766	5.18905	3.46973
0.48	7.58938	3.11914	-0.377285	2.29747	-7.24045	2.69343	-5.46096	2.65269	-0.339444	-2.22056	6.82728	-1.5734	2.37659	4.17227	2.8733	-1.52966	2.76702	0.8124	-2.19222	4.66562	2.41132	5.5871	3.85322
0.481	8.73914	4.22378	-0.905419	3.04468	-5.06377	3.80468	-5.79606	2.28456	0.433989	-0.49123	5.44667	-1.41416	2.89426	4.74809	2.43365	-0.937208	1.99882	-0.0894423	-2.15923	4.03128	2.15433	4.43091	3.35649
0.482	8.21558	4.96009	0.112915	3.67861	-2.65712	2.86223	-4.58597	2.03061	0.726436	1.40392	4.97212	0.220109	2.76096	4.28171	3.77748	-0.677235	0.628284	-0.305833	-3.02588	4.564	2.33176	3.50199	3.51048
0.483	9.19125	4.60436	-0.258929	4.31555	-2.10587	2.31967	-2.17683	2.08063	1.69256	-0.010124	4.81837	0.386411	1.35786	3.31135	2.63026	-1.21485	0.8361	0.169774	-3.04636	6.37502	-0.534383	2.27061	4.31119
0.484	9.82698	5.35563	-2.71664	4.11595	-2.13107	1.7298	-3.97915	1.2552	1.06441	0.353052	3.02156	0.254062	2.78294	6.27301	2.12995	1.74625	1.20238	0.294928	-3.02193	8.69601	-2.8695	2.14711	3.39532
0.485	8.62955	6.6901	-2.89831	4.41263	-2.81844	0.927425	-6.09116	0.18072	1.01207	1.69488	2.74421	0.479863	4.22452	6.06908	2.02923	4.39699	1.80975	2.03991	-2.73075	9.11782	-2.54941	3.34043	4.34899
0.486	8.65119	5.70576	-2.95686	4.25246	-4.07369	3.06189	-7.70405	-0.114772	1.20185	3.27078	3.53221	0.432038	4.1476	8.44721	2.22791	3.99714	0.985421	3.30575	-2.5555	8.71914	-2.05602	4.81812	4.79121
0.487	8.1878	6.09301	-2.98072	4.72987	-3.77662	4.39477	-7.97199	0.720336	1.51627	4.04921	3.58274	0.52235	3.57431	8.74919	2.37155	6.79207	0.664516	2.26981	-3.02885	8.46838	0.380223	5.08652	4.6776
0.488	6.34371	6.92393	-2.63642	5.6009	-3.33567	4.16372	-7.95622	1.10039	3.29709	1.88729	2.51783	-0.404071	2.99937	6.62219	0.899824	8.09503	1.80966	2.55246	-3.44277	6.28898	2.13415	4.66846	4.82086
0.489	5.66293	6.44663	-1.0789	5.3771	-3.36173	4.33145	-6.88366	2.6748	3.97301	1.37372	1.33046	-0.506804	2.78677	8.72576	0.715245	7.62159	2.58093	2.14567	-3.61872	6.84649	2.78065	4.72352	4.46794
0.49	5.72516	5.87862	1.86472	5.56841	-3.70013	4.71828	-2.99987	3.74567	4.68856	0.803273	0.710584	0.40978	1.63735	9.3984	0.928817	6.86775	4.06523	0.419794	-2.65035	5.36329	2.48919	3.99912	6.07032
0.491	3.78106	4.49563	2.17997	2.62955	2.03512	5.10493	-0.212294	3.29507	4.86939	0.234278	2.16018	0.24963	1.14014	7.7713	1.35151	4.67311	3.95287	-0.926065	-1.37188	5.1698	1.51009	5.65538	5.39152
0.492	4.5512	3.69867	-1.25109	4.00456	5.97262	4.9607	-0.0947547	2.838	5.28624	-0.556168	2.01903	1.74411	-2.30048	9.01611	2.43918	6.39254	3.40368	-1.64741	-0.0312772	5.35474	0.171508	5.8378	5.61062
0.493	5.17241	4.62021	-0.306458	5.41383	5.37185	5.57862	-0.75915	2.64051	5.86439	-2.24419	1.95876	2.05677	-4.25957	4.73788	0.207377	3.24975	3.36061	-1.20446	1.33242	4.20601	0.79194	5.14876	5.48526
0.494	5.76786	4.73911	0.219994	5.57257	6.27219	5.14133	-0.995411	2.59013	4.1492	-1.4568	3.42458	3.66626	-4.647	2.81916	-1.01098	2.22393	3.56833	-2.39841	2.04008	4.50643	1.94272	3.97286	5.22171
0.495	5.74601	4.88995	-2.56321	5.83044	8.08289	0.796503	-0.846143	2.02187	2.91927	-2.06087	3.65138	5.18751	-4.11356	3.97423	0.134774	2.52152	3.07899	-0.977751	1.85506	3.71525	1.6302	2.00726	6.00115
0.496	5.20848	4.52391	-2.20558	4.05817	7.78626	0.83333	-1.49824	1.2884	4.00087	-3.14356	2.82037	4.96588	-1.80336	4.86715	-2.34664	1.11467	2.94012	-0.211405	0.751624	3.93765	0.807544	2.35038	4.27937
0.497	5.55929	2.48515	-1.34654	3.78515	7.95591	3.21424	-3.88716	1.13345	4.79958	-2.13959	2.87932	6.53883	-1.20275	4.82804	-3.78909	1.54814	3.85063	-0.921948	-0.59092	5.26228	0.557659	1.94693	3.39083
0.498	4.8266	1.34396	-0.548529	4.85746	7.65435	6.87676	-5.17954	0.70036	3.73817	-1.55512	1.33136	7.70037	-0.580299	1.60159	-2.6158	2.1299	3.73359	-0.842669	-0.671593	7.71432	1.33549	2.32403	3.87257
0.499	3.94939	0.389411	-0.636935	2.40817	8.94735	3.60476	-5.90924	1.62938	3.57755	-1.45088	-0.110163	5.92031	0.726499	1.01918	-1.36821	2.91152	3.69875	-1.68693	-1.07124	8.85797	-0.0477254	4.03503	4.30445

## Sheet: VEPs 8-month old
Time	Tau_pos_1	Tau_pos_2	Tau_pos_3	Tau_pos_4	Tau_pos_5	Tau_pos_6	Tau_pos_7	Tau_pos_8	Tau_pos_9	Tau_pos_10	Tau_pos_11	Tau_pos_12	Tau_pos_13	Tau_neg_1	Tau_neg_2	Tau_neg_3	Tau_neg_4	Tau_neg_5	Tau_neg_6	Tau_neg_7	Tau_neg_8	Tau_neg_9	Tau_neg_10	Tau_neg_11	Tau_neg_12	Tau_neg_13
0	0.297251	-4.86558	-3.06754	0.282848	-1.85184	2.5093	2.12592	-0.811777	3.21113	-11.8049	-4.01134	-2.11692	5.17682	4.40725	-1.04745	2.07705	-0.737461	6.34675	-1.92346	2.83404	2.38146	13.2483	1.85447	4.45766	22.5836	5.91329
0.001	-0.133339	-4.79853	-2.97399	1.88448	-3.67768	3.23366	1.43834	-1.15162	3.09622	-11.6052	-2.40236	-2.82787	5.15684	4.50785	-0.844449	3.24913	0.330149	5.5863	-2.59609	2.02641	-0.283426	13.8091	3.09806	3.78855	21.5534	6.78843
0.002	-0.254123	-4.76585	-3.51376	1.75218	-4.53802	3.11088	1.68498	-1.0072	4.20878	-12.2548	-0.181468	-1.62054	5.87561	4.78119	-0.759857	3.9904	0.917892	5.10311	-2.56433	3.49862	-0.638222	14.3525	3.40746	3.86344	21.2243	5.86796
0.003	-0.909951	-3.52784	-3.32534	2.49631	-3.0659	4.52359	1.63374	-1.69188	5.27906	-13.6467	0.0100198	-1.80589	6.09452	4.95836	-1.00501	3.217	0.970034	5.66715	-0.912633	4.17596	1.65919	14.2139	5.07605	3.66236	20.5408	4.068
0.004	0.194539	-2.4503	-3.20492	3.62081	-2.61892	4.25502	2.12162	-2.97469	4.3108	-14.1195	1.59866	-1.80116	5.70546	5.97382	-1.09767	1.93477	1.47517	4.73102	0.957239	4.28629	0.96281	14.7462	6.12453	2.96417	21.2341	4.81318
0.005	0.75408	-2.5892	-4.64644	3.7964	-2.45906	5.25592	2.42734	-3.02233	3.52585	-13.3588	2.09803	-1.28013	5.12833	7.3764	-0.902922	1.41577	2.50555	4.19983	1.02425	4.49549	-0.45729	13.8966	5.68001	4.01393	22.3979	4.90302
0.006	0.446006	-2.30555	-4.45218	4.05775	-1.33361	7.33142	0.783874	-2.35875	4.25643	-11.8938	2.34554	-1.67236	4.74148	7.52087	-1.85837	1.93684	3.41328	3.97836	2.74184	5.79428	-1.41816	15.177	5.20774	5.18117	23.6108	4.02289
0.007	3.11023	-0.90168	-3.6602	4.03583	-1.05288	7.37764	0.198222	-1.71387	4.82506	-12.0218	2.21125	-1.53122	6.02513	7.05434	-1.43932	2.20682	4.34284	4.29988	4.20628	4.72548	-2.33958	15.5754	5.72738	7.04295	25.2814	4.73035
0.008	5.11337	-0.522156	-3.80901	3.85308	-0.94082	6.90693	1.3213	-1.64166	3.32359	-11.7864	0.811288	-1.07713	6.03408	7.15075	-0.242047	3.50504	3.67977	4.94225	2.94245	4.00783	-1.88917	15.4484	6.38213	8.68551	24.6432	5.98292
0.009	5.16416	-0.444418	-4.86696	4.19558	-0.965714	6.17175	0.488096	-1.04221	2.64677	-10.6681	-0.0203865	-1.50516	6.73151	5.34448	-0.286781	3.13859	3.05522	3.8687	4.53512	3.77897	-1.48127	14.0148	6.56865	8.49905	24.2335	6.51105
0.01	3.00887	-0.332871	-4.00515	4.09279	0.0814665	6.44312	-0.273216	-0.598944	2.46119	-9.73426	-1.19489	-1.39964	7.58194	4.43239	-0.200997	4.06496	2.94606	3.98241	4.72054	3.71636	-3.00171	13.1114	6.26764	7.28455	23.8282	7.11501
0.011	1.1807	-0.935455	-2.29729	2.69836	1.25321	6.17042	0.779013	-1.2878	2.14792	-9.53325	-2.24223	-0.56879	7.08801	3.71204	0.554938	5.08998	2.52209	4.64512	4.48053	4.58343	-4.34607	13.7305	5.89759	7.76118	24.7437	5.88166
0.012	2.23623	0.887379	-2.49596	2.37481	0.820477	6.20048	0.391899	-1.52233	3.41322	-9.36121	-0.940219	-0.938808	7.54182	2.79444	0.639381	5.34376	2.7876	5.46669	5.62766	3.99718	-5.7259	12.2734	5.27895	6.66825	25.7123	4.2246
0.013	-0.408354	1.23613	-2.3795	3.49068	-0.157603	6.75915	0.271	-1.54917	5.00023	-7.48803	0.0147369	-2.09009	7.54539	6.10446	-0.643355	5.81767	2.05158	7.2732	4.41419	4.35507	-8.20158	10.6933	4.27664	5.63819	22.4518	2.68642
0.014	-0.845677	0.664456	-2.1878	2.9168	0.112064	5.59158	1.25693	-1.66474	4.20841	-6.85331	0.789637	-3.38797	7.22309	7.06016	-2.16086	4.47989	1.41252	10.1978	3.34355	3.55246	-7.33891	10.5162	4.46774	5.97718	21.5253	0.942494
0.015	-1.0277	1.05847	-1.1254	3.37143	0.878977	6.36573	1.10089	-1.69999	3.75456	-8.51269	1.34211	-3.12667	6.14822	8.2596	-2.61285	4.0772	1.52402	13.0147	3.1295	4.40172	-9.18746	8.48425	5.22738	5.56364	20.439	1.31361
0.016	-2.06835	1.60684	-0.868479	4.17006	-0.993399	6.2056	0.486319	-1.91412	4.70285	-8.81774	1.57851	-3.63128	5.39092	10.6844	-2.40366	4.14145	1.23475	15.2292	4.38374	2.81457	-11.4005	9.20288	5.43028	7.23304	19.4766	1.87533
0.017	-1.4	1.46168	-0.612797	3.9624	-1.39339	5.13204	-0.120001	-2.89828	4.89408	-7.17315	2.03033	-4.50326	5.90499	11.3666	-1.38276	3.0696	0.624359	15.5607	5.14796	0.409402	-12.424	8.52595	5.20353	6.02858	19.3984	1.56775
0.018	-1.16778	-0.046618	0.310111	5.85584	-0.849614	6.07747	0.108662	-3.52678	3.82464	-7.9197	1.53478	-3.4038	5.47696	14.4077	-0.683233	1.54602	1.22752	15.6842	5.46443	1.42256	-18.3721	4.11041	6.18497	6.6274	19.0968	1.09576
0.019	0.63747	-0.23505	0.965752	6.43712	-0.950322	7.32531	-0.449161	-3.16028	1.61381	-9.66067	1.45748	-2.78117	5.52131	16.6008	-0.228818	1.54146	2.58846	14.9252	5.2888	0.254107	-21.6031	1.17001	5.76324	6.64633	19.8759	1.93396
0.02	-0.209298	0.491995	2.30452	7.99381	0.217699	7.64695	-1.82251	-2.88588	-1.56591	-12.0416	1.68916	-3.00437	5.92377	15.0736	0.15062	2.26747	3.35044	13.2762	3.89628	-1.78646	-24.6826	-2.05274	4.28954	4.58066	19.9146	2.88842
0.021	-0.558622	1.00645	3.12549	9.30982	1.44206	7.36905	-3.93916	-2.13087	-4.16265	-13.9295	2.81389	-2.17086	6.96425	11.7809	-0.685725	2.74671	4.93712	13.0628	1.32696	-4.99249	-28.9488	-5.08497	3.67753	4.80382	19.8428	4.89918
0.022	-0.925486	0.071741	3.46827	10.3137	2.12256	7.75827	-9.2311	0.254121	-6.66994	-17.2354	4.8201	-1.6021	6.13549	6.52263	-0.857997	3.56885	5.68571	12.3788	-2.21663	-9.95127	-33.7297	-12.0907	1.35452	3.41424	19.9759	6.03843
0.023	-1.68504	-1.33685	4.56083	12.8117	2.5916	7.36581	-14.9358	2.36246	-11.9712	-23.72	5.72126	-1.63073	5.13168	-1.59837	0.229286	4.39201	6.52263	13.4049	-6.29323	-15.2164	-39.3768	-20.586	-3.73944	3.13492	20.6657	4.36553
0.024	-0.445305	-0.986137	6.35396	13.9962	3.16145	7.63147	-21.9613	3.75301	-17.3077	-28.3373	5.295	-0.770384	5.28168	-12.2987	1.15253	6.60587	6.3292	15.2405	-13.5945	-20.6135	-43.9807	-28.4309	-9.87101	0.676967	20.3945	2.51465
0.025	-1.09515	-1.75356	6.21994	14.7901	2.60083	7.00462	-32.5133	5.4141	-25.1824	-35.6742	5.49483	-1.43596	4.69105	-24.3406	2.50312	9.73177	5.67924	16.3385	-23.0472	-26.8496	-49.3287	-39.5378	-20.3975	-4.5799	20.4081	-2.32538
0.026	-3.56413	-2.98965	6.36819	14.9791	1.63146	3.79858	-44.8216	7.08164	-36.3094	-45.3383	6.71669	-2.60764	4.97207	-37.3295	4.06375	13.3141	3.86233	16.9956	-33.5561	-35.5164	-52.9651	-50.1461	-29.9317	-8.64279	18.5051	-7.72911
0.027	-6.566	-5.87484	5.39187	14.48	0.860392	0.0268631	-57.6732	9.09177	-46.4195	-55.5112	6.46148	-3.52295	4.45595	-51.1807	5.45933	18.1249	-4.11589	16.0486	-49.1008	-46.8216	-57.565	-61.7405	-39.3827	-15.4388	14.2835	-14.3723
0.028	-9.65865	-9.27483	3.84317	13.1191	-1.07517	-4.92071	-70.6084	10.148	-57.1594	-65.9045	5.13033	-6.83047	3.65906	-64.4901	6.52488	21.882	-7.55048	13.4968	-65.6548	-59.499	-61.2758	-72.3594	-53.9253	-25.1374	9.97229	-24.8587
0.029	-12.0365	-11.0139	0.524626	9.39755	-4.22383	-12.2162	-80.2135	9.55739	-69.4579	-75.3689	2.28937	-10.7392	3.32827	-78.8348	6.71769	22.9456	-10.9333	10.0364	-81.5039	-71.4815	-63.1662	-80.3182	-67.1073	-35.1879	4.41808	-36.983
0.03	-14.6872	-14.6607	-3.64118	3.67415	-8.43759	-21.0428	-86.7059	8.42857	-81.7724	-86.2329	-2.37251	-15.6771	0.724375	-91.0672	7.55979	23.8561	-17.9198	5.36978	-102.265	-82.7348	-65.9337	-86.2426	-79.5113	-45.0557	-2.65474	-52.134
0.031	-19.5939	-18.8013	-7.48129	-2.89908	-13.8207	-30.7964	-91.0021	6.16115	-92.2328	-96.5254	-7.68363	-22.4851	-3.49844	-98.0852	7.4037	23.8617	-24.4572	0.136849	-121.791	-95.1085	-66.0077	-90.2553	-91.3932	-55.6958	-12.1559	-67.7268
0.032	-24.7475	-22.912	-14.2041	-7.49504	-19.2035	-39.7468	-93.2167	2.89527	-102.609	-107.428	-14.9882	-30.5365	-7.65994	-103.122	6.10479	22.3243	-29.4351	-2.33582	-138.965	-107.481	-67.1916	-93.6136	-100.424	-64.2673	-20.738	-84.3899
0.033	-31.1591	-25.5368	-21.6266	-13.9217	-25.7675	-48.3106	-94.5157	-1.4277	-111.752	-118.226	-22.7125	-39.7723	-14.7146	-107.898	4.02225	20.7483	-34.3627	-5.71086	-154.866	-116.039	-66.5268	-96.7447	-108.882	-74.0465	-29.1477	-99.7305
0.034	-37.0165	-26.8418	-29.9763	-21.3477	-33.2147	-57.0401	-92.6587	-7.54842	-116.737	-125.606	-29.1907	-49.5953	-23.3605	-112.09	0.582704	16.4149	-40.7195	-9.81125	-162.923	-122.893	-65.9204	-95.5652	-109.202	-82.9319	-39.2408	-112.987
0.035	-40.0681	-26.5879	-40.8429	-26.614	-37.5597	-63.9739	-89.7261	-14.0768	-117.481	-130.137	-36.8889	-58.6863	-33.2917	-112.894	-3.86777	9.48638	-43.5275	-11.2389	-165.841	-126.411	-66.759	-93.0069	-109.99	-87.5498	-46.8046	-121.077
0.036	-45.0879	-22.5788	-51.1995	-31.611	-41.3991	-69.1412	-86.1087	-20.6964	-114.372	-134.872	-44.4521	-65.4447	-45.3461	-111.066	-8.39754	5.10206	-44.8501	-14.9263	-164.673	-125.39	-63.8913	-89.1262	-111.152	-92.0079	-53.1258	-123.823
0.037	-49.104	-19.0285	-59.7098	-34.0425	-45.6654	-72.096	-82.29	-27.4143	-111.544	-137.075	-50.5406	-71.0267	-58.1722	-112.73	-12.6787	2.09406	-45.6191	-17.9051	-157.199	-121.967	-64.0566	-85.2226	-106.097	-91.8752	-56.4296	-122.861
0.038	-49.4032	-12.7231	-66.0265	-36.7349	-48.4952	-72.1905	-78.0754	-33.5346	-106.484	-135.397	-55.5809	-74.5516	-71.9624	-113.825	-16.6601	-1.12785	-42.7447	-21.1274	-147.885	-117.804	-64.972	-82.8375	-101.058	-88.6838	-57.2426	-117.203
0.039	-48.7338	-6.04304	-69.6723	-38.6591	-49.6014	-70.3673	-73.0075	-39.8849	-97.5816	-129.564	-60.0862	-74.1006	-84.6077	-111.91	-20.0116	-2.63454	-38.8248	-24.6648	-134.243	-114.542	-64.2687	-77.6238	-93.7362	-85.5862	-57.9709	-108.728
0.04	-46.7262	-1.75849	-68.0187	-40.1942	-49.8513	-66.4527	-69.5339	-45.5668	-89.5093	-120.309	-62.0742	-73.7948	-98.2854	-108.969	-22.668	-4.01174	-33.6895	-26.3955	-119.588	-108.128	-63.8105	-73.4197	-87.2908	-81.6038	-55.4973	-98.1478
0.041	-43.1954	3.5294	-62.946	-41.4799	-49.4114	-61.1746	-64.555	-50.1962	-84.0275	-112.22	-62.8521	-71.0157	-111.205	-106.831	-22.4873	-6.6868	-27.1043	-29.7683	-105.819	-102.924	-64.504	-69.6411	-80.5997	-75.8234	-51.7642	-85.5816
0.042	-38.4712	9.79177	-55.8627	-43.1329	-48.4006	-57.4816	-59.806	-54.0925	-78.1825	-104.378	-62.1222	-66.6837	-121.004	-107.799	-20.8157	-9.48891	-20.6987	-30.9647	-91.6295	-98.8727	-63.9402	-66.6477	-73.5799	-67.7841	-49.4201	-74.4285
0.043	-33.2119	13.9019	-44.3829	-44.3791	-47.4116	-53.6291	-56.819	-56.9358	-70.8203	-96.8167	-60.4118	-62.2342	-127.393	-107.115	-21.8941	-12.7978	-15.4518	-32.3791	-81.2437	-96.3721	-62.8112	-66.3675	-69.3081	-61.2144	-47.3011	-66.4447
0.044	-30.1897	16.4609	-33.4674	-44.9697	-46.8982	-49.4377	-52.6661	-59.4768	-65.8806	-89.5809	-60.3138	-57.1907	-129.117	-103.894	-22.0994	-17.1021	-10.8556	-33.1509	-70.078	-94.5163	-63.9449	-66.6813	-62.9768	-56.5308	-45.9167	-58.6724
0.045	-28.6288	20.9576	-21.2834	-45.5317	-45.9552	-44.1458	-50.2263	-60.7939	-62.6736	-82.5743	-59.6203	-53.0467	-128.134	-102.046	-22.2545	-22.4987	-6.55668	-31.7055	-58.8515	-93.5385	-63.3371	-66.4337	-59.4702	-50.8636	-43.922	-52.3552
0.046	-24.9422	25.2797	-9.35342	-45.7794	-44.7176	-39.8666	-49.0773	-62.3673	-60.4439	-75.7066	-59.0534	-48.3166	-123.682	-99.824	-24.0874	-27.7846	-5.99422	-32.1334	-51.2974	-96.159	-64.7651	-67.8778	-58.3208	-46.7806	-41.2845	-47.0027
0.047	-22.956	28.0621	1.41421	-45.8554	-44.1055	-36.5609	-49.4841	-63.9502	-58.5151	-69.7776	-58.0816	-43.6658	-116.439	-95.7765	-24.4519	-32.1925	-4.57369	-32.376	-46.0686	-97.7217	-69.4163	-68.3229	-54.6023	-44.2624	-39.3764	-41.4959
0.048	-21.1707	28.8529	12.5752	-45.8827	-44.7033	-31.9401	-49.1963	-65.2072	-58.2636	-64.9994	-56.1527	-39.8466	-108.037	-91.8599	-25.794	-36.539	-2.93876	-34.822	-42.5405	-100.391	-72.1995	-68.4117	-55.7152	-42.2961	-36.9247	-39.4305
0.049	-19.3622	30.2013	22.2977	-45.0975	-44.8812	-29.8273	-46.7562	-66.4339	-60.6609	-60.1158	-54.2872	-36.0309	-98.2141	-88.4829	-27.5382	-41.0737	-2.35775	-37.6746	-41.8622	-102.176	-74.1288	-68.5549	-59.2941	-39.8633	-33.6328	-40.0922
0.05	-18.7	31.423	32.4471	-42.6666	-45.2286	-28.1359	-43.6814	-67.661	-64.2123	-53.8576	-53.3784	-32.2431	-87.0521	-83.233	-29.7667	-44.9165	-0.981657	-38.7704	-41.2139	-103.953	-78.6645	-70.1224	-60.676	-36.9629	-32.6404	-39.6674
0.051	-17.274	30.5738	41.1115	-41.7001	-46.528	-27.3263	-41.1762	-68.7753	-66.7432	-47.6983	-52.5258	-29.6879	-75.1417	-76.8427	-31.6708	-48.023	-1.1892	-40.0247	-40.7832	-108.938	-84.3788	-73.5342	-62.4314	-36.6061	-32.6441	-39.668
0.052	-17.0586	32.5248	47.9313	-40.2901	-44.8186	-28.3541	-39.5971	-68.3461	-68.0932	-44.8542	-51.9402	-27.5123	-63.7926	-73.5281	-32.1867	-50.1856	1.42188	-38.7708	-38.918	-109.933	-84.5175	-76.3795	-62.6636	-36.178	-32.8235	-41.0489
0.053	-16.7529	32.4001	53.8695	-37.1784	-42.6824	-27.7825	-39.9238	-66.9063	-70.7144	-44.1028	-51.2892	-26.685	-53.1143	-72.9352	-31.9514	-50.7917	3.6846	-37.5798	-33.3314	-112.578	-80.8612	-77.7117	-61.7682	-34.1816	-31.9674	-40.5462
0.054	-17.5404	32.3206	59.5834	-34.2185	-41.5733	-26.9835	-41.2723	-65.8116	-72.8238	-43.7896	-50.3625	-24.5915	-41.8721	-67.7762	-31.341	-51.2563	5.01903	-36.8248	-26.2896	-113.666	-80.447	-79.4048	-63.1581	-35.0756	-31.1142	-39.0783
0.055	-18.0338	33.3619	63.2274	-32.7656	-40.0692	-28.0114	-41.1202	-65.0369	-73.2938	-42.7308	-49.6394	-21.9507	-31.7119	-64.1121	-29.6994	-50.1973	7.27658	-34.0091	-20.0142	-112.733	-82.6594	-81.772	-63.6793	-35.915	-30.1679	-34.2209
0.056	-17.1305	31.3796	65.8704	-31.4303	-37.3874	-28.5586	-41.5763	-63.4083	-73.2067	-43.6496	-48.6426	-21.6746	-22.5169	-64.1512	-27.7717	-47.1396	8.37996	-32.5066	-16.3244	-114.698	-87.2703	-83.3419	-64.4295	-37.086	-26.2069	-29.5455
0.057	-16.443	29.197	66.6061	-31.1822	-34.865	-28.3269	-41.5225	-62.411	-74.4708	-45.9038	-47.3618	-20.4974	-14.2461	-60.8691	-25.7547	-43.7045	10.3365	-31.6028	-16.9078	-116.512	-90.6654	-84.0826	-65.9726	-36.18	-25.3201	-25.6756
0.058	-15.9252	27.4873	64.183	-30.9317	-33.1198	-28.9189	-39.3096	-61.1931	-73.9989	-47.3287	-45.9985	-19.4067	-8.15296	-60.1491	-24.3093	-40.8317	10.5403	-30.5646	-17.402	-118.675	-93.5095	-83.8152	-69.405	-38.8062	-24.1355	-22.3541
0.059	-15.2538	26.4981	64.3199	-29.7699	-32.0698	-30.3878	-36.0035	-60.1904	-72.5608	-48.9971	-45.4328	-19.1802	-1.82904	-59.3505	-23.4831	-37.1596	7.6917	-30.5432	-20.9577	-117.022	-97.3967	-85.5465	-70.9413	-47.0425	-21.4408	-22.6217
0.06	-15.8414	24.9765	62.5964	-29.7367	-32.0673	-31.6761	-31.4661	-59.7425	-72.1433	-51.9628	-45.3927	-17.4965	3.26298	-55.7868	-24.2158	-36.3071	3.958	-30.9733	-28.8742	-116.874	-99.2673	-86.1002	-70.2298	-51.2113	-19.9411	-24.1377
0.061	-18.5754	23.904	59.3323	-28.3771	-31.7843	-32.9304	-26.4273	-58.1351	-70.9468	-58.2935	-45.704	-17.2143	6.53959	-52.3602	-26.7245	-37.2076	0.416417	-32.7371	-34.2607	-116.519	-99.777	-82.9842	-70.4989	-56.2849	-19.8018	-28.5048
0.062	-19.5885	21.927	56.7051	-27.0679	-31.1849	-34.7756	-22.4257	-56.3429	-71.2542	-63.9188	-45.4114	-17.6272	9.89954	-49.3778	-27.0818	-37.0366	-2.1525	-33.8922	-38.526	-112.538	-97.7487	-79.3244	-69.7335	-61.8306	-19.3199	-33.1786
0.063	-21.1518	21.8096	51.7967	-25.5216	-30.2612	-35.1936	-20.6904	-55.4495	-69.4649	-70.6003	-44.5872	-17.2986	13.3804	-45.667	-26.7587	-38.1283	-5.63171	-33.5011	-39.6624	-111.65	-94.7269	-76.5131	-67.9622	-66.4954	-18.8235	-39.1882
0.064	-19.763	23.7348	46.6195	-22.2985	-28.2311	-35.2213	-18.6805	-54.6447	-66.1284	-77.9644	-43.2395	-16.3884	15.707	-40.8697	-26.9301	-36.496	-7.90595	-34.6497	-38.5878	-108.279	-91.7323	-78.4745	-65.0947	-69.3959	-16.9515	-42.7273
0.065	-19.0901	22.7518	42.0906	-20.4184	-25.2503	-35.025	-17.9504	-52.6791	-63.7066	-84.079	-41.6324	-16.0894	17.4513	-38.5259	-23.9072	-32.1661	-8.39521	-34.5847	-32.9581	-102.985	-86.8658	-79.2555	-63.7713	-70.9185	-14.1494	-41.4599
0.066	-20.4053	23.397	37.4141	-18.3539	-20.7904	-35.0324	-18.0571	-50.4844	-61.191	-88.491	-40.6761	-16.693	18.655	-35.5297	-19.8821	-27.5668	-8.51066	-34.6594	-26.3342	-102.42	-84.8028	-77.0378	-62.0468	-71.7476	-11.208	-40.7205
0.067	-18.4553	23.9068	30.8633	-16.4694	-16.4194	-33.6369	-18.579	-46.9622	-59.3468	-90.2901	-39.5505	-15.2482	18.181	-30.3973	-17.1752	-23.0905	-7.1409	-35.5301	-22.1324	-101.838	-84.8141	-72.6645	-62.5908	-70.9007	-10.5629	-37.8538
0.068	-16.9835	23.4095	25.9915	-17.8698	-12.2978	-32.8372	-16.3647	-43.1487	-58.9454	-92.2689	-37.732	-12.4193	17.1441	-26.9652	-13.2151	-18.8139	-6.66236	-35.6129	-17.9383	-97.1575	-81.9858	-68.7812	-62.5736	-70.581	-8.24422	-35.0508
0.069	-16.2231	21.908	22.6028	-17.1978	-7.9258	-32.5902	-12.7387	-39.7747	-57.6625	-93.4906	-35.6728	-10.5868	14.8333	-20.942	-10.5368	-15.6943	-6.85098	-35.296	-17.6969	-93.8466	-77.8989	-66.6766	-61.8349	-71.0305	-4.61077	-34.5457
0.07	-14.9779	21.2319	18.5847	-15.7088	-6.27895	-31.5951	-11.2532	-37.2727	-56.7643	-95.1411	-34.0925	-8.82932	10.5042	-14.3908	-10.7951	-14.2083	-8.17618	-35.1357	-18.4537	-90.2676	-76.0514	-61.3043	-63.8132	-72.0268	-3.68625	-34.4469
0.071	-13.7279	19.3852	17.3611	-16.6106	-4.7449	-31.4449	-6.55795	-35.4923	-53.4919	-94.8319	-31.4598	-5.72127	6.81763	-7.97668	-11.8486	-11.9884	-10.3355	-36.1258	-21.1256	-86.2772	-76.0889	-55.7702	-63.6693	-72.1879	-2.50109	-34.4079
0.072	-14.1375	17.0489	16.4844	-17.7963	-4.11411	-31.07	-2.79153	-33.0354	-50.3754	-92.1202	-28.9776	-3.63286	3.22099	-2.10568	-13.2794	-11.6289	-13.6579	-36.0128	-23.9402	-82.5402	-73.7018	-53.7353	-62.7476	-74.1982	-1.68096	-32.9277
0.073	-13.4988	17.2614	15.1042	-18.7422	-3.46539	-29.8629	-0.80747	-32.1844	-48.1175	-89.0284	-27.2374	-2.10269	-2.95836	2.3461	-13.5625	-11.3617	-18.2214	-37.6227	-25.3858	-75.7943	-69.65	-50.2301	-61.0174	-77.7833	-1.15762	-33.9931
0.074	-12.0495	17.3835	13.698	-18.0237	-2.22445	-29.5992	0.704919	-31.328	-46.2005	-85.8933	-26.5242	-0.37468	-6.99568	6.24703	-14.6913	-9.94493	-20.4046	-39.6112	-23.1305	-71.3317	-64.5539	-48.4682	-56.3686	-78.2587	-0.651336	-33.0893
0.075	-12.1593	16.9395	11.6803	-16.5892	-1.07707	-30.2643	-0.508628	-30.747	-45.915	-81.759	-26.048	1.06883	-9.54202	7.41462	-14.436	-8.25388	-23.6793	-39.6741	-17.8032	-67.7089	-59.0086	-49.1267	-51.6539	-74.9548	-0.262319	-28.028
0.076	-11.9259	17.4052	9.45954	-16.3863	1.10003	-30.3704	-1.17878	-31.803	-42.5509	-77.3008	-24.9942	1.26333	-13.8697	8.30684	-11.9434	-5.867	-25.9013	-40.2671	-13.6224	-63.1422	-57.3368	-46.9351	-49.4597	-74.2312	-0.783875	-24.6096
0.077	-13.3783	17.9467	7.5459	-15.5995	1.75821	-29.8299	-2.47588	-32.9713	-40.4355	-72.9463	-24.7538	1.19876	-15.4025	8.08285	-10.8989	-4.56675	-26.1367	-40.3169	-7.35323	-62.1037	-54.2805	-43.2996	-49.5363	-76.8658	0.985053	-24.1992
0.078	-13.5948	18.1626	5.07008	-14.9879	2.6108	-29.4231	-4.76138	-35.5296	-37.3021	-65.3409	-23.8433	2.06608	-16.4652	9.2554	-9.57346	-3.53312	-25.4269	-40.0738	-1.89923	-60.9558	-51.7252	-40.5036	-51.1182	-74.4747	-0.534772	-23.1448
0.079	-11.3198	17.983	2.73519	-14.7657	4.22311	-29.1127	-6.30251	-37.2007	-35.7192	-55.6034	-24.0999	1.3589	-19.5722	10.8949	-7.52464	-2.85605	-23.3203	-40.6533	1.02413	-59.4637	-48.6479	-37.8118	-51.5979	-69.3604	-2.4673	-19.419
0.08	-8.85623	16.1873	0.77673	-14.3648	5.0592	-27.3299	-5.88068	-39.1922	-34.3613	-44.9774	-23.9917	1.06606	-21.5469	14.2126	-7.55751	-3.94452	-22.4671	-42.5433	3.22206	-58.6359	-44.35	-32.7407	-50.0411	-67.4834	-1.9189	-17.432
0.081	-9.96168	13.7398	-3.13588	-14.3472	4.58141	-26.2592	-3.46028	-41.5244	-31.9245	-34.5965	-23.016	1.7881	-23.6352	17.5547	-9.43296	-5.3795	-21.9709	-44.8472	1.46608	-56.4557	-41.229	-29.6825	-49.8284	-64.7963	-3.45258	-15.6558
0.082	-11.0416	12.3507	-5.82096	-14.5906	4.65781	-25.0371	-0.860515	-42.5067	-33.074	-23.9912	-22.8465	4.3094	-25.5423	18.0762	-9.64258	-6.63953	-21.9169	-47.3358	-0.735732	-54.5866	-36.4153	-27.0571	-48.6195	-60.9043	-2.93418	-14.3655
0.083	-8.00608	10.9689	-7.26582	-14.2266	5.36899	-23.2006	2.28726	-43.5598	-31.1005	-14.6874	-21.5307	5.6711	-27.1083	21.4985	-9.92194	-8.09867	-21.3061	-48.5502	-2.46487	-50.7164	-32.312	-23.3407	-47.165	-59.6128	-3.64554	-12.3677
0.084	-8.50274	9.93791	-9.55409	-16.299	4.51404	-23.0851	6.01698	-44.2533	-30.4856	-6.98472	-20.3931	5.66932	-30.0152	24.7548	-9.45481	-10.1136	-21.4531	-50.2994	-4.19424	-44.6351	-29.6768	-19.8161	-43.4868	-57.1434	-3.25792	-12.302
0.085	-9.32504	8.01608	-9.0178	-18.75	4.34352	-22.0407	9.41977	-45.3449	-29.9879	0.363889	-19.1951	6.12574	-32.7519	27.6315	-9.18322	-10.5185	-21.9555	-51.1394	-0.307467	-40.3311	-26.4313	-16.1708	-38.1308	-54.1521	-2.5188	-12.5733
0.086	-9.09123	6.65273	-8.89297	-18.0746	5.26269	-20.7291	11.9421	-46.4302	-27.9046	6.11927	-19.1858	5.86154	-33.9438	29.7723	-9.37931	-8.58373	-21.678	-50.5085	2.44926	-35.0358	-22.6605	-12.8737	-31.9961	-51.735	0.11148	-8.66329
0.087	-10.5917	7.58438	-7.8907	-17.7341	5.55049	-20.1834	13.3697	-46.6548	-26.8375	9.9299	-18.8117	6.54985	-35.5961	28.7586	-7.53644	-6.50677	-21.3712	-49.6464	7.75581	-30.4785	-15.8413	-10.0335	-28.113	-46.2115	3.36406	-6.05256
0.088	-10.2344	8.37202	-7.10397	-16.3714	8.00477	-19.0556	14.4567	-45.9036	-24.2058	12.8078	-17.0464	6.04259	-37.238	29.3363	-7.0916	-3.7721	-18.9471	-48.5179	15.2877	-26.2801	-10.0345	-8.10964	-22.8942	-42.6417	5.04632	0.158721
0.089	-10.4609	9.23695	-6.99474	-15.084	10.4193	-17.7714	14.6379	-44.9428	-21.5637	16.8255	-16.229	5.92857	-37.7006	30.4014	-3.89001	-2.33792	-16.2618	-47.0665	19.7398	-20.094	-7.51075	-5.07206	-16.862	-37.6031	7.46749	5.47514
0.09	-8.29759	10.103	-4.02322	-16.112	11.6745	-17.1639	16.7179	-45.2933	-17.4636	21.5625	-14.9018	5.55377	-37.1564	29.8618	-0.831032	-0.184943	-15.4572	-46.5124	27.8399	-16.5323	-4.15161	-4.00671	-13.2748	-30.6445	6.63964	10.4699
0.091	-5.36807	11.1778	-4.02348	-16.4069	13.799	-16.2791	17.8421	-45.3732	-14.0745	25.1487	-13.0269	5.45106	-35.671	28.6098	-0.471889	0.896683	-14.791	-46.3225	34.4467	-12.6039	-0.774173	0.0906174	-9.00274	-26.496	9.26909	15.3296
0.092	-4.82693	12.5375	-3.08591	-15.6225	16.693	-15.7005	19.15	-45.1009	-9.49517	31.2003	-11.1388	5.9707	-34.5614	27.5654	0.386011	-1.1488	-14.5026	-45.0602	39.5236	-9.86991	4.01026	6.57403	-5.07294	-21.5863	12.3609	17.3108
0.093	-3.33634	11.7555	-1.99119	-14.4277	17.9811	-15.3921	23.0843	-44.5091	-7.18037	37.3027	-9.8908	5.98324	-32.9105	29.6208	0.544175	-2.3197	-13.82	-44.9311	43.1081	-8.04595	5.94899	9.12641	-0.550484	-18.0685	12.8407	21.5326
0.094	-3.26814	10.5218	-3.29874	-14.4011	18.4367	-14.211	25.9566	-43.6037	-5.12138	42.0036	-9.68194	6.66464	-31.3099	31.8466	0.744129	-3.83382	-13.204	-44.7289	42.0354	-2.49767	9.31165	12.4301	2.67351	-15.282	14.1334	25.0274
0.095	-2.22619	10.5976	-4.24684	-14.2488	18.9039	-12.8437	29.1785	-43.9057	-0.539324	47.316	-8.19971	6.46954	-30.0351	32.2124	1.78784	-6.27339	-12.7941	-43.4668	42.7877	4.09159	14.9012	16.0225	4.99293	-10.5555	16.2608	29.8117
0.096	-0.824128	10.3857	-4.81448	-12.3521	20.1082	-10.2726	32.2986	-43.6347	2.16389	51.203	-6.20492	6.57418	-28.7164	32.9515	1.49261	-8.44538	-13.7804	-41.5366	44.2396	8.47829	19.4119	21.0171	8.83237	-8.29714	19.7251	36.4701
0.097	-0.871466	10.4613	-5.59207	-11.3831	22.4666	-6.87145	34.7502	-43.093	5.11927	54.9772	-3.61005	8.29648	-28.0895	35.0552	1.83728	-9.95808	-14.1175	-40.7823	47.0524	12.5873	22.9979	25.8412	13.3898	-6.08412	20.989	42.1146
0.098	1.19856	9.34688	-6.69717	-8.40731	23.4156	-6.01973	36.997	-42.8393	8.93271	58.7226	-0.969937	10.4751	-26.4578	37.183	2.62501	-10.9084	-13.7059	-41.1003	48.7643	17.6715	24.5381	29.1231	17.383	-0.308583	24.4712	46.4644
0.099	2.68652	9.47623	-6.85697	-5.41051	25.0716	-3.61318	38.3219	-42.9602	12.8694	60.9918	1.18843	12.0187	-24.9421	36.7324	2.89957	-12.0075	-13.4035	-40.2951	53.7781	21.4417	28.4382	33.2037	21.4103	2.32222	29.47	51.9373
0.1	5.92771	11.5602	-7.6083	-2.68285	27.6161	0.131694	40.5295	-43.2789	16.2403	64.333	4.2768	14.0909	-24.0997	35.6856	3.67659	-10.5516	-11.6602	-38.6477	59.3331	26.5649	31.5723	37.4414	25.5141	6.50784	33.3134	56.6397
0.101	8.89979	11.7973	-8.39649	0.663125	29.0812	1.91304	42.6448	-42.2647	19.2351	66.1958	7.17591	16.9495	-22.8252	35.9349	6.46887	-8.78714	-10.1454	-37.2135	64.9383	30.6479	34.6564	38.1782	30.108	11.1717	36.148	60.6784
0.102	8.56781	11.779	-7.51713	3.7704	31.6074	5.50045	44.1459	-40.6492	24.6983	66.8164	10.4561	18.7362	-21.0732	36.9184	9.35427	-7.17227	-8.86203	-35.7503	72.7087	35.4069	40.0424	39.3308	33.4497	15.4359	37.6848	64.3565
0.103	10.0883	10.9509	-8.44828	6.80078	34.0725	8.83799	46.3777	-39.1117	28.0807	68.6235	14.2398	20.8257	-18.9841	37.267	11.2417	-4.32962	-9.09386	-34.2521	77.7952	40.176	43.1556	41.8778	34.4605	18.7834	39.4172	67.1593
0.104	10.2499	10.4231	-9.99729	9.29635	35.4384	10.2221	48.9412	-36.9439	31.2143	70.7293	17.9202	23.6592	-17.3143	37.2889	13.7485	-2.11929	-9.05873	-33.4019	80.7832	45.0848	46.7372	44.9099	36.6884	22.7575	41.2787	73.372
0.105	11.1161	11.8589	-11.2115	12.1506	38.1602	12.4061	52.6338	-34.9369	35.5263	73.9221	21.5558	26.1734	-16.3318	37.2838	16.1407	-1.26486	-7.56683	-31.696	82.0326	50.7032	47.743	48.26	39.5676	27.7579	44.6789	77.6629
0.106	13.3412	12.6555	-11.8948	14.84	40.7225	15.992	54.8431	-32.2546	38.796	76.9863	23.7426	28.1455	-15.3425	36.8982	16.9446	-1.3312	-6.56517	-29.9076	85.1788	55.4384	51.0894	51.6904	42.1027	30.7729	49.3863	79.7197
0.107	14.6026	13.3397	-14.2473	17.123	42.8021	17.7226	57.3058	-30.5128	42.6839	80.6469	26.2514	31.0175	-13.8844	36.7949	17.5861	-0.584457	-5.41454	-30.3962	85.4792	60.4937	56.7661	56.5327	44.4792	36.0514	53.3351	82.461
0.108	16.6566	13.5077	-15.028	18.1063	45.5578	18.1433	59.0957	-29.4627	45.4235	84.3441	29.5037	34.5124	-12.2872	35.7629	19.1082	-0.216706	-4.74617	-31.631	83.6392	66.1903	56.5646	58.4568	45.78	40.375	57.5432	86.4907
0.109	17.4075	13.9209	-15.6666	20.1765	45.733	19.0604	59.0718	-27.3001	48.1704	88.7891	32.3622	36.8569	-11.5395	37.769	20.2164	-0.929293	-5.03693	-29.896	83.1492	71.1423	59.3915	61.7801	48.233	44.3787	61.6638	90.5852
0.11	17.2103	13.1592	-17.7093	22.7714	46.4824	20.7499	60.8278	-26.156	51.3974	93.0081	35.8589	39.5303	-9.92272	38.0802	20.5748	-2.46371	-5.70686	-29.1721	82.7437	77.1488	64.0267	65.8495	50.4121	49.0957	65.0941	94.8421
0.111	17.1243	12.2123	-18.2355	24.5509	47.8831	22.9543	60.4353	-24.5115	55.5337	96.5632	38.0246	42.855	-9.13898	38.2064	22.2255	-2.59585	-5.47934	-29.1729	85.9053	83.3034	66.6464	67.5895	53.6042	54.213	67.8441	99.4641
0.112	17.0446	11.2501	-18.2652	28.0547	48.7124	24.9435	59.7986	-22.323	61.0811	100.5	38.2894	45.0446	-9.78684	39.3551	24.7124	-0.39066	-5.00203	-26.1018	89.968	87.8137	68.5119	71.0267	57.6212	58.0867	68.5847	101.69
0.113	17.5133	9.48225	-19.1338	30.6746	50.111	27.1954	61.1079	-19.7827	64.7339	103.501	38.3873	47.29	-11.0048	37.7223	26.6725	3.09931	-3.85558	-24.7279	92.7364	93.5164	69.3916	72.2475	59.8468	61.5679	70.7765	105.339
0.114	20.0106	8.60998	-19.9117	32.9158	50.8838	29.6313	61.4109	-16.9464	68.3197	107.373	39.4847	48.8538	-11.9899	36.7208	28.9317	6.21503	-2.94107	-23.6325	97.2078	99.1575	71.2018	71.4006	60.2473	66.8288	73.091	107.942
0.115	19.5377	7.9977	-20.7535	36.339	51.9266	30.8709	61.5994	-14.8559	70.7573	110.681	40.2211	49.4699	-12.3997	33.797	30.5445	7.50144	-2.35058	-22.2674	99.7115	101.301	73.1417	72.3424	61.5797	69.2654	72.6668	108.244
0.116	19.8721	8.46291	-22.0395	39.1328	53.8073	32.3673	61.7193	-12.502	71.603	113.978	40.774	50.5239	-12.8534	31.6649	31.4702	8.57497	-1.17982	-21.7956	101.018	104.365	74.4277	72.0128	61.6922	71.3028	74.377	108.282
0.117	21.4995	8.75702	-20.333	41.3216	54.8856	35.5783	62.1683	-8.98331	73.8497	117.808	42.0887	51.5138	-12.8541	30.3013	31.3898	8.86549	0.0607127	-19.1213	101.178	108.312	75.9931	71.4727	60.7396	76.2479	74.6562	110.095
0.118	22.235	9.02286	-19.7077	43.506	55.0467	37.486	65.5562	-5.53326	76.2635	121.755	43.5812	52.3043	-12.1018	29.4066	31.7779	9.9843	1.50031	-17.2902	98.3967	112.159	77.6138	72.0473	63.905	77.9518	75.1081	111.799
0.119	22.8633	8.88359	-20.9167	45.1775	55.5483	37.7643	66.6191	-3.27815	80.0856	126.901	45.6222	54.3077	-11.3058	27.5861	32.9569	10.2493	3.85605	-16.751	97.182	115.708	79.6084	73.4637	64.7672	79.9037	76.1066	113.619
0.12	22.093	8.40211	-20.6152	46.9453	57.7408	38.9166	67.1796	-0.740476	82.069	130.1	46.8664	55.9695	-10.2261	22.9461	33.6319	10.0719	4.98355	-13.9935	94.4819	118.548	81.711	74.987	64.1853	83.5197	74.7595	115.426
0.121	23.886	8.24041	-19.3298	48.7715	58.14	39.7267	68.6282	2.57957	82.2725	134.816	47.6316	57.9653	-8.82946	23.131	34.2237	10.6807	7.2509	-11.6395	94.5481	123.254	83.2139	76.6277	66.1585	86.8787	75.9867	117.202
0.122	25.7547	7.97726	-17.1076	50.4186	58.3214	40.0142	69.3989	6.0804	84.701	139.257	49.4735	60.0449	-8.69479	26.9204	34.869	10.8038	10.0448	-10.4598	93.3848	126.786	84.474	78.2741	69.3279	89.0163	78.207	119.124
0.123	26.3337	7.15343	-17.338	51.6387	62.3936	40.9944	69.3186	9.00509	85.7702	143.126	49.7588	60.6653	-8.60525	28.8372	36.408	12.3942	13.028	-8.76619	93.1501	130.352	84.904	79.0275	71.0281	88.5727	78.5286	120.6
0.124	27.03	5.73886	-17.26	52.0319	65.0431	41.6567	69.1014	11.1367	86.6811	147.046	49.1271	62.3665	-7.33248	26.7253	38.5067	14.072	15.7238	-6.91984	95.5898	134.151	85.7433	78.3694	70.3524	91.7007	79.9878	121.717
0.125	27.9807	5.49595	-18.1175	53.8007	67.8734	42.1701	68.6146	12.9502	88.1492	149.808	50.4929	62.95	-5.9886	24.4824	39.3877	14.4555	16.9137	-5.62852	95.5979	136.401	87.483	77.5148	72.2119	96.0656	80.9529	121.294
0.126	29.6395	4.52377	-19.5961	54.5345	70.6809	42.9069	68.1874	14.3809	87.7681	152.794	50.6891	64.1706	-5.61076	22.3891	40.4455	15.1127	17.8379	-3.28996	98.6207	138.145	87.5227	76.6355	72.3179	98.2264	81.2892	120.307
0.127	31.5847	3.84311	-19.6643	53.1995	70.6739	42.2122	67.9431	15.2456	89.2688	154.901	50.973	64.616	-4.92059	19.0512	39.8078	15.9494	18.0827	-2.34463	100.127	139.634	87.5462	73.239	68.2668	98.0219	80.3655	119.053
0.128	31.4205	3.39615	-19.9852	53.9158	71.8003	41.4874	66.9179	16.6176	90.4872	155.995	50.4512	64.3018	-4.43321	16.1368	38.0162	16.2297	19.1224	-1.39862	99.9522	140.455	87.7032	70.6262	67.1376	98.0338	79.6306	115.802
0.129	30.3211	2.2339	-19.2996	53.7167	72.3503	41.9287	66.4163	17.852	90.6304	158.554	48.9771	65.2493	-3.61281	14.2375	38.0535	17.7575	19.9029	2.51795	101.387	142.16	89.9552	71.9231	66.458	98.4259	80.4024	112.787
0.13	31.3805	0.254386	-21.1312	53.2572	71.9616	42.006	67.5435	18.4793	92.3815	162.407	50.3062	63.0965	-0.860231	13.7858	37.7277	18.1847	21.9393	4.92924	100.322	144.017	92.1188	72.3406	64.2227	97.6276	78.8595	111.599
0.131	30.2248	-1.741	-23.0208	53.2325	72.2325	42.5527	67.1992	19.7719	91.7038	164.59	50.7855	63.6951	-0.0162093	13.9248	37.2075	17.3191	24.8441	4.89555	97.1594	144.469	91.336	72.5088	63.8128	100.268	78.3886	109.562
0.132	29.0095	-1.73016	-21.7044	54.0009	72.3029	41.3521	65.0462	21.2877	90.7357	166.733	49.5886	63.7746	1.84192	14.5305	37.6327	16.9305	25.53	4.57057	95.1903	145.807	91.5485	72.1398	63.4179	101.508	78.0774	107.945
0.133	31.4547	-1.88278	-21.4666	56.1382	71.2191	40.4524	64.6898	22.443	90.4441	168.241	48.6385	61.7563	3.73049	14.577	37.6856	16.3825	25.4923	5.00765	91.1758	148.178	91.6968	70.961	61.9734	102.398	78.1839	106.68
0.134	31.443	-2.38693	-21.9321	57.0102	71.6356	40.4998	64.151	22.6489	90.2777	168.482	48.6489	62.2918	4.11068	13.1692	38.1341	16.3723	25.1729	6.09012	87.3958	149.218	90.5639	71.5775	61.6411	104.579	77.749	103.22
0.135	31.3441	-3.57501	-21.2071	58.8545	70.5026	39.7625	62.1142	23.0887	89.7243	168.478	48.704	61.5542	6.8499	12.1783	37.8388	16.6568	26.5613	7.54778	83.8237	150.865	89.6643	71.2434	61.6405	103.467	75.9091	99.7894
0.136	32.2941	-5.20204	-20.78	58.9773	68.3012	39.8326	59.6775	23.4004	87.619	168.408	47.7808	61.5804	8.49001	10.7787	37.4189	17.2167	28.284	9.4845	79.3433	152.432	89.0482	68.8885	60.5205	100.973	75.5882	98.1577
0.137	32.0073	-4.09698	-18.6663	57.2347	69.595	39.5546	60.3825	24.4246	85.8948	168.628	46.8204	61.3839	8.18622	10.227	38.1782	17.6407	29.0554	10.9523	78.0527	151.951	89.8469	66.0624	60.7224	99.5821	73.0141	96.981
0.138	34.3739	-4.67509	-17.5397	56.5922	69.5591	39.0541	59.8071	26.8217	84.9855	168.086	45.8349	60.3654	8.73597	11.1097	38.4483	18.6148	31.1839	11.267	77.3951	151.945	87.9783	65.0877	61.9631	98.0877	71.517	96.5593
0.139	36.2044	-5.75799	-18.1878	55.9675	67.8126	39.3859	57.41	29.545	85.5354	167.038	45.851	59.6151	9.07224	9.99898	38.8961	19.2624	32.7259	12.7188	78.0992	150.015	86.0172	61.397	60.3819	96.9955	71.8692	93.3912
0.14	36.7617	-6.01715	-16.7638	54.4071	67.4241	41.1382	57.1986	31.0807	83.8328	166.229	46.7387	58.2837	8.85761	8.44788	38.9475	20.1301	34.4229	14.3031	78.9267	149.515	85.6853	57.5457	57.8589	97.3676	72.1395	90.0887
0.141	37.235	-5.79869	-16.7517	51.6483	65.8231	41.5365	55.5377	30.3975	82.6856	164.661	45.8637	57.3244	10.1445	7.21999	39.0583	20.9846	35.5304	14.8975	78.0023	149.839	83.3896	53.2426	55.4625	95.3104	72.0516	87.5042
0.142	37.2588	-6.8191	-15.0606	49.9173	64.615	40.9329	54.8841	29.6808	81.9122	163.414	45.2728	55.797	12.0048	6.6734	39.0051	21.1629	35.4756	16.2532	76.6697	149.633	82.9637	49.4276	53.5264	94.498	69.3339	84.5773
0.143	36.6569	-7.70363	-14.1503	49.161	63.8676	39.9213	53.8786	28.5427	79.0636	161.065	43.7979	53.8491	13.4776	5.73616	38.4777	21.2001	36.846	17.2727	74.9183	148.33	81.5789	48.7986	50.4624	94.7796	67.8132	81.1263
0.144	36.3743	-8.47536	-14.2672	47.1472	61.2291	38.6274	51.5237	27.8252	77.1072	158.758	42.274	50.9756	14.5968	4.05773	37.8558	19.6012	37.2408	17.6477	72.1473	146.015	80.1682	46.7991	47.5689	93.3812	65.8863	76.0324
0.145	36.5321	-10.7201	-11.8972	44.432	58.0353	38.092	49.6746	27.5693	74.9567	153.27	41.6801	48.621	16.2468	2.89635	37.1994	17.8204	36.4353	19.2393	68.0854	144.118	79.591	46.8935	45.4089	90.9349	62.9357	69.788
0.146	35.8126	-11.7026	-10.3748	43.2758	55.0358	37.4272	47.3517	27.6072	72.7778	147.409	40.4461	48.0061	16.872	2.31066	36.0578	16.7241	35.6503	20.6116	64.4668	142.668	77.9176	44.8865	41.0857	88.9848	62.3852	65.4381
0.147	35.8772	-12.3967	-9.0986	41.8779	53.8966	37.4182	46.8214	27.763	71.2775	147.792	39.1371	46.4944	16.1807	1.65253	35.2727	14.7876	33.9902	20.6411	61.1154	141.789	76.2086	43.1974	38.4179	88.6262	60.5688	60.1302
0.148	35.3463	-11.6415	-9.23874	40.549	52.8359	36.3969	44.3721	27.1839	68.4797	146.95	37.0272	44.6026	16.6273	3.26038	33.8489	13.2685	33.4184	20.1126	56.5961	140.543	74.808	42.9037	36.4201	87.2739	59.4688	57.0296
0.149	35.5967	-12.461	-9.30115	39.142	49.7743	34.9128	40.585	26.7782	65.8344	144.675	36.2646	42.2457	17.5591	5.78008	31.6286	13.1165	34.3577	22.7708	52.3345	137.61	73.5686	39.52	34.9052	85.9486	58.4718	54.6941
0.15	35.869	-13.6685	-8.08335	37.4193	46.7184	34.8021	39.3173	27.015	63.9673	143.157	35.413	40.7854	17.7717	3.78998	29.5895	12.0084	33.5308	23.9958	49.6349	134.855	71.2155	36.4156	34.5903	82.8855	55.7811	47.7372
0.151	35.9492	-13.1515	-7.90542	35.066	43.8229	34.6171	37.677	27.8161	61.6744	140.438	34.6787	40.158	18.5425	3.43441	26.3147	11.1141	33.2968	23.9862	47.064	131.691	69.437	33.6347	33.7497	80.4258	54.9481	44.3778
0.152	36.6669	-13.2787	-7.22752	33.3743	41.5687	34.5046	35.1284	27.4962	58.9861	138.14	34.1838	38.6565	19.4988	5.27734	24.6599	10.856	35.3085	24.0566	43.9465	128.047	66.599	31.2071	33.7174	78.1209	53.6259	42.6285
0.153	36.7294	-13.3494	-5.45285	31.6132	39.1236	34.4462	34.1129	27.5568	55.6923	134.583	33.0475	35.7331	19.5917	3.15342	23.8854	10.4848	36.2957	23.8861	41.6638	125.039	62.3063	28.6514	31.3525	76.098	52.766	40.074
0.154	37.0136	-14.0203	-5.00468	28.8849	37.4677	33.4514	31.7044	28.404	51.6348	130.79	31.8399	33.9831	20.4914	0.368505	23.3649	10.8662	37.5766	23.5952	40.2714	122.649	61.1134	25.7105	29.3593	75.7391	51.2736	35.819
0.155	38.2928	-14.4753	-4.81715	27.0909	36.132	33.2048	29.3042	28.8413	50.8399	129.267	29.8001	32.8513	21.8297	0.286194	23.7625	10.8957	38.3278	22.9247	37.5561	121.413	59.6541	22.1703	28.3735	71.7795	50.8814	31.8003
0.156	39.9904	-13.689	-3.92155	25.0917	33.7872	34.0745	28.504	28.6286	50.3727	127.953	28.7903	30.0727	23.0747	1.55354	22.8455	10.4895	38.6859	24.6263	34.1999	118.99	56.7285	17.4622	24.8356	68.5827	49.9092	30.0204
0.157	41.8498	-14.0251	-3.17127	23.9202	30.9031	34.9702	25.8084	27.5584	48.2697	126.571	27.4872	26.3918	25.1605	0.705337	21.0062	9.75492	39.1401	25.5952	31.5845	116.225	54.7255	15.2849	19.6687	68.1794	47.7642	26.7033
0.158	42.0436	-14.7052	-2.6682	22.8247	27.3807	33.9082	24.2333	26.9421	47.0102	123.809	25.9696	24.7647	25.6395	-0.210725	19.5258	8.82001	38.3041	26.4328	28.1301	114.254	53.9454	13.4122	18.1266	65.7116	48.4758	24.11
0.159	40.5766	-14.7767	-2.43156	19.4541	25.1685	32.8795	22.6122	27.1997	43.211	121.61	24.6861	22.3283	24.9998	0.323366	17.3785	7.246	37.8561	25.8874	23.3531	111.557	54.4283	9.9543	16.4376	63.1465	47.7408	20.2994
0.16	40.8467	-14.1862	-1.20783	17.0314	22.8477	32.6926	20.8244	25.9854	40.4519	119.394	23.1785	19.5184	25.2147	-1.24076	15.4114	4.78776	38.3775	24.691	20.7137	107.572	50.0275	7.54184	14.0422	60.9623	45.5307	16.1913
0.161	39.9118	-14.2948	0.84801	16.0999	20.9606	30.8663	20.0321	24.1202	36.743	115.397	22.1042	17.7429	25.7475	-0.624943	13.3155	2.84282	37.8918	24.3193	15.383	103.843	46.8025	5.84674	13.0077	57.3192	44.7151	11.7423
0.162	38.2417	-15.9628	1.91004	13.3727	19.5845	29.9322	18.0804	22.5872	31.9143	112.689	21.0656	15.4567	27.6122	1.47892	11.8163	1.12734	37.4696	23.923	8.15048	101.451	45.9864	2.63299	9.9266	54.7199	43.0717	7.63968
0.163	38.5725	-16.4792	3.20591	11.8876	16.7957	28.5458	16.5663	21.1392	29.0048	110.525	19.3974	13.8554	29.8271	2.33432	10.7212	0.895397	37.7834	24.1268	4.39022	98.2543	42.6033	-0.187264	11.1829	53.0839	39.3115	5.32046
0.164	37.6198	-17.5035	5.3841	10.7366	14.124	27.9672	15.2158	20.7617	27.0326	106.421	17.5077	10.4525	31.0436	3.71901	8.96839	0.530034	37.2592	22.9223	0.0229133	93.643	40.3247	-2.10884	8.60856	48.7773	37.0249	1.71533
0.165	37.2348	-17.8322	7.33542	8.51769	10.823	27.9054	13.402	20.3666	25.8474	103.904	16.1394	9.28162	32.829	4.02286	7.6997	0.268828	36.9326	20.8355	-3.09865	89.7823	39.8511	-5.29386	3.75199	45.0529	34.4906	-1.17997
0.166	38.7234	-17.2201	8.74322	5.55812	8.07686	26.6316	12.9062	19.8134	22.5786	101.915	14.7651	8.54905	34.9293	5.06318	6.37863	-0.401715	37.3607	21.9976	-5.48133	86.2242	36.3495	-6.98318	2.2359	43.5419	32.4231	-4.21211
0.167	38.2354	-18.1194	10.5064	3.15752	5.6695	27.0846	12.4478	19.1063	20.3943	98.9655	14.1595	6.18532	34.7186	6.68607	4.29948	-1.29883	37.4479	21.7456	-8.13323	80.7078	32.5579	-8.16882	1.35328	41.881	31.026	-7.27352
0.168	37.3341	-18.3096	12.8595	2.4432	2.99625	28.2391	11.1899	18.754	17.9594	95.4854	14.3145	5.41403	35.0543	7.8161	2.65382	-0.966006	36.8073	20.7583	-9.11203	75.1867	31.9232	-10.5998	-1.47817	39.5394	29.2766	-9.6631
0.169	37.3942	-17.5258	11.9862	1.93777	0.935496	28.7492	10.7506	19.4171	15.1598	92.3041	13.9225	3.15443	37.4272	7.24326	1.72218	-0.988049	37.6904	19.9039	-11.7489	70.9737	29.3686	-12.4243	-3.45771	38.0704	28.6169	-10.9388
0.17	37.5315	-16.5215	13.1928	0.652807	-1.81102	29.3873	10.5719	19.6751	15.774	89.9163	13.2106	1.83826	38.7095	6.29991	0.729914	0.4325	36.7706	19.0433	-14.7657	67.2521	26.045	-11.8724	-4.5273	36.1136	26.7039	-12.7451
0.171	37.3444	-15.9988	15.9014	-0.390483	-3.10391	29.5297	9.70702	19.634	15.1612	87.1587	12.4124	2.15363	40.818	6.39191	0.435702	1.11461	35.558	18.9185	-18.3458	64.6998	24.2372	-13.0155	-8.52334	32.4215	27.2418	-14.874
0.172	38.2697	-15.5822	16.5321	-1.1738	-4.21857	29.2109	8.47368	20.032	12.1775	84.4625	12.2205	-0.197066	42.5683	6.89334	-0.0179732	0.978749	34.8216	18.2551	-23.4654	62.2852	21.1636	-15.5017	-8.55056	31.5296	27.5078	-16.1288
0.173	38.7194	-14.5967	17.6335	-2.54669	-6.1494	28.6289	6.85359	19.3692	9.9852	81.366	12.3247	-0.837506	44.1809	7.44419	0.157828	1.37521	33.2725	18.2632	-27.5584	59.316	18.8542	-15.1511	-10.1425	30.0486	27.3322	-19.3945
0.174	38.4252	-14.5396	19.8101	-2.86463	-7.68262	27.9611	5.36132	19.5544	7.86298	80.0141	11.9796	-1.8524	46.1713	6.64925	0.845132	1.27407	31.8581	17.2297	-31.5235	56.1333	15.9687	-14.6414	-11.4426	27.6572	26.2532	-20.9063
0.175	39.7951	-13.954	22.4864	-3.58444	-8.66451	27.198	4.25558	19.6085	6.46463	79.0493	11.3169	-4.48692	48.1776	5.39744	0.93238	0.778646	30.338	15.8796	-34.305	53.0684	13.4451	-14.1019	-11.9104	26.8783	23.9838	-24.1298
0.176	39.0248	-13.6404	22.5299	-4.99227	-10.4899	26.129	2.23205	19.1047	3.94	75.9002	9.86366	-6.29106	49.6696	5.41462	0.0306581	0.149613	28.9699	14.9914	-35.8008	49.359	11.4117	-13.8011	-14.9984	23.9557	21.5234	-27.4917
0.177	36.0959	-12.7423	23.2857	-6.27961	-12.8454	25.7613	0.347079	18.3477	1.14311	72.891	9.52563	-8.68259	50.5198	5.88202	-1.98846	-0.758565	27.044	15.1362	-37.625	45.8556	10.9359	-14.8529	-15.1746	23.8972	18.9993	-28.3987
0.178	35.3821	-10.4048	25.3462	-7.07019	-13.9471	24.8164	-0.620844	16.9134	1.49854	70.3286	8.95788	-10.5465	52.7155	5.55017	-2.97249	-2.39304	26.3259	14.5588	-39.4505	43.6581	8.37364	-16.5742	-17.8262	21.361	18.4712	-29.3885
0.179	34.2446	-11.0105	25.7636	-8.26681	-15.3214	23.6491	-1.94539	16.6296	0.0719009	67.6425	8.40494	-11.6881	53.8374	4.95616	-3.74177	-3.9262	25.9483	14.4238	-39.9504	38.4316	5.97976	-17.2244	-20.1508	18.2361	15.7713	-30.0433
0.18	33.0121	-11.4223	26.0481	-9.86918	-16.8808	23.6698	-1.80084	16.202	-1.6836	66.2768	6.98939	-12.538	55.5343	4.97042	-4.32343	-4.36027	25.5352	13.6702	-40.0095	34.7699	4.64993	-17.1758	-19.8907	17.2065	13.0492	-31.2166
0.181	32.8067	-10.8656	26.7804	-10.3661	-18.4252	23.503	-3.09502	15.564	-1.75862	65.2211	4.96525	-12.5655	57.0406	5.49901	-5.46941	-4.2535	24.5703	12.8872	-41.6718	31.4355	3.74347	-16.835	-21.7961	12.8065	12.0484	-33.5556
0.182	31.0808	-9.43119	26.9887	-11.5189	-20.6844	23.1493	-4.15916	15.9142	-4.49957	62.9644	5.16293	-12.8838	57.4862	5.80331	-6.30572	-4.2369	23.5414	13.9075	-43.5746	28.2374	3.605	-17.6276	-21.7684	12.0512	10.7919	-34.9538
0.183	31.501	-6.39597	26.0512	-12.6899	-21.7614	23.4403	-3.58746	17.1113	-5.91226	59.8295	5.44614	-12.9248	57.9178	6.78574	-7.1154	-3.908	22.7601	13.8007	-45.6417	26.0627	0.489848	-19.1047	-23.6785	9.58572	11.4035	-36.0197
0.184	30.8488	-6.34579	26.2103	-12.7395	-21.9104	23.8968	-4.85978	16.909	-6.56144	56.4054	5.19791	-14.8116	58.7267	8.82899	-7.81536	-5.1689	22.4681	14.3051	-47.1878	21.2852	-0.168149	-19.4554	-24.6429	9.18635	11.756	-37.6181
0.185	28.8716	-6.86198	27.345	-13.0762	-21.6406	23.7708	-5.15483	16.694	-8.57083	52.6421	5.00038	-15.4558	59.3459	8.14817	-8.16542	-5.76847	21.7669	13.5156	-47.261	17.6399	-1.70682	-19.5063	-23.4018	9.9955	9.86105	-37.4985
0.186	29.086	-6.49907	27.6048	-13.7821	-20.2878	23.3228	-5.4724	16.5909	-9.32613	49.5096	4.31541	-15.2566	60.1353	7.04846	-9.08046	-5.90051	20.7679	11.9705	-48.7649	15.4039	-4.44478	-20.3714	-26.4591	7.88737	8.80228	-39.7995
0.187	28.0511	-5.12623	29.4541	-13.976	-20.3557	23.1116	-5.95121	16.7953	-12.0146	47.6131	4.11001	-17.1241	61.8463	8.81806	-9.1046	-6.60734	21.2759	10.0942	-51.4848	12.7918	-5.83124	-20.9846	-24.8414	8.11855	7.6242	-41.1449
0.188	27.7445	-3.54539	30.0348	-14.9564	-21.5189	23.1292	-5.57656	17.5134	-14.0892	46.0542	3.85375	-18.2326	62.789	8.99481	-8.00931	-6.56652	21.4056	9.35848	-51.0069	10.2201	-8.27364	-21.1037	-23.8597	7.92499	7.87863	-41.1406
0.189	27.7791	-3.14794	29.9639	-14.1153	-21.8343	23.3661	-5.20045	17.0478	-13.4934	43.753	3.73013	-19.5275	63.0269	9.78237	-8.57659	-6.54022	20.468	10.3864	-49.9736	8.62051	-8.95654	-21.6112	-25.0358	7.86571	7.44756	-42.1748
0.19	26.5154	-2.32075	29.5803	-12.6038	-21.6994	23.4115	-5.32283	17.3194	-14.2378	40.8316	4.15378	-20.2338	63.0897	11.8239	-9.08157	-4.93198	20.1725	9.70767	-50.3855	6.38435	-8.02483	-21.6789	-23.8778	7.66513	6.29927	-42.2796
0.191	26.7123	-2.08626	28.3081	-12.5632	-21.8397	23.5014	-4.58233	16.5393	-15.1525	38.3843	5.29148	-20.7767	63.5928	13.1468	-9.55291	-4.17737	19.8293	9.1822	-48.6165	3.52214	-9.52726	-23.9145	-23.2151	6.32947	5.64311	-42.7152
0.192	26.9771	-0.840932	29.1632	-12.6798	-22.4399	23.6906	-5.54145	16.6546	-17.563	35.4075	6.91335	-21.174	64.4064	13.8312	-10.4205	-3.19803	19.6516	9.18249	-46.0604	0.43029	-10.7183	-24.9014	-23.4146	3.8768	5.69347	-42.3582
0.193	25.7132	0.139231	29.0633	-12.8977	-23.4578	22.8686	-5.769	17.4243	-18.4406	33.3162	7.35369	-20.4175	64.3452	12.5862	-10.4145	-3.68144	17.8709	8.17507	-46.3458	-0.78446	-10.4896	-24.0931	-25.1243	1.84659	5.07812	-42.7151
0.194	24.3405	-0.749291	29.2492	-12.9571	-25.5846	21.6841	-5.24246	16.5243	-18.9118	30.0107	7.08843	-22.8881	64.087	12.8101	-10.6433	-4.71046	15.314	8.02064	-44.7649	-3.46286	-12.8647	-25.8721	-26.4208	1.09387	4.50667	-42.6621
0.195	23.1028	-0.9272	27.9269	-14.3064	-26.7695	21.6171	-7.55735	16.2154	-19.4732	25.9352	6.80519	-23.6768	65.0378	11.1636	-10.3937	-4.0445	13.8779	8.79496	-44.1981	-7.34099	-12.8523	-27.385	-23.8819	-0.189588	4.73137	-44.2533
0.196	22.5225	-1.03148	26.7372	-15.3833	-27.4172	20.5374	-9.0221	15.2608	-18.5411	24.317	5.61509	-23.4673	64.9627	9.57846	-9.6219	-3.61691	11.5266	7.40449	-43.6181	-7.57819	-13.3171	-27.2288	-24.492	-1.30175	4.33769	-44.636
0.197	22.0298	-1.39402	25.619	-16.0174	-26.9489	19.8014	-9.56207	14.654	-18.9521	21.2878	4.01028	-25.2259	64.7457	9.44567	-9.61246	-4.65301	9.46532	6.02659	-42.1416	-9.0951	-13.5339	-27.5044	-25.8704	-3.05876	3.63361	-43.173
0.198	20.6603	-0.72674	23.6559	-17.5836	-26.2129	19.6862	-9.53329	13.9258	-18.2159	19.6615	2.97303	-25.6815	64.7424	8.41858	-10.4734	-5.63182	8.16058	5.051	-44.1947	-12.8956	-14.1778	-27.5825	-25.3989	-5.18651	2.02233	-44.6839
0.199	19.5843	-0.181058	22.4698	-17.9017	-27.5336	18.8912	-10.5751	13.1586	-18.9289	18.6793	1.72111	-27.2694	64.5956	9.15448	-10.8242	-5.48824	6.83406	3.81757	-42.8513	-14.3865	-14.373	-27.2199	-26.7185	-5.97107	0.0566647	-44.2189
0.2	18.9635	0.470716	19.2067	-18.7478	-28.1227	19.1466	-10.7515	13.4258	-21.1182	16.6958	1.36571	-27.1934	64.5782	8.9873	-10.445	-5.62844	5.32101	4.00905	-42.2835	-17.1083	-13.4155	-27.1496	-25.7204	-6.10636	-0.715214	-44.918
0.201	18.7778	-0.0346984	16.2038	-19.627	-28.6954	18.7798	-8.98056	14.2411	-21.663	15.6058	1.75103	-26.7031	63.9403	9.16706	-9.60493	-5.78188	3.74221	2.96072	-42.8449	-20.4531	-15.5589	-26.9662	-25.5708	-5.55506	0.813193	-45.3374
0.202	17.1505	0.258009	15.3774	-19.6936	-28.8674	18.3107	-8.04711	15.3144	-21.9764	13.1477	2.16043	-27.0417	63.5675	10.3243	-7.80044	-6.51601	2.78035	1.51914	-41.159	-22.7855	-16.7466	-24.5493	-25.3608	-5.70178	2.55158	-45.7406
0.203	15.729	1.08857	15.5944	-19.9076	-28.6134	18.6046	-8.83656	16.8252	-22.3126	10.5232	2.16779	-26.6727	62.4021	10.6813	-7.68091	-6.40483	1.90917	1.67701	-41.2269	-24.4864	-18.3797	-24.6495	-23.6156	-5.16936	3.33192	-46.6269
0.204	15.8177	0.798994	15.2611	-19.0467	-29.1708	18.3955	-9.82051	18.371	-23.073	9.0818	2.48728	-26.368	62.4303	12.8555	-8.08272	-5.45661	2.37113	2.24711	-40.555	-26.9152	-19.0417	-26.1784	-21.5985	-4.63758	2.13398	-43.2011
0.205	14.4558	1.46551	14.5695	-18.0942	-28.4396	17.6724	-9.38999	18.6455	-22.8422	8.18965	3.88638	-23.9966	62.0611	13.7744	-9.06843	-5.46912	2.78308	1.93988	-39.8598	-28.9722	-19.8802	-26.1682	-20.7881	-4.31547	2.10951	-40.6943
0.206	13.552	2.15708	14.4385	-19.0629	-27.5968	16.9287	-9.20042	20.4323	-22.5759	6.60627	4.06101	-22.8951	61.0487	13.1256	-11.0653	-5.8117	1.9443	2.33843	-38.1455	-30.2275	-20.5296	-27.1877	-19.9518	-3.6692	3.85489	-39.8044
0.207	14.7896	1.75592	14.4062	-19.2896	-27.4236	16.8008	-9.92104	21.4503	-22.7151	4.053	4.10942	-23.3115	60.8715	13.0688	-12.2475	-5.74363	1.46817	1.64814	-37.8827	-31.7088	-19.594	-26.3523	-18.4746	-4.029	3.56887	-39.2671
0.208	15.1082	1.58308	13.4991	-19.6604	-26.0703	16.4423	-12.0903	22.2178	-21.9938	3.19165	4.77816	-23.0763	60.0124	9.23208	-12.7745	-5.08093	0.792879	0.476341	-36.7648	-32.2377	-20.4945	-25.9373	-19.5975	-5.18898	4.52388	-39.5945
0.209	14.2506	2.5138	11.9801	-21.4702	-24.9641	15.5016	-12.1477	23.4666	-22.9841	1.41506	4.28715	-22.38	59.0889	9.2275	-13.1283	-5.40197	0.34067	0.123716	-35.3167	-32.8792	-20.0866	-27.3169	-19.7007	-5.77087	5.64258	-39.3279
0.21	13.3617	2.29786	9.57391	-21.9983	-25.1019	14.2876	-10.9996	23.0138	-24.2273	-1.54123	4.01899	-21.9997	58.0306	11.1336	-13.0823	-5.38664	-0.300282	-0.69042	-33.6647	-34.0866	-19.7149	-27.9115	-18.5695	-6.25239	4.50713	-40.9638
0.211	11.3516	1.08586	6.70451	-23.1984	-25.0129	13.5676	-11.3797	24.1257	-23.6664	-5.88903	4.651	-22.9938	57.6598	9.55375	-12.9737	-5.38076	-1.47094	0.438178	-32.8445	-35.6805	-20.8381	-27.5529	-18.4819	-7.03122	3.37327	-42.3699
0.212	10.7692	0.509684	5.89563	-23.2797	-25.6086	13.4771	-11.2641	24.742	-23.0872	-10.1866	4.25319	-23.3966	56.6157	8.81185	-13.0744	-6.57658	-3.24313	1.68036	-31.6497	-37.4386	-21.8198	-27.7062	-17.9353	-8.13257	3.56054	-42.4746
0.213	11.0273	1.31004	6.23877	-23.2724	-25.5236	13.3404	-11.1695	24.9452	-24.023	-11.328	4.01072	-22.9548	54.6195	7.69806	-12.8468	-6.24902	-5.26116	1.98222	-30.1079	-37.0898	-22.585	-28.0847	-17.1622	-10.3867	3.06024	-42.6016
0.214	9.85786	1.20272	4.8127	-22.681	-25.4705	13.4561	-11.0117	25.3605	-24.4816	-14.3258	3.78418	-23.4821	53.5176	7.47301	-12.9918	-4.29104	-7.32129	1.02538	-31.9488	-38.0142	-21.546	-27.044	-16.5462	-11.3611	1.76988	-43.2117
0.215	8.14968	0.0484442	4.17768	-20.7175	-26.2142	13.1069	-10.4916	24.4762	-24.0463	-16.9096	2.45547	-23.3489	52.2391	6.79281	-12.4434	-4.07553	-9.4814	0.333385	-30.7647	-39.6011	-20.8185	-26.0876	-16.3382	-12.8533	0.598135	-43.2986
0.216	6.50556	-0.0536134	3.0439	-19.9361	-25.7817	11.8955	-9.76924	23.387	-22.9013	-17.9876	1.48281	-22.1857	50.2714	5.24584	-11.8864	-5.28384	-10.5144	0.295496	-29.0355	-39.965	-21.9357	-26.1944	-13.947	-15.1895	0.969448	-40.8229
0.217	4.18462	-0.283721	2.40876	-18.5511	-24.6574	10.8793	-9.7781	23.3099	-21.4647	-19.2746	0.665869	-22.8234	48.7854	6.59647	-12.0604	-4.63321	-11.3836	0.141599	-29.312	-40.658	-21.2179	-26.3807	-12.5313	-13.7105	1.90441	-40.5981
0.218	3.17072	-0.222326	2.57621	-18.2372	-24.1177	11.0148	-10.6665	24.3526	-22.5708	-20.2995	-0.350746	-22.1596	46.898	7.30706	-11.647	-4.82367	-11.1694	-0.0443894	-28.2454	-40.9643	-20.6022	-25.9276	-11.5436	-12.92	1.3032	-40.5988
0.219	2.36604	-0.869318	-0.283182	-17.6488	-23.5373	11.5445	-11.746	24.8923	-22.6409	-22.6844	-0.8222	-19.9699	44.0319	7.65808	-12.3399	-5.58943	-10.544	0.386553	-27.5517	-41.7792	-20.0412	-26.004	-10.9929	-12.7909	1.82438	-39.3045
0.22	2.01477	-0.614012	-3.1276	-15.9809	-22.1149	11.8659	-12.621	24.4733	-23.0749	-23.8493	-0.549289	-19.3515	42.7612	8.86276	-11.8009	-6.05979	-11.178	0.381998	-25.1918	-41.9728	-20.0048	-26.277	-12.3056	-12.3476	2.98611	-39.5537
0.221	1.91746	-0.73701	-3.42867	-16.1574	-21.2278	11.9935	-12.7604	25.3104	-23.988	-24.6821	0.456133	-18.6299	41.2316	8.68197	-11.1334	-6.76248	-10.5257	-1.64547	-23.6936	-42.7289	-20.2681	-25.9982	-12.0929	-12.1738	5.16164	-35.9905
0.222	-0.976659	-0.980561	-3.95686	-15.223	-20.8843	12.0105	-12.3372	26.0783	-23.5807	-25.375	1.22484	-17.736	39.6197	9.54217	-12.0303	-6.90019	-10.8832	-2.45144	-23.6309	-43.3791	-19.1825	-25.3395	-11.6044	-11.0994	6.40123	-33.9757
0.223	-1.62407	-0.77906	-6.12457	-16.5435	-20.6659	12.2	-11.2471	26.5773	-24.2721	-27.5394	0.883336	-17.6982	38.6834	8.07705	-12.2799	-7.60113	-11.6465	-2.14602	-21.8007	-42.2232	-18.9039	-23.2645	-11.9328	-10.5649	5.23487	-33.717
0.224	-0.330026	-1.45614	-6.54956	-20.0632	-20.2339	11.404	-10.4623	27.2271	-23.9748	-30.2723	0.759466	-17.3347	36.737	7.36035	-12.6504	-7.32142	-11.3108	-2.15444	-21.7759	-42.4901	-18.7753	-22.5137	-11.139	-10.8397	4.4823	-31.1339
0.225	-0.572274	-0.0466539	-6.36217	-20.3243	-20.0637	10.6836	-10.2725	27.4093	-23.4259	-32.3185	1.41587	-16.7164	35.3071	5.46992	-12.761	-7.17333	-11.3732	-1.95431	-20.8859	-42.7997	-18.6324	-21.6379	-10.606	-11.8415	4.78368	-30.9083
0.226	-0.764945	0.587593	-5.4289	-21.281	-19.1935	11.2293	-10.7408	27.8389	-23.2578	-35.8004	2.72042	-16.7545	34.1507	5.10394	-11.9871	-7.71989	-11.8571	-2.81973	-19.6122	-41.1848	-17.9633	-18.1064	-11.4727	-10.9193	5.8442	-30.2129
0.227	-2.75631	0.397536	-5.1748	-21.8218	-19.5937	10.343	-10.5022	27.102	-24.1525	-38.2383	3.04776	-17.0422	32.9188	7.33827	-12.0106	-8.12364	-14.466	-3.20866	-20.2845	-40.3103	-17.3211	-16.9992	-11.7459	-10.8196	5.77747	-30.2558
0.228	-4.06235	-0.0544816	-5.51557	-21.2256	-20.8143	10.306	-11.8299	25.8395	-24.7784	-41.4576	2.6494	-16.3711	31.1315	6.32536	-12.0524	-8.29008	-15.1504	-2.00363	-18.1119	-39.4357	-19.0247	-19.5093	-9.33416	-9.41549	4.9944	-30.2018
0.229	-4.28027	-1.85907	-4.55013	-22.6794	-21.0125	10.2208	-12.3008	25.5856	-22.5992	-44.9435	3.38001	-16.0192	30.4004	6.23541	-12.3339	-8.6199	-15.3726	-1.63195	-17.9101	-39.4675	-18.0043	-20.6784	-7.95092	-7.64456	4.84652	-28.5763
0.23	-5.13109	-2.9065	-5.42463	-23.4781	-21.3751	9.75347	-10.7982	25.3916	-20.6379	-45.139	2.87016	-16.3427	28.1131	6.53957	-13.0743	-8.18619	-15.2597	-0.688184	-17.6828	-39.4188	-16.106	-19.6621	-6.51531	-7.10799	4.31719	-27.9725
0.231	-6.04772	-3.20198	-5.84707	-23.5684	-20.8296	9.16753	-11.5718	26.1583	-20.3501	-45.2101	1.58355	-14.7274	25.4896	8.03154	-13.623	-7.70133	-14.5746	-0.747342	-16.3156	-37.7222	-17.2215	-19.3939	-5.84299	-7.15257	4.33833	-24.9909
0.232	-7.79691	-2.01678	-6.0798	-24.0659	-20.5969	7.71491	-10.5205	26.4619	-19.4356	-47.3042	1.44879	-14.0158	23.395	7.69706	-13.7454	-7.91386	-14.3961	-1.70962	-14.5635	-38.4591	-16.9268	-19.084	-6.08254	-7.49647	5.61119	-24.0312
0.233	-7.01858	-1.92941	-7.08137	-22.1765	-21.7304	6.28291	-9.47673	26.1599	-17.0712	-47.57	1.45229	-13.6347	20.5497	6.45487	-13.0781	-6.83531	-14.2684	-1.28308	-12.3488	-38.7287	-15.6631	-17.1786	-4.79394	-6.1592	6.24552	-23.5143
0.234	-7.51212	-1.576	-6.95063	-20.3098	-21.0395	4.13923	-10.6898	25.827	-16.3216	-47.2753	1.26161	-12.58	19.5618	8.7492	-12.2781	-6.15663	-15.6584	-1.29722	-11.7349	-39.0395	-15.3211	-15.9452	-6.84248	-6.53443	6.39525	-23.0164
0.235	-9.09374	-0.811472	-7.42616	-18.5031	-20.5226	3.27107	-10.1073	25.6626	-15.9488	-48.3802	0.572136	-13.3262	18.1155	8.69342	-12.129	-6.18581	-15.5559	-1.15441	-9.59245	-39.0024	-14.0066	-14.0232	-7.25127	-8.18614	6.41967	-23.4813
0.236	-10.1	-1.24982	-9.24656	-16.2355	-20.8861	2.52901	-9.07909	26.0953	-15.575	-48.8894	0.412156	-13.471	16.5361	8.21335	-11.7258	-6.60868	-14.312	-1.35943	-8.43061	-38.3183	-13.6557	-13.4539	-6.55627	-7.9267	6.79043	-20.8994
0.237	-11.0774	-0.974183	-8.64934	-16.3229	-20.0911	1.76775	-7.80194	25.5843	-16.1257	-49.0122	0.580358	-12.3909	16.5978	8.272	-10.8065	-6.64298	-13.5798	-1.8004	-8.44182	-38.1935	-14.4737	-15.2619	-4.26066	-8.46695	7.44962	-20.0234
0.238	-9.68876	-0.526959	-7.70898	-17.0737	-18.8681	1.57604	-8.33786	26.4929	-14.6892	-50.2635	0.478534	-11.198	15.1164	8.89566	-11.5291	-6.9359	-12.7204	-0.638744	-7.16714	-34.9362	-15.1109	-14.4814	-2.9684	-7.75618	7.81763	-20.6427
0.239	-9.2346	-0.322721	-8.63342	-18.537	-18.1287	2.24126	-9.95328	27.6938	-14.1309	-50.5839	1.13374	-9.64263	13.4364	10.0978	-12.4808	-7.81095	-12.6866	-0.0649392	-5.40922	-32.4134	-13.3493	-12.9788	-1.83141	-5.0988	6.71422	-19.4915
0.24	-9.24034	-0.00772395	-8.25313	-18.641	-17.6575	2.5857	-8.87976	27.8548	-12.9247	-51.6201	0.667477	-8.88407	11.4357	8.60756	-12.1546	-8.36962	-11.838	0.36102	-5.04927	-32.6325	-11.4397	-10.6728	1.26369	-6.65873	6.49863	-18.9494
0.241	-9.62266	0.135008	-7.76432	-18.7422	-17.2386	3.74752	-8.57847	28.0879	-12.0578	-52.2192	-0.255375	-8.4014	8.87236	7.36252	-11.4989	-8.51327	-12.1246	1.13094	-4.23199	-32.6057	-10.8162	-11.3349	0.792457	-4.84072	7.69817	-19.4556
0.242	-10.2191	0.431718	-8.3086	-18.6407	-16.6294	3.03491	-9.8597	28.6102	-11.6928	-52.5853	-1.6091	-7.90722	6.3487	5.57419	-11.3579	-8.31095	-13.6393	-0.126982	-3.92966	-31.9555	-10.8481	-12.8514	0.167759	-1.3278	7.75886	-19.4731
0.243	-11.6357	0.783996	-8.55449	-17.2989	-15.3665	1.21603	-9.65328	28.4663	-11.6559	-54.132	-2.81569	-7.60975	4.94728	3.02368	-10.6919	-7.78641	-14.051	-0.332276	-3.90026	-30.8537	-10.103	-10.9407	1.85232	-3.64866	8.17596	-16.3548
0.244	-15.6885	0.465508	-9.13675	-16.1115	-15.2506	0.753346	-9.9798	27.0686	-12.6023	-54.5228	-3.0678	-7.89055	4.62996	2.8247	-10.6125	-7.24227	-14.6477	-1.01497	-4.63089	-29.3472	-8.77219	-10.3984	1.73741	-1.74587	7.59292	-16.1425
0.245	-16.2256	-0.729028	-9.81982	-14.8627	-15.6927	0.341373	-9.18143	26.0827	-12.7012	-56.7037	-2.12163	-8.19518	2.49739	1.71216	-10.2948	-8.21861	-14.0498	-1.23436	-6.44943	-27.7106	-9.64752	-10.7351	0.713003	-2.16197	6.08724	-15.4004
0.246	-17.3367	-1.73227	-11.0907	-14.6569	-15.6683	0.0113357	-7.33155	24.8717	-11.1197	-58.0802	-2.33821	-7.32619	1.00047	2.38953	-10.1369	-8.5439	-13.9707	-0.783984	-6.15232	-27.3074	-9.4936	-10.2331	1.49586	-4.64317	4.87945	-13.5315
0.247	-17.9677	-0.650807	-10.38	-13.8608	-14.4964	0.244816	-8.48033	23.0314	-9.77093	-57.7681	-2.68352	-6.08558	-0.749294	3.90855	-11.0363	-8.30308	-14.2196	-2.6239	-6.19503	-27.4833	-9.61579	-9.32477	2.11038	-3.49134	4.53284	-13.0023
0.248	-16.9789	-1.655	-10.6672	-13.1726	-13.5742	-0.0998623	-6.46941	21.8769	-10.0728	-58.9012	-1.83953	-4.92941	-1.81859	5.05632	-10.238	-8.5153	-14.9278	-3.82552	-6.01562	-26.8229	-10.1145	-9.84166	3.17802	-4.76031	5.19147	-12.2461
0.249	-18.097	-2.29293	-12.6196	-13.118	-12.9287	0.0759068	-5.487	21.322	-8.45205	-60.5418	-2.71812	-4.42145	-2.46248	5.81723	-9.95139	-8.19009	-16.0626	-3.47068	-4.20144	-26.3357	-10.8154	-8.45817	3.86434	-4.55293	5.44815	-12.8517
0.25	-17.8844	-1.2021	-12.445	-14.2733	-11.8622	1.50285	-6.11796	20.9152	-8.04406	-62.861	-2.97442	-3.11806	-4.18435	6.67293	-10.0039	-7.97795	-17.4429	-2.33567	-3.06356	-26.6833	-9.89254	-8.20874	3.27751	-2.93558	6.3667	-12.2584
0.251	-18.4342	-2.54641	-10.705	-13.4419	-12.6784	1.80177	-5.12675	20.581	-7.61573	-62.519	-1.284	-2.17343	-4.31972	8.32971	-11.0415	-8.02872	-19.4222	-0.320582	-2.08069	-26.1749	-8.36037	-9.49165	3.61476	-1.25302	7.21053	-11.1991
0.252	-17.8873	-2.09215	-9.12066	-11.6424	-12.3205	1.94364	-4.3157	20.9	-6.24417	-61.1261	-0.400379	-1.45351	-3.99905	8.68083	-11.4718	-8.33423	-19.2435	-0.370093	-0.960161	-25.9062	-9.67863	-8.4215	3.39572	0.863916	8.68328	-11.1551
0.253	-17.4875	-1.66231	-9.37275	-11.4319	-10.9154	1.81381	-4.19502	21.2771	-7.15042	-62.2055	-0.982146	-1.04681	-5.17981	9.26509	-11.1751	-8.76895	-18.5533	-1.40596	-1.30751	-25.0075	-9.7191	-9.56878	1.04486	1.12115	9.78178	-10.8256
0.254	-18.8399	-1.74073	-9.42701	-11.6212	-11.1812	1.14889	-4.74888	21.1793	-7.708	-62.9479	-1.6838	-0.27905	-6.51261	9.8197	-11.0501	-9.68605	-17.3737	-1.12621	0.461168	-23.9742	-8.28136	-8.70682	2.28437	1.86677	10.9003	-9.30103
0.255	-18.6113	-2.64734	-7.74088	-10.8945	-10.3161	1.12352	-5.60124	21.355	-7.41968	-63.2849	-2.37194	1.60978	-7.01496	10.3384	-9.56636	-10.0555	-16.0831	0.700111	2.97362	-23.4721	-7.80467	-7.55028	4.22777	2.92239	11.107	-8.55943
0.256	-18.3819	-2.8729	-6.66084	-10.7604	-8.4777	-0.054471	-5.77567	21.7052	-6.38636	-62.5219	-2.85286	1.76025	-9.38908	9.53071	-9.07635	-10.526	-16.1411	0.849788	5.1765	-22.9684	-7.9662	-9.39113	5.00833	2.49641	11.2609	-8.67515
0.257	-17.1064	-2.25361	-6.56766	-10.9469	-7.77786	-0.600524	-5.5015	21.6537	-6.53646	-61.507	-2.67177	1.55878	-11.8627	7.44041	-9.06826	-10.98	-16.2347	1.38146	7.0863	-22.501	-7.10334	-9.80536	6.79629	0.730278	13.3081	-8.26948
0.258	-16.6847	-3.49745	-7.29918	-9.91923	-7.5487	-0.667711	-7.33955	21.242	-5.64451	-59.4545	-1.96434	3.36219	-13.0316	5.21734	-8.99081	-11.6134	-15.6049	1.88337	7.765	-21.7282	-5.15403	-9.11735	7.31626	0.408416	12.7949	-6.51614
0.259	-18.7814	-2.45751	-6.90234	-9.6155	-7.44994	-2.10793	-7.53013	20.9492	-4.03863	-57.9933	-1.51989	3.94342	-14.7134	4.58439	-8.63673	-10.9637	-15.3931	2.98655	8.43561	-21.159	-3.49108	-8.90528	7.37893	2.16019	11.6712	-5.70878
0.26	-18.7085	-1.48293	-7.38706	-10.9575	-6.58137	-2.91421	-7.50416	20.7771	-2.5989	-58.6076	-1.36498	4.04683	-15.5741	4.28567	-9.72825	-10.1851	-15.4584	3.85311	8.53304	-20.9219	-2.67969	-9.24861	6.51015	1.94949	12.2771	-5.71874
0.261	-19.7179	-0.527319	-8.95698	-10.9135	-6.81665	-3.73494	-8.33108	20.0121	-2.18287	-59.8262	-2.17654	4.05749	-15.7008	3.22726	-10.0233	-10.814	-14.5152	2.5026	8.51108	-20.9834	-3.47784	-10.2711	5.62125	0.898598	12.1572	-5.2077
0.262	-21.229	-0.981579	-6.85611	-9.73371	-8.27247	-4.45178	-7.91151	18.6915	-1.46421	-61.0195	-2.52896	4.27375	-16.0463	3.44199	-9.93213	-10.2226	-14.8762	2.09874	9.12076	-19.5515	-4.25633	-10.6422	6.90273	0.612496	13.2864	-3.37453
0.263	-22.2101	-2.39889	-5.65164	-9.55834	-7.54982	-5.721	-7.2211	18.0472	-0.436835	-60.6453	-1.85268	4.82298	-16.6536	2.20805	-11.1932	-9.38684	-16.0338	1.43721	8.77712	-18.2311	-4.21212	-10.52	6.90821	3.08802	13.947	-2.84811
0.264	-24.8935	-0.305466	-6.81213	-8.51646	-8.07798	-6.43805	-6.02252	16.2855	-1.26632	-60.96	-1.7419	5.04167	-17.4113	1.67367	-10.6162	-9.71466	-15.2986	1.35625	6.88488	-16.6942	-4.18319	-10.396	8.01004	3.80092	13.7966	-4.41907
0.265	-24.5646	0.169669	-6.04504	-7.69276	-8.61695	-6.94421	-4.35883	14.3032	-1.12199	-60.9926	-1.37985	5.66141	-16.9882	0.858168	-9.18976	-9.57125	-14.2173	-0.154529	6.59241	-16.2932	-4.46526	-8.07102	7.39435	2.56852	13.7896	-5.16842
0.266	-24.3805	-0.548511	-5.73562	-6.13283	-7.47005	-6.14395	-4.48742	13.3039	-2.05772	-59.311	-2.12786	5.26226	-16.8535	-0.785655	-7.76002	-9.4319	-14.2326	-1.20986	7.40059	-16.2189	-5.07345	-6.17848	5.96175	1.92997	15.3414	-5.19973
0.267	-25.4288	0.813096	-6.1795	-4.33074	-7.91592	-5.20909	-5.32248	12.1946	-3.1003	-57.1234	-2.40373	5.49891	-18.1643	-0.860066	-7.03176	-8.24285	-14.5651	-1.08442	7.29059	-15.7215	-4.41191	-5.72839	7.64217	3.34674	16.4473	-5.29619
0.268	-26.1338	0.266678	-5.11882	-3.60211	-8.64001	-5.60765	-4.59864	11.0272	-3.01038	-56.1847	-2.39878	6.70799	-18.0997	1.28869	-8.41658	-7.70096	-13.3434	-2.21864	7.09622	-14.5603	-3.90085	-6.08285	7.32799	4.72563	16.6523	-5.39105
0.269	-27.0005	-0.251715	-8.70576	-3.83804	-9.53241	-5.16474	-4.64892	10.5455	-3.26342	-55.6852	-2.71695	6.80479	-18.1211	1.42089	-8.47823	-8.26871	-11.3801	-1.04548	6.49795	-12.9448	-3.33601	-5.14359	6.82338	4.84573	17.5727	-5.52046
0.27	-26.7718	-0.158345	-11.9904	-3.6746	-9.18012	-6.15097	-3.9749	10.92	-3.08767	-55.8546	-1.98853	7.08236	-18.7884	-0.199929	-8.11169	-8.63452	-10.8803	-0.110713	7.48692	-13.5912	-2.75176	-5.47983	7.15047	6.40382	15.5406	-4.90756
0.271	-25.5493	-0.265383	-11.1368	-3.25808	-8.69521	-6.89757	-3.19494	10.9976	-1.3753	-54.9377	-1.22477	8.24844	-18.9426	-0.169514	-9.51169	-9.85972	-10.6411	0.964262	8.70395	-11.6125	-3.21405	-5.30775	8.29358	6.04696	15.8517	-3.23539
0.272	-23.8294	-0.353055	-9.81393	-3.47999	-7.86146	-5.9172	-2.98128	11.1344	-0.757686	-52.5606	0.853623	9.35609	-19.8078	-0.76052	-9.16742	-8.71406	-10.9196	2.30387	8.66007	-11.4438	-1.32448	-7.00152	9.96431	5.00419	17.0625	-2.11786
0.273	-22.4333	-0.913681	-7.27011	-3.13148	-6.19232	-6.22497	-4.03281	11.6535	-2.81623	-52.7524	0.671996	10.1221	-20.3114	0.949637	-7.91651	-8.52383	-10.9773	2.42222	7.9325	-12.0251	-1.13952	-9.28817	11.2867	4.33667	15.9728	-2.7232
0.274	-19.4718	0.21279	-7.02491	-2.78692	-6.05732	-6.56215	-5.59084	11.4454	-1.62523	-53.5826	0.443085	9.95442	-20.2134	2.54993	-7.41115	-8.62191	-10.239	4.0115	7.5421	-10.7576	-0.223867	-9.3257	11.5813	4.18323	16.7895	-3.11602
0.275	-18.0841	-0.06343	-6.64154	-1.71937	-5.38833	-5.51498	-4.51012	10.9155	-0.147179	-53.3777	0.768273	8.61869	-19.8849	-0.725287	-6.62166	-7.85609	-10.8768	4.68207	7.72745	-11.3939	0.479047	-10.8009	13.4815	6.37593	16.7084	-2.53767
0.276	-18.2908	-0.237264	-5.75565	-2.07497	-5.48639	-5.72333	-5.54713	11.4483	0.0614957	-52.5432	-0.453933	8.69609	-20.7958	-0.971405	-7.86039	-7.12572	-11.0263	4.7034	7.42275	-10.3794	-0.595906	-10.6975	13.842	8.56431	16.9418	-2.557
0.277	-18.7715	0.266074	-6.68172	-1.58753	-6.13262	-7.00696	-6.40505	11.0374	1.981	-51.9697	-1.09545	8.71697	-21.5507	0.259196	-7.46701	-5.65312	-11.2278	4.61326	7.50931	-9.47292	1.20979	-10.6451	11.9104	6.71132	17.7673	-3.53001
0.278	-20.7018	0.657538	-6.15514	-0.93074	-6.65976	-7.99183	-6.85124	9.19021	1.66184	-51.953	-2.52074	8.10548	-21.9807	-0.0515097	-6.88055	-4.93852	-10.6368	4.58632	6.81306	-9.76294	3.77498	-10.4742	10.9594	6.84536	17.3428	-2.46911
0.279	-22.1694	0.327841	-6.37427	-2.18278	-7.67537	-8.83516	-8.02477	8.39412	2.03307	-51.3793	-3.38873	9.19745	-22.2191	1.64692	-7.28977	-4.42762	-10.0579	4.54528	6.76503	-9.55039	1.72898	-9.67172	9.67666	6.75408	16.1364	-4.63519
0.28	-20.5928	-0.378753	-6.61836	-2.63387	-8.07949	-9.48676	-5.6533	7.44873	3.03155	-51.1493	-3.1056	9.38534	-21.5869	0.8714	-6.39324	-4.0891	-10.2844	5.04221	7.01073	-9.29234	-0.305698	-8.68042	9.92446	6.98603	15.478	-6.12237
0.281	-21.2202	-0.322568	-7.10004	-4.27425	-7.77416	-10.5838	-6.22559	6.88274	3.7665	-50.6999	-2.87511	9.47698	-22.6696	0.469303	-7.63978	-4.52793	-9.81288	4.02797	6.25775	-9.8293	1.17855	-8.29091	8.10628	8.79868	15.7928	-5.79207
0.282	-22.9988	-0.485355	-8.71044	-3.98089	-7.48136	-10.5454	-7.15074	6.89095	3.89802	-49.3045	-2.99939	10.2319	-23.3395	2.17755	-7.40017	-5.65345	-10.528	2.3946	5.89616	-10.7275	1.44775	-9.30394	7.9437	8.59529	17.3845	-7.92443
0.283	-21.1589	-0.396139	-9.71742	-2.60673	-7.80766	-10.3258	-5.77285	5.43228	4.67357	-47.5019	-3.30671	10.8468	-23.9863	3.44885	-6.83663	-5.94133	-10.4062	1.64617	7.41408	-9.88862	2.18823	-9.11051	9.37306	9.97013	18.7721	-8.14123
0.284	-22.3066	-1.21435	-10.0284	-2.24577	-7.8499	-11.6056	-6.34286	4.16045	4.48115	-46.0253	-3.43653	9.77362	-24.3799	4.4092	-6.41214	-5.7062	-9.63036	1.60537	8.61108	-8.32857	1.66615	-9.32327	9.1634	12.2632	18.8523	-6.75732
0.285	-22.8553	-1.23082	-9.52515	-1.96841	-8.01552	-11.3187	-6.88626	3.32062	2.81353	-44.4497	-4.20778	8.99516	-23.7904	4.84118	-5.49552	-4.70557	-9.71997	2.22627	8.87869	-8.29241	1.31177	-9.35593	9.56967	12.3831	18.0966	-6.10261
0.286	-20.5615	-0.483033	-9.74317	-2.36721	-8.18651	-11.4323	-7.61732	3.18294	3.322	-43.5973	-4.64648	9.86172	-23.3105	3.29598	-6.04813	-4.9984	-9.08357	3.8434	9.06014	-7.71822	1.50923	-8.65051	9.62403	10.6423	17.3681	-7.08673
0.287	-21.1639	0.0922007	-10.0065	-2.21337	-8.9381	-11.5742	-9.52363	2.64568	2.70944	-44.0613	-3.97411	10.4003	-22.8146	2.05244	-4.98029	-5.77792	-7.8732	5.62393	8.04622	-7.44934	-0.0748882	-7.10328	8.0817	13.5843	17.8339	-5.13515
0.288	-19.4111	0.815552	-9.04183	-2.12541	-7.85262	-10.5466	-10.0338	1.94988	1.9328	-43.0282	-3.00241	11.097	-21.5888	2.5685	-4.64147	-5.43821	-5.95569	5.77285	7.65081	-7.78334	-1.01863	-5.10713	7.02532	15.0874	18.72	-1.79777
0.289	-17.0655	1.25487	-6.84115	-3.1409	-7.09536	-10.8432	-8.59419	3.31928	3.25068	-41.8714	-2.70811	11.0181	-20.1416	3.56923	-4.3187	-6.17288	-4.57994	6.43627	6.93571	-6.49008	-1.12051	-4.25267	9.66336	12.6029	19.6455	-0.984112
0.29	-15.6501	1.58738	-5.65872	-2.99099	-6.80972	-10.3469	-9.34819	2.90047	5.59817	-42.5522	-3.76442	10.67	-19.0559	4.25346	-3.15001	-5.96399	-3.01111	6.66168	7.14973	-6.57936	-1.10591	-4.63275	9.9032	12.4347	20.7173	-3.21375
0.291	-14.3987	1.09712	-6.63695	-2.55145	-5.96683	-9.17749	-8.27439	1.7548	7.36949	-41.0543	-4.31361	10.0257	-19.0791	4.84039	-2.48071	-5.58207	-2.24171	7.43851	7.14686	-7.0361	0.450276	-5.7593	9.29494	12.1424	20.6308	-3.74461
0.292	-13.0709	0.77835	-6.86993	-1.98449	-6.46248	-8.17172	-6.77608	1.17602	7.14549	-37.9887	-3.41929	10.3481	-19.542	4.86029	-2.14281	-5.94559	-2.90976	8.00299	7.38924	-6.68398	-0.453323	-5.82579	8.04358	11.8197	21.1997	-1.70106
0.293	-12.6727	0.0760901	-6.5629	-0.716839	-5.64926	-7.13357	-8.54672	0.686176	7.48527	-37.7975	-3.43716	9.37882	-19.1681	5.18748	-2.53782	-5.85134	-3.23147	7.39973	7.97642	-8.76535	-0.659623	-5.7723	7.29453	10.8503	20.9324	-0.964496
0.294	-12.8961	-0.123197	-8.08439	-0.955835	-5.61342	-6.88388	-9.07591	-0.0155487	6.40865	-39.0712	-3.22339	7.41588	-18.9053	4.96113	-2.44966	-5.39941	-4.01767	7.6591	7.43131	-9.5163	0.98274	-6.87848	8.08958	9.68704	20.3443	-0.886361
0.295	-13.1996	-0.753884	-9.19817	-1.12897	-6.12197	-6.93142	-9.18345	-0.992837	4.52341	-38.8067	-1.6051	6.77086	-18.8502	4.38553	-3.07498	-4.34906	-4.11649	8.14611	8.3246	-8.97247	3.59761	-6.93441	7.55247	10.0872	21.1716	-1.29629
0.296	-13.2436	-0.943107	-8.24985	-0.112616	-7.08289	-7.87654	-8.83942	-0.683726	5.31003	-38.0267	-1.20322	5.64924	-17.3537	5.40743	-4.53666	-4.0658	-4.46332	10.0432	8.53316	-8.79993	2.83838	-7.21277	9.19209	9.72511	21.3664	-1.38459
0.297	-12.5055	-1.12715	-7.89884	0.0753449	-8.41048	-8.31609	-9.95114	-0.678647	4.95978	-38.2812	-1.19139	4.54791	-16.9134	6.34176	-4.83125	-3.31218	-5.18825	9.87469	7.75367	-7.98617	0.339494	-8.97389	10.3763	9.0472	21.3621	-1.04104
0.298	-14.0795	-1.78943	-9.25215	-0.232867	-7.46108	-8.50373	-10.7397	0.0822609	4.82254	-37.5379	-1.14368	4.43805	-17.32	6.16266	-4.85761	-4.09835	-4.59673	9.19674	7.35682	-7.77998	0.72686	-9.12446	9.61589	8.93623	21.1961	-1.40696
0.299	-13.7558	-0.416653	-9.57781	0.930261	-7.97836	-8.18041	-8.53676	0.59432	5.41742	-34.6026	-2.2276	4.72686	-15.7353	6.6064	-5.37052	-4.95139	-4.10129	10.2758	5.46828	-8.07224	-1.03995	-8.30216	8.81627	9.0186	22.1753	0.583485
0.3	-13.3968	-0.130296	-10.3044	2.16885	-7.63306	-7.3127	-7.7158	1.03771	3.8869	-34.0957	-3.17154	4.03882	-14.8766	7.55103	-4.43649	-4.01275	-4.08054	9.38317	4.03485	-8.81227	-0.600929	-7.92058	8.13384	10.0657	21.6006	0.0569136
0.301	-14.6671	0.0459698	-11.1563	1.94042	-6.39288	-6.86546	-8.02643	0.993053	3.84114	-32.532	-4.01106	3.10002	-14.7408	7.25383	-4.42658	-4.43161	-4.08683	9.63724	3.08044	-8.77523	0.0881304	-5.72922	8.71364	9.74243	19.3046	-1.14775
0.302	-13.5085	0.717639	-11.5987	3.732	-6.27166	-6.60564	-7.74842	-0.084585	6.80037	-31.0158	-3.81907	2.15017	-14.8604	7.88938	-4.74592	-3.41093	-3.39368	8.87474	1.96374	-8.67484	0.898195	-4.85344	8.60433	9.53247	19.9641	-1.34766
0.303	-13.0416	1.56154	-10.6292	3.50884	-5.16807	-7.32609	-6.94533	-0.282742	7.17229	-31.9075	-4.16255	1.22201	-15.48	7.90607	-2.84245	-3.18292	-3.74627	8.30718	1.28333	-8.23166	2.89124	-5.01529	8.08388	8.78078	19.5584	-1.90177
0.304	-13.6442	1.84477	-9.50353	1.28385	-5.75743	-6.86257	-6.52993	-0.179045	6.51133	-31.0143	-4.37538	1.76148	-16.8625	7.37796	-1.93812	-4.00907	-4.49818	7.54265	1.93363	-8.02742	3.61615	-4.32073	8.85923	9.28149	20.1491	-0.162691
0.305	-12.5024	1.58245	-7.89778	2.36948	-5.09819	-5.86371	-6.23115	0.464022	7.04952	-28.9863	-2.42854	1.87072	-17.4661	7.66278	-1.91672	-3.11223	-4.53576	6.45021	2.43676	-8.96802	4.33221	-3.09528	9.48433	9.75506	21.9725	0.445888
0.306	-11.5444	2.96878	-6.29519	2.45441	-4.88981	-6.03262	-5.87065	0.751965	7.60796	-28.5965	-3.00385	2.45086	-17.5012	7.68945	-2.55013	-3.58679	-4.6811	7.37155	2.66165	-8.36025	3.85142	-2.70635	9.8821	9.11741	23.1355	0.623609
0.307	-11.1476	3.34391	-6.03622	1.40214	-6.13844	-5.25274	-5.09708	-0.394245	6.80371	-28.2608	-4.50141	2.51684	-17.7299	9.38157	-2.45235	-4.86849	-3.063	7.71189	3.24744	-7.35072	3.56409	-4.60009	9.42678	11.9328	24.73	0.945239
0.308	-11.6832	3.09323	-4.96513	2.1161	-4.12532	-5.70816	-4.16978	0.2604	4.74159	-26.2194	-3.47757	2.20484	-17.1419	8.66414	-2.73078	-3.97958	-2.51757	8.06824	4.62254	-7.56882	2.05382	-5.17801	9.56674	10.7853	25.6578	0.473118
0.309	-10.9403	3.39665	-3.50701	3.06151	-3.15716	-6.67353	-4.87956	0.310223	4.68772	-25.5671	-2.74258	2.9592	-17.1737	6.77466	-2.45902	-4.04534	-2.949	8.54683	4.04924	-6.06545	0.718684	-6.11268	9.26985	8.30018	25.8235	0.0542663
0.31	-11.2179	3.22611	-2.55255	3.92567	-3.09137	-7.40197	-4.43835	-1.26806	4.09798	-25.1896	-3.22356	1.87147	-16.2058	7.38185	-1.63285	-3.79039	-3.1725	8.22401	3.69265	-5.61911	0.551193	-7.47362	9.11017	10.3221	25.6778	-1.18505
0.311	-13.4409	1.31436	-2.53284	4.66499	-2.09756	-9.05084	-3.82297	-2.33779	4.32776	-25.4763	-3.65528	2.11423	-15.9985	6.36412	-1.57075	-2.22865	-3.88952	8.96828	6.08602	-6.07008	1.22124	-6.42479	8.65346	9.33145	25.9365	-4.42524
0.312	-13.6321	0.183565	-2.4883	4.74853	-1.33752	-8.95849	-5.50691	-2.42917	4.68019	-25.5616	-4.21244	2.09472	-17.0895	5.84471	-1.49855	-1.53719	-5.01212	9.5995	5.36689	-7.68981	1.87344	-7.32349	6.92705	7.70759	24.0644	-5.37565
0.313	-14.852	-0.00338901	-2.06561	4.88207	-1.20668	-7.78784	-5.88551	-2.00288	4.60666	-25.1549	-4.66294	1.44497	-18.2828	7.327	-2.17993	-0.720359	-5.60158	8.72106	5.27546	-8.41345	2.99046	-7.6254	7.21111	8.62674	23.2146	-3.68031
0.314	-14.5458	-2.71763	-1.16289	4.7199	-1.86943	-8.29426	-4.96375	-2.4514	6.82967	-24.952	-5.46848	2.35484	-19.2012	8.07823	-2.30118	-0.0340369	-6.11092	8.64274	6.43429	-8.1586	4.20602	-5.55042	5.62671	8.63593	24.7152	-4.08681
0.315	-13.3248	-2.93298	0.57883	5.34472	-2.29004	-7.55451	-6.2477	-3.50207	6.47925	-22.9859	-5.45574	1.29733	-18.6232	5.79584	-1.22645	-0.515227	-7.90242	8.77218	4.97125	-9.34899	3.36942	-6.63702	4.57001	8.25738	25.4349	-3.45344
0.316	-12.4432	-2.82873	-0.654803	6.00779	-2.11547	-7.4589	-7.56399	-4.47162	5.38757	-22.9125	-4.8803	0.308421	-18.9083	3.60991	-0.61923	-0.784328	-8.50268	8.2534	3.5981	-8.5084	1.45391	-6.51491	5.55919	8.6981	25.6403	-2.98936
0.317	-11.9908	-4.31442	-0.623674	6.06032	-3.4346	-7.82506	-7.85861	-5.05372	3.73027	-21.036	-4.40855	-0.720069	-18.6238	3.60027	-0.560438	-0.347195	-7.69982	7.77496	2.94395	-8.34108	1.29006	-5.83893	5.11825	8.73982	25.4966	-3.445
0.318	-11.9456	-4.30034	-0.653492	6.53721	-4.2367	-8.6675	-6.73938	-5.48861	3.03801	-20.3697	-2.86408	-1.36023	-18.9138	3.94499	0.625048	-0.24313	-7.31452	7.63492	2.73096	-7.47374	1.65715	-4.37083	4.61146	11.1122	26.9519	-2.07992
0.319	-12.4854	-4.85353	-0.187765	6.63536	-2.58351	-9.64325	-5.00581	-5.10383	2.87748	-21.7083	-2.40668	-2.41216	-18.868	5.42548	2.66427	-0.555095	-6.88615	7.23075	1.23937	-5.87614	1.99243	-1.64635	5.54921	11.7966	26.2892	-1.50102
0.32	-11.9361	-4.20265	1.85906	6.31974	-3.64476	-9.35461	-6.04136	-4.27545	2.64087	-20.1201	-3.11423	-3.69453	-18.7157	5.85302	3.15312	0.128483	-6.24022	7.93952	0.699858	-5.93362	3.29542	-3.25362	5.60604	11.1359	24.0503	-0.602107
0.321	-11.9862	-4.10156	1.59958	5.9613	-3.96984	-9.89013	-5.42821	-3.08609	2.69692	-19.5256	-2.70988	-3.11294	-20.1387	7.62467	3.41455	2.57612	-4.78709	8.26431	0.981678	-4.68742	2.61311	-3.4307	6.27077	12.3577	22.9763	0.777061
0.322	-12.5349	-4.31131	1.59146	5.44888	-4.60002	-9.73098	-4.81277	-1.46697	2.66844	-18.0275	-2.57702	-3.5655	-20.6449	8.20775	3.28287	3.83621	-4.50872	8.11084	1.78373	-4.73031	2.41794	-2.33206	7.73796	11.0839	22.4977	0.455622
0.323	-12.1204	-3.91931	2.01979	5.26576	-4.64697	-9.54267	-4.11869	-0.649944	3.05034	-17.0244	-3.22937	-3.87303	-20.237	6.19926	3.69286	4.32162	-4.35224	8.82751	1.46134	-4.9805	2.76782	-2.51148	8.75642	10.995	22.4635	-0.587417
0.324	-11.8031	-3.6238	2.59847	4.74355	-2.36289	-9.47135	-3.91244	-1.13727	3.69693	-19.5129	-3.57086	-3.92974	-21.263	4.19843	4.17989	4.66304	-3.45497	8.63395	3.55067	-5.94774	1.80739	-0.753831	9.19438	12.0273	22.114	0.525004
0.325	-10.0516	-3.90437	1.84199	3.85467	-1.7242	-9.54668	-3.25525	-2.0665	5.85664	-19.7765	-2.45667	-4.14187	-21.1968	2.60367	4.07215	3.93759	-3.3478	7.62788	4.82781	-6.83883	0.627029	1.01067	8.85268	11.1318	21.5819	0.740829
0.326	-9.66874	-5.54842	0.489809	4.86816	-1.76166	-9.74375	-2.88976	-3.03689	5.78831	-18.914	-1.80977	-4.79271	-20.5354	2.11797	4.49136	4.19704	-2.80974	6.86137	3.19641	-6.8798	0.9538	1.25688	7.4631	11.227	20.4797	0.677404
0.327	-10.3589	-6.61605	0.947923	6.64119	-1.55284	-10.1455	-2.63105	-3.88955	5.44456	-19.4713	-2.34066	-5.02503	-20.5054	1.02881	4.42043	3.72791	-2.84379	6.52303	3.17295	-7.13846	0.964569	2.13593	5.02341	9.54808	21.7756	-0.99573
0.328	-10.9728	-6.70464	1.22069	6.97812	-0.578547	-10.0358	-2.55689	-5.31932	4.71161	-17.736	-2.99198	-5.09954	-19.2656	-0.197703	3.37593	3.85295	-2.54694	6.01163	1.57384	-5.89686	1.61277	2.70303	4.75136	8.3193	22.8714	-2.00069
0.329	-12.4873	-6.29032	0.169484	7.2811	-0.250089	-8.5627	-4.37379	-5.55876	3.57832	-15.6586	-3.12577	-6.12499	-18.1177	0.160882	2.17142	4.36024	-2.29476	5.50925	1.79714	-6.79482	2.58613	2.97264	5.00503	9.97905	21.3969	-1.57592
0.33	-13.6832	-4.66473	-0.749971	6.50996	-1.48548	-7.75281	-4.95932	-5.03674	4.59503	-16.187	-3.45816	-5.75481	-16.985	1.26453	2.38283	3.42684	-2.44545	6.22582	0.610798	-6.61181	3.23689	5.08443	6.75758	9.00246	20.9567	-2.81654
0.331	-13.1663	-4.43971	-0.776229	5.76061	-1.50177	-9.00461	-4.27296	-4.8431	3.68945	-15.1372	-3.39705	-5.74723	-16.345	1.99544	1.81222	2.82	-2.22002	7.22098	-0.189378	-6.68427	4.25314	7.01044	8.8609	8.03309	22.4954	-2.97246
0.332	-12.0144	-4.29012	-1.36801	4.92292	-0.675305	-9.56113	-4.27185	-5.95962	4.85047	-14.3836	-1.6861	-7.03414	-16.2022	3.52698	2.35157	1.51069	-1.37539	7.79443	1.0118	-7.01176	3.51017	7.59798	8.82992	9.14185	22.6075	-3.18236
0.333	-12.194	-4.43695	-1.69425	6.26208	-1.98485	-8.3411	-3.19429	-6.39864	6.93419	-16.6392	-1.09232	-6.84122	-16.341	5.43934	2.90381	2.92366	-0.158934	7.77823	-0.67362	-7.92978	3.03894	7.66546	7.71286	6.7602	21.9773	-3.90438
0.334	-11.4508	-4.38463	-0.159752	7.43806	-2.89222	-8.59594	-3.08986	-4.80019	6.63768	-17.5263	-1.01285	-6.39253	-16.1549	6.34774	1.90167	3.11525	-0.275511	7.8851	-1.02982	-9.79282	3.93043	7.12478	8.09921	7.1445	21.7933	-2.40708
0.335	-9.34573	-3.30719	0.769161	6.7694	-2.60079	-9.4033	-3.93532	-4.39553	5.83818	-16.4829	-0.919258	-6.72472	-17.1157	4.57739	1.85824	2.80512	-0.326256	7.62215	-0.76125	-8.98462	5.91064	7.94193	8.07573	8.94084	20.7979	-1.02485
0.336	-8.58433	-3.6851	-0.173976	8.30804	-2.42461	-9.18398	-3.23407	-4.4577	5.29225	-16.9394	-1.30513	-6.21468	-16.8588	2.26951	1.35811	3.74034	0.844975	6.44692	0.674414	-10.1883	6.34163	8.87171	6.00057	10.0109	20.7143	-2.34431
0.337	-10.1396	-3.21166	-0.431494	8.52382	-4.03654	-9.82756	-4.11903	-2.97129	6.35236	-17.0686	-1.8509	-5.73049	-15.8977	1.89592	1.86557	3.33937	1.79906	5.14803	1.59635	-10.6412	4.47413	9.71992	6.35197	9.44237	20.7553	-1.68525
0.338	-9.82104	-3.32138	0.357234	8.13409	-3.76714	-9.85257	-3.21864	-0.833806	6.46368	-14.4557	-1.29854	-4.75042	-15.544	1.40108	2.19071	4.6084	2.98643	4.69061	0.980084	-9.43732	4.26391	9.66278	7.5651	8.83247	20.8202	-1.06922
0.339	-7.25696	-3.7047	-0.288153	9.45041	-1.81868	-9.33321	-3.04331	-0.891966	6.50349	-13.8145	-0.775813	-5.32074	-13.8956	2.04782	1.41581	5.13647	2.70547	4.85201	1.2538	-10.0193	4.41677	8.60901	9.72503	10.1485	21.6329	-0.158927
0.34	-6.47487	-4.03128	-1.67897	9.79364	-1.04567	-8.45444	-4.47196	-1.34638	6.66026	-14.8369	-0.765279	-5.29984	-14.541	2.92143	1.41363	6.26399	2.61348	5.30361	2.38206	-9.86303	4.30554	9.47335	9.25891	9.87528	21.7262	1.72834
0.341	-5.47902	-4.47445	-2.13174	9.39879	-0.363338	-6.03205	-5.30993	-2.05049	7.39959	-13.8971	-0.250583	-5.64272	-14.3806	0.878188	0.858903	7.04941	3.11973	4.68824	4.64507	-8.85736	6.74714	11.425	7.60449	10.2532	22.3356	-0.238234
0.342	-5.21754	-4.43007	-2.86163	8.13579	0.37135	-5.3551	-6.11087	-2.18994	6.65804	-12.3804	-0.340605	-6.81797	-13.5057	-0.243328	0.441871	6.99588	1.7995	3.33903	3.61399	-7.49609	7.21343	13.1227	8.32118	10.3794	23.1698	-0.0335787
0.343	-6.55199	-4.8431	-3.42453	6.13223	-0.197782	-6.09579	-5.65853	-2.40619	4.82841	-13.1488	-0.883178	-6.62538	-14.2014	0.127044	0.642592	8.74876	1.39942	2.54842	0.475401	-5.79849	7.2421	12.235	7.33155	10.1294	24.6925	0.070728
0.344	-7.48045	-3.93007	-4.37364	4.92917	-0.989654	-7.73208	-5.11497	-2.45991	5.0628	-13.5568	-1.58796	-7.72958	-13.2808	1.12463	-0.151262	8.92299	1.13531	2.23124	-0.00388612	-6.65776	7.44032	11.5968	7.2295	9.87372	24.0942	-1.568
0.345	-8.16287	-3.40498	-4.85426	4.73537	-1.85895	-9.07268	-3.70279	-1.95448	4.41678	-13.4572	-1.30958	-7.54873	-12.7409	1.67677	-0.0424318	9.15575	0.899549	2.95626	-1.37404	-6.81589	7.34985	10.8682	7.57085	9.30654	22.5814	-2.1307
0.346	-7.58232	-3.34982	-5.09619	4.79865	-3.93039	-8.8057	-4.86306	-3.01094	4.66094	-13.9904	-0.0271888	-6.97322	-12.6998	1.24669	-0.441394	8.26802	0.812264	3.74237	-2.53709	-8.46494	9.34367	10.7857	7.31197	8.18934	22.0444	-2.82346
0.347	-7.16825	-3.82396	-5.20152	4.09696	-4.59871	-9.78847	-5.23418	-3.04124	4.76968	-14.4058	0.157443	-7.88783	-12.8992	-1.82585	-1.43446	6.8417	1.64539	3.20483	-3.15463	-9.03757	8.28109	10.3193	7.7962	8.69155	21.8836	-2.61118
0.348	-5.56437	-5.33946	-4.66247	4.64975	-4.32832	-9.8889	-4.41842	-3.71519	3.36444	-14.4456	0.108752	-7.82153	-12.7094	-4.6561	-1.60189	7.24219	1.99182	3.7564	-4.479	-6.44625	5.8855	10.5629	6.79165	8.27633	22.0356	-3.34196
0.349	-5.3664	-5.48812	-4.63411	5.11715	-4.08694	-8.99797	-4.45998	-4.57104	1.46927	-14.931	-0.240161	-8.19099	-13.7732	-2.58487	-3.1154	6.30694	0.175298	4.56816	-3.83748	-7.4213	3.93295	14.2229	7.70679	6.89838	21.1807	-2.51997
0.35	-5.23953	-5.76432	-3.7884	4.12969	-3.12389	-9.13406	-4.39971	-4.74264	1.03526	-16.9231	0.204852	-8.40484	-15.0153	-0.535442	-4.43867	6.82396	-1.25986	6.28845	-1.98769	-7.37459	3.9199	14.6287	7.66757	6.77386	19.9454	-1.94451
0.351	-2.86567	-6.52042	-2.38822	4.05446	-0.915939	-9.98597	-5.95331	-5.257	1.15107	-16.8877	0.907796	-6.81862	-14.5177	0.294423	-4.12304	7.8638	-2.16478	7.9016	-1.80871	-7.50408	5.94289	15.2107	5.71424	6.10158	21.3205	-2.8189
0.352	-2.80108	-5.97308	-1.48939	4.33757	5.28624e-05	-10.4065	-6.96036	-6.37721	0.704128	-15.5814	1.53982	-6.27452	-14.8472	-0.196344	-3.9566	5.99421	-1.05942	7.44685	-1.63136	-7.80483	5.87391	15.7923	5.3228	6.3064	21.9272	-2.91017
0.353	-2.60057	-6.07817	-0.607437	4.38918	-1.2634	-9.7712	-6.85663	-6.62643	3.49404	-15.5458	2.18029	-5.76764	-15.8008	-0.71836	-4.16361	5.31766	-0.659726	7.18164	-1.78128	-8.01406	5.65603	15.6164	4.55437	6.48778	21.9452	-4.18029
0.354	-1.7365	-5.78316	1.84747	3.79256	-0.801269	-10.0247	-7.19179	-5.63111	5.00399	-14.1142	2.63765	-5.69561	-17.4619	0.597597	-4.12327	5.30281	-1.24721	7.27041	-2.48569	-8.50964	6.73515	16.2878	6.46224	6.3344	23.1273	-2.8447
0.355	0.526349	-4.6804	2.19624	4.17542	0.475842	-9.2961	-6.60906	-4.59031	4.2548	-12.459	3.54336	-6.26877	-17.2479	1.5466	-2.91268	5.6319	-0.285796	7.65701	-2.68984	-7.79189	6.20509	15.4679	6.20874	6.59569	23.36	-1.09179
0.356	1.42424	-5.2559	1.22318	5.56942	-0.353651	-8.6389	-4.77205	-4.15131	4.21794	-11.104	3.99585	-6.55106	-16.6112	3.09265	-2.38136	6.36233	-0.580163	7.63555	-1.06585	-6.088	6.50503	16.5299	6.14842	7.47672	25.0448	-1.51919
0.357	1.61301	-4.93222	2.9623	5.11358	0.532755	-8.15266	-4.13768	-4.44107	2.32369	-11.2366	3.37193	-7.50317	-16.1216	2.77582	-2.39489	5.1181	-0.76314	6.9488	1.30707	-5.47941	6.48128	17.4667	6.78634	8.64462	25.5477	0.718486
0.358	4.51557	-4.03254	3.0436	4.58055	1.53323	-6.82091	-3.39436	-4.08032	1.81899	-12.7235	3.66247	-6.80682	-14.6956	-0.246087	-2.56148	4.72063	-1.17357	5.98952	-0.344359	-6.01281	6.17321	16.7687	6.55353	6.57151	23.9943	0.691175
0.359	4.46114	-3.66711	2.81305	4.00178	1.17626	-7.31447	-2.76715	-3.44667	2.20451	-11.0736	4.27768	-5.69672	-14.2065	-1.06299	-2.77703	4.29558	-0.591551	4.89784	-1.37041	-5.87456	8.32069	16.0875	6.54684	7.57038	23.1425	-0.159771
0.36	1.69579	-3.68706	2.98313	3.7085	1.07848	-7.19218	-4.11654	-3.06422	2.74936	-9.28477	2.46857	-7.64025	-14.4678	-0.26359	-1.69499	4.55401	-0.0959268	3.97187	-0.522451	-6.15009	8.74074	15.4709	5.60137	8.88268	21.6501	-1.13133
0.361	-0.808291	-3.48243	2.17496	4.34811	-0.620807	-7.07842	-5.32605	-2.1626	2.91314	-8.95171	2.22432	-8.57629	-14.1259	0.226288	-1.87908	3.95074	-0.314482	4.43066	-1.56846	-6.58757	8.23668	15.0649	5.95629	5.77177	20.5818	-3.70612
0.362	-0.494684	-3.69647	2.24433	4.61335	-2.11	-6.97588	-4.50474	-3.58022	2.87817	-8.08451	2.46164	-9.16147	-12.9069	0.513599	-2.16513	3.6001	0.126704	6.44914	-2.34712	-5.87087	8.6468	15.6022	6.29756	5.47793	19.5678	-3.77972
0.363	0.742103	-4.64928	1.16294	3.64522	-2.25749	-5.73432	-5.91008	-4.36067	3.22741	-7.80683	1.16603	-10.2633	-12.1566	1.06807	-1.48574	4.32937	-0.0127699	7.14773	-2.39605	-5.52305	10.5092	15.9625	5.65363	5.36931	19.3559	-6.11069
0.364	0.849317	-4.12924	0.401537	3.31805	-3.17222	-6.63539	-6.82031	-5.25062	3.0535	-8.792	1.96102	-10.1449	-12.6264	0.877992	-1.5908	4.00298	1.38671	8.05278	-3.35893	-5.82353	9.34366	14.574	6.14303	5.39335	19.2496	-4.50785
0.365	0.92154	-3.32503	-0.608533	3.57384	-2.25237	-7.88068	-5.73024	-6.57967	3.38177	-9.11562	2.89871	-9.57129	-12.2407	0.222611	-1.44411	4.12322	2.16156	8.63432	-3.62954	-5.55397	8.78586	15.253	6.84833	5.26655	18.9276	-2.54214
0.366	0.520665	-3.37821	-1.77916	2.94056	-1.45786	-8.0371	-5.86353	-6.7892	2.86135	-9.11129	2.70763	-8.64206	-11.5755	-0.217244	-1.33986	4.45812	1.86583	8.06369	-3.83867	-5.75739	9.54431	14.5945	5.4542	4.31603	19.2047	-1.94657
0.367	0.426809	-3.00752	-1.34944	2.849	-1.3948	-8.10821	-5.97501	-6.98854	2.58526	-9.71554	2.04778	-8.6317	-11.2257	-0.401198	-1.67377	4.87341	1.43638	7.5033	-5.06384	-5.6387	7.10837	13.5795	3.19983	4.83628	19.0164	-0.392932
0.368	0.734737	-3.07329	-1.46247	3.64584	-1.83236	-6.97878	-5.91868	-6.17865	4.04268	-8.4988	1.00844	-8.30984	-11.2721	1.64452	-2.13764	4.6445	0.503444	8.77786	-5.3134	-5.13816	8.44349	14.7206	3.12672	5.98831	18.9447	-0.704762
0.369	0.322308	-2.73045	-2.17622	4.00999	-1.25694	-5.97601	-5.25939	-6.78494	4.72605	-6.75734	0.967627	-8.76739	-11.8198	1.79067	-1.69569	5.46054	0.250808	9.44986	-4.07774	-5.00169	7.9928	14.1528	4.32764	7.14824	18.8879	-0.55423
0.37	-0.592665	-2.41337	-3.67943	2.87987	0.132313	-5.6279	-3.89378	-7.1511	4.76883	-5.59858	1.49214	-8.28096	-12.431	2.16848	-2.7305	6.72226	0.73614	8.70372	-3.82488	-3.85805	6.75568	13.3895	4.77254	8.94219	19.5599	-1.59888
0.371	-0.378571	-2.93963	-3.28577	1.92122	-0.97395	-4.90015	-2.91971	-7.08073	5.77439	-4.23725	2.24425	-7.42958	-12.4112	2.23302	-3.18382	7.37917	0.979424	9.31138	-4.53522	-2.29437	5.92958	14.5944	5.6372	10.3809	21.2536	-2.0377
0.372	0.945417	-3.02665	-2.05002	1.15156	-1.56898	-4.59727	-3.31198	-7.30326	5.05536	-2.47827	3.45996	-7.56289	-12.6205	2.67499	-2.14335	8.15015	1.15462	8.46849	-2.46814	-3.39482	3.93469	14.7215	5.60971	9.96104	21.4247	-1.69024
0.373	2.63104	-2.36725	-2.98881	0.974128	-0.433835	-4.5002	-4.56494	-6.81568	5.47946	-0.161732	3.48754	-6.80501	-12.6623	3.048	-2.29618	7.81369	0.937471	8.06633	-3.08036	-3.33804	6.24654	15.4672	4.87837	8.15831	21.1601	-1.4503
0.374	2.98833	-1.80679	-2.61217	1.24945	-0.29374	-6.0268	-6.1781	-6.85488	5.3047	-0.292217	2.86976	-7.51672	-10.7632	3.37134	-1.14788	7.61312	0.701345	7.70881	-5.58918	-5.13208	6.83192	15.958	5.09784	5.84362	22.922	-2.39517
0.375	4.29518	-2.57414	-2.32055	0.611055	-0.662742	-6.4331	-5.79371	-6.27726	4.31337	-2.03873	3.26631	-6.97747	-10.4938	3.39391	-0.40871	7.65385	-0.559811	8.19148	-5.07198	-6.03413	5.49091	15.2153	6.10928	5.83911	24.2014	-2.60623
0.376	5.21764	-2.77505	-2.37104	-0.163146	0.216277	-6.47212	-6.57102	-5.72797	5.05527	-3.06441	2.77983	-5.02826	-9.79932	0.71469	0.371201	7.9177	-2.23876	9.28912	-4.78271	-5.38297	6.78738	15.2375	6.7027	5.67739	25.6328	-2.07151
0.377	2.85331	-2.77555	-1.88974	0.514241	-0.900717	-7.38707	-7.01837	-7.10079	4.17476	-3.99291	2.56602	-5.58565	-8.89614	2.01512	0.347189	9.10316	-1.79788	9.89562	-5.7203	-6.65493	6.05816	13.0239	6.50928	4.89734	25.9362	-2.59884
0.378	1.15377	-4.20717	-2.60535	1.83784	-1.51172	-7.82271	-7.00073	-7.36647	3.38752	-5.42541	2.90844	-6.50833	-9.50239	0.869885	0.810484	9.68413	-0.932288	11.322	-6.00422	-4.55341	3.75254	10.5533	6.02027	4.14471	24.7817	-3.67412
0.379	0.381651	-4.57517	-3.09411	1.30388	-1.38119	-8.87962	-7.86572	-7.83156	5.06318	-6.60381	1.56801	-6.11239	-8.87944	1.46842	1.57492	9.18807	-1.15574	11.1999	-5.09139	-3.6371	3.36243	9.55391	5.31799	5.64813	25.2719	-3.83328
0.38	0.437989	-3.78516	-3.65658	1.53471	-1.10943	-9.01382	-7.54345	-8.72602	4.01689	-8.26498	1.16047	-6.18498	-8.77674	2.6824	0.894687	9.0916	-1.65913	11.8334	-5.38709	-2.72846	4.18516	9.80773	5.76897	6.73281	25.805	-4.46046
0.381	0.801614	-4.4191	-3.94235	1.66961	-0.84909	-8.62992	-6.43563	-9.35104	3.38368	-9.63747	0.382771	-6.84999	-8.45193	1.28375	0.363349	8.549	-1.42009	11.3836	-3.68914	-2.3592	4.76098	9.58081	4.13723	5.56307	25.3214	-4.87054
0.382	1.1881	-4.356	-4.15704	1.42507	-1.37514	-8.31297	-6.92682	-9.7662	4.25824	-10.0899	1.21034	-7.34406	-6.72439	2.04862	-0.265547	7.60395	-0.47817	11.5967	-2.70476	-4.27553	4.47882	10.5283	3.78202	5.70975	27.1638	-3.3351
0.383	0.914096	-2.68013	-5.83722	2.39422	-1.38295	-8.17657	-6.91795	-8.80529	3.06719	-10.4671	1.52214	-7.99599	-5.69062	1.89863	0.161259	7.26728	0.225206	12.0591	-3.16848	-4.18401	4.38553	9.65588	5.18061	4.90243	27.9443	-4.61036
0.384	0.572686	-3.43984	-7.06571	2.55465	-1.79725	-7.38215	-5.72085	-7.47466	3.49508	-10.6352	0.701289	-9.46287	-6.40484	3.4295	0.620795	7.41692	0.365397	11.2225	-2.95853	-5.18813	4.22449	10.279	6.68068	7.23588	26.5122	-3.70488
0.385	0.572812	-3.23359	-6.11594	1.82921	-1.15265	-5.96893	-5.62522	-6.59665	3.69288	-9.18229	0.346379	-8.04787	-5.68286	3.19302	1.19302	6.89758	0.48744	12.9335	-2.93594	-5.24081	3.08754	11.6892	7.5895	7.34434	27.1327	-1.66439
0.386	0.986982	-2.09855	-6.34089	1.94034	-0.752639	-6.49711	-5.81927	-5.96432	3.31828	-8.83496	-0.999676	-7.69296	-4.45682	1.59585	2.21881	6.61142	0.912339	12.3705	-2.50294	-2.45475	3.08271	13.0874	5.21587	5.33872	25.815	-1.99607
0.387	1.48281	-2.87319	-6.05397	2.18056	-0.0581652	-6.30635	-6.29387	-4.49373	1.60721	-9.31473	-0.575864	-8.22467	-4.30975	1.72393	1.68736	7.23228	1.1668	11.4769	-2.7648	-0.146709	1.9076	15.8487	3.77905	6.86664	25.3577	-1.18705
0.388	0.802555	-2.84091	-5.85459	2.0309	0.588782	-4.7445	-5.6198	-3.26956	2.98548	-7.62315	0.0713763	-6.00745	-3.47421	2.22341	1.53596	7.10053	1.79764	12.5517	-1.82236	0.151621	0.649589	15.974	4.55159	8.47768	24.9368	-0.29859
0.389	1.3795	-3.3559	-6.43483	1.12007	1.23996	-4.19149	-5.29657	-2.00757	5.82298	-5.88276	1.10198	-5.51445	-2.74587	2.95089	1.99013	6.72107	2.22924	12.7121	-1.56488	0.807119	3.30265	17.9257	5.20401	8.70527	25.1817	0.213739
0.39	2.12108	-2.85816	-6.15456	0.785045	2.53931	-3.62114	-5.44732	-0.888059	6.26873	-4.41033	1.53681	-4.33266	-4.16995	4.30396	1.88851	6.30969	3.28839	13.5662	-1.06803	1.3879	4.40126	21.0089	6.0693	8.85225	26.2885	1.2122
0.391	2.86435	-2.3971	-5.73479	1.39042	2.39051	-3.6775	-4.26525	-0.28883	6.25965	-3.96203	1.98374	-4.48812	-3.92368	5.52528	2.2553	6.1581	3.45365	13.4246	-0.545269	1.86331	3.61388	19.9252	6.29404	9.11239	23.7213	1.8144
0.392	3.95739	-2.95823	-5.1949	0.587685	3.53197	-4.89967	-4.67305	0.484317	5.61315	-4.05037	2.77353	-4.72427	-3.00721	3.70668	2.19476	6.71867	3.71045	12.6549	-0.504964	1.92467	5.05944	18.6245	6.86037	11.2601	23.739	3.37003
0.393	3.65842	-2.09738	-5.42486	0.184284	4.41535	-6.49774	-5.3554	0.621804	5.80007	-3.75264	3.0405	-3.69687	-3.30661	2.49555	1.91532	6.51857	3.81364	11.9552	-1.48588	0.320423	4.30866	18.7861	5.76208	11.7401	23.7507	3.59903
0.394	1.55807	-2.05045	-6.29738	-0.898117	4.39331	-7.06137	-5.40862	-0.430149	6.73099	-4.45442	3.47117	-2.55437	-2.08704	4.10367	1.9646	6.80502	3.12508	12.2682	-2.79032	-0.164814	5.18376	18.1552	5.52001	10.4092	23.106	1.42339
0.395	-0.127648	-2.84595	-4.85882	-1.89455	4.00719	-8.27129	-5.97524	0.377065	7.92681	-5.64271	3.07625	-3.23843	-1.62859	4.87823	1.87789	7.55047	2.43859	13.3772	-2.59663	0.299322	5.39772	17.8254	5.33423	8.89798	22.0238	-0.766113
0.396	-0.18972	-3.54468	-4.16163	-0.734706	3.21515	-9.55103	-4.96733	0.225554	6.82266	-7.31731	3.82219	-4.19918	-1.61753	4.55939	1.94685	7.19803	1.84569	13.0347	-3.3063	-0.103293	3.09885	18.4235	5.39485	5.80332	21.8256	-1.97135
0.397	-1.68653	-3.68274	-4.7691	-0.343831	3.12779	-9.06591	-4.25413	-1.21305	5.102	-10.062	4.12981	-2.57401	-0.355659	5.58216	2.20504	7.33431	1.30923	12.9277	-2.96202	-1.0067	4.91162	17.0863	6.46439	4.71296	24.0193	-1.76429
0.398	-3.0834	-2.86238	-5.25883	-0.353451	2.79845	-9.77336	-4.13295	-0.58969	4.6402	-10.8451	3.09996	-2.40668	0.432505	6.20581	1.60512	6.65072	1.80881	12.9233	-2.56834	0.867714	5.91897	17.4715	4.91059	3.66228	24.1339	-2.72451
0.399	-3.48001	-2.64445	-5.67949	-0.327725	2.77214	-10.3288	-3.34702	-1.34852	3.78322	-10.8234	2.84939	-1.76795	0.977939	4.60802	1.6513	6.78844	1.75458	11.463	-2.27306	1.42206	4.11239	16.7283	5.40743	4.55116	23.7847	-3.08439
0.4	-3.49123	-2.59376	-3.83868	-1.15371	2.46276	-10.8794	-3.34052	-1.81933	3.91411	-10.9906	2.01038	-2.22625	1.53452	4.85168	2.02827	7.49969	-0.0235855	10.8187	-1.71402	-1.61238	4.15624	14.9686	5.40137	5.65585	25.2364	-2.38639
0.401	-2.20442	-3.1494	-1.5177	0.131041	1.15538	-11.252	-3.49834	-1.17202	4.31456	-10.5144	1.22028	-2.10564	1.41072	5.70402	2.85229	7.27576	-0.418502	9.80569	-1.3271	-0.599961	5.38097	16.0474	4.45824	5.5	25.1754	-2.53857
0.402	-2.17054	-3.43136	-0.30484	1.02934	0.217036	-9.96279	-3.88423	-1.29227	4.09364	-9.89183	0.972893	-0.473173	1.64798	5.7297	3.31456	7.14329	-0.963608	8.86004	-0.726856	-0.273371	5.09232	16.2547	5.18039	7.47551	25.4425	-2.9548
0.403	-1.78375	-2.55263	-0.0425644	1.0017	-0.0875102	-9.71874	-4.17936	-0.126061	2.80934	-10.5657	1.22132	0.300476	0.917704	5.99053	2.17886	6.05546	-0.835795	8.90196	-0.940456	-0.071976	5.86855	16.3224	6.71581	7.15898	26.053	-3.11584
0.404	-0.798869	-3.27975	-0.719626	2.81372	0.254583	-9.84553	-3.99727	0.993871	2.39581	-9.75527	1.88244	1.87474	1.49086	5.54493	2.06325	5.70112	-0.937072	8.20267	-0.401518	2.02712	4.51504	16.164	6.92584	6.34807	26.044	-2.53245
0.405	-1.1519	-3.21207	-0.936034	3.90455	1.07863	-8.73411	-2.55464	2.72912	3.47097	-8.53597	2.15294	1.40015	2.55638	5.69009	0.98468	6.18283	-1.68683	8.96196	1.03337	1.95237	4.62425	15.522	4.50451	8.19192	26.2357	-0.609186
0.406	0.409346	-2.82978	-0.783333	4.18055	1.1302	-8.05063	-2.06262	4.42327	4.99392	-7.98635	2.46794	1.43182	1.28645	5.50885	0.845237	6.23609	-1.34056	9.11981	0.912092	0.313934	5.88715	16.2705	4.45245	7.86617	25.4224	1.59973
0.407	2.32346	-3.07091	-0.147212	3.55799	0.755873	-6.89487	-2.78846	3.6887	5.11282	-7.25449	2.55708	1.61214	2.54666	6.21327	1.5824	6.59589	-0.816094	7.93167	-2.03552	-0.0274231	5.28455	16.7607	4.60163	7.99528	26.0758	1.78925
0.408	0.725591	-1.77688	0.451568	3.98562	0.767745	-5.74552	-2.94351	4.50392	3.87834	-7.62441	2.35299	3.79613	3.07861	6.10194	1.73576	7.3931	-0.944987	8.20263	-3.06218	1.58578	4.53822	15.9958	3.12157	6.88436	26.2324	2.5622
0.409	-0.614496	-1.03595	-0.0121454	5.37352	1.57415	-5.86565	-3.65787	5.25854	2.86348	-7.74027	2.78798	4.20912	1.90051	5.39649	1.99032	7.572	-0.968787	8.16472	-3.20478	1.93684	3.45712	13.8887	3.30615	7.4443	25.0848	3.09279
0.41	-0.176942	-0.71498	1.03963	5.83349	2.3426	-6.97751	-2.68958	4.22213	1.84318	-6.60235	2.29427	3.02436	1.22275	6.94654	2.587	7.28562	-1.74467	7.40474	-4.59608	2.73289	3.09606	13.0015	4.36498	8.41689	23.4478	1.44954
0.411	-1.46167	0.00589577	1.62894	4.87136	1.67974	-8.27592	-1.59463	4.2855	2.08486	-6.78925	1.89132	3.17288	0.760724	8.54076	3.44998	6.39236	-1.51934	7.66908	-4.19199	3.07213	3.15317	13.6045	3.57857	7.78594	22.5857	0.350089
0.412	-2.49824	-0.360091	1.22923	3.50902	1.01319	-7.92679	-1.00403	4.03227	2.12884	-8.10931	1.48418	2.75652	0.118653	8.22137	2.83686	5.33307	-1.32778	6.92015	-3.79779	2.50557	4.48642	12.5994	3.73863	7.73978	22.987	-0.858638
0.413	-2.88281	0.233223	0.947921	4.25364	1.17298	-8.35143	0.843717	3.48455	1.66408	-8.0251	0.614561	3.19365	0.182908	8.47536	2.09987	6.32881	-2.78222	7.44164	-3.20055	1.28429	3.38708	11.7881	4.37472	6.34123	22.0755	-0.555884
0.414	-2.70338	0.841078	-0.19019	5.25157	1.71269	-8.65659	0.0837612	3.15548	1.70777	-6.41156	1.0029	4.57462	0.239853	9.37434	2.44017	6.60855	-3.58324	7.5055	-1.19123	1.52088	3.26606	13.3425	2.43165	7.24621	22.4445	-1.28141
0.415	-3.50775	0.245962	0.16222	4.97907	2.39214	-8.12152	-0.702528	3.45202	1.83156	-5.73059	0.273533	3.63358	-0.715995	8.07852	1.49512	6.68272	-4.38117	7.03657	-0.312019	2.13616	3.19443	16.4331	2.53192	7.53406	23.1276	-1.47161
0.416	-4.84733	0.536505	1.0778	3.95788	1.87981	-8.58411	-1.6245	4.17831	0.398538	-5.99416	-0.582836	2.12126	0.0626392	8.24561	1.87838	7.45144	-4.23207	7.49799	0.0316768	1.50184	0.0727783	16.6769	3.88883	7.96752	23.3922	-0.920284
0.417	-5.304	0.948305	1.5683	2.85213	1.0618	-8.09723	-2.01287	4.39473	-0.637297	-6.25712	-0.119972	2.98993	-0.322032	9.34373	1.08508	6.9571	-4.56245	6.69067	0.678041	1.17929	-0.44051	18.5249	5.20779	8.33189	23.4051	-2.94404
0.418	-5.8685	0.544466	3.20792	2.64592	1.11249	-8.30291	0.144916	4.55524	-0.568438	-6.34414	-0.675775	3.64239	0.149489	9.48402	0.836768	6.8222	-4.58119	6.33481	0.349809	0.299551	-0.31924	19.5824	6.11333	8.05256	22.6324	-1.90542
0.419	-4.5537	0.241445	4.42308	3.06787	0.15747	-8.50573	0.0218939	4.887	-0.59281	-5.06313	-1.09335	3.56926	1.9788	9.45542	1.43541	6.97773	-2.98493	5.29386	1.55806	0.635572	-1.19779	17.8269	5.27517	7.76187	23.5925	-2.21296
0.42	-2.48529	1.01789	4.50601	2.42535	-0.111014	-8.17623	0.670688	5.9158	-0.435581	-5.22765	-1.7957	3.87182	3.79105	7.69642	1.60785	6.66154	-1.18027	4.54963	2.17967	2.21087	-0.155517	17.5727	6.05988	7.48558	24.2262	-3.90893
0.421	-1.45595	1.17303	3.75742	1.43127	-0.924072	-8.0344	-0.0769349	6.07386	-0.825878	-7.17354	-2.06716	5.2527	4.52921	6.54718	1.94242	7.25008	1.02556	4.42336	1.58109	1.72583	-0.69203	17.723	6.83083	7.67321	24.7378	-2.39354
0.422	-0.639429	0.643132	4.58196	1.63605	-1.09382	-6.64228	0.200522	6.03215	1.52476	-7.68903	-1.44148	5.67636	4.71742	7.49415	0.417646	8.18041	2.78529	4.27458	-0.417146	0.335876	-0.683873	18.8663	6.72954	7.42689	26.8732	-1.89959
0.423	0.857519	0.135686	5.43732	2.76959	0.114668	-5.25135	0.937041	5.61825	3.33302	-7.24668	-1.80059	5.655	4.88097	7.86509	0.917669	7.36081	3.85605	4.41976	0.0423886	-0.557947	1.0528	16.9141	6.21365	6.40832	25.8703	-1.41958
0.424	2.03754	0.164012	4.58673	2.7217	-0.503507	-4.05331	0.37758	4.32695	2.90851	-6.21869	-2.56382	5.1968	3.8345	7.3402	1.49558	7.3871	5.2886	4.1666	1.69762	-0.544083	1.39892	18.1033	6.2315	6.51936	24.7737	-0.365008
0.425	1.41566	1.22974	3.49461	1.97521	-1.16955	-3.97381	0.555528	3.81972	3.06569	-6.97874	-3.33578	3.9587	4.02874	7.24115	1.17206	7.53001	5.40342	3.91669	2.00563	-0.20525	0.155699	19.5185	8.73464	5.78536	25.3718	-1.39584
0.426	0.380694	2.17569	2.45344	2.25508	-1.702	-4.78002	-0.825774	4.7741	2.74986	-6.57539	-3.80067	3.57381	2.28419	6.91001	1.1726	6.77201	4.45524	4.11185	2.66174	-0.959411	-0.655654	17.052	8.91065	4.428	25.9749	-0.975288
0.427	-0.219544	1.12339	1.7832	2.39412	-1.23296	-6.01839	0.210113	5.24016	1.2588	-4.86082	-4.32678	1.28457	2.12762	5.18273	0.464321	7.69261	4.09902	3.18373	0.862172	-0.635076	1.14024	17.9784	8.66679	5.11139	25.5813	-0.290081
0.428	-0.30835	0.7944	1.38758	2.02018	-1.3915	-6.74192	-0.206337	4.57854	0.224406	-6.35582	-5.20187	0.679278	2.80494	3.09509	0.859751	8.14366	3.38121	2.31263	0.809935	-2.09955	2.07021	16.6886	8.64456	4.85924	23.5015	-1.38351
0.429	-0.0878785	0.825801	2.42493	2.83782	-0.701483	-6.3366	-1.81436	5.13377	0.0637713	-7.15708	-6.43062	1.35239	1.53971	1.4021	0.929646	8.25463	1.88025	2.84851	0.917407	-2.13816	2.6951	17.4302	7.23955	5.80563	23.2735	-1.28662
0.43	0.836779	-0.698638	3.27291	3.08684	-0.291197	-6.3509	-1.23839	5.87524	1.36497	-7.6331	-6.25229	-0.730865	2.16758	-0.24645	0.803775	8.9964	1.15822	3.52033	1.12601	-1.26265	3.93823	19.4549	6.96553	6.49654	22.6276	-1.46921
0.431	0.797957	-0.574625	1.73767	3.18738	-0.808324	-7.26243	-2.14	5.26584	1.76428	-8.07661	-5.11136	-0.951552	1.04829	0.0153439	0.88846	8.05404	0.434696	4.75437	2.01055	-2.59784	2.93851	19.1463	7.28363	9.09664	22.2313	-1.52366
0.432	-1.14558	-1.48649	1.80092	3.76104	-0.694561	-6.80508	-1.52908	4.25052	0.861242	-7.04174	-5.36385	0.524509	-0.301659	2.42772	0.145559	6.35506	1.0269	5.70581	1.38836	-0.900615	2.20573	19.2753	7.71268	12.6829	22.0071	-2.98013
0.433	-1.06895	-1.9999	3.4859	3.45517	-1.04152	-5.85221	-0.620737	4.36675	0.763493	-6.64531	-5.82577	0.0462536	0.0565105	4.07505	0.0687506	5.39044	1.45956	5.69395	1.65381	-0.561148	2.21462	20.0052	8.37717	11.6162	21.6325	-3.95964
0.434	1.01164	-0.678029	3.08947	5.03204	0.817368	-5.31241	0.0593131	4.51907	0.964269	-7.74602	-4.82058	0.831168	1.1232	6.02086	0.299761	4.9598	0.27549	4.82941	1.68583	0.852975	2.45314	20.1278	10.1126	11.5102	22.8879	-3.79366
0.435	0.562182	-0.74369	2.78204	5.65447	2.07398	-5.34556	0.664233	4.11777	2.56248	-7.95907	-3.99732	0.591108	2.7072	5.1506	0.0664758	4.471	0.716549	3.82477	1.20936	2.85412	1.16604	19.0584	10.8375	11.4842	23.0469	-3.77488
0.436	0.560768	-1.22715	3.68945	4.37141	0.569076	-5.37149	0.803404	5.32225	3.6522	-6.45007	-4.13111	-0.125858	4.20649	3.20916	-0.521377	3.86066	0.882552	4.2185	-0.418302	2.87541	-0.634827	18.7377	10.2837	10.79	23.896	-3.42746
0.437	0.00251788	-2.32746	4.95473	3.27475	0.243586	-5.03732	1.72603	6.07541	4.61923	-4.89287	-3.90456	1.26114	5.3412	1.61317	-0.979295	5.392	0.155203	4.37327	0.132625	1.95368	0.197545	17.7665	9.55924	10.5199	25.2672	-2.04675
0.438	-1.02492	-2.60769	5.49434	2.53189	1.05729	-4.61442	1.23586	5.85281	6.43931	-3.7428	-3.53095	2.60716	5.6492	1.33636	0.160606	7.61936	0.583074	3.40694	2.13851	0.616983	-0.56169	18.2756	10.0101	9.85471	24.9666	0.285731
0.439	1.07468	-2.41406	5.91683	3.09746	2.14019	-3.38986	1.34858	7.01588	5.88017	-2.77567	-3.92177	1.41022	5.45319	2.82437	1.88751	7.52143	1.11084	2.8686	2.91388	1.03663	-0.38528	17.5697	10.7694	10.1247	23.7614	0.897685
0.44	1.91866	-3.75423	7.41938	3.04825	2.47013	-2.9256	1.23968	7.06041	5.5277	-3.73577	-4.85376	-0.386375	5.11116	1.41896	2.15675	7.33029	2.72738	2.92407	1.95609	1.09832	1.23093	16.5873	10.477	8.86527	22.8564	2.06973
0.441	1.76386	-2.62	7.21347	1.38668	1.99923	-1.86041	0.994486	7.54037	5.12812	-4.02539	-4.24766	-1.21517	5.55267	-0.0272973	1.60084	7.78252	2.68405	2.82211	2.6228	0.654734	1.62167	17.2588	10.6614	8.10685	22.4136	2.50025
0.442	2.3455	-1.50702	7.48051	1.32534	2.0771	-0.0517014	2.22691	8.79995	4.39689	-3.14657	-3.60402	-1.57225	4.80897	-0.287175	2.30906	7.1997	2.04175	1.9338	3.20059	0.510306	1.46233	17.7598	11.9337	9.00999	21.8947	3.32483
0.443	1.84773	-1.32339	7.81936	2.25975	1.67475	0.0866455	3.2608	9.37968	3.45847	-4.65824	-4.08002	-0.489367	4.34321	-0.263192	3.03091	6.4258	1.50065	0.93405	1.66808	0.571952	1.41171	16.3967	9.88011	9.9617	22.0793	2.93366
0.444	-0.0204119	-1.23612	6.74212	2.82666	1.39531	-0.247509	3.41335	10.0992	2.73346	-5.29543	-4.7614	-0.0880445	4.8171	1.49293	3.23022	5.5506	-0.398721	0.661152	0.43687	1.12971	1.65943	15.7165	7.73235	9.09423	22.8073	1.71137
0.445	-0.480983	-1.18984	6.1161	3.03706	1.6019	-1.05773	4.55074	9.58002	3.40379	-4.36144	-5.78014	-0.158399	5.31941	2.29042	3.77154	5.51481	-0.871251	1.94837	1.02694	1.60559	1.48584	14.9773	7.2129	8.50138	22.903	1.67452
0.446	0.0681525	-0.930346	5.22065	1.87819	2.35315	-2.38582	5.51854	8.99341	2.48297	-4.19588	-5.34227	-0.135463	5.64307	2.42117	4.06641	5.35826	-0.656216	3.6572	1.54441	-0.398508	1.67671	12.3422	7.26817	9.20443	22.0611	1.31834
0.447	-1.84108	-1.12232	5.3115	0.826335	2.97658	-1.962	5.91624	8.91226	3.21773	-2.74228	-4.62759	1.20173	5.61015	2.61896	4.36326	5.01796	-0.62567	3.80472	0.189114	-1.8685	0.86043	11.4155	8.74102	7.7721	22.0829	-0.368793
0.448	-2.27262	-0.933228	6.1782	0.832329	1.76374	-0.575566	5.61906	8.35271	4.09806	-3.23431	-5.17188	0.809081	6.75498	2.76258	4.47504	4.98212	-0.180379	3.84423	-0.683561	-1.32104	0.423444	12.8968	9.67256	8.49454	21.2436	-0.547633
0.449	-1.80005	-0.911004	6.20131	1.1193	0.685122	-0.627714	4.72433	8.57941	4.4189	-4.3657	-6.08781	-0.00379298	7.70544	3.49356	3.44769	5.17753	0.911248	4.23749	0.469873	-2.08589	1.49717	11.8643	9.81399	9.14473	20.9605	0.644095
0.45	-1.47045	-0.444708	4.36603	1.31416	-0.0778926	-1.33507	5.66844	8.85567	5.57601	-4.06594	-5.85381	1.12172	8.29645	3.65144	2.59713	5.91635	2.0265	4.00121	1.13105	-3.15509	0.48694	9.55267	10.1802	8.61077	21.6532	2.01663
0.451	-1.58374	0.482477	3.82652	0.460124	-0.610811	-0.572663	5.36309	9.42364	5.48319	-4.32941	-5.64693	1.52045	9.70585	2.26613	3.52269	5.98801	1.91322	4.82795	1.0641	-2.67951	-1.33527	11.2768	10.9926	10.4955	20.1339	2.45432
0.452	-1.49041	0.845621	5.05193	0.664796	0.521639	0.0280111	3.55188	10.0865	6.29846	-3.28435	-6.12045	0.784183	10.9901	1.63849	4.17593	6.52423	2.98917	5.47268	2.16068	-0.974154	-0.669536	12.6085	11.0237	10.1749	20.8826	2.6386
0.453	-1.09428	0.650011	3.56364	2.05231	0.575074	-0.329772	2.82707	9.95848	5.4401	-4.49765	-6.00558	0.411273	10.5454	0.0693587	4.40342	6.8331	3.23424	4.72229	2.62405	-1.19956	-0.69586	13.6543	10.5495	9.35035	20.3387	2.88696
0.454	-0.427522	0.995958	4.37953	2.9427	0.801491	0.0807745	1.69584	10.2219	4.99908	-4.93127	-4.86458	2.14677	9.50694	-2.33316	4.7888	6.1916	3.24786	4.40894	4.36894	-0.542446	-0.395042	12.9047	9.65553	9.95018	20.8739	1.02536
0.455	1.29142	1.03501	4.78919	3.4383	1.44408	1.50828	1.54298	10.2723	5.09778	-3.25432	-4.13401	2.95906	9.1532	-1.18881	5.43862	5.82891	3.81862	4.81166	5.10354	0.673269	0.539212	12.3302	10.2784	8.33296	22.1557	2.66096
0.456	2.07541	1.32037	5.00901	2.21362	0.690202	2.2726	0.597497	10.5915	5.6845	-4.77406	-4.20424	3.23343	7.84233	-0.368752	6.04055	6.3398	3.41964	5.97092	5.37003	-0.239412	-0.74678	12.8824	12.6009	8.55188	22.0272	4.21549
0.457	1.37027	1.76435	6.89003	1.99697	0.622149	2.43452	-0.51167	10.414	5.78403	-4.90522	-3.99519	3.90117	7.23881	-0.307099	4.956	6.96442	3.56506	4.95896	4.64227	-0.306518	-0.0198947	11.2508	13.2283	9.51568	23.9563	2.07329
0.458	1.80918	1.95504	6.33374	1.74835	1.65368	3.07503	-0.690096	10.3678	5.43201	-4.34747	-2.91996	3.31872	6.69046	1.3646	4.01572	6.35355	2.91481	5.22753	4.14959	-1.03445	-0.134139	11.7342	12.8056	10.7288	23.7003	1.70312
0.459	3.26233	2.11224	4.93346	1.71747	2.57573	2.65682	-0.670351	11.7255	6.38129	-2.6539	-1.12356	3.5076	6.30271	1.61421	3.76683	6.11672	2.97599	7.03449	3.91761	-1.57033	-2.67356	14.5008	13.2137	12.4254	23.6593	2.47034
0.46	1.67678	1.75652	4.42387	2.05771	3.44256	1.08182	-2.1087	11.5244	6.59754	-2.04769	-0.953092	2.94714	6.58452	2.12249	2.45431	6.89165	2.08122	6.52736	2.41231	-1.16858	-2.35466	14.0794	13.1835	10.8147	24.5844	3.2789
0.461	0.165066	1.4319	6.20345	0.561514	3.3158	0.538729	-2.97012	10.7345	7.09213	-2.28106	-1.75446	1.94309	7.2939	1.16316	1.23171	7.6592	1.51282	6.62086	2.80511	-1.59144	-1.72375	13.2091	12.0723	8.23163	23.8383	2.72637
0.462	-0.453926	1.19189	8.06088	1.06893	2.67315	0.656461	-2.2318	9.36874	7.4314	-1.85265	-2.58734	1.21677	8.33329	-0.803334	0.333013	6.97351	1.34634	5.88626	2.85184	-2.30691	-2.19494	12.3808	12.5807	7.05785	21.4525	1.29965
0.463	-0.0357884	-0.255349	7.77953	1.60189	1.89273	1.60676	-3.41971	8.06634	6.60987	-3.25855	-3.29873	-0.118555	8.83891	-2.33832	0.327305	6.67256	0.396547	6.08616	2.40588	-1.46606	-0.635513	13.7197	14.428	8.40058	20.8204	0.327972
0.464	-1.1824	0.00339593	8.10926	1.99678	1.70692	1.63407	-3.3618	6.96376	5.07037	-3.45108	-3.7505	-0.721946	9.37283	-4.03373	1.83426	6.54216	-0.300021	6.83359	2.46698	0.25224	1.23792	13.9611	13.7193	8.13943	21.8689	0.283653
0.465	-2.1379	0.0559839	8.95394	1.19768	2.25769	1.34604	-2.16387	5.45795	5.77586	-3.73633	-4.49773	-1.48615	8.16667	-5.17358	2.38022	5.12929	-0.840919	5.545	3.10516	-0.150697	1.27074	12.9699	14.9295	7.73805	21.177	0.561602
0.466	-2.17859	-1.50119	8.96857	-1.08246	2.32433	1.13277	-1.57852	5.26331	7.57564	-3.57881	-5.41729	-2.63282	7.02154	-4.6388	2.50183	4.35731	0.656644	4.86978	3.30183	-0.19908	1.25029	13.2747	14.7439	10.1892	21.2497	-0.7617
0.467	-3.35171	-1.90907	9.51612	-1.27144	1.14723	0.877627	-1.17087	5.78123	7.13013	-3.48752	-5.23131	-3.21041	7.57935	-1.68238	2.56578	3.61914	0.340351	4.82302	3.26908	0.291259	0.602654	12.0663	14.1972	10.0779	21.212	-1.50262
0.468	-2.27477	-0.724982	10.4818	-0.148779	0.964936	0.681151	-1.69235	6.78312	6.60029	-3.50412	-5.47413	-3.01244	7.49218	-0.822434	2.12953	3.75289	-0.791865	4.88692	2.8082	1.27409	1.19113	10.743	15.495	10.3466	21.4026	0.335413
0.469	-2.38716	0.275518	11.1551	2.4895	-0.108238	-0.00864146	-1.16613	8.03082	6.83902	-2.10416	-5.44005	-2.20593	6.25464	-1.15387	2.18741	4.97973	-1.17717	5.22453	1.93054	3.42711	1.70323	11.8013	15.492	11.5035	21.9141	2.64482
0.47	-3.3776	0.427033	10.792	3.23285	-2.08554	0.626917	-0.73024	9.00855	6.19974	-2.04569	-4.93865	-2.93569	6.48441	-1.27481	2.02605	4.9611	-3.04735	4.95078	1.6645	4.04429	1.80327	13.1103	14.7927	10.7392	21.8194	3.31027
0.471	-2.27609	1.06408	10.5231	3.50347	-1.77606	1.03064	-0.315503	9.65289	4.22922	-2.48863	-4.55649	-3.75292	7.0867	-0.10647	2.9094	4.82228	-3.19395	4.6569	-0.867843	5.24916	2.51539	12.7856	13.0159	11.2299	23.0594	5.16822
0.472	-2.04256	1.20502	9.76612	4.17929	-1.21837	1.35587	0.628979	9.82728	4.20033	-2.46068	-2.72759	-4.2705	6.89707	0.650818	3.17942	5.58807	-2.62951	5.82189	-2.42927	4.59005	3.04296	13.6917	11.8239	11.9452	23.8219	5.53433
0.473	-1.26297	2.22566	8.52046	3.40682	-1.6755	2.01315	1.4643	9.79325	4.29141	-3.15457	-1.58452	-5.32845	7.44372	1.46366	3.17551	5.88151	-3.6161	6.26241	-1.79889	3.14462	0.985018	12.0696	10.0973	11.9925	23.3665	5.45656
0.474	-0.554994	2.57452	10.1476	3.6953	-3.08584	2.18561	1.5378	9.26641	4.52879	-4.02082	-0.6296	-4.72914	7.37586	2.97869	4.14134	6.41148	-3.70002	6.42535	-1.5974	3.48234	-3.31437	10.9811	9.88782	12.1705	24.3233	8.0375
0.475	-0.952492	2.05575	10.1174	3.68617	-2.00941	1.7888	0.307096	8.78482	5.38531	-4.83893	-0.13351	-4.3226	7.96575	2.62946	3.32981	6.77449	-2.95126	6.98553	-1.82288	2.92084	-3.44683	11.779	10.8098	11.4407	25.1637	7.9294
0.476	-1.47792	3.17066	8.29489	2.42778	-1.66918	1.79591	0.283112	9.40909	3.73719	-3.56999	-1.26371	-4.06019	8.44949	3.69876	3.79429	6.62763	-2.62211	6.73748	-2.28529	2.08946	-2.23827	10.812	10.0505	10.2033	24.4866	8.42553
0.477	-2.2398	3.39743	7.62612	2.76303	-2.13427	0.29803	-0.319392	9.70573	4.7417	-3.55201	-1.01106	-3.60049	8.018	3.57809	3.8448	7.40131	-3.69504	6.57485	-1.73501	0.985052	-2.11637	9.01505	9.94509	9.3899	23.0967	8.67346
0.478	-3.66296	3.23364	8.43609	3.42061	-0.307025	-1.35654	-1.06565	8.85017	4.15383	-2.60684	-2.11575	-3.76296	8.44449	1.66194	3.1777	7.70951	-3.52878	6.7589	-0.666596	0.914887	-1.97813	9.64698	10.2885	9.91003	23.0865	8.8593
0.479	-5.38575	2.39241	7.39024	2.53285	-1.31382	-0.816725	-1.00294	8.16728	5.47898	-2.06733	-3.79213	-3.36806	7.62328	2.79508	3.87922	7.11615	-2.79588	6.74827	-1.78367	0.986333	-0.476513	10.024	9.36471	10.4089	20.747	8.24011
0.48	-5.9376	1.68395	3.87899	2.81866	-1.46798	-1.48552	-0.458303	8.00667	8.08374	-3.64719	-3.4051	-3.58542	7.42388	2.64547	4.45866	8.06671	-2.63156	6.39749	-1.9715	0.52556	0.172035	11.1549	8.4834	10.3471	19.0785	7.38227
0.481	-7.78391	1.09024	1.51279	3.16998	-1.69355	-1.27261	0.910488	6.91805	6.0453	-3.66325	-3.33927	-4.74145	7.19847	1.01935	3.88926	8.4526	-2.19167	4.57183	-0.749354	0.124012	-1.06084	12.2883	8.33228	11.8852	20.2977	6.44012
0.482	-7.77405	-0.622883	1.12622	1.82911	-0.920783	-0.457687	1.13643	5.28677	6.88467	-4.98412	-3.07605	-5.18224	7.1355	0.481328	3.06933	7.07533	-2.52379	3.89079	-1.58466	-0.783164	0.614824	9.18857	8.51065	11.7994	19.4946	4.93062
0.483	-7.23348	-1.1998	0.742982	2.86609	-0.695824	-1.03832	1.44735	4.72605	7.12502	-5.01996	-1.87592	-4.87233	6.85258	-0.735573	3.95121	7.58904	-2.12895	3.85455	-1.74863	-1.41371	-0.447815	8.14521	6.86438	8.25676	18.8895	6.10173
0.484	-8.93463	-1.74204	1.1229	3.27453	-1.66571	-0.245512	1.51347	3.95941	5.91202	-4.92228	-1.80539	-4.38159	6.3485	0.532662	4.28794	8.37585	-2.74731	4.64101	-1.49309	-0.681407	-1.53368	8.66278	6.78655	8.62267	18.097	5.92153
0.485	-8.11947	-2.18334	0.902751	3.63355	-1.65358	0.970613	0.130479	3.07831	5.27657	-7.52443	-0.655108	-3.82845	6.8298	2.19017	4.13823	7.26884	-2.48405	5.70092	-0.791931	1.42707	0.381619	8.96389	7.88335	8.36672	17.3057	5.55717
0.486	-7.00759	-1.85261	-0.387325	5.23954	-2.38796	0.923939	0.686788	3.34147	3.71289	-7.97965	0.963045	-3.57272	6.04126	1.21309	4.45438	6.22545	-1.87145	7.3559	-0.281704	2.34527	0.608693	9.23223	7.83453	8.16379	17.085	4.87666
0.487	-7.04455	-2.21219	-0.609595	5.15612	-2.25758	-0.0988546	1.80745	3.00605	2.66388	-6.54447	1.0617	-2.81082	6.29398	1.19933	4.06982	5.55195	-1.60098	7.80724	0.513682	2.63129	-0.807443	8.21412	8.2149	10.7417	17.2165	6.42667
0.488	-6.76914	-3.10871	-0.154669	5.28755	-1.52324	0.201992	2.33709	2.73722	3.07009	-6.14308	0.789267	-0.820233	6.59224	0.90187	5.00488	5.04115	0.358282	14.9613	0.486264	3.45737	-2.01001	10.0397	8.30422	11.514	18.742	8.02038
0.489	-6.44299	-2.66164	1.53967	4.26041	-0.421266	2.29234	3.33376	3.70266	3.25769	-8.13386	0.308769	-0.0880855	7.58627	2.41027	6.07542	4.86284	0.547834	18.3222	0.877071	4.17455	1.7843	11.2932	10.7787	12.8838	19.7277	8.81432
0.49	-6.04133	-2.03041	1.20162	3.40662	0.91728	2.92587	1.95489	3.76446	4.50842	-8.71331	-0.368111	-0.555985	8.30855	4.60863	7.40936	4.74874	0.962249	18.2891	0.587957	2.72671	3.32028	11.7995	11.5305	12.6863	19.178	9.9927
0.491	-5.00824	-1.35171	1.81489	2.66484	2.14555	2.12337	2.03386	3.51843	5.10352	-7.87252	0.0273025	-0.947017	7.77236	4.79101	8.94945	4.17405	1.26945	19.2544	-1.23874	1.58085	2.36651	11.8352	11.0896	11.9401	20.7195	9.03857
0.492	-3.38075	-0.99873	2.23268	1.4352	2.94614	1.47406	2.52144	3.99034	5.36086	-7.43366	-0.19042	-1.44977	7.8438	5.33185	8.4472	3.15732	1.23843	18.5438	0.252553	3.19262	0.972005	9.40643	13.0484	11.9529	20.3971	9.56568
0.493	-3.37343	-2.0799	0.775164	2.09401	3.01176	1.39816	0.820544	4.28765	5.61379	-8.7895	-1.17392	-2.95711	7.80848	5.95655	7.2148	3.06377	2.59712	17.4	-0.786841	4.64666	2.74075	11.3921	11.8121	12.7449	19.1021	9.93145
0.494	-4.33734	-2.86314	0.768136	-0.167755	3.27754	0.387174	-0.540226	3.24995	3.97152	-10.4924	-2.12879	-4.22386	8.14835	4.88165	5.31718	3.94646	1.83492	16.945	-2.27895	3.13929	2.78701	10.8611	10.8244	11.9571	20.9597	8.832
0.495	-5.37134	-3.0664	-0.0139388	-1.06406	3.19624	0.717401	7.03924	1.97799	4.15009	-10.7542	-3.07055	-4.2344	8.19724	3.40069	4.26443	4.52357	1.30072	14.9404	-1.35315	2.60066	2.41757	9.42014	9.16989	10.0901	20.5352	9.50208
0.496	-5.52756	-3.8236	-0.389395	-1.65795	3.45827	1.10316	7.925	2.14183	3.96226	-11.8819	-3.41227	-3.59998	7.9761	3.71543	2.93833	5.33093	0.458778	14.7009	-2.44016	2.51343	2.63397	11.0825	6.40389	10.3251	19.7878	9.0602
0.497	-4.44716	-4.56246	-2.34352	-2.41004	3.02473	1.27545	7.85844	2.39792	3.00079	-14.2798	-3.90827	-3.04428	8.03667	5.70193	2.03675	5.83755	-0.697327	13.8514	-2.18955	1.6013	0.666297	16.3433	6.10647	9.4097	18.6372	7.94852
0.498	-4.20619	-4.91649	-3.11667	-3.14494	1.82592	1.87711	9.09825	2.40591	3.48545	-13.6735	-3.33491	-2.42153	8.35055	5.29554	3.32024	5.3928	-1.20728	12.6856	-2.37993	2.23475	1.13298	18.5438	5.30426	9.24447	18.0041	7.25352
0.499	-4.68491	-5.22209	-2.36048	-1.44397	0.156125	2.46767	11.0118	2.64218	4.03044	-11.0145	-3.78051	-2.2315	8.16614	6.6454	4.04161	5.02715	-2.15353	11.1929	-1.12004	1.73177	2.66934	19.6075	4.30515	9.66461	19.7384	5.35985
