# Supplementary material for: Plasticity in visual cortex is disrupted in a mouse model of tauopathy
Source: Commun Biol. 2022 Jan 20;5:77. doi: 10.1038/s42003-022-03012-9 (PMC8776781; doi:10.1038/s42003-022-03012-9)
Supplement: Supplementary file 5 — Supplementary Data 2 [file 42003_2022_3012_MOESM5_ESM.xlsx]

## Sheet: Change in VEP amp. 5m
Phenotype	Familiar_day_1	Familiar_day_2	Familiar_day_3	Familiar_day_4	Familiar_day_5	Familiar_day_6	Familiar_day_7	Familiar_day_8	Familiar_day_9	Unfamiliar_day_1	Unfamiliar_day_9
Tau+	0	14.9141	9.81537	5.60262	31.8503	-2.53323	-30.0265	-37.844	25.988	39.2404	0.0950448
Tau+	0	41.77	-2.55403	69.8176	55.6739	58.4657	130.031	150.777	82.3781	-42.4431	13.5558
Tau-	0	28.7969	89.4957	155.584	182.316	137.376	156.818	142.821	68.2357	4.62971	64.714
Tau-	0	149.334	120.899	179.177	202.463	133.521	188.282	225.891	114.711	-17.7703	29.7447
Tau-	0	41.9325	114.051	109.058	141.822	89.381	140.981	160.702	158.103	35.2919	132.782
Tau-	0	30.6789	41.9132	90.158	101.812	99.7094	108.509	131.003	112.2	-16.0901	50.4188
Tau+	0	3.45858	25.9493	82.1974	73.408	85.0001	75.6908	84.9161	103.758	-10.3146	21.4044
Tau+	0	38.6974	74.4507	92.7844	87.9463	117.858	88.7191	92.2276	85.7511	5.16126	71.4722
Tau-	0	44.4216	66.6044	44.7627	43.9343	57.421	45.4779	64.0218	75.7284	-3.53435	61.4111
Tau+	0	37.6507	143.085	149.457	281.24	125.911	63.2094	93.7532	113.958	-21.7051	73.5031
Tau+	0	39.4866	51.9686	65.9275	63.9916	154.414	126.874	67.0973	39.3059	2.40825	12.3281
Tau-	0	15.0886	15.6401	69.9686	69.5569	60.6033	82.8684	63.9035	52.5431	8.34698	19.1159
Tau+	0	36.4037	41.2489	158.046	132.319	183.998	183.896	140.895	172.721	11.7168	135.788
Tau-	0	114.025	75.9163	134.603	111.125	122.7	111.339	29.3001	8.27382	-20.1955	10.3855
Tau-	0	20.4597	48.9361	67.6418	21.9166	21.3514	44.7961	56.3745	32.8788	-3.36936	-4.65827
Tau+	0	2.58116	25.1835	34.9466	48.523	24.2439	74.8391	70.192	105.293	22.1475	-18.1517
Tau-	0	35.9006	61.7848	65.4038	121.425	114.106	106.714	138.116	162.986	10.8395	90.6794
Tau-	0	72.265	157.865	175.818	190.726	134.035	151.894	152.088	165.802	-25.6917	82.015
Tau+	0	-24.3604	-6.31992	4.62105	12.9954	37.9368	49.7838	35.6838	44.0582	-47.434	-42.8348
Tau-	0	22.0231	66.8636	72.3207	51.3289	86.4033	106.339	111.656	54.6864	2.48174	28.9439
Tau+	0	73.9364	-38.6644	14.3983	49.4447	93.4788	104.824	83.7684	52.585	20.1353	9.41554
Tau+	0	-7.26712	15.2331	54.4531	52.4826	53.7513	85.0565	131.213	96.4099	7.95138	39.573
Tau-	0	33.3077	62.1579	77.6176	87.1819	79.8829	94.8853	98.1645	97.6755	5.28648	67.6776

## Sheet: VEP amp. 5m
Phenotype	Familiar_day_1	Familiar_day_2	Familiar_day_3	Familiar_day_4	Familiar_day_5	Familiar_day_6	Familiar_day_7	Familiar_day_8	Familiar_day_9	Unfamiliar_day_1	Unfamiliar_day_9
Tau+	253.35	268.264	263.165	258.952	285.2	250.816	223.323	215.506	279.338	292.59	253.445
Tau+	182.139	223.908	179.584	251.956	237.812	240.604	312.17	332.915	264.517	139.695	195.694
Tau-	151.103	179.9	240.599	306.687	333.419	288.479	307.921	293.924	219.339	155.733	215.817
Tau-	153.645	302.979	274.544	332.823	356.108	287.166	341.927	379.536	268.356	135.875	183.39
Tau-	177.714	219.646	291.765	286.772	319.536	267.095	318.695	338.416	335.817	213.006	310.495
Tau-	175.754	206.433	217.667	265.912	277.565	275.463	284.263	306.757	287.954	159.664	226.173
Tau+	200.451	203.91	226.401	282.649	273.859	285.452	276.142	285.368	304.21	190.137	221.856
Tau+	105.876	144.574	180.327	198.661	193.822	223.734	194.595	198.104	191.627	111.037	177.348
Tau-	158.337	202.758	224.941	203.1	202.271	215.758	203.815	222.359	234.065	154.802	219.748
Tau+	194.374	232.025	337.459	343.831	475.613	320.285	257.583	288.127	308.332	172.669	267.877
Tau+	218.779	258.265	270.747	284.706	282.77	373.193	345.653	285.876	258.085	221.187	231.107
Tau-	167.425	182.513	183.065	237.393	236.982	228.028	250.293	231.328	219.968	175.772	186.541
Tau+	244.155	280.558	285.404	402.201	376.474	428.152	428.051	385.05	416.875	255.871	379.943
Tau-	190.446	304.471	266.362	325.048	301.571	313.146	301.785	219.746	198.719	170.25	200.831
Tau-	150.209	170.669	199.146	217.851	172.126	171.561	195.006	206.584	183.088	146.84	145.551
Tau+	202.955	205.537	228.139	237.902	251.478	227.199	277.795	273.147	308.249	225.103	184.804
Tau-	195.732	231.633	257.517	261.136	317.157	309.838	302.446	333.848	358.718	206.572	286.411
Tau-	242.392	314.657	400.257	418.211	433.118	376.427	394.286	394.48	408.194	216.701	324.407
Tau+	150.891	126.531	144.572	155.513	163.887	188.828	200.675	186.575	194.95	103.457	108.057
Tau-	108.39	130.413	175.253	180.71	159.719	194.793	214.728	220.046	163.076	110.871	137.334
Tau+	196.519	270.456	157.855	210.918	245.964	289.998	301.344	280.288	249.104	216.655	205.935
Tau+	202.395	195.128	217.628	256.848	254.878	256.147	287.452	333.608	298.805	210.347	241.968
Tau-	104.229	137.536	166.386	181.846	191.41	184.112	199.114	202.393	201.904	109.515	171.906

## Sheet: Familiar VEP Day 1 5m
Time	Tau_pos1	Tau_pos_2	Tau_pos_3	Tau_pos_4	Tau_pos_5	Tau_pos_6	Tau_pos_7	Tau_pos_8	Tau_pos_9	Tau_pos_10	Tau_pos_11	Tau_neg_1	Tau_neg_2	Tau_neg_3	Tau_neg_4	Tau_neg_5	Tau_neg_6	Tau_neg_7	Tau_neg_8	Tau_neg_9	Tau_neg_10	Tau_neg_11	Tau_neg_12
0	-0.646354	1.66006	1.10816	3.1321	0.852645	5.46092	-5.04234	9.41575	0.579637	4.25381	-2.06136	1.4607	2.96007	9.011	3.47632	1.31024	4.03641	2.26186	-0.0500387	1.23831	0.244114	6.4436	-2.52162
0.001	-0.232334	3.27346	1.07928	2.89619	0.823864	5.27026	-3.83361	8.99292	-0.802787	4.20077	-3.29794	2.84462	2.32924	10.1756	2.37125	2.0216	5.12175	1.23988	-0.668549	3.97945	-1.16832	5.37641	-1.84676
0.002	-0.327433	4.15497	1.24634	2.66509	0.458728	5.40886	-3.15949	10.7109	-0.806916	4.5717	-2.32768	3.39046	1.93506	11.6643	1.15117	3.7705	5.50357	-0.211724	-0.716538	4.58353	-2.56972	5.16247	-1.97726
0.003	-0.554163	5.32508	0.389305	2.94333	0.439907	4.24175	-1.31205	12.588	-0.137982	4.42287	-1.20244	3.3021	1.69637	10.6348	1.10816	3.41586	4.68703	2.42239	-0.978859	6.11159	-2.24854	5.85726	-1.70675
0.004	-0.518907	7.17431	0.164048	2.70903	3.36523	4.96265	-0.195206	13.2013	0.374692	4.28268	-0.832881	3.87107	0.972377	8.58287	1.39707	3.23018	4.8083	3.44505	-1.66937	6.00321	-0.671543	7.14776	-1.06976
0.005	-2.19627	7.37497	0.864883	3.11523	2.55202	6.81682	0.892142	12.0561	0.93943	4.93054	0.453544	4.07234	1.09939	5.75781	1.65191	3.8521	4.7437	3.15573	-2.04182	4.85499	0.0157564	7.92463	-0.969005
0.006	-2.6673	7.31744	0.577962	3.87936	2.42642	5.19494	2.60621	10.9938	2.34897	8.27733	0.616674	2.50074	0.372287	6.54445	0.842961	2.16589	4.10459	5.92548	-2.74617	5.22558	-0.138617	8.09263	-0.555295
0.007	-2.53992	6.98631	1.73765	4.68705	3.39412	4.72186	2.61382	8.91742	2.47255	10.588	0.87723	1.6191	-0.208272	5.09857	0.232824	0.867705	3.67931	7.84117	-2.58968	5.72382	1.8736	8.63762	0.859913
0.008	-3.11942	6.69762	2.11839	5.09943	3.59326	2.82231	3.62716	7.83614	4.11107	11.696	-0.477774	2.57851	-1.67794	4.36306	1.40151	1.02995	3.06775	8.38501	-2.18678	2.5489	2.93076	8.64432	0.693552
0.009	-3.05655	6.96464	0.628582	4.86662	4.40389	1.70788	4.3192	7.15718	4.10297	11.2897	0.00811825	3.56506	-0.812302	3.80651	1.34825	0.954487	2.5607	8.54407	-0.853457	2.88244	3.16125	8.37953	1.5258
0.01	-3.49449	6.88763	1.79928	4.55623	4.92884	-0.980544	3.46178	6.6048	1.89757	11.3662	0.833489	3.54013	1.08626	2.33024	2.74673	0.022091	1.97259	8.37051	0.688801	6.71085	2.10606	8.13205	2.31075
0.011	-2.87116	6.51521	2.7859	4.23774	5.54706	-3.3891	2.30321	7.28542	2.9793	9.24955	-0.57098	3.76814	4.14898	4.74697	3.68144	0.757373	1.41618	9.43089	1.28097	4.84451	2.02519	8.21974	0.787587
0.012	-1.23618	6.76117	1.51449	4.47013	5.11803	-2.27312	1.82022	7.29526	3.12053	6.97643	-0.968478	4.37317	6.74119	6.34367	3.05167	3.73975	1.32836	6.66401	2.08954	3.44404	0.869541	7.24697	1.00966
0.013	-0.969879	7.67752	1.61704	4.0294	5.27365	-1.42705	1.2699	7.51933	2.92515	8.06126	-1.06527	4.41011	7.11269	8.03104	3.14828	5.69113	1.2279	6.2098	2.06086	3.41316	-0.695937	6.42416	0.825407
0.014	-1.35492	7.52671	1.63848	4.08974	4.20481	-0.0213624	2.11465	7.69084	2.74838	8.26754	-0.971272	5.42593	8.18018	8.04709	1.84941	7.95508	0.950077	9.46996	2.02348	3.30153	0.642535	5.73545	0.197521
0.015	-1.60926	7.31547	2.14307	4.96097	1.90098	1.38962	4.34833	8.79887	3.41775	7.58363	-0.287497	8.00864	7.18297	8.38788	3.21438	10.9241	2.08369	10.1804	1.64268	3.14147	0.389851	5.25659	0.713457
0.016	-0.83728	7.71221	1.20575	3.82719	-2.00937	2.12472	5.89728	9.1892	5.34658	6.1039	0.74648	11.0202	6.17324	9.95075	5.2621	11.5567	3.15361	10.7266	0.898836	3.93946	-0.497641	5.65985	1.07123
0.017	0.127189	8.32745	-2.67164	1.89513	-9.12081	2.96428	7.93858	9.1611	5.57823	4.61528	1.45166	14.0661	6.93361	8.37087	5.72726	12.0842	3.54108	9.39044	1.42089	2.95713	-0.467211	5.25525	1.10052
0.018	1.09517	9.78412	-5.70078	-0.705373	-16.8988	5.14595	10.8624	10.3987	5.46906	4.8877	3.65373	16.0692	5.37776	6.9594	4.75849	11.5293	4.87859	9.29785	1.32419	3.63401	-0.872446	4.03684	0.329063
0.019	1.66725	11.4994	-12.3857	-2.9177	-26.3699	6.59539	14.4058	9.87154	5.24919	5.62996	4.62682	17.0957	1.56029	5.30958	2.29367	7.32133	5.18733	9.60669	1.45679	7.03679	0.90695	3.9737	1.1279
0.02	0.123037	11.6837	-20.6876	-9.06818	-37.0589	5.47701	16.5131	9.36737	4.67078	6.20117	4.68199	15.6416	-3.87151	-2.86322	0.752727	1.24303	4.42054	10.4422	1.17661	7.65991	2.8149	4.10519	1.32424
0.021	-1.25843	10.8323	-30.7102	-18.2337	-50.2995	4.61551	18.4144	9.34952	6.3509	7.85287	5.14962	11.2568	-13.0555	-11.0513	-4.96979	-6.33929	5.45869	11.4733	1.64878	8.75675	5.34313	4.94274	1.84475
0.022	-3.53978	9.17108	-43.0824	-25.2438	-66.0425	3.22425	21.9005	10.1452	7.07741	7.21356	3.71064	4.95245	-23.0145	-18.9887	-12.5619	-12.6061	6.23837	9.9304	3.06775	11.0532	6.13766	6.96986	4.07468
0.023	-8.7293	4.1237	-53.3738	-34.8268	-80.1318	-0.642525	21.0221	12.3473	6.36814	5.73193	3.17372	-2.67764	-32.9009	-29.0967	-21.1076	-22.2965	6.26351	5.73398	2.79009	12.0774	4.62427	7.58504	3.84745
0.024	-14.4912	-5.37018	-67.0346	-44.0628	-96.0128	-7.66629	18.3703	12.7029	7.84284	3.5052	-0.523198	-11.1951	-41.9797	-39.9695	-30.9282	-34.9	6.11301	-0.471977	4.51031	12.7473	2.86031	10.3222	4.27215
0.025	-24.0681	-17.6141	-78.2556	-51.4883	-110.077	-14.6346	14.9311	11.1351	7.90968	-1.61259	-6.42516	-20.3987	-48.7204	-55.0907	-41.0901	-46.0373	6.1088	-8.08139	7.09485	14.4002	-1.64949	11.3092	5.05913
0.026	-38.1683	-31.451	-90.3755	-59.2211	-120.716	-24.9991	3.6197	5.41934	5.18973	-8.88622	-19.1125	-30.2705	-54.2503	-70.2882	-51.4287	-59.9206	6.0147	-17.0694	7.96486	11.2447	-8.15402	9.34824	3.20858
0.027	-53.741	-46.3964	-104.029	-62.7196	-132.358	-38.9167	-13.2803	-5.18823	0.145222	-17.7208	-36.8789	-42.9118	-60.548	-88.5872	-59.5215	-71.532	1.2952	-29.3277	7.78911	5.86338	-17.7532	6.87528	0.844528
0.028	-72.2341	-62.0825	-111.972	-66.6725	-138.031	-51.5342	-33.4977	-16.8078	-7.39697	-29.4074	-54.9735	-57.563	-68.3527	-106.496	-70.3728	-81.68	-3.27294	-44.4546	5.47661	-2.15187	-30.2321	2.61818	-2.63809
0.029	-91.2744	-77.0172	-121.173	-69.5898	-139.636	-66.8177	-58.5731	-31.542	-16.8024	-42.8349	-78.9189	-74.1148	-78.0782	-120.498	-83.5049	-93.1153	-8.83354	-60.2224	1.31567	-15.1802	-45.4764	-5.5356	-8.53675
0.03	-109.429	-90.3741	-125.511	-71.2145	-137.291	-83.5748	-88.3186	-48.5557	-27.9932	-57.9049	-100.868	-91.1745	-89.2519	-131.547	-96.404	-101.278	-16.2264	-77.4348	-3.10503	-28.8923	-61.9028	-17.121	-14.4095
0.031	-127.44	-102.711	-125.295	-71.4562	-130.919	-95.6651	-120.183	-64.9138	-39.2205	-75.0496	-120.617	-103.893	-98.5981	-135.399	-106.235	-106.873	-24.3647	-91.983	-10.6513	-44.5725	-79.8646	-27.4955	-22.1905
0.032	-142.603	-114.994	-120.591	-70.6516	-124.137	-104.58	-146.698	-80.5215	-50.0869	-89.5137	-138.157	-110.906	-105.684	-134.646	-111.483	-110.468	-32.9845	-101.573	-20.7462	-61.1213	-102.85	-38.6953	-31.5101
0.033	-154.598	-126.551	-110.937	-69.4799	-112.824	-114.619	-163.987	-91.1509	-58.9777	-101.561	-147.35	-111.883	-110.02	-128.356	-114.043	-113.363	-39.917	-107.277	-32.3788	-78.6617	-123.169	-48.2177	-39.0091
0.034	-165.43	-135.293	-100.203	-67.7133	-98.9476	-122.344	-168.877	-96.7532	-66.9029	-111.061	-149.584	-107.486	-109.963	-118.483	-111.762	-111.829	-47.5781	-113.377	-44.4927	-95.7981	-137.823	-54.2193	-44.1652
0.035	-174.449	-142.423	-84.3664	-65.066	-84.9341	-128.252	-162.621	-96.7643	-70.53	-115.568	-147.2	-100.95	-105.378	-106.613	-106.324	-106.798	-53.667	-115.874	-54.456	-107.994	-146.276	-58.0438	-48.2318
0.036	-181.895	-147.209	-69.5096	-61.7045	-69.6518	-134.494	-152.268	-91.6132	-71.2051	-118.185	-140.289	-91.1184	-96.8471	-90.1772	-100.685	-99.7053	-60.3241	-114.029	-64.5229	-115.574	-145.768	-60.7357	-51.5166
0.037	-187.617	-149.427	-55.6177	-55.9252	-52.6381	-136.732	-141.322	-81.8206	-70.1442	-118.998	-128.484	-77.6045	-82.9849	-76.691	-93.5726	-90.8269	-65.216	-111.749	-71.3961	-117.189	-137.884	-62.8275	-51.0482
0.038	-192.695	-149.962	-40.4632	-49.0544	-35.3948	-136.894	-127.281	-69.7043	-65.8635	-116.351	-115.372	-61.4629	-64.0616	-63.2747	-82.7335	-81.1256	-67.3294	-109.182	-74.3765	-113.432	-129.344	-63.07	-48.5071
0.039	-196.137	-146.96	-23.7664	-42.2749	-18.3222	-136.451	-109.395	-55.1013	-61.5462	-112.892	-99.5421	-42.2233	-43.6501	-49.9779	-70.5309	-69.399	-69.5829	-105.871	-76.9164	-107.09	-115.774	-61.3462	-45.5716
0.04	-197.071	-142.653	-6.6818	-33.8874	-4.0886	-136.185	-87.1107	-38.9933	-56.8796	-109.885	-84.277	-20.9503	-24.7285	-40.0204	-60.7957	-62.2134	-68.41	-101.18	-78.2395	-99.408	-98.166	-58.694	-42.0683
0.041	-197.247	-136.524	5.64831	-26.3368	7.19853	-131.441	-64.5533	-22.5207	-53.1551	-105.648	-69.1005	0.891464	-8.24338	-32.9526	-51.308	-58.9352	-68.1867	-96.7611	-78.0015	-91.3932	-83.7442	-56.8478	-38.7251
0.042	-193.962	-127.548	16.7396	-20.9187	17.8457	-126.101	-39.9605	-3.80542	-48.5457	-101.068	-51.9543	22.3992	5.01737	-26.7153	-45.585	-57.8993	-70.277	-90.8953	-76.6103	-81.7981	-69.4682	-55.5781	-34.6613
0.043	-186.489	-117.836	26.8812	-18.2755	25.2632	-124.172	-13.9007	14.9215	-46.2723	-97.7571	-35.9512	40.8983	14.9951	-23.9093	-42.5504	-60.336	-71.7295	-85.2374	-74.5788	-72.9438	-57.066	-54.7029	-32.0465
0.044	-177	-107.515	33.0393	-15.4296	29.3912	-121.338	6.83576	32.5534	-45.0662	-91.9122	-20.7762	55.4788	21.5202	-26.0213	-40.3725	-63.2647	-71.433	-80.1155	-71.3884	-63.7016	-41.8644	-52.6168	-29.7495
0.045	-165.1	-97.6736	35.6429	-14.8039	28.7933	-119.656	27.8276	48.9541	-43.8157	-85.7258	-7.6055	65.8504	24.1197	-27.7162	-42.2665	-66.7731	-69.8463	-75.8571	-69.1516	-55.4128	-27.3952	-53.3476	-27.6797
0.046	-153.275	-89.3684	37.1515	-14.6506	23.4541	-116.259	44.3088	64.6182	-44.9668	-79.9094	5.30085	71.808	26.5163	-31.7257	-45.206	-67.7311	-68.878	-73.3849	-67.0124	-48.3361	-12.5989	-54.4758	-24.8292
0.047	-141.923	-82.7687	38.1786	-12.4402	17.6504	-114.167	54.9898	77.9655	-46.0102	-72.7282	17.55	73.0187	29.3577	-32.0128	-49.1395	-64.7173	-66.9011	-74.7839	-64.5612	-42.4625	2.51973	-53.3876	-22.5379
0.048	-132.565	-78.3773	36.4324	-11.7866	11.0316	-111.062	62.1418	86.6575	-47.156	-65.9249	26.3792	72.0653	32.1064	-28.5679	-50.2067	-59.9346	-65.3792	-75.6084	-62.9675	-38.3887	13.791	-56.3392	-21.4841
0.049	-123.813	-74.0006	33.444	-10.2962	5.78586	-107.776	65.4448	93.0411	-48.817	-62.4411	33.5641	72.0618	37.0662	-23.258	-50.4902	-55.5424	-64.8994	-75.1404	-62.132	-33.6121	24.4806	-57.2606	-19.3899
0.05	-115.944	-69.9703	31.1294	-8.28055	-0.0401892	-107.604	66.7941	97.5128	-50.7752	-59.1816	38.9807	73.7363	43.6813	-16.7071	-51.0054	-51.6398	-63.6742	-72.9621	-61.272	-30.5004	30.8433	-57.3069	-18.2693
0.051	-110.193	-65.5389	27.1352	-7.54928	-5.05601	-100.858	67.991	99.5711	-51.2064	-53.1296	44.2029	79.9701	49.4103	-8.35725	-50.0898	-48.5938	-62.4771	-68.0737	-61.4044	-28.9377	33.6289	-57.7584	-17.5202
0.052	-102.212	-58.2636	25.7643	-7.15624	-9.94111	-93.7516	71.8515	102.338	-50.39	-47.2817	50.7513	89.8981	54.4933	-3.37078	-48.0686	-47.8208	-63.1007	-64.0106	-60.2258	-30.6124	33.6867	-55.5897	-15.4437
0.053	-95.3134	-49.2608	25.5081	-8.88288	-15.026	-89.2389	79.4634	105.074	-50.4099	-40.9643	57.7044	101.019	56.1185	-2.85248	-45.1601	-46.8155	-63.1903	-57.109	-58.8525	-31.7722	33.3839	-55.1058	-12.3995
0.054	-88.1061	-39.8089	22.9021	-12.6258	-18.9615	-84.4684	88.5263	108.986	-49.5174	-31.731	65.6245	110.947	52.3684	-2.74688	-42.4619	-47.7377	-62.8637	-51.9212	-59.6324	-28.6928	33.3002	-54.3866	-10.031
0.055	-81.0829	-32.0848	21.1094	-15.6245	-25.9385	-81.4667	97.3816	113.743	-46.5898	-22.5093	72.5377	115.371	46.0692	-7.32446	-40.7354	-52.0274	-60.1543	-50.6598	-59.3915	-27.7556	32.7321	-52.122	-7.59146
0.056	-74.972	-26.3483	17.9787	-19.1311	-30.1368	-81.584	105.531	118.628	-45.2582	-16.2692	77.2016	112.833	38.4949	-10.4816	-41.1901	-55.4767	-57.5909	-48.9596	-58.052	-25.5025	29.8286	-51.0896	-5.18912
0.057	-67.1525	-23.077	13.5958	-20.6042	-35.8811	-81.5616	108.3	125.081	-43.759	-12.2799	79.0949	103.878	30.8908	-13.5357	-42.9964	-57.9366	-56.6171	-48.3926	-56.426	-22.0258	27.7078	-51.0465	-3.1757
0.058	-61.2202	-20.9708	10.8685	-21.0817	-39.0543	-80.6622	108.564	128.544	-44.945	-9.69975	79.3813	92.6421	24.0808	-15.2209	-45.8876	-60.1864	-55.4821	-48.2123	-54.8134	-21.5155	25.0347	-51.9421	-3.54297
0.059	-55.443	-19.5179	7.63565	-21.5947	-38.6589	-81.63	107.506	129.886	-48.9448	-9.02089	76.7442	82.031	20.8309	-11.2222	-47.7811	-59.2109	-55.4695	-49.2901	-53.1722	-22.2237	19.9553	-54.5206	-7.53194
0.06	-51.1592	-20.406	5.67568	-21.9381	-39.302	-81.0333	104.439	130.347	-52.9595	-8.74954	70.0543	73.1485	19.8972	-6.74685	-46.2463	-54.3281	-56.9999	-48.6658	-51.5626	-24.5033	16.1156	-56.5865	-12.146
0.061	-49.1826	-21.8506	4.80408	-21.1262	-34.865	-77.0552	101.697	129.854	-57.6011	-8.37126	64.746	68.7056	19.6461	-2.08449	-42.141	-49.8503	-57.6962	-44.6857	-49.5827	-25.3745	9.4066	-58.0915	-14.9653
0.062	-46.6949	-21.9086	1.89124	-19.2564	-31.3857	-71.2953	102.258	128.818	-58.621	-6.22436	61.1614	68.7943	21.0797	1.48805	-39.5133	-47.8712	-57.3492	-40.9002	-49.2164	-24.3537	3.70015	-59.8882	-17.2487
0.063	-43.7409	-21.1271	2.06864	-17.4163	-26.1915	-67.3943	106.276	127.523	-58.6148	-2.01476	59.1479	73.0655	21.8245	1.88127	-35.6549	-46.93	-57.0679	-36.9051	-49.4461	-23.9827	-0.993455	-60.9959	-18.844
0.064	-41.4065	-18.8856	2.49598	-16.604	-22.9329	-64.6539	110.139	126.822	-56.5885	3.05533	58.8508	77.6548	19.4143	-0.823909	-30.6905	-45.7196	-54.4905	-33.0416	-49.292	-21.78	-5.65392	-59.5547	-16.6883
0.065	-38.99	-15.8821	3.58896	-19.1592	-23.8697	-62.3257	114.902	125.104	-54.2102	9.26288	59.8742	79.2369	11.4879	-2.10734	-26.2962	-47.2257	-52.5488	-31.2324	-49.4719	-17.858	-7.7336	-57.1096	-15.9693
0.066	-36.9139	-13.4177	5.83264	-19.4615	-23.0368	-60.4768	116.773	123.642	-53.2451	15.2669	62.7765	76.5108	0.45331	-6.8436	-22.2766	-46.7477	-50.6642	-30.4407	-49.1257	-14.9782	-5.23505	-54.4649	-15.3337
0.067	-33.4126	-10.8539	4.13815	-18.2478	-22.7858	-60.4427	114.916	121.453	-52.9949	19.0491	64.3645	65.7764	-11.4405	-10.1305	-22.202	-43.4834	-46.0622	-30.6452	-49.2498	-11.7225	2.03076	-50.222	-12.5201
0.068	-31.8129	-11.1817	2.78184	-15.4923	-19.669	-62.1806	108.861	118.405	-53.6827	21.8332	65.8974	47.8292	-21.9641	-6.50633	-19.8578	-38.693	-42.2215	-33.1304	-48.1283	-7.62035	6.73849	-47.8132	-13.9088
0.069	-30.5299	-13.4951	0.505072	-12.0533	-14.7928	-64.1816	96.2638	116.453	-55.3459	20.149	66.3059	28.8521	-26.5406	-1.97544	-17.8345	-32.4705	-40.9627	-34.7006	-46.9454	-7.18725	8.80307	-46.5904	-16.7474
0.07	-28.7437	-15.5639	-2.06581	-9.70863	-8.88902	-65.7021	83.0114	113.869	-57.9236	17.3685	64.2438	12.6324	-27.0798	3.15298	-18.0319	-27.0078	-39.3846	-35.7525	-44.9075	-8.86583	8.28897	-45.8443	-17.1136
0.071	-29.797	-18.7998	-2.01197	-4.30282	-3.19572	-64.9963	68.7451	110.975	-60.0217	15.6879	60.7474	2.74104	-22.4933	13.5115	-13.847	-18.7742	-35.8214	-33.6901	-41.6971	-9.57792	4.51175	-47.4043	-18.752
0.072	-30.9221	-21.9627	-2.10966	-0.784061	2.16024	-62.7807	58.2338	108.81	-59.7052	12.2523	56.5235	2.98556	-11.1198	19.8685	-7.99343	-11.0045	-35.429	-30.1522	-39.1445	-13.2457	-3.50673	-48.3253	-20.52
0.073	-32.9672	-23.4274	0.0392783	-0.473684	9.29372	-59.9723	55.5294	107.346	-60.3102	11.0467	56.3039	11.0512	1.80297	23.8144	-2.27526	-4.36712	-35.0469	-24.3774	-36.2689	-15.4987	-11.9081	-49.4512	-20.7995
0.074	-35.6481	-21.7269	3.69247	-0.477799	14.6336	-55.6144	58.3554	105.833	-58.6067	12.2577	57.9534	24.5908	10.1932	27.7687	3.53039	-0.306731	-35.7267	-18.5288	-35.0813	-17.3574	-17.9267	-48.8016	-20.5583
0.075	-37.718	-18.5019	6.19145	-1.76193	14.2291	-51.3596	66.4823	103.97	-54.3955	15.7712	60.2521	38.7225	13.5641	23.1243	8.01617	2.91191	-37.2098	-15.8804	-34.8692	-17.6607	-22.7437	-46.7151	-19.4215
0.076	-40.0762	-14.0352	10.1507	-2.96546	13.0122	-48.5517	76.9837	102.351	-52.7008	20.614	63.5284	48.5006	12.5431	18.0141	11.1059	6.47793	-36.515	-10.6017	-34.8311	-16.4439	-19.7027	-45.0903	-18.167
0.077	-42.111	-10.1735	14.8979	-3.95058	10.0344	-46.648	88.685	100.327	-51.7476	22.6157	67.836	51.9527	4.53036	12.4295	14.9012	4.96891	-36.9678	-8.85251	-35.9414	-16.1477	-15.4462	-41.801	-18.18
0.078	-44.2152	-9.61295	17.548	-4.18898	5.23772	-47.5976	98.0257	97.4154	-52.0458	23.1732	71.7947	45.3256	-5.7001	8.36387	16.5469	3.41215	-35.8437	-9.6499	-35.2657	-15.5337	-10.3767	-39.0862	-18.0266
0.079	-43.7657	-12.5918	18.4435	-4.1533	1.98198	-50.8706	101.374	94.1039	-51.7046	20.936	73.8866	33.4255	-14.0958	7.93169	16.185	3.1714	-34.2581	-12.4605	-32.2527	-13.1993	-2.41277	-37.6351	-17.7584
0.08	-42.1353	-17.7799	19.9093	-3.94576	-2.51978	-53.0373	99.5531	89.9248	-50.6616	15.1283	74.2612	18.3588	-22.1193	5.69574	15.944	6.54067	-31.8223	-14.5719	-29.774	-11.0595	4.5041	-36.3232	-16.8311
0.081	-40.9615	-25.393	19.8703	-1.94083	-3.22995	-52.7939	92.7728	85.3983	-49.8615	9.13671	71.855	0.836069	-25.9217	9.44655	15.2535	9.86041	-28.7222	-14.6922	-26.8934	-11.0192	10.8082	-35.833	-16.3539
0.082	-38.7487	-33.7131	17.2292	0.895902	-1.58404	-54.5455	82.0887	82.5098	-49.8997	2.72283	69.4456	-11.6056	-24.9783	17.7354	17.8774	13.6083	-27.9675	-13.3198	-24.0391	-7.7099	11.399	-36.4227	-18.2185
0.083	-36.2288	-40.7682	17.8046	2.24593	0.394829	-55.292	71.1648	77.6739	-50.0407	-2.53618	65.1275	-17.3706	-20.0839	24.0976	19.6198	19.0098	-27.1597	-7.78047	-20.9941	-9.00051	8.40916	-36.1702	-20.4316
0.084	-33.8748	-46.3037	20.5097	4.76062	5.4148	-53.1235	63.2234	72.3642	-48.9229	-7.53931	60.1489	-16.6046	-13.8254	28.79	21.6997	23.2863	-24.5526	-2.98179	-17.6245	-9.55348	6.84175	-35.0751	-20.5326
0.085	-32.5589	-48.6115	21.5071	8.92886	11.6731	-47.229	57.8047	68.8277	-45.4323	-8.2739	56.2726	-11.9966	-9.08038	33.272	27.447	28.6441	-22.2654	4.72752	-15.1146	-6.59046	6.38751	-32.9492	-18.3276
0.086	-30.8866	-49.0224	24.8123	11.4037	17.0018	-41.4358	56.2989	64.7096	-40.4309	-5.95862	54.3741	-6.66948	-4.65165	36.4778	30.804	32.9741	-20.9142	10.31	-12.6752	-6.3698	8.01268	-29.241	-16.4312
0.087	-30.4727	-48.3969	30.2615	12.9126	21.0081	-36.9313	57.4854	63.6943	-37.4438	-2.21077	54.6402	-0.247247	-0.157317	38.1682	32.8427	35.8646	-19.6895	15.5055	-10.6361	-4.54958	12.0589	-25.6826	-14.5137
0.088	-30.8732	-45.3144	34.8996	16.1005	25.4202	-33.2675	62.7356	62.4041	-33.736	2.40562	56.5988	5.54251	3.54388	40.3108	38.2612	40.8488	-17.3475	22.1257	-8.76073	-1.0844	18.9956	-21.7585	-12.6609
0.089	-31.2678	-42.7573	39.7823	20.8129	27.4465	-31.9903	68.605	60.1796	-29.5878	4.64361	61.4127	9.6544	6.97908	38.4729	43.9658	45.0321	-13.4192	25.1687	-7.0814	2.57475	25.8696	-17.7483	-11.1594
0.09	-32.6416	-42.0729	45.5451	23.9865	27.9494	-29.8568	72.8782	58.1125	-28.3265	8.36589	63.9325	11.3564	11.9578	38.6667	47.1335	45.959	-8.48127	28.154	-5.06986	7.35855	33.7521	-13.9137	-8.52139
0.091	-31.6879	-40.9648	50.7543	27.0335	29.6921	-27.7871	75.1295	55.1288	-28.1949	9.78361	64.3343	10.4375	16.945	41.4279	49.1071	47.7901	-4.43918	29.6671	-2.56674	14.3325	41.7417	-10.6032	-6.24246
0.092	-30.3939	-40.3929	56.2868	29.7545	32.9556	-26.4532	76.1961	53.8116	-25.8572	9.57834	65.8133	7.9046	20.4683	43.356	52.8736	50.6153	-1.34837	30.4834	-1.13643	17.5148	44.5156	-9.79466	-4.04314
0.093	-28.1563	-40.2448	60.3485	30.6424	35.0497	-25.6425	79.0067	51.8579	-24.2214	9.01336	63.8274	5.93024	25.7513	49.7318	56.0297	52.955	2.25225	33.5518	0.905869	20.2446	48.0481	-9.42008	-3.52332
0.094	-25.4862	-39.0146	63.1926	31.5813	38.1518	-23.2178	78.8338	50.7134	-23.6444	6.07881	60.0254	5.8065	32.4539	57.7815	58.7677	55.5877	6.10547	38.2211	4.58783	25.4226	51.5805	-8.36783	-3.29484
0.095	-23.1428	-37.3692	66.9973	34.2398	41.5376	-22.5847	76.145	50.7351	-21.864	7.02641	58.6857	9.58829	39.573	63.8584	61.8238	58.5295	9.40714	42.0576	7.90678	26.4334	52.2484	-7.50122	-1.14905
0.096	-18.7979	-34.6171	72.1327	35.7858	42.9945	-19.9092	74.1099	50.7761	-19.0894	8.76233	57.5811	17.4189	46.1659	69.8079	62.9978	61.6173	12.3907	46.118	11.4892	27.1989	53.3149	-5.94063	1.43392
0.097	-16.3856	-31.4552	77.32	35.6317	47.8222	-13.2407	72.1899	52.4597	-14.5084	10.8538	56.5462	26.2709	50.4895	74.8408	65.7349	63.7981	16.2889	51.4839	16.0998	30.4613	56.0147	-4.25046	2.9453
0.098	-12.9682	-29.259	81.2379	36.0034	52.1442	-7.04308	73.9918	54.0637	-11.0841	14.834	58.7536	35.7703	55.1525	77.3476	68.4685	64.9963	20.9817	56.665	18.7229	34.4254	59.3432	-1.76805	5.51215
0.099	-8.12494	-26.6177	84.2638	35.3473	56.7037	0.529129	79.3304	54.6466	-7.37588	18.7072	61.7866	46.6894	58.5981	77.5798	73.0738	66.7796	24.4907	61.6166	20.5445	37.5879	62.4569	2.00813	9.28335
0.1	-5.24804	-23.7937	89.7422	36.3906	61.8505	6.78558	85.7167	55.3498	-3.90976	24.0722	66.5549	56.3802	60.6412	78.2677	77.2504	66.1088	27.2256	65.8922	24.2453	41.9009	68.1371	4.26758	10.6865
0.101	-2.4077	-20.7318	93.2746	37.2993	64.0603	11.1434	93.1861	55.3575	-2.26388	27.6011	70.9204	62.6743	62.6541	79.2198	78.2557	66.9993	29.4561	68.2085	27.6035	46.8992	75.7709	6.79534	13.6787
0.102	1.22817	-17.3421	95.8222	38.8502	65.3943	13.1527	100.178	53.6602	-0.83287	32.558	72.9104	66.9218	63.7085	78.1007	81.4895	70.1327	32.7163	68.5464	30.3827	52.6721	81.1944	8.59341	16.3078
0.103	3.36526	-13.8042	100.831	41.589	68.3828	17.9983	105.386	52.8766	-1.24489	35.4314	74.6054	68.4324	66.3276	77.8594	83.9037	71.3485	37.1887	69.4131	32.8618	58.2287	87.0901	10.586	16.9496
0.104	5.16571	-9.44916	105.262	42.6444	70.6873	23.2313	110.09	51.9788	-0.347951	35.7568	75.293	68.7236	68.8577	78.2648	84.3292	71.9291	41.993	69.1699	35.2628	63.9118	91.8214	13.7061	20.3768
0.105	7.46717	-5.67	108.36	45.2876	70.9037	26.0433	111.797	48.3213	0.895375	37.4598	74.4545	67.921	70.7678	79.4031	85.8051	70.2465	47.3114	69.8184	37.1134	68.3395	97.2846	14.1235	24.0161
0.106	9.04517	-1.83488	111.1	45.9784	73.6153	29.5921	109.796	45.2399	4.25062	40.1275	75.1367	66.4362	75.5841	81.4708	86.713	69.5818	52.5585	71.255	38.3125	70.0686	101.601	16.6087	27.674
0.107	11.6895	2.26891	112.989	45.0779	76.8435	32.5953	107.77	42.5563	7.05891	43.9058	74.317	67.2847	79.1772	82.5049	88.5512	68.8052	56.0973	71.5626	41.4557	74.2616	100.932	20.3345	30.48
0.108	14.3379	6.39529	113.64	45.5604	80.7822	37.7434	104.389	40.0685	10.1169	47.3623	72.1962	70.0248	83.7288	83.6421	89.4227	68.3916	59.8489	73.1665	43.4842	76.2538	101.284	21.7002	32.2521
0.109	17.2627	9.9917	115.103	46.1394	85.0953	41.3498	98.552	39.3177	14.9608	50.447	72.0932	73.7807	87.02	83.5591	88.5168	70.3286	63.708	75.6936	44.7093	76.4648	102.913	23.6054	34.0246
0.11	20.4721	14.2096	116.479	46.4752	87.4646	44.5891	93.3184	39.8943	18.3765	53.0918	71.9853	78.2661	88.7567	83.962	90.0232	69.6889	65.819	78.7015	48.0987	77.5921	103.673	25.008	36.1402
0.111	24.5099	18.3845	119.62	45.2623	90.0508	49.6574	89.708	40.3468	21.9775	55.5846	73.5003	82.8193	89.2659	83.1065	91.7322	66.8759	67.5443	80.7079	51.3699	78.4702	106.761	27.0943	39.0497
0.112	29.463	20.6857	121.901	45.3393	88.9317	55.5902	90.3318	40.3576	25.3044	56.5785	74.4664	88.6248	88.371	78.7341	93.0626	66.1292	68.4636	81.4794	53.7788	82.8838	110.605	29.9715	41.6984
0.113	32.871	23.2849	123.169	45.4431	88.6465	60.5697	93.311	40.8606	26.7251	58.9917	76.2722	93.9323	87.1717	74.5165	93.3812	63.0941	71.194	81.5195	55.9574	88.6796	113.225	30.7985	44.8547
0.114	38.2438	25.749	123.931	44.8822	90.737	61.3886	96.3233	41.8874	26.7834	63.2722	77.3096	96.7094	82.9019	70.7053	90.7265	59.2126	74.2898	81.8696	58.8925	90.5751	116.164	33.5188	46.8589
0.115	41.4046	27.2145	124.347	44.5313	89.7818	63.3087	99.1767	42.9937	29.1482	65.3784	77.7668	95.8714	81.1537	65.7277	90.1042	58.8942	75.1028	79.3345	60.9359	92.7582	120.342	35.9183	47.5585
0.116	41.7385	29.1036	124.89	44.6061	89.9972	67.5047	98.5722	43.2245	30.3626	68.5552	77.6922	93.5043	79.0572	65.2004	88.8208	55.2121	77.3678	77.0138	62.1228	95.9291	124.72	37.6714	48.4834
0.117	43.8729	29.6585	122.393	43.227	90.9974	68.236	96.4901	42.1075	30.4475	71.602	76.1308	91.4096	77.418	67.705	87.8273	53.5402	79.9052	77.1826	64.6805	96.3868	127.152	39.5324	49.7149
0.118	45.3251	31.7349	119.701	42.1088	92.8955	68.2952	92.8209	39.3077	33.6581	74.0168	75.2659	88.0891	77.5335	66.9072	86.0591	53.7392	81.7065	74.3519	66.9668	96.8169	128.046	38.9753	51.6303
0.119	47.4487	34.3054	118.357	41.3232	94.9243	69.3889	87.9939	37.5311	36.1849	79.8532	72.9639	85.5425	76.2765	67.5127	83.8963	52.1831	84.5902	73.4909	68.695	97.2315	127.44	40.4697	54.5966
0.12	49.8084	36.3892	116.86	39.54	94.5893	70.5247	82.8994	36.1084	38.3481	81.0189	67.8334	83.6027	77.3586	68.781	82.83	51.0556	87.2311	72.9794	70.6153	95.7788	125.384	40.0023	55.2181
0.121	50.6396	39.8625	116.656	39.4487	95.1429	72.7581	77.5846	34.2748	42.2362	82.1574	61.8709	82.9847	77.9162	68.4651	80.107	48.5121	90.0315	72.4681	72.717	93.5507	122.808	39.167	56.8197
0.122	51.9279	41.7081	114.727	38.0345	96.7835	74.3873	74.2357	33.652	46.2663	82.5608	56.6042	83.2768	77.1941	66.7633	78.4524	46.3749	92.4569	74.2842	73.9498	91.6394	121.132	40.548	58.3204
0.123	53.736	42.698	112.481	36.0747	99.1455	76.3256	69.3709	32.944	50.866	80.4335	53.2511	84.6767	76.5719	63.5711	75.8521	45.8392	93.6107	76.2691	74.7025	90.0023	121.296	42.4384	58.2636
0.124	54.6625	43.6383	112.739	36.9981	100.139	78.9758	65.429	33.5147	55.2171	81.7964	52.5288	86.0616	73.1744	61.5736	72.991	42.2336	93.6997	76.164	75.0248	90.3768	120.851	43.4205	60.9424
0.125	56.3997	45.1977	111.382	37.2035	100.292	80.0784	64.694	33.8377	58.8571	82.5738	51.9039	85.6332	68.4641	56.664	71.0421	39.152	94.4612	75.139	74.5652	90.289	118.81	42.6152	61.2428
0.126	59.4411	45.5481	109.085	36.9203	100.776	80.4083	65.4538	32.9873	61.5192	84.2712	49.9271	84.985	64.4386	51.7305	67.4025	37.7863	95.5373	74.0547	73.2524	90.5868	119.757	43.5945	61.3292
0.127	60.8761	44.7474	106.73	37.7823	98.8592	80.9783	67.3414	32.7076	63.2695	86.4198	48.4499	82.3861	59.7588	46.8472	64.6043	36.0077	96.2436	71.2768	72.2028	91.7861	119.618	44.8611	60.4006
0.128	62.2089	45.8227	103.106	38.4236	95.77	82.1481	66.5773	30.6387	64.2608	87.7511	45.882	78.9684	55.7761	42.8112	61.4514	35.2262	96.8507	67.8293	72.3921	91.3607	119.226	45.825	58.503
0.129	64.5529	45.6456	102.043	38.7943	93.386	82.791	64.1804	26.3564	64.7527	87.9726	42.8486	76.0375	54.0755	41.3967	58.1835	33.0317	97.3646	64.7637	72.1331	91.3255	120.35	45.9849	58.713
0.13	66.5124	45.3853	99.1552	37.5895	92.3705	82.0342	62.2489	22.7835	66.3236	86.8977	39.3398	72.7585	54.6396	39.3065	55.4331	32.283	97.9552	60.9398	71.3537	91.1256	118.202	45.593	58.2925
0.131	67.9155	45.2411	96.4423	36.651	89.7279	81.8742	59.3785	18.4133	66.7061	85.5639	33.968	68.8955	55.4078	39.4803	53.0488	31.7971	98.5052	57.9249	70.7792	90.2637	115.672	46.1373	59.1085
0.132	70.0576	44.8599	95.1363	37.0656	89.5043	82.3973	54.3437	13.3542	68.4286	84.1085	27.4392	63.4057	56.9284	40.7983	51.1578	29.4632	99.2726	55.6047	70.8906	87.4705	112.142	44.8604	58.9441
0.133	72.3678	46.6665	90.8138	36.7896	91.5899	82.3898	47.4841	9.81757	70.422	84.1249	20.3595	59.8061	59.7879	40.7515	49.0912	28.0669	98.2855	54.0064	71.0027	84.0989	106.496	42.5135	58.5715
0.134	73.5981	48.423	86.4749	36.7534	90.4107	83.149	39.8534	6.69064	70.7102	82.6114	15.5298	58.1799	60.5936	40.2432	47.664	26.4596	96.2097	53.9559	70.8892	81.1239	101.424	41.5863	58.7631
0.135	74.6468	48.959	83.3677	37.106	88.837	81.415	33.9943	3.6212	74.0043	81.4409	10.4934	57.0465	59.1773	38.0925	45.9332	23.3205	94.8682	54.0422	71.6954	78.1934	96.0423	41.3014	57.8499
0.136	75.6664	49.0957	80.4006	35.9845	87.4492	80.4444	29.6675	2.3466	76.4674	82.2088	5.57472	55.3259	57.0584	32.86	43.0699	19.6798	93.4648	52.8336	72.0025	75.4858	93.6526	42.5971	56.8781
0.137	76.5219	49.7928	76.9905	34.1521	86.0891	80.9227	26.5705	1.89358	76.8327	82.7622	2.53738	54.2481	52.4219	26.704	39.1049	17.5042	92.3538	52.5719	71.6393	72.6921	91.8081	43.2642	56.3783
0.138	77.1577	50.3582	72.539	33.4549	85.2894	81.9568	25.2267	1.07286	78.7191	83.3215	-0.266068	54.1755	47.928	24.4135	36.8205	13.579	92.1524	51.1561	70.6115	72.442	90.3007	42.6688	55.9079
0.139	77.0599	51.0781	69.621	33.7747	82.0451	82.428	24.6708	0.551878	81.4413	82.8087	-1.82307	51.7103	41.8119	18.7624	32.5835	10.8652	91.3239	48.2442	68.9319	69.9791	88.7666	43.0845	54.4911
0.14	76.4583	51.0736	66.6262	32.0247	80.1105	81.2164	24.6132	-0.0705134	83.5084	81.8658	-2.57357	48.0036	34.5944	11.7666	28.6948	10.3548	90.5297	45.3392	66.8654	67.7391	85.9872	43.3387	52.964
0.141	76.2033	50.2223	61.5062	29.9381	80.1949	80.986	22.3323	-1.5269	85.5698	81.0245	-5.09655	42.2572	31.3008	6.99885	24.2837	6.40761	90.0003	43.3719	65.3241	66.3916	84.8426	42.7132	52.8887
0.142	76.9706	50.4873	57.3283	29.8465	78.2538	79.7411	19.1575	-4.89895	87.0745	79.0867	-7.47956	36.262	28.8694	5.90791	19.6762	2.98484	88.5342	41.3844	64.8976	62.3568	82.078	41.9308	51.148
0.143	76.947	50.8342	53.5404	27.9674	76.7613	76.6203	15.5494	-10.2608	87.1865	76.5715	-11.2666	29.9966	27.1024	6.57933	15.4833	-1.09012	86.9695	38.9107	62.9353	59.0841	79.1948	40.8829	48.5789
0.144	77.6362	51.962	47.0367	27.208	75.2021	73.9634	11.983	-14.9953	86.8659	73.4003	-15.4302	23.0585	27.5768	4.20218	11.7654	-4.69093	84.5088	35.7459	63.3358	55.9161	73.1923	38.2333	45.7858
0.145	78.6218	52.3981	40.0791	25.6585	75.1464	72.9063	8.57489	-19.879	86.0938	70.9902	-19.1205	17.2294	26.5765	3.20288	9.40356	-5.85174	81.9176	33.7556	63.9263	51.172	65.7365	34.8695	43.6396
0.146	77.6989	51.8865	35.4757	24.5488	75.2652	73.564	3.61112	-24.6397	86.161	70.1291	-24.0656	11.4178	25.8974	3.12994	5.41005	-8.65413	80.1864	32.3624	62.2656	47.5737	57.6362	32.2903	42.5903
0.147	76.7414	51.7969	32.2201	24.0166	75.8028	70.456	-1.71136	-28.7577	87.1217	67.7085	-28.6451	6.95072	26.0053	1.1803	2.80232	-10.3989	76.9976	30.3207	60.4144	43.6752	47.4928	30.8908	40.5505
0.148	76.6973	51.2326	29.1048	22.4545	76.7605	66.0245	-7.74753	-32.5229	86.7311	62.6228	-33.179	2.18121	22.0011	-1.58154	0.637007	-11.4675	73.9724	29.9993	59.0287	37.834	38.7056	29.4775	37.9345
0.149	75.3332	50.6895	24.3421	21.728	74.2706	63.7713	-10.4655	-35.1372	85.4069	58.025	-35.7911	-2.33695	17.9969	-5.75331	-0.573595	-12.6226	71.0799	28.8586	58.2181	34.0127	28.5325	27.5985	36.5981
0.15	73.5415	50.0311	20.6348	19.8864	74.0982	60.9433	-13.295	-37.8207	84.8546	53.7301	-38.271	-4.19415	12.7454	-12.5284	-2.67684	-14.2105	67.8544	26.8594	56.8988	29.7914	22.397	26.7234	34.3359
0.151	73.5296	48.0304	17.8364	20.5155	72.6591	58.9178	-16.6644	-40.127	84.2484	47.5764	-40.9944	-8.63386	6.17077	-16.7987	-5.55845	-17.5579	65.3266	24.0878	55.2384	26.9953	18.3064	26.2693	30.6097
0.152	74.6704	45.2472	11.5649	20.5842	70.159	56.7615	-18.2765	-42.7259	82.9138	44.17	-38.4632	-13.7636	-1.09778	-19.4193	-7.91217	-19.1066	61.2638	21.9269	53.4086	24.0281	12.5792	25.9774	28.2457
0.153	74.356	43.5256	5.43939	18.842	68.0586	55.2002	-22.1597	-44.9746	81.4413	43.3181	-36.5494	-17.4784	-7.96455	-23.7216	-11.0542	-20.5679	57.8478	21.7057	52.3225	20.1729	8.41101	24.4646	25.8634
0.154	73.94	41.1845	-0.156538	17.7471	64.3336	53.9709	-25.1755	-46.633	80.4232	41.0059	-38.5181	-21.7136	-11.852	-26.0768	-13.566	-23.854	55.6917	18.6874	51.1921	17.8696	3.60519	23.8107	23.7279
0.155	73.3582	39.0555	-4.37168	16.1272	62.3819	47.6709	-25.9574	-48.5605	78.7197	38.6324	-39.5691	-27.9903	-13.8878	-28.136	-16.5067	-24.5008	52.5973	14.4464	49.0074	14.161	0.622548	24.5862	21.8336
0.156	71.0797	38.2259	-10.2149	14.541	61.201	43.5127	-27.8343	-50.8594	78.5945	36.2087	-38.9054	-33.6609	-14.3663	-31.0487	-18.1007	-24.6637	49.9463	12.1443	46.9884	10.9953	-2.96677	23.7104	20.7511
0.157	70.5558	37.3453	-16.7238	13.8778	60.616	40.7379	-29.6668	-55.6978	79.1618	34.4768	-40.9939	-38.1459	-13.7004	-33.6772	-22.2768	-22.8749	45.9169	11.7999	45.1294	7.61905	-9.98895	22.5438	19.961
0.158	68.6864	36.192	-20.4022	13.1579	60.6749	37.2895	-31.9088	-59.9767	78.5212	30.4368	-42.6195	-43.0778	-12.7184	-34.5264	-25.6553	-22.1143	42.075	11.0763	42.1603	4.62447	-18.2471	20.0857	17.028
0.159	66.5763	34.3783	-25.3061	11.7269	60.1859	35.4195	-36.0702	-62.0867	77.0909	27.5942	-44.7456	-46.1377	-12.3552	-36.1936	-26.9058	-22.4983	38.6801	9.43384	39.2638	-0.677183	-25.2579	17.2672	14.7572
0.16	65.2075	32.8498	-29.2527	9.49935	59.4085	32.4376	-40.4897	-64.6701	74.7072	23.8294	-49.3929	-48.2673	-12.017	-37.0077	-29.5816	-21.207	34.883	8.0747	37.3865	-2.58381	-32.7321	14.6732	12.3026
0.161	62.5472	31.0159	-33.0734	8.18	56.7694	30.3289	-44.9283	-66.0968	72.5403	18.1808	-54.1671	-50.8802	-12.0719	-36.0719	-30.1337	-22.0112	32.6944	7.05538	35.2808	-4.30796	-40.4268	12.1533	7.85105
0.162	61.9051	28.15	-36.1529	8.11536	56.5118	27.9726	-48.1827	-66.41	70.2962	14.1876	-57.1992	-53.7559	-14.0601	-39.9906	-32.1718	-22.1347	28.9996	5.01897	33.0774	-13.3298	-47.0093	9.00302	6.34061
0.163	61.7692	25.7694	-40.2049	8.15137	55.7438	26.253	-50.8399	-66.2941	68.6568	10.7048	-58.363	-55.808	-19.476	-43.4947	-33.631	-23.3422	25.6898	3.97124	31.1713	-15.9369	-52.8146	6.92946	3.63958
0.164	60.058	23.0574	-44.6518	7.86492	53.3593	24.1197	-52.3947	-64.9761	67.438	8.53695	-60.3621	-58.3803	-24.5382	-45.2044	-35.3701	-25.8539	22.0635	3.25023	28.9008	-16.0467	-56.5763	5.8946	0.790109
0.165	58.617	19.7976	-47.6491	7.12022	51.9978	21.0319	-52.3334	-64.882	65.4916	5.04859	-62.0428	-61.114	-29.3075	-47.4053	-38.043	-28.6249	18.0016	1.22299	27.8589	-20.1229	-61.0811	3.74204	-0.379977
0.166	56.577	17.1793	-51.2339	6.52774	48.1828	17.7384	-52.8778	-65.8622	63.4952	1.5803	-60.8184	-63.6347	-32.9861	-47.0109	-37.834	-30.1381	14.8941	0.949332	27.1164	-23.2617	-64.2932	2.06352	-2.09204
0.167	53.8161	15.7313	-54.3996	5.07822	43.3485	16.7067	-53.3235	-67.3022	61.6754	-2.06558	-60.1764	-65.1965	-34.2648	-46.0127	-38.9295	-27.9808	10.6863	1.99185	25.1471	-26.5527	-66.2216	0.0374391	-4.09063
0.168	51.93	15.6404	-59.91	3.79465	39.4852	14.7202	-53.4831	-69.3914	60.4133	-5.61633	-61.5513	-65.5159	-35.878	-46.357	-38.1445	-24.7242	6.86399	0.897613	23.4548	-28.4148	-67.2374	-1.9118	-6.48197
0.169	49.1086	15.0067	-65.6052	3.00514	37.4333	11.0025	-53.6428	-71.734	59.0704	-7.50314	-61.4864	-66.7494	-36.262	-42.464	-36.1611	-23.5604	4.2613	-1.57777	20.8557	-29.1058	-67.4633	-2.01909	-6.71959
0.17	47.173	14.301	-70.9664	0.860534	37.188	8.28227	-55.4671	-74.5905	57.7656	-11.046	-61.5235	-68.9897	-37.6953	-41.1092	-38.237	-22.0377	2.32365	-5.10225	17.7318	-31.1357	-72.411	-2.92226	-7.13257
0.171	45.0388	13.9718	-76.3331	0.539791	36.4785	5.4524	-59.5858	-75.8764	56.822	-13.5653	-62.4716	-69.5245	-37.263	-43.5338	-39.398	-21.5678	2.15861	-6.14317	15.9755	-31.6636	-76.3051	-3.25982	-9.17252
0.172	42.7922	13.4172	-80.7565	-0.198509	34.219	3.50986	-63.06	-78.0174	55.444	-16.1401	-61.8552	-71.2924	-34.7877	-44.1469	-39.1918	-23.589	1.3394	-6.8395	15.9461	-32.2456	-78.2259	-3.54105	-9.29969
0.173	41.346	11.6525	-83.5265	-0.058393	32.66	1.09914	-68.2065	-79.2456	53.2445	-20.6394	-60.9661	-74.6873	-33.6928	-46.6361	-42.0734	-24.7366	-0.385629	-9.86328	15.0175	-34.4491	-82.9513	-5.28153	-10.4214
0.174	38.3151	8.46176	-86.1325	-0.138649	29.7519	-2.14891	-71.5715	-79.7746	52.8268	-24.2733	-60.6507	-75.8084	-33.7799	-46.2694	-43.6344	-24.5567	-1.81505	-10.0258	12.4561	-34.0757	-84.8404	-6.21841	-12.4021
0.175	34.7069	6.06445	-90.8093	-1.42229	26.6791	-3.80304	-72.3328	-80.8904	50.3153	-27.3317	-58.6764	-77.1384	-35.1858	-48.4971	-42.8095	-22.031	-4.65058	-11.614	10.1619	-34.0221	-85.1641	-6.49279	-14.1724
0.176	31.7296	3.14789	-92.4004	-0.594931	22.6682	-2.82253	-74.2241	-81.3007	47.1249	-28.9404	-58.1758	-77.3826	-37.2921	-49.1914	-43.1907	-21.9166	-7.87591	-11.7038	7.05328	-34.9819	-85.7147	-6.43875	-16.8756
0.177	29.2523	0.883965	-93.7283	-2.21817	19.0729	-5.36817	-74.5664	-80.6764	44.7799	-31.8814	-58.8384	-78.1017	-40.5628	-47.4461	-43.397	-22.3407	-11.565	-10.4909	4.197	-34.5604	-86.117	-6.83639	-20.2458
0.178	27.7907	-0.970817	-95.1441	-3.2951	17.1057	-7.41615	-73.605	-79.3087	41.3935	-34.2156	-56.4854	-79.8065	-43.1964	-48.2557	-42.6259	-23.9674	-14.7867	-10.5655	0.598262	-34.0984	-86.3664	-7.76422	-22.6429
0.179	24.9618	-1.28384	-95.8298	-2.74257	12.4852	-7.29176	-72.526	-79.2875	38.3808	-36.2065	-54.6646	-80.6478	-45.695	-48.6371	-43.6888	-25.7848	-16.4292	-9.71024	-2.66667	-35.3569	-85.9721	-9.53411	-24.427
0.18	22.3706	-1.77527	-98.1369	-4.02972	9.61855	-7.7928	-70.4156	-79.2611	34.8337	-38.5758	-53.2101	-80.8091	-46.9976	-47.2675	-44.5225	-24.3541	-17.4511	-11.373	-4.41395	-38.4351	-86.7895	-9.8053	-25.0479
0.181	20.6987	-2.32558	-98.4687	-4.94036	7.58695	-8.72128	-70.0837	-78.4782	31.4378	-40.257	-50.4387	-81.1554	-47.5286	-44.7657	-43.4327	-22.7426	-18.6124	-12.4659	-6.12708	-38.4295	-86.8534	-8.85225	-24.7473
0.182	19.4672	-1.04325	-100.056	-5.40786	4.35684	-12.229	-71.9172	-77.1615	28.7772	-39.9956	-48.2923	-82.2629	-46.8116	-42.569	-42.2249	-19.8832	-19.8269	-11.6587	-6.83262	-38.4958	-86.9358	-8.89108	-24.7407
0.183	16.8932	0.184664	-100.06	-5.49198	2.84797	-15.3579	-73.5338	-75.2345	26.1807	-40.1481	-47.0582	-83.0327	-44.7083	-39.9137	-41.9657	-17.5647	-20.9699	-12.3623	-7.00259	-39.0582	-87.6501	-9.67219	-25.2784
0.184	13.722	1.18364	-101.955	-6.55608	0.625814	-17.5559	-73.2171	-74.7543	23.8677	-44.9407	-46.6842	-82.4264	-43.6646	-39.4107	-42.7423	-17.6287	-20.8632	-13.045	-8.57499	-39.7076	-86.2886	-10.0111	-25.0733
0.185	12.4959	2.48392	-105.323	-6.55602	-0.984967	-19.0345	-71.7798	-74.2759	22.8169	-45.9502	-47.0179	-80.6626	-40.41	-39.2016	-41.3436	-16.6041	-21.3554	-12.343	-10.104	-39.816	-85.4107	-9.37762	-26.1099
0.186	11.1953	3.26294	-104.346	-6.38629	-2.65653	-18.6808	-71.4139	-74.7635	20.9537	-46.3813	-47.4316	-80.1454	-37.5728	-38.9106	-40.6645	-13.9462	-22.4654	-10.5014	-11.7658	-38.2802	-84.6918	-9.63917	-26.7932
0.187	8.03474	2.68253	-103.594	-7.19401	-5.05507	-18.4209	-72.3142	-76.3894	19.8526	-48.5616	-46.5599	-79.2271	-37.0362	-38.5003	-38.8973	-14.55	-24.2926	-8.63952	-13.5318	-40.1597	-83.3033	-9.79795	-27.2828
0.188	4.29267	0.785105	-104.85	-7.76845	-7.59776	-17.6985	-72.7971	-77.4186	18.151	-49.3336	-46.7997	-77.4051	-36.7599	-38.7253	-37.7659	-15.6675	-25.311	-7.38971	-15.5798	-38.9581	-81.7893	-9.11343	-26.792
0.189	2.04386	-0.612135	-106.861	-7.64693	-13.312	-18.4469	-72.4106	-77.6942	16.2905	-50.3883	-46.8198	-76.3802	-37.9649	-39.8015	-36.1948	-14.7494	-25.8906	-9.09155	-17.7522	-38.201	-78.9924	-9.57173	-26.1365
0.19	-0.790812	-2.87505	-105.535	-8.04044	-16.8543	-19.6783	-74.7161	-76.7147	14.5085	-48.6039	-45.589	-76.6113	-40.0757	-40.6466	-36.968	-15.6185	-26.1966	-9.70921	-18.6732	-39.3073	-77.0017	-8.77983	-26.4655
0.191	-2.001	-4.60304	-104.775	-8.38252	-19.9536	-18.4973	-76.4798	-75.7932	11.5742	-46.6071	-44.7272	-76.7595	-41.8973	-39.5217	-39.1641	-16.5194	-27.1038	-10.2208	-19.2506	-38.74	-75.4498	-8.85946	-26.068
0.192	-4.50552	-5.51245	-103.47	-7.67527	-23.2548	-19.9355	-76.6941	-73.5412	9.0984	-46.8148	-44.931	-77.127	-44.8419	-38.0952	-38.7184	-15.4648	-29.4302	-12.3858	-19.9113	-39.0526	-73.5346	-9.3103	-26.307
0.193	-7.55992	-5.64362	-103.3	-9.79249	-26.59	-20.9403	-76.5184	-71.7936	6.21054	-46.5781	-43.0809	-76.9798	-45.4347	-38.3871	-40.6086	-17.3506	-31.0417	-13.9998	-22.09	-39.0571	-72.3805	-8.33059	-25.8209
0.194	-7.24131	-4.08891	-103.018	-10.8393	-29.5403	-20.0837	-76.1476	-70.0731	3.62602	-45.9931	-42.7082	-75.6829	-43.7835	-36.1393	-38.776	-18.0498	-32.1389	-15.6151	-23.6946	-39.8887	-70.2458	-9.26871	-25.2735
0.195	-8.59453	-4.11955	-99.7956	-11.6979	-30.6922	-20.3045	-75.7818	-70.0486	2.12916	-46.7649	-43.1826	-74.6121	-42.6454	-35.104	-38.2082	-17.3324	-32.2461	-16.6795	-24.3675	-39.4277	-69.2134	-8.57611	-24.8999
0.196	-8.86192	-2.85448	-99.4552	-12.6111	-31.2558	-21.9527	-73.4031	-71.0631	0.0189149	-48.1128	-41.5804	-72.0064	-41.6385	-31.0634	-37.2956	-18.1198	-32.669	-17.5735	-25.9988	-38.8642	-67.9148	-10.1064	-25.2925
0.197	-10.3059	-0.97469	-96.2007	-11.992	-31.6461	-21.5401	-73.2744	-70.3162	-2.14088	-49.6983	-41.8596	-70.8291	-38.9617	-27.0709	-36.092	-17.5787	-34.6839	-17.0899	-27.6672	-39.34	-65.8104	-11.6938	-25.6988
0.198	-13.0187	-1.22075	-93.5104	-14.3449	-33.1688	-21.6606	-73.1558	-71.4096	-4.77301	-49.4766	-42.3072	-70.8594	-34.8262	-27.7288	-36.2014	-16.2474	-36.1038	-15.6003	-27.1816	-38.5778	-63.1655	-12.0801	-24.7532
0.199	-13.5737	-1.57008	-92.4453	-14.8897	-34.5313	-22.4511	-72.1672	-71.618	-7.7184	-49.321	-39.8729	-69.2687	-33.2561	-26.2603	-33.1182	-16.8958	-37.2555	-15.0723	-25.1194	-40.0448	-63.5009	-13.1119	-24.3869
0.2	-14.0156	-1.56361	-90.3807	-14.5455	-35.9085	-21.563	-71.7852	-71.5095	-8.85502	-48.9956	-39.2776	-67.7708	-32.2432	-24.7408	-32.441	-15.6675	-38.1159	-14.8571	-23.8215	-40.3445	-65.7674	-11.2908	-23.8649
0.201	-14.5589	-1.99294	-86.9564	-13.3917	-37.1764	-21.0028	-69.3385	-70.4953	-10.0006	-46.7569	-39.8343	-66.3419	-32.6262	-23.4205	-32.4516	-17.0464	-37.2633	-13.9307	-22.9972	-39.3173	-63.0911	-10.5849	-24.5749
0.202	-15.7117	-2.85237	-83.3617	-13.6498	-39.658	-19.9693	-70.2405	-67.861	-11.3227	-44.8618	-39.7518	-64.0755	-34.2276	-23.3721	-32.5373	-19.0305	-35.7173	-14.2095	-22.6996	-40.3855	-60.313	-9.65034	-24.8305
0.203	-17.7306	-3.30044	-82.1684	-14.66	-41.7999	-17.4288	-70.9618	-66.0655	-11.8354	-43.2592	-39.3426	-62.7317	-35.338	-25.8111	-33.5933	-17.8527	-34.9532	-16.1085	-23.9743	-40.1059	-59.4719	-8.69114	-24.637
0.204	-18.3239	-3.08385	-79.8178	-11.8582	-44.0277	-18.5643	-68.9618	-63.2516	-12.3662	-41.7134	-37.3739	-60.6989	-35.5794	-26.8331	-32.6176	-19.179	-33.8805	-16.8625	-24.264	-38.6753	-57.574	-8.74967	-24.77
0.205	-19.3375	-2.00802	-78.3109	-11.7861	-46.5834	-17.0529	-67.6175	-59.4617	-13.2858	-40.083	-35.5462	-57.3096	-36.8745	-26.2383	-29.7394	-17.8205	-34.9732	-15.8175	-24.6505	-37.5755	-54.9976	-7.07839	-24.6807
0.206	-20.3402	-1.20136	-75.9565	-12.2827	-48.1601	-14.4474	-66.3529	-57.3154	-14.1401	-38.4894	-32.8082	-55.483	-37.9124	-25.7568	-30.1332	-15.9065	-35.3442	-15.5343	-25.597	-36.2941	-51.3905	-5.14713	-22.7073
0.207	-21.2484	-0.884294	-72.5113	-12.3699	-50.5233	-15.348	-66.7341	-55.4743	-14.1086	-36.5527	-31.5495	-54.9559	-38.4694	-21.119	-31.8533	-14.3742	-34.3366	-16.7622	-26.051	-34.6844	-47.9489	-3.68929	-21.2141
0.208	-22.6751	-0.579932	-70.7832	-12.7034	-52.3037	-15.2559	-65.591	-53.5181	-14.6436	-35.0784	-31.233	-53.0177	-38.4599	-18.346	-30.9416	-11.2698	-35.2139	-18.4073	-27.0992	-34.3364	-49.0852	-2.43191	-20.8719
0.209	-22.5177	-1.37614	-70.3019	-12.4295	-52.539	-14.8968	-64.4883	-52.771	-15.837	-35.9085	-29.3306	-51.6588	-36.4464	-15.8974	-30.5671	-11.053	-35.0569	-19.5707	-27.5696	-34.6491	-49.6048	-2.81282	-19.3364
0.21	-22.5525	-0.768622	-67.6017	-11.5047	-52.5432	-14.7642	-63.2922	-50.8785	-15.2771	-37.0324	-27.5902	-51.1626	-34.0218	-14.5777	-29.2097	-11.7438	-35.6234	-18.8383	-27.4835	-33.0365	-48.5272	-2.87781	-19.176
0.211	-23.34	1.15242	-63.8044	-12.0171	-51.422	-14.5955	-61.9479	-48.8067	-16.4955	-37.9595	-26.6006	-49.2512	-31.2765	-11.5726	-28.6716	-10.9129	-35.5011	-18.7584	-26.6002	-31.3841	-49.6557	-3.96239	-18.8481
0.212	-23.8951	2.30618	-61.0094	-13.0705	-51.4441	-14.5542	-63.0949	-48.2658	-16.9616	-39.2332	-26.0642	-48.5469	-29.4785	-8.34778	-25.8538	-11.6673	-35.3123	-20.004	-24.794	-30.7584	-51.3209	-5.22595	-18.9251
0.213	-24.1546	2.69643	-57.227	-12.2421	-52.3958	-12.5053	-62.3371	-47.0072	-16.486	-39.5852	-24.3491	-45.9037	-26.9238	-10.6397	-23.4904	-13.0154	-35.0353	-19.6155	-24.1841	-30.1867	-50.8576	-5.44604	-18.9669
0.214	-24.8833	2.34093	-52.9985	-12.4635	-52.1113	-12.8611	-63.3782	-45.4537	-18.4365	-40.8693	-22.491	-42.4679	-26.0793	-8.65626	-22.4257	-11.2802	-34.7162	-17.4989	-23.1898	-31.3713	-50.9706	-6.38589	-17.3015
0.215	-24.5004	2.7399	-49.8823	-12.8339	-49.4921	-14.3017	-63.044	-44.2002	-18.8776	-40.9706	-24.3464	-41.1622	-25.1406	-6.9637	-20.7236	-9.57759	-34.562	-16.579	-22.7841	-33.0593	-51.3562	-6.31786	-16.5083
0.216	-24.5445	3.49392	-46.5614	-13.5298	-47.4378	-11.6334	-62.5632	-42.7256	-19.2039	-38.8344	-25.0369	-39.848	-23.3868	-7.86749	-20.5619	-8.78713	-33.7355	-18.344	-23.083	-33.3344	-50.0665	-7.23667	-16.1252
0.217	-25.029	3.94161	-42.7758	-14.32	-46.926	-10.761	-64.1613	-40.6754	-20.7473	-37.9546	-25.8323	-38.5788	-24.0306	-5.80281	-19.4939	-7.00013	-33.9755	-19.8717	-22.8477	-34.7238	-48.1684	-5.59964	-18.2266
0.218	-24.48	4.60685	-40.8738	-13.7606	-44.8544	-9.55734	-62.2084	-38.3924	-20.6777	-36.359	-25.6407	-37.0397	-23.8678	-6.66127	-19.3057	-5.60029	-33.7745	-19.7684	-23.1137	-35.5807	-45.3153	-4.44557	-18.6645
0.219	-25.4842	6.00284	-38.5221	-13.448	-43.8981	-8.15905	-60.4057	-35.2329	-18.9874	-34.9331	-22.3047	-34.5728	-23.8055	-6.51505	-19.0879	-5.16166	-32.0198	-20.0025	-22.4031	-31.8144	-45.287	-5.1902	-17.0079
0.22	-24.5474	5.91361	-36.1105	-13.6237	-44.7894	-7.73576	-57.2465	-32.1139	-19.9849	-35.6889	-21.6823	-32.5061	-24.1072	-4.17905	-20.6648	-2.60404	-30.6822	-19.9984	-22.5398	-32.33	-45.5909	-3.37081	-17.2967
0.221	-24.2913	6.63784	-35.2709	-12.8903	-46.3352	-6.11932	-56.2557	-30.2537	-20.2503	-34.9382	-18.7071	-30.0707	-22.4751	-3.94658	-20.5231	-0.687652	-29.7641	-19.3532	-22.5231	-34.0038	-43.0753	-3.80233	-16.0465
0.222	-25.2419	8.52649	-32.3371	-13.2993	-47.7258	-5.53153	-57.43	-28.8106	-18.8958	-33.1397	-16.0611	-27.3854	-18.9611	-2.74908	-17.1287	1.40564	-28.6338	-20.4511	-21.3471	-33.7108	-40.2743	-4.97019	-14.6754
0.223	-24.195	9.55091	-30.8232	-14.3334	-47.9677	-5.67114	-55.4515	-28.2057	-19.8374	-30.9371	-13.5259	-26.5386	-17.2572	-1.75994	-17.046	1.53659	-27.8958	-21.1566	-21.2932	-32.4289	-37.2618	-4.11591	-13.743
0.224	-23.2441	10.5174	-30.4547	-12.1146	-47.6963	-6.81213	-53.5555	-27.5555	-19.7583	-27.8262	-9.69718	-25.3875	-15.9861	-1.72828	-14.476	1.52243	-27.2885	-19.2006	-20.7085	-30.289	-35.2495	-3.02177	-12.6107
0.225	-23.3958	10.5037	-26.7778	-10.6664	-46.5713	-7.10559	-50.6698	-28.1923	-20.314	-25.5727	-9.1395	-21.951	-13.7343	-0.277226	-12.919	3.47224	-28.656	-19.3258	-20.0092	-32.6633	-34.6701	-3.13023	-12.231
0.226	-23.3746	9.97465	-23.9403	-10.8772	-45.5463	-7.93364	-48.7572	-28.9507	-20.7443	-24.6601	-7.68912	-18.6332	-11.7959	-1.15611	-12.0679	3.77558	-29.057	-19.0202	-19.4157	-31.4666	-34.7866	-2.95671	-12.2154
0.227	-24.0188	9.83374	-21.7574	-11.3218	-45.0944	-8.37448	-48.4459	-30.7137	-21.5261	-23.3448	-5.66941	-16.9795	-10.3359	-1.93952	-10.7845	3.96711	-28.9489	-16.1193	-17.9777	-30.0447	-34.9254	-4.47539	-13.2762
0.228	-23.382	9.52766	-21.0565	-11.3541	-45.2556	-7.18629	-48.3699	-31.6566	-22.278	-22.8597	-6.36733	-15.851	-10.578	0.407036	-9.96699	3.48029	-28.9042	-13.2896	-17.1747	-29.848	-34.4534	-4.76663	-13.1637
0.229	-23.362	9.1668	-19.8628	-10.3958	-44.7919	-7.49507	-48.5525	-30.3044	-22.599	-22.2566	-5.89238	-14.7392	-10.8741	0.354624	-7.93814	3.8913	-27.4607	-12.0708	-15.8402	-29.0391	-34.5312	-3.61419	-13.1671
0.23	-24.3296	8.50635	-17.7816	-10.892	-43.6415	-7.04384	-46.7663	-29.3294	-23.4035	-21.9165	-3.89321	-12.7062	-11.4339	-0.389728	-6.56032	3.52848	-27.6274	-12.2674	-14.5103	-28.619	-34.1304	-3.6867	-12.1488
0.231	-23.5737	8.53938	-17.0184	-11.8773	-42.0521	-4.29759	-45.1307	-27.6617	-22.7283	-21.7521	-3.80989	-11.3757	-11.8877	1.6348	-4.72084	3.5817	-27.4984	-11.7006	-13.5864	-28.5252	-31.5909	-2.49144	-12.864
0.232	-22.498	8.59486	-15.51	-11.8254	-42.5111	-1.96952	-44.1797	-26.1419	-21.8515	-19.7621	-3.22683	-10.558	-11.5581	2.99427	-5.23409	3.88497	-28.0229	-11.9831	-12.1567	-28.2544	-29.5068	-2.57106	-12.8553
0.233	-20.2169	8.46498	-14.343	-11.3326	-44.6794	0.893333	-42.0901	-24.1147	-21.6257	-19.0459	-3.85057	-9.17829	-11.7817	2.61547	-5.74241	4.90452	-28.2725	-12.0178	-12.2281	-26.7849	-27.5768	-2.45104	-12.2217
0.234	-18.5299	9.34891	-11.5704	-10.0391	-45.0618	0.630995	-40.9951	-22.5899	-21.1387	-18.1317	-4.25828	-7.9998	-10.7482	4.16444	-5.23449	6.11817	-27.778	-10.7673	-13.1728	-24.6136	-25.4531	-2.06122	-11.1106
0.235	-18.4801	9.83543	-10.1341	-10.2328	-46.3973	1.3494	-41.7839	-21.71	-19.68	-15.5492	-2.93961	-6.47399	-9.06145	4.77556	-4.06801	5.9257	-28.0164	-10.4922	-14.1178	-23.4291	-22.601	-1.91214	-8.27616
0.236	-18.3975	10.7355	-9.76142	-9.9863	-46.5104	2.13867	-39.3743	-18.9402	-19.6899	-12.6965	-3.93797	-5.50232	-7.19329	6.29765	-1.34604	5.50702	-28.4573	-8.26577	-13.5384	-21.9774	-21.3517	-2.5969	-7.70014
0.237	-18.22	11.9496	-8.28892	-8.61131	-45.9196	1.72881	-36.8812	-15.6207	-20.5863	-11.363	-3.04538	-3.17481	-4.82412	9.47649	-0.502495	5.17314	-28.1704	-6.78475	-13.1107	-19.8709	-21.0431	-2.48759	-7.14612
0.238	-18.5591	11.1077	-7.73159	-8.84734	-47.3469	3.03169	-36.5829	-14.1894	-19.6921	-10.0889	-1.28751	-0.0541877	-3.40657	7.97378	-0.392382	7.01295	-25.9267	-5.91868	-12.4844	-17.2504	-19.7084	-1.38952	-6.40612
0.239	-19.241	10.3282	-6.67959	-7.81551	-46.6706	1.91237	-36.0368	-13.6556	-18.7835	-8.49725	-1.74536	0.903496	-1.90989	6.51916	-1.3858	6.35281	-24.1612	-4.9563	-11.265	-15.2921	-18.2342	-1.79824	-6.22424
0.24	-19.3052	9.6725	-5.00206	-8.68061	-43.3563	4.98554	-34.5545	-12.1449	-18.6533	-9.50433	0.158716	2.66859	-0.879209	7.46897	-1.85561	7.17024	-21.5587	-5.52056	-11.8543	-12.0143	-16.3986	-1.59965	-5.14274
0.241	-18.5138	8.88285	-3.61578	-10.4175	-42.0691	5.81321	-32.6092	-11.9223	-18.1233	-9.86627	2.36098	3.83792	-1.03772	7.82996	-0.790039	8.94153	-20.3905	-4.14537	-11.4696	-12.4022	-13.7023	-2.79916	-4.52133
0.242	-18.5199	9.87506	-1.37771	-9.53462	-40.2223	3.82426	-32.853	-11.1517	-18.7453	-7.5019	3.3203	3.83633	-0.736095	7.43643	-1.32543	7.07937	-19.5998	-5.54804	-11.5382	-15.2663	-12.3794	-3.00509	-6.00459
0.243	-18.6602	10.3575	0.239095	-9.11675	-39.1743	4.85757	-32.2229	-10.4582	-19.2054	-6.80889	4.27767	3.94207	-0.298887	5.13922	-0.536421	7.36514	-17.993	-8.33507	-11.3145	-15.5211	-13.5629	-2.52401	-5.50946
0.244	-16.8583	10.0919	1.59603	-8.22954	-38.3791	5.21125	-30.9185	-11.1426	-18.4914	-6.31246	4.4727	4.27277	-0.210451	5.78629	1.13847	7.26499	-17.8498	-9.644	-10.5497	-14.7164	-14.0832	-3.67389	-5.50733
0.245	-15.452	10.81	4.01682	-8.24391	-37.2479	6.81822	-28.0976	-11.436	-18.3229	-6.49339	5.42088	5.01315	-0.66868	7.25655	1.56172	6.16456	-16.7722	-9.72541	-10.5821	-15.9893	-12.7638	-3.05579	-5.43043
0.246	-13.8602	11.0972	4.54776	-8.73103	-37.5517	7.22671	-24.4048	-10.601	-18.3385	-5.99075	6.50144	5.588	-1.08812	8.06928	3.10507	5.63634	-16.2507	-8.69601	-10.0495	-16.3892	-11.8037	-3.17893	-5.28247
0.247	-12.556	11.4237	4.81575	-8.2636	-39.4116	6.67231	-23.4726	-10.8797	-18.3236	-4.32172	8.72087	6.52346	-1.58328	9.55243	4.4441	5.90699	-15.2082	-6.54231	-9.90661	-13.3981	-11.5817	-3.52542	-5.30619
0.248	-11.3809	11.9929	6.69933	-7.57357	-40.2101	7.09814	-23.0571	-10.7203	-18.9373	-3.56466	9.70397	6.68239	-1.47169	9.34875	4.41473	7.84024	-14.8343	-4.36263	-9.59635	-13.111	-10.704	-2.92963	-6.61208
0.249	-10.651	12.2254	5.82531	-5.7727	-37.8311	6.56654	-21.9253	-9.01344	-19.0916	-1.20619	8.28536	7.00857	0.476353	10.8886	6.57685	9.76603	-14.6906	-4.76309	-7.64304	-11.5216	-9.70739	-3.33686	-7.21636
0.25	-9.72047	13.3307	5.72401	-5.33387	-36.1176	7.66108	-21.6942	-7.58205	-18.0505	-0.519616	7.71481	6.99491	1.57378	12.976	8.39429	10.8852	-13.4617	-3.42778	-5.56476	-10.0433	-7.54786	-2.69309	-6.2345
0.251	-8.62217	13.9725	6.76215	-5.03813	-33.8364	6.07874	-22.0001	-6.57866	-17.0175	-0.386074	6.48996	7.75936	2.72042	13.6333	7.20965	11.3985	-12.5761	-2.04435	-4.45002	-9.86245	-4.16178	-2.23435	-6.86782
0.252	-7.52362	14.21	8.42194	-4.90036	-33.7011	6.88513	-21.5832	-7.61015	-16.0911	0.363517	4.11443	8.16953	4.97919	12.7136	7.99125	11.691	-11.9794	-1.03719	-4.30761	-9.4606	-2.95636	-0.0454649	-6.96542
0.253	-7.1694	15.19	11.5804	-5.57717	-35.0801	11.1509	-20.7446	-7.52878	-15.1247	0.40593	4.89611	7.5178	5.14269	13.2367	9.28948	9.09006	-12.7777	-0.991645	-4.34115	-8.48464	-1.81343	1.19709	-6.24868
0.254	-6.66265	15.9753	12.3152	-4.30629	-35.4102	10.5088	-19.6848	-6.2431	-14.6952	-0.558038	7.31911	8.94995	6.62693	13.4851	9.32559	7.61696	-12.5602	-2.84982	-4.38523	-6.79911	0.22549	0.849058	-5.94946
0.255	-5.26816	15.624	12.8488	-4.04044	-36.0773	10.0378	-17.2994	-7.14763	-12.8086	-0.963136	7.6867	9.55075	7.5579	11.065	8.86168	8.56254	-11.9213	-3.23165	-4.4489	-6.6489	0.61507	4.45041	-4.54958
0.256	-4.28395	15.6338	12.6045	-4.43972	-36.4539	10.709	-14.0417	-7.09005	-12.588	1.57663	8.15148	10.0392	6.00002	10.9545	8.28132	9.38421	-11.2241	-2.21172	-5.04989	-6.23701	1.77693	4.89943	-3.59782
0.257	-2.89912	15.439	12.1344	-4.26992	-36.4403	12.119	-12.7331	-5.8678	-12.9524	2.38269	6.64582	10.17	5.79562	10.9517	9.68509	9.95715	-8.45117	-3.41112	-5.91981	-6.69375	3.79161	5.3222	-4.40155
0.258	-3.16969	14.2563	12.795	-4.23235	-36.4408	13.979	-12.7356	-4.07262	-11.3526	3.16445	5.52091	9.73656	5.07056	9.38278	9.81411	9.19423	-7.76486	-0.923606	-6.31104	-6.40806	4.61153	5.82489	-3.62825
0.259	-3.16147	14.1312	12.8143	-2.85729	-37.0733	14.0596	-10.6127	-2.65403	-11.9403	5.69798	4.67928	9.87526	4.59407	9.54039	10.4356	8.13698	-8.19691	-0.481934	-5.53165	-8.878	4.45545	5.15595	-3.94804
0.26	-1.16675	13.7606	12.4083	-1.6486	-35.0013	14.9943	-10.4952	-3.13869	-12.6013	6.28304	3.84771	9.19727	5.3542	9.92533	11.3375	8.34991	-8.43894	-3.28116	-5.75485	-7.96644	2.94417	5.40112	-4.54333
0.261	0.46759	13.1316	13.6621	-1.75953	-33.9106	14.1492	-11.6508	-3.2589	-12.1004	8.12232	5.19497	9.09625	5.57861	9.37492	12.2458	8.87767	-8.94989	-1.78614	-5.61743	-6.8403	2.83131	3.66637	-4.69931
0.262	0.66892	12.7285	14.4821	-2.7888	-33.6525	13.6323	-9.97136	-2.24835	-11.5105	7.94179	3.87465	9.9959	5.3167	8.79791	13.3873	6.64883	-8.01479	-0.806299	-4.97821	-8.48443	4.40396	4.52392	-4.641
0.263	1.88794	13.2972	16.6958	-2.17154	-32.0321	14.7158	-8.60362	-1.62572	-11.02	7.71866	3.41343	10.1434	4.62919	8.32668	13.6732	6.32972	-7.85712	-0.181526	-4.6648	-6.72203	5.70085	4.84931	-4.60538
0.264	2.89435	14.5815	17.7486	-1.46245	-29.7912	15.6199	-7.07947	0.25955	-10.4632	6.92047	1.42995	11.1674	4.13407	6.5316	12.9628	8.22328	-9.19774	-0.844049	-4.87711	-7.45628	5.02969	6.02993	-5.14121
0.265	4.53689	14.5758	16.2546	-0.0123016	-28.0829	14.9307	-5.68127	1.95285	-9.34202	3.48364	-0.479301	10.7589	4.9215	6.58549	12.394	9.02138	-8.2755	-1.09757	-5.56059	-7.94146	6.21642	6.09752	-4.66647
0.266	6.50131	14.2706	16.5505	1.22074	-27.8695	14.4023	-5.4884	2.87276	-8.34654	2.54011	0.255165	9.49428	4.65648	7.51249	13.5707	9.19834	-8.11416	0.102078	-5.07164	-7.25214	8.37111	5.72038	-4.8527
0.267	7.8241	15.453	17.1855	0.765813	-28.2372	16.4986	-6.37991	4.04034	-8.64916	1.88575	-1.13105	10.2982	4.51377	8.68584	12.8926	10.335	-8.70733	1.13096	-4.04533	-6.08452	8.2789	6.75528	-4.46031
0.268	9.60179	15.2303	17.8956	2.61949	-27.4962	17.6502	-7.52919	4.61101	-7.42763	2.13512	-0.047322	9.86001	4.12672	9.90681	12.7024	9.33374	-6.34229	1.16913	-3.31953	-5.34779	9.2776	6.22562	-4.1017
0.269	10.484	15.1066	19.3426	2.67587	-26.7609	16.4494	-8.95976	4.77576	-6.56571	2.77525	0.0232591	10.0364	2.81571	7.5032	11.7163	7.82645	-5.51699	0.780153	-2.78852	-4.06451	10.9268	5.82447	-4.31895
0.27	11.8502	15.7463	20.338	2.49148	-26.6203	17.5255	-9.37515	5.2098	-7.2118	1.94819	-0.259506	10.8699	2.74669	8.33693	12.846	7.84059	-6.73565	0.418927	-1.00307	-3.33153	12.1413	4.92055	-4.11864
0.271	13.3585	16.0968	21.3567	2.64115	-26.7178	18.946	-10.0451	5.14009	-6.47343	1.29737	0.81468	11.2393	0.688334	9.1353	14.4011	7.44723	-5.74379	-0.182468	-0.269798	-4.86551	12.7231	5.59164	-3.97394
0.272	14.9264	16.3729	21.4712	1.89584	-27.7687	19.7754	-9.22199	3.16235	-6.528	2.15373	1.3255	11.1224	-1.21649	7.99598	13.2007	7.1155	-5.40087	0.845959	0.17723	-6.41786	12.4477	4.58122	-3.72941
0.273	15.9567	16.0518	21.3369	3.72393	-27.3679	21.0118	-6.76047	3.41176	-5.26476	3.92664	1.68785	11.1709	-1.16302	8.60579	14.7539	8.36825	-4.74972	0.791657	1.09663	-7.68829	12.168	3.10016	-2.82145
0.274	16.1161	16.3279	21.2589	4.10256	-27.5901	20.3905	-5.56938	3.567	-5.03387	5.85493	1.99473	11.4619	-0.710473	4.82668	12.4478	10.6432	-3.33221	1.24686	0.632067	-6.90549	11.5682	3.76799	-3.57995
0.275	17.5809	16.0537	20.0939	2.18833	-27.6203	20.0999	-4.49031	3.30595	-4.66335	7.37216	1.7981	11.3146	-0.0716688	5.62543	10.2666	10.0424	-3.43362	1.83101	0.0409861	-5.85276	12.2551	3.01581	-4.43165
0.276	17.9311	15.5348	18.9745	1.48038	-26.5131	19.5339	-4.93072	3.81603	-2.92155	7.70883	0.92132	11.6818	-0.146773	4.20186	11.21	10.4967	-3.64513	1.99944	-0.734283	-5.07457	13.8649	3.26703	-3.70945
0.277	18.4317	15.2364	19.3331	2.66743	-27.4703	19.4003	-6.07856	3.99592	-2.8147	7.65138	0.849995	10.4217	0.603754	2.33691	10.8302	11.1461	-3.86305	1.64577	-1.14266	-3.70816	14.2984	3.03964	-3.90735
0.278	19.3114	14.2784	18.6293	1.79971	-26.4208	18.7794	-7.00251	4.89438	-2.36594	9.91801	0.65569	8.87229	2.03809	4.93247	10.2928	10.6745	-2.65963	-0.204215	-0.992532	-4.1947	13.3383	2.87475	-6.29924
0.279	18.9102	14.043	18.6357	1.4641	-26.595	19.4795	-5.96558	5.73048	-1.41587	8.57576	0.97191	9.66406	2.25712	3.43042	10.4692	9.69284	-1.68476	0.940391	-0.7427	-5.6199	11.0059	4.04713	-7.87353
0.28	18.2986	12.6723	21.3866	0.429311	-25.35	19.4742	-5.26205	5.39097	-1.46565	6.17448	1.02647	10.54	1.32908	3.18839	9.98673	7.74185	-3.02026	1.52375	-0.310562	-6.00739	11.8925	3.95811	-7.19518
0.281	18.0284	11.6393	21.6062	-1.30763	-22.6794	18.3858	-4.99384	5.56233	-2.11885	4.97147	1.14658	10.6764	0.963147	3.44077	9.37767	7.71817	-2.85219	1.53818	0.330401	-6.84161	13.4851	4.66515	-7.71122
0.282	18.692	11.6106	21.6639	-1.40507	-21.1702	19.1265	-3.383	4.72833	-1.74047	4.99459	2.65369	11.279	-0.159732	1.58429	10.7041	7.14563	-2.09067	3.04005	0.761422	-6.95195	12.8281	6.11562	-7.53469
0.283	19.6296	12.0408	22.4533	-1.33402	-17.9612	18.7416	-1.14745	3.73073	-1.11589	6.51283	4.67084	11.9449	-2.25295	0.747133	11.1315	7.33553	-2.36	1.07968	1.35528	-7.13896	12.8111	5.44828	-6.57741
0.284	19.958	13.3919	21.2512	-0.204671	-18.3758	20.5212	-0.305415	2.77458	-0.454554	6.97222	5.72912	12.4051	-3.36804	0.613783	12.3693	7.69858	-2.1436	0.700801	2.20966	-6.14816	12.6732	5.08342	-5.78888
0.285	22.1013	14.3577	19.6482	-0.127998	-17.9	21.1559	-0.46296	2.23493	0.165596	8.80811	5.36536	13.5501	-4.8012	0.244329	12.4783	6.91226	-1.81769	1.40582	2.08771	-3.90771	12.545	5.68184	-4.7547
0.286	23.0545	15.0442	18.7156	-0.825262	-16.2415	21.0531	0.403041	3.59902	-0.513278	12.8735	3.82577	13.1259	-5.41474	0.606028	11.535	7.56928	-1.47439	0.874732	1.43033	-3.935	10.3441	5.63027	-5.07825
0.287	23.3793	15.2774	20.4279	-1.15288	-17.4416	21.6262	0.757915	3.66549	-0.614592	13.9159	3.14729	10.9154	-5.33313	0.715066	11.6963	9.36328	-1.75047	2.44022	1.29316	-2.96109	10.0444	6.12637	-5.26668
0.288	24.9522	15.301	20.8939	-0.7515	-16.2125	21.7948	2.19435	3.33462	-0.678356	15.158	2.56109	9.05294	-4.59923	0.762153	11.9577	8.74711	-1.82729	2.63051	2.65651	-1.63352	10.4235	5.89867	-5.30353
0.289	24.0802	14.6035	19.323	0.196339	-15.6038	23.1621	3.58576	3.9547	0.440314	13.7086	0.937207	8.27444	-3.70058	-3.13218	13.1461	8.56167	-1.17614	2.3003	3.33801	-1.88084	9.46524	6.64923	-4.87226
0.29	24.5467	14.5729	20.3092	-0.168798	-14.8997	23.3168	2.452	4.46176	1.36382	12.0877	-1.36578	6.85468	-3.98234	-5.60755	13.3307	10.1963	-0.567304	2.54781	3.37163	-2.70621	8.79729	7.65381	-5.11219
0.291	24.7792	13.2277	20.1941	-0.670252	-13.2964	21.7293	2.97219	3.31515	0.866354	13.4427	-3.10499	6.52966	-4.40329	-6.23593	11.9206	10.8503	0.288727	0.783812	4.17566	-2.74098	7.28303	8.24173	-4.78391
0.292	24.0712	11.8051	19.6559	-1.12729	-12.0468	21.2147	0.808794	2.2462	0.569024	11.8119	-3.04158	7.47081	-5.27628	-5.77569	10.5813	11.2779	0.059042	0.820417	3.75754	-2.86121	6.38333	7.8637	-3.50944
0.293	24.619	9.94456	19.2356	-0.61254	-11.3233	20.1745	-1.65497	1.59204	-0.653349	10.0207	-1.99687	7.30982	-5.44234	-5.62191	7.99323	10.3406	-1.23415	1.97375	3.36024	-1.59822	6.03355	7.4221	-3.8082
0.294	23.4161	7.78946	17.82	-0.479948	-12.7255	16.3123	-1.55372	1.50115	-1.53054	9.60852	-2.19149	7.68925	-5.1235	-7.39443	8.26756	10.6569	-2.10084	0.641179	3.82262	-1.24774	7.02717	6.85809	-5.53657
0.295	23.287	7.06358	17.7068	-2.21789	-10.8636	14.2821	-4.69892	1.63127	-2.50964	9.70861	-2.40241	7.69816	-4.92463	-7.12827	9.25679	9.40406	-2.6634	0.327106	3.52465	-1.9506	5.42808	6.107	-5.97465
0.296	23.1874	5.87216	16.7199	-1.97835	-8.83118	15.52	-5.25591	0.472856	-3.23256	8.52863	-1.25182	7.97709	-5.8156	-5.26501	8.99604	7.6876	-3.65663	-0.701283	2.62444	-0.795069	4.25907	6.4473	-5.72598
0.297	23.6129	5.9307	15.7099	-0.983841	-7.76953	13.6044	-2.54739	0.451095	-2.63847	9.54828	-1.82178	8.14719	-6.84576	-6.73428	9.49846	7.37263	-4.12228	-0.377044	2.00102	0.599131	4.36961	7.35094	-6.06731
0.298	23.6367	6.87067	16.2569	-1.12062	-5.65525	13.4912	-1.00558	1.41012	-1.91367	10.8435	-1.01673	8.59339	-6.91756	-6.75686	9.02819	4.46989	-4.7265	-2.54567	1.45195	0.0292276	4.49867	7.54549	-6.41196
0.299	23.4802	8.64793	15.1969	-2.33313	-6.55406	15.9505	1.29346	2.14443	-1.20645	11.1289	0.68695	7.7837	-7.09573	-5.61827	9.13412	5.54482	-5.20234	-4.02541	0.774401	0.763337	5.98596	7.48949	-5.96142
0.3	24.2978	10.2273	13.5756	-2.10493	-7.26546	14.3434	1.96666	2.23987	-2.24968	8.41822	1.42461	7.06006	-8.38814	-5.25548	8.21179	7.46077	-4.69535	-3.09424	0.540593	1.56187	5.36777	7.35993	-5.4755
0.301	24.2299	11.2441	12.6619	-0.501382	-7.56885	13.8597	1.26697	2.77974	-4.02171	4.75973	1.58118	7.80809	-8.8297	-4.30907	7.02649	6.88982	-3.72164	-4.9131	0.847315	1.15852	4.12444	6.88894	-5.45152
0.302	25.034	12.7019	11.7739	-1.20099	-7.39232	12.6267	2.23	2.74211	-3.63544	4.72761	1.9138	6.57474	-8.04252	-3.24254	7.93819	5.72208	-2.77043	-2.94112	2.0367	0.599023	5.11402	7.08583	-4.63604
0.303	25.5599	11.6802	13.9494	-1.32732	-8.31785	12.0337	2.6754	1.05326	-3.80184	3.38671	1.78502	5.6663	-6.62335	-1.64299	8.73736	7.24598	-3.37434	-0.234253	2.61261	0.814115	5.85885	6.87966	-4.2729
0.304	25.6389	11.6213	14.1494	-0.914313	-10.0413	12.6521	3.84278	-0.0242322	-4.77078	2.1185	0.191189	5.59246	-6.45181	-2.3154	9.71231	9.68976	-2.64442	0.64466	3.23062	1.87068	7.64277	7.28376	-3.91743
0.305	26.0478	12.029	15.3055	-1.66648	-10.0258	12.9692	4.64883	-1.20241	-4.14425	2.28557	-0.703484	6.29461	-7.6292	-2.73685	9.47128	10.0649	-0.321961	1.34753	4.40649	2.75197	6.14224	7.41111	-3.64218
0.306	25.5019	11.7751	15.977	-2.73149	-8.44854	12.3388	5.26259	-1.04268	-3.70855	2.74476	-0.792764	7.53083	-7.67846	-3.474	9.61252	10.0276	-0.135314	1.19371	4.49223	4.36115	5.5142	6.78588	-3.48452
0.307	25.9663	10.9945	14.6507	-2.44433	-5.90913	12.0115	8.0896	0.080738	-2.12761	3.52301	-1.28176	6.93878	-7.86743	-1.49271	9.17131	9.72699	0.732378	2.89959	4.40451	3.79253	7.70319	6.99082	-2.3163
0.308	26.65	9.65732	13.9962	-3.44619	-4.38359	12.6468	10.3044	0.921006	-1.2719	5.22648	-0.199844	6.09278	-7.58654	-0.938059	9.06814	9.99555	1.2806	1.68247	4.34625	3.43995	7.30659	7.35296	-2.24898
0.309	25.7422	9.84815	11.1472	-4.01962	-4.68834	11.2471	9.69925	0.00385083	-1.23554	5.62407	0.749465	6.48049	-7.06089	-3.96074	10.4175	8.78434	0.731109	-0.771716	3.59654	2.57579	7.0742	6.44578	-2.30611
0.31	26.0613	10.3619	10.5102	-4.14165	-3.38286	9.47804	9.49874	-2.83291	-1.50424	5.49315	0.815037	5.3807	-6.8648	-3.3083	9.28636	8.71894	-0.460958	1.65056	2.25369	1.66249	5.93085	5.77726	-1.40619
0.311	25.5311	10.5751	10.1921	-4.40892	-2.96308	8.79371	9.81039	-3.78914	-1.73714	4.6301	0.615833	3.71158	-7.10329	-3.77474	6.89215	8.66893	-1.64175	0.455702	0.433815	0.802889	5.64268	4.36349	-2.34447
0.312	25.3357	10.0106	11.4337	-4.40727	-3.52953	9.87236	8.6707	-4.7816	-2.46545	4.29919	0.0859569	2.40245	-6.53355	-3.98516	5.64234	5.95915	-2.4139	1.14108	-0.524947	0.610194	6.73011	3.06399	-2.43287
0.313	24.8043	10.3029	13.2838	-4.45487	-3.98643	9.67484	7.14484	-6.37072	-3.17234	6.49257	1.6612	1.50915	-5.90194	-3.53388	5.17109	5.15374	-2.77419	3.23476	-0.418134	2.21865	6.20319	3.57071	-2.93012
0.314	23.669	10.8976	12.2485	-5.04616	-3.93023	9.13547	5.50685	-7.11097	-2.64418	5.95476	2.01514	1.86836	-6.4511	-5.75734	4.66401	7.16577	-2.95704	3.04471	-0.988373	1.58091	5.14737	3.7041	-3.79427
0.315	23.4707	10.4525	11.462	-5.70126	-4.34409	10.6433	3.11107	-6.60192	-3.01523	4.21946	0.62381	1.27461	-4.90387	-8.21191	3.49605	9.1633	-3.4735	4.43835	-1.44996	1.56033	4.43428	3.3336	-2.30223
0.316	22.524	10.273	11.6944	-6.10839	-4.54767	9.92661	1.27922	-5.31672	-3.54683	4.58139	-0.483226	1.33007	-3.62791	-8.38407	4.64625	10.1459	-2.79783	3.54427	-1.53563	0.679794	4.98097	2.60996	-1.73611
0.317	22.0803	9.86033	11.5764	-7.2496	-4.54123	7.62842	1.23425	-5.16507	-4.53875	5.14684	-0.851965	0.530515	-3.80745	-7.00476	6.05099	11.0017	-2.84431	2.83754	-1.29964	-1.88835	5.72721	4.22247	-2.15941
0.318	21.6206	9.68929	11.5655	-6.80106	-4.81785	8.92395	-0.405315	-5.32912	-5.64654	4.28258	-1.24075	0.883448	-2.65824	-8.39311	6.3857	12.139	-2.22792	2.28453	-1.15626	-1.56973	5.54465	3.40707	0.374566
0.319	21.9273	9.13877	11.9337	-6.60773	-3.90313	11.316	-1.37729	-5.49499	-7.62827	5.38105	-0.670283	0.924337	-2.02546	-8.54125	8.0333	13.5223	-0.819061	2.03912	-1.1986	-1.48283	5.45097	3.26248	0.658071
0.32	21.5959	8.8104	12.1797	-6.84709	-3.44382	12.2749	-0.403463	-5.55153	-8.46844	5.61996	-0.259411	0.227143	-1.69862	-8.35702	7.27363	13.7836	-1.30278	3.78067	-0.0271281	-1.27298	5.1825	4.73811	1.00185
0.321	20.8209	8.26385	12.438	-5.717	-2.13186	11.9058	-0.170616	-5.71474	-7.35958	4.74881	-0.817204	1.40809	-0.851611	-8.0281	6.57368	13.7935	-0.489652	1.92841	0.649356	-2.17519	5.89301	5.66614	1.43907
0.322	20.3449	8.32401	10.8836	-3.70319	-2.21925	13.0231	0.311214	-6.57816	-6.21139	6.25239	-1.10199	1.66568	0.184282	-5.7529	6.71099	12.1403	0.715434	0.375655	0.40398	-1.86071	4.59713	7.34795	1.26735
0.323	19.7311	8.71054	10.5204	-4.55101	-1.18718	12.9737	2.81515	-7.03655	-5.25695	6.56209	-2.23012	1.16454	0.299257	-5.94577	4.93843	10.8126	1.9027	0.254581	0.513752	0.659859	3.80031	7.42206	2.15009
0.324	19.2434	8.30947	10.413	-5.3281	-2.19209	11.1472	6.33675	-7.02727	-4.03751	6.77164	-2.04304	-0.940843	-1.18565	-6.46373	3.86249	10.8538	1.71875	0.347376	-0.163083	0.199765	6.32409	8.66061	1.52802
0.325	18.6748	8.49496	8.96365	-4.35483	-2.84108	12.073	6.63098	-7.30975	-3.53123	5.26222	-2.4694	-2.15501	-1.71854	-5.07179	1.55428	10.4748	-0.0879579	2.40571	-0.213282	0.487367	7.37659	8.89598	2.38478
0.326	18.1123	8.69576	7.7404	-4.52139	-2.03956	10.4526	6.00198	-7.37734	-3.31685	3.19276	-2.72981	-2.30792	-2.03795	-5.92417	-0.232172	10.5837	0.00561396	2.26534	-0.37967	0.430146	7.05933	8.00504	1.45985
0.327	16.4883	8.86027	7.81056	-4.98991	-3.04149	7.25446	5.06894	-7.04212	-4.59159	2.05278	-2.7804	-3.47501	-2.00461	-6.42607	-0.416101	8.93535	0.096694	2.62457	-0.544135	0.185617	5.35393	9.96799	0.312441
0.328	16.4266	8.38539	4.63034	-4.1974	-2.51105	7.16498	4.47538	-6.5934	-5.84059	0.481781	-3.3198	-4.87593	-1.47954	-6.94993	0.425822	6.61488	0.281872	1.69775	0.352682	0.858697	4.33022	8.96615	0.145329
0.329	16.6492	8.38012	-0.0530936	-2.94215	-4.19078	7.34015	4.19211	-6.49984	-6.56953	-0.312776	-4.45329	-5.99469	-1.22579	-7.24344	0.223778	5.93811	-0.112002	-0.49155	1.19578	0.36798	3.2945	7.61264	-0.591481
0.33	16.4939	8.53373	-0.114927	-4.49428	-4.27716	7.9511	0.907495	-7.00868	-7.85595	0.398541	-4.97202	-5.38131	0.172173	-5.65512	0.933245	2.92006	0.189196	-1.81894	0.995585	0.945538	1.60121	8.13651	-1.33179
0.331	16.7807	7.42072	1.03498	-3.64458	-1.41744	8.63445	-0.662907	-6.52677	-7.41162	-0.675865	-4.62176	-5.49963	0.417975	-7.25408	1.12995	1.25012	0.40522	-1.95217	0.0368902	-0.0812869	0.53707	7.53221	-2.43154
0.332	16.9587	7.39912	0.673005	-2.79791	1.06786	10.9188	1.85138	-6.51476	-7.31897	-3.1863	-4.58651	-6.18183	-0.217954	-7.89831	-0.275839	3.09799	0.810613	-0.712372	-0.431221	-0.499894	1.18797	6.65309	-2.6274
0.333	17.8269	6.63863	0.654024	-2.57889	2.97409	12.7318	2.56877	-6.64302	-6.0668	-2.58386	-4.6247	-5.3966	-0.632592	-6.50022	0.399152	4.10034	1.64256	-1.37993	-1.25795	-0.503271	1.5257	6.6551	-2.75167
0.334	17.8942	6.19687	1.27294	-2.59648	1.75675	10.9026	0.948744	-5.91181	-6.32958	-3.85497	-5.62117	-4.48205	-1.50891	-6.56015	1.33247	5.82783	0.76096	-0.633121	-1.75482	-3.03711	1.61878	6.3538	-3.11309
0.335	18.2939	6.55192	-0.107257	-3.51136	1.88474	8.96045	-0.860417	-5.9794	-6.59873	-3.87703	-6.421	-4.50994	-0.765902	-5.46737	2.46767	5.82258	1.10754	1.7417	-1.48099	-2.55986	1.81527	5.79508	-1.99769
0.336	17.8213	6.48351	-3.59078	-2.54179	2.51439	9.83362	-2.17526	-6.10034	-6.0302	-2.27277	-6.83407	-4.09578	-0.0460598	-3.83244	4.10455	6.75044	0.303711	1.21278	-1.80506	-0.50902	0.391225	6.85425	-1.37064
0.337	18.206	5.49331	-6.15984	-2.73438	2.62771	9.41798	-1.06663	-4.6433	-6.30028	-3.09337	-6.51406	-5.12746	-0.319953	-5.37323	4.77596	8.65184	0.0241506	2.29727	-1.27677	1.25767	-0.358576	6.87664	0.133485
0.338	18.6903	4.70337	-6.06512	-1.94538	3.6469	8.09742	-0.0738148	-2.13107	-7.4357	-2.63653	-6.39948	-5.06689	-1.31943	-3.41909	4.80423	8.25296	1.48516	5.00473	-1.14257	2.39996	1.47002	7.44279	0.898317
0.339	17.5467	4.04252	-6.5772	-1.83151	3.7581	8.18327	-0.429627	-1.09589	-8.45075	-4.35868	-7.10333	-5.42055	-1.8681	-0.561209	5.554	6.2116	1.14133	3.40922	-1.18457	2.30116	3.76194	9.08244	2.88798
0.34	16.3506	3.98613	-7.09841	-1.82555	3.65613	8.9619	-0.847454	-1.5627	-7.39849	-4.09768	-7.80383	-7.27478	-1.93477	-1.90257	6.47737	4.86704	1.33005	3.56367	-1.39469	1.85599	4.21832	10.0028	3.95865
0.341	14.4732	3.93337	-7.53144	-0.742052	2.73251	8.9828	-2.75942	-3.49421	-7.33165	-2.61982	-8.03049	-7.21809	-3.44013	0.172377	7.36356	5.34607	2.20096	3.32022	-2.19421	1.36242	2.21015	9.57171	4.07523
0.342	13.1919	2.57216	-7.8163	-1.01047	0.750479	8.82282	-4.17824	-4.69218	-8.02056	-2.3751	-7.80581	-7.76202	-4.06239	-1.78952	8.70559	6.27943	1.16086	1.3405	-1.84731	-0.0933871	2.04552	9.15663	4.71341
0.343	12.0315	2.07768	-6.09737	0.772321	1.24081	8.47083	-3.86065	-4.75753	-7.81007	-1.96879	-7.54081	-8.33789	-3.98598	-2.4192	7.70785	6.1536	0.361367	3.08456	-1.25127	0.024325	1.86917	9.05133	2.4918
0.344	11.79	2.74032	-6.3858	0.904704	1.07638	9.01838	-2.81674	-4.43609	-7.76849	-2.84228	-6.51384	-8.10118	-3.28299	-0.496213	7.10544	3.65257	0.922317	2.84944	-1.22041	2.46262	0.876239	8.44265	2.73426
0.345	12.0152	2.88044	-8.60368	0.389948	0.68395	10.2212	-1.1773	-4.31694	-8.5929	-3.38636	-7.02016	-6.73723	-2.54351	-1.99119	5.96513	4.10068	1.09158	1.58148	-2.21952	4.11782	-0.034995	8.9809	1.79155
0.346	11.4985	2.56963	-10.3329	1.66405	1.10729	9.58438	0.628174	-5.36633	-8.14325	-3.72967	-6.64417	-5.97119	-3.48773	-3.25425	5.38268	6.9523	0.837779	2.10968	-3.01582	4.61957	-1.17295	8.24917	1.41604
0.347	11.4756	1.98519	-8.48878	2.18611	0.349157	10.1433	0.982906	-5.69346	-6.7483	-3.10682	-5.8569	-6.11803	-3.67212	-4.74007	5.20653	6.49955	1.26331	1.07377	-3.25066	4.84334	0.52985	7.53596	3.15859
0.348	11.5524	1.93731	-8.01078	2.64962	1.87434	11.4445	1.03357	-6.18771	-6.97382	-5.10413	-5.57907	-6.37575	-3.26391	-4.37149	5.45298	7.82372	1.50081	0.467234	-4.45803	5.85571	1.00823	9.24303	2.15377
0.349	11.7227	1.97785	-9.21438	2.05737	2.20526	11.3764	3.46161	-7.81825	-6.62041	-5.27363	-5.2771	-5.78285	-3.21511	-4.44428	5.52557	8.10315	1.0929	1.54617	-4.40112	6.07119	1.1598	9.24375	2.95053
0.35	11.3319	1.82452	-8.9932	0.612268	4.47188	13.0733	2.30504	-9.25362	-6.50658	-4.09706	-4.97049	-5.31823	-3.18598	-3.88218	4.95576	6.52344	0.776962	3.23857	-3.51	4.97107	0.908785	8.84071	2.54568
0.351	10.1934	2.54364	-12.0005	0.16368	6.77089	11.5082	-0.0651783	-9.49068	-4.91388	-4.79399	-4.25119	-5.79576	-4.87206	-1.39356	5.19504	7.85087	0.563512	3.26377	-3.49594	6.53799	0.340699	8.54061	3.17353
0.352	10.1312	2.69771	-11.4312	-0.188356	6.5523	9.89986	-1.38183	-9.71189	-3.93462	-3.90478	-3.99359	-5.16193	-5.98151	-2.11248	4.39153	8.63181	-0.576248	3.77091	-3.17972	6.70569	0.544424	8.10256	2.33276
0.353	10.3474	3.14221	-9.58912	-1.42386	8.89044	9.38831	-1.91671	-11.429	-3.45674	-3.96175	-2.51908	-4.09114	-5.20981	-1.80005	4.39231	8.64812	0.497097	4.80999	-2.01843	5.47151	-0.595389	9.50946	0.349255
0.354	10.2802	4.35048	-11.1742	-1.75382	8.6976	9.57092	-1.29639	-12.2513	-3.21578	-2.91855	-2.05949	-3.34789	-5.03802	-0.851063	4.27882	8.32797	0.095261	2.95471	-0.396684	4.99633	-0.689249	8.88659	1.84583
0.355	10.4489	5.81254	-9.99364	-0.219969	7.57045	11.6133	-2.54403	-11.0496	-2.60907	-0.445003	-1.95504	-3.50212	-4.78218	-1.35039	3.90046	7.25395	-0.0963791	1.89039	-0.222619	4.44673	-1.94341	7.39856	1.86425
0.356	9.97615	6.05811	-11.0169	-0.343749	7.93071	9.91902	-2.16129	-10.7169	-0.839952	2.40639	-1.04506	-3.47847	-4.83995	0.134645	4.38968	6.84177	0.535916	2.68192	-0.902937	4.06838	-1.97981	7.75601	1.5638
0.357	10.2393	4.99806	-12.7083	-1.13568	8.78564	8.9622	-1.13142	-9.28054	-0.297879	5.83961	-2.00096	-4.89077	-3.33771	1.26976	3.10601	4.43422	-0.373752	1.55508	-0.173569	2.12315	-1.08717	8.61228	2.79066
0.358	9.63792	4.31934	-13.1135	0.506663	7.82194	10.2011	-0.414721	-8.20438	-0.468291	7.53406	-3.37547	-6.62168	-2.15044	-0.275634	2.89792	2.88101	0.440747	2.83622	-0.579756	-0.102801	-1.55008	9.32791	3.02543
0.359	8.61066	2.82545	-14.7022	0.751181	7.35139	10.3634	-3.12116	-8.36912	-0.500933	7.3619	-2.26514	-7.18731	-2.62844	-2.511	2.43485	3.72132	0.0712093	1.03829	-1.16787	-0.257459	-2.51851	8.71939	1.93728
0.36	8.20038	2.1921	-15.0357	1.61311	7.95148	8.36336	-5.67658	-8.52379	-1.13021	7.0102	-3.81167	-8.19717	-2.53237	-2.55045	1.65721	4.29881	0.0196153	-2.1467	-1.03216	-0.457407	-2.29729	8.18155	1.124
0.361	7.85997	2.33136	-15.4229	3.37332	7.86795	7.88256	-5.79118	-9.77671	-2.77175	6.64663	-5.20394	-9.35229	-3.75992	-1.64986	3.39142	4.34623	0.892015	-0.481577	-1.3219	0.294807	0.448321	7.13397	0.591913
0.362	8.37547	2.26279	-13.83	1.74317	7.95043	9.15404	-7.60796	-9.94397	-2.58479	5.25237	-4.14413	-10.7223	-4.77673	-2.38628	1.83191	3.2503	0.503763	-2.75219	-1.5307	0.964135	0.88117	6.42452	0.298939
0.363	8.00918	2.35177	-12.8937	1.50014	8.18907	9.23333	-7.61766	-9.43992	-2.4549	3.99264	-5.08314	-10.466	-5.12539	-3.62089	3.52062	4.1942	-0.820752	-3.55389	-2.37534	1.68717	0.411922	6.6535	-0.494161
0.364	7.48185	2.53556	-14.0319	2.39735	8.4685	9.30459	-7.04665	-10.2656	-2.43163	2.44496	-4.72038	-8.96738	-5.98679	-3.99588	4.41147	4.8554	-1.23643	-3.05718	-2.39273	2.78661	1.11433	6.23055	-1.41728
0.365	6.49462	3.13925	-12.9921	3.06358	7.64208	9.89018	-7.15649	-11.166	-2.21871	1.00116	-4.99757	-7.67709	-5.84683	-3.9586	2.93755	4.44907	-1.77342	-1.41292	-2.1763	1.95009	-0.100646	6.38436	-0.474781
0.366	6.11584	3.57197	-11.7819	4.05606	8.13716	10.5974	-8.43957	-11.4086	-2.07022	-0.705658	-3.90999	-5.70623	-4.23279	-2.69898	4.44101	4.78476	-2.74152	1.74574	-1.34449	2.65008	-0.214975	8.3359	0.625156
0.367	5.30418	3.66408	-12.7445	4.57035	9.31378	10.543	-9.20559	-10.9852	-2.48926	-0.809843	-1.9144	-5.08875	-4.22835	-2.69527	3.93544	4.12096	-2.87514	1.13645	-0.617581	2.13961	-1.15958	7.60668	0.618302
0.368	4.53972	3.97654	-15.0636	5.38635	9.603	11.0947	-10.1358	-11.5757	-3.82852	2.22471	-1.33514	-4.56333	-3.79016	-2.30112	4.66773	4.66393	-2.34588	3.13181	-0.574109	1.58517	-1.65582	7.12502	1.49191
0.369	3.94247	4.17361	-14.9472	5.56931	8.65241	12.9197	-10.1083	-12.1809	-4.07453	2.32507	-0.837354	-3.55285	-3.75492	-0.681723	3.32448	5.66168	-1.26543	3.69885	-0.462579	2.35342	0.0780258	7.49186	1.98734
0.37	3.16425	3.33146	-12.3875	4.69358	6.48264	12.7776	-8.98459	-9.80093	-4.25938	2.08967	-0.304217	-4.8636	-3.36962	0.460638	2.04138	4.80438	-0.179194	2.2649	-1.4224	2.57291	0.572545	6.85972	1.63917
0.371	2.44103	1.94473	-11.7421	4.63667	5.22661	10.8271	-8.48439	-9.6931	-3.77945	3.74223	-0.976334	-5.4114	-2.21974	3.00712	2.24261	5.79512	0.752399	2.50442	-1.63264	3.10955	0.321005	5.18514	0.877912
0.372	1.44491	2.05925	-10.7371	4.0688	4.77988	10.0709	-7.12036	-9.52364	-2.9059	5.02098	-0.63619	-5.77505	-2.65489	0.698402	0.86417	5.89247	1.58056	0.867513	-1.21516	3.18872	0.134036	5.20356	0.545124
0.373	1.13147	3.05609	-10.984	4.99011	4.71728	8.21331	-8.68851	-8.62117	-2.50362	5.89763	-1.17372	-6.57009	-2.11644	-1.26472	3.40483	3.97529	2.69237	0.47847	-2.10212	3.43992	1.89874	6.68423	1.54423
0.374	0.949133	1.51764	-12.0015	4.2884	4.04346	6.40569	-9.49801	-9.03696	-0.905455	6.89047	-1.84731	-6.04538	-3.56031	-1.9061	4.98389	3.72517	2.82126	-0.672014	-1.65281	3.12273	1.4553	7.76987	1.91976
0.375	0.373059	-0.0131415	-13.0465	-0.0130006	3.03067	6.21505	-9.25386	-9.44372	-0.964814	8.24207	-2.75508	-6.73429	-3.91893	-1.2796	4.58117	4.36103	2.61419	-3.0399	-1.31932	2.8054	-1.249	8.92561	2.3996
0.376	0.571707	-0.196597	-12.0184	0.254676	3.25735	4.53473	-10.3672	-10.3251	-2.1482	8.68326	-4.90826	-7.56801	-1.83558	0.430382	3.70787	6.48204	2.39379	-2.88018	-1.41391	3.89381	-2.21233	9.20958	1.38865
0.377	1.49371	-0.843433	-9.01277	-1.61564	4.19522	3.46211	-10.845	-10.6444	-2.15109	5.24248	-4.29981	-7.32663	-1.30253	-0.581938	4.67034	7.59753	1.93364	-2.34226	-1.47961	3.91107	-3.99118	9.05167	0.598916
0.378	2.55866	-0.972493	-9.6485	-2.48622	6.12627	4.15854	-9.67574	-10.8232	-2.24884	3.90768	-3.25912	-8.70612	-1.08495	-0.894517	5.3414	6.97658	2.09852	-1.92847	-2.14553	3.27368	-4.09305	8.30718	1.12148
0.379	2.38567	0.300348	-9.8377	-0.96627	5.99829	5.90199	-9.00466	-11.0425	-2.07803	5.06769	-2.56956	-8.97708	-0.76241	0.643266	3.52803	5.9357	1.79081	-1.5617	-2.30108	3.85573	-3.14982	6.99732	0.659583
0.38	1.19224	0.892515	-8.42565	-1.02859	5.88207	5.27151	-10.3697	-11.3014	-2.24106	4.84566	-4.13314	-8.00685	-0.243172	1.60214	4.80598	4.72586	1.56528	-1.98228	-1.34214	3.87684	-4.26921	6.55415	0.436646
0.381	1.56652	1.32014	-7.78444	-1.21159	7.54513	3.86811	-12.573	-10.4609	-2.48032	3.63806	-4.69154	-8.3854	0.30382	0.633193	4.12626	3.85194	1.0264	-1.5213	-0.685679	4.45829	-3.61681	6.89023	-0.0379403
0.382	2.06994	2.01214	-5.51791	-0.219875	8.29817	3.67261	-12.4763	-9.88162	-1.65153	2.57432	-3.32026	-7.6268	0.374002	0.329186	2.58694	2.18988	0.826874	-0.768164	-1.07596	4.4503	-4.05034	5.91298	-0.367994
0.383	1.64939	2.62822	-4.77221	0.738182	6.57088	2.67175	-10.8304	-10.3894	-0.97251	2.35951	-2.8142	-8.33724	0.266817	0.146276	2.73595	-1.26301	0.614814	0.166687	-1.69187	4.63614	-3.86256	5.9384	0.515235
0.384	1.43393	2.63083	-5.46329	0.909336	7.60905	2.04405	-9.56466	-9.3917	-0.728726	0.250317	-2.36689	-8.86322	0.160459	-1.35672	1.82676	-1.30777	1.15607	-0.416717	-1.36593	3.71779	-2.3646	5.30019	1.38699
0.385	1.89882	2.74783	-5.38553	1.40392	8.85935	0.895031	-7.33303	-9.06731	-0.863271	-0.512354	-1.28992	-7.62206	-0.474857	0.313143	0.571628	0.685479	2.10513	-0.329174	0.560948	2.44083	-1.05266	4.30228	1.68287
0.386	2.17323	4.10972	-5.32248	0.903706	6.94032	-0.00472156	-6.55479	-9.83993	-2.5449	0.351255	-2.04303	-6.82569	-1.46145	0.204901	1.75604	2.5136	1.66581	0.288503	0.547947	3.23394	-0.698108	4.1903	0.687213
0.387	1.95967	4.30408	-5.03393	1.65293	6.51264	0.738061	-4.89056	-8.40837	-3.18249	-0.0945446	-2.87387	-6.60565	-1.93659	0.616974	1.73126	3.07252	1.99184	-0.00771398	0.580619	3.14114	-0.776524	3.02111	0.396063
0.388	2.01222	3.5854	-5.35075	1.57274	6.96602	3.08887	-3.57453	-7.90833	-1.89477	-0.660124	-2.28317	-6.90202	-2.89475	-0.057606	0.563825	2.61711	3.56444	1.61049	1.40082	3.03622	0.901114	3.62283	1.29374
0.389	2.77164	2.98551	-5.59635	0.558692	5.63087	4.13773	-2.28398	-8.47808	-0.530473	0.24185	-4.49843	-6.5095	-2.27572	-1.59448	0.399563	3.88726	4.07846	1.88817	1.40308	3.63387	1.7984	3.88529	1.09557
0.39	2.75732	3.54947	-5.93085	0.388445	4.58418	5.07102	-0.814424	-8.11269	-0.0967813	0.969896	-4.87697	-5.99867	-2.62288	-0.601007	1.12526	4.61717	4.84646	1.02494	1.30231	4.41513	1.73184	4.73116	0.304519
0.391	1.13673	2.64691	-5.87292	-0.391629	3.98374	3.36005	-1.24456	-8.22229	0.499474	1.61268	-4.33203	-6.2755	-3.5027	-0.498422	1.15142	4.32608	5.64323	1.37696	0.87748	3.70916	0.281259	5.5798	0.689479
0.392	0.142362	1.10513	-5.01755	0.271029	4.2834	2.84785	-1.43818	-7.74962	-0.355949	1.27778	-4.82662	-6.6078	-4.08408	-0.490205	1.28884	4.40589	5.95052	2.47348	1.0114	4.91958	-0.285973	6.62791	0.583364
0.393	-0.501412	1.53755	-4.45	0.474676	5.88216	2.89658	-1.89012	-7.28856	-2.14504	1.25043	-5.49957	-5.39399	-5.83234	-1.70659	2.30887	6.68627	6.03893	4.11261	1.64252	6.5129	0.691707	6.58857	0.253752
0.394	-0.87564	1.18914	-4.67732	0.465408	5.05454	1.29417	-2.43723	-7.70426	-1.97966	2.73591	-7.80812	-5.81888	-5.35275	-0.723662	0.763807	5.70786	4.07941	4.78897	1.83882	6.81105	2.5139	4.29184	-0.342593
0.395	-1.30485	1.67171	-5.03143	1.37143	3.86442	0.802377	-2.36243	-6.48699	-2.16057	3.29793	-6.71963	-6.54028	-4.80795	-0.619942	0.195717	2.18193	4.16313	3.49275	1.42603	6.96897	2.8869	4.20845	0.0753285
0.396	-0.949456	2.70731	-2.78004	1.20751	2.79962	-0.240698	-0.543965	-5.84526	-2.9368	3.0481	-4.17727	-6.64615	-3.78652	-0.243756	-0.500372	2.17271	4.18319	3.91299	2.08062	7.59927	2.10995	4.83437	-0.678887
0.397	-0.665052	2.7412	-1.66383	-0.203631	0.755028	-0.240516	-1.20446	-4.56643	-3.4996	3.23401	-4.7367	-6.48404	-1.72862	0.112366	-0.617266	3.12652	3.63017	3.81213	2.49057	7.96642	2.06336	4.56566	-2.01794
0.398	-1.21795	2.08299	-4.3865	-2.21371	-1.35871	2.40798	-2.28275	-3.94011	-3.83539	2.39654	-4.13769	-6.32917	0.714916	-2.01957	0.381605	4.99161	3.70142	2.98607	1.54743	5.95955	2.28023	3.98558	-1.96593
0.399	-1.41185	1.60761	-4.38582	-2.22232	-2.05035	4.50824	-1.40586	-3.54304	-3.91273	0.0463879	-3.94776	-5.8646	1.85826	-0.739407	0.189483	6.35868	2.68223	1.39283	1.06459	6.70665	2.31295	3.99409	-2.42808
0.4	-1.65644	0.726418	-3.11911	-2.60224	-4.16038	4.56419	-1.90015	-2.87584	-3.43011	-0.394443	-5.20429	-5.72811	1.21048	-1.34354	2.43987	6.15621	2.94551	1.38891	0.558409	6.73014	0.911532	3.57647	-3.49124
0.401	-0.903647	-0.73356	-2.48935	-1.8483	-4.94056	6.21005	0.164018	-3.9532	-2.55705	-0.836978	-5.69604	-6.75578	0.933314	-1.24566	4.1734	6.33492	3.09552	4.3125	0.214598	5.76729	1.69064	4.00602	-3.77131
0.402	-1.03489	0.0846895	-1.86676	-0.818903	-4.01408	6.68118	0.763707	-3.72263	-2.39743	-0.932097	-5.556	-6.71999	0.292699	2.12552	3.29918	6.6242	3.9754	2.82744	-0.0451685	6.53519	2.77225	3.85171	-1.85549
0.403	-1.2119	0.456243	-3.04433	-1.5019	-4.3173	6.67768	1.13057	-4.02611	-1.83484	-0.240669	-4.00996	-6.52371	1.14905	0.776839	3.36711	4.74743	4.59565	1.41513	-0.324039	5.23427	1.49138	3.22259	-0.228445
0.404	-0.599145	0.0968076	-2.46449	-1.95067	-2.95722	7.97719	2.22058	-4.39295	-0.869145	-1.56127	-5.22499	-6.72326	2.01312	-0.150612	4.14118	3.28336	4.54081	2.3444	0.111822	3.29864	1.01405	3.00892	0.746055
0.405	0.3382	1.01361	-1.10151	-1.84679	-1.86192	7.72542	2.06572	-4.22418	-0.0110889	-1.07393	-5.47797	-5.89951	1.88891	1.93967	3.68922	2.81244	3.0234	1.59464	-0.0368519	2.90445	0.068334	3.39359	0.870264
0.406	2.19814	0.707785	-1.5097	-0.990179	-2.2899	6.83704	2.59016	-4.72588	1.04598	-0.121348	-4.20774	-3.92027	1.51304	0.89295	2.11849	1.68625	2.52554	1.18079	0.534688	3.51774	-0.831145	3.62828	1.41697
0.407	2.99145	-0.34571	-2.61539	-1.21619	-0.660971	8.16409	0.291809	-4.74271	2.07797	0.925767	-4.69199	-4.00932	0.818187	1.05863	1.86441	1.09095	3.7098	-0.437349	1.21282	2.79158	-1.86757	4.01301	1.31383
0.408	2.99374	0.305909	-2.3553	-0.437506	-0.734938	9.14196	-2.3854	-4.82652	2.5898	-0.223527	-4.26568	-4.50304	-0.486551	2.3164	3.17236	-0.356207	2.96682	-2.16103	1.82726	1.9289	-1.05074	3.88126	0.934948
0.409	3.84684	-0.442685	-1.83049	-0.469591	-2.53019	7.19063	-2.23511	-4.2311	2.6144	-0.905178	-2.39519	-4.78356	-1.46111	1.47381	4.77891	-1.96616	1.78575	0.61718	2.97102	2.48148	-0.441846	2.71784	1.9647
0.41	4.14894	-2.0011	-1.20936	-1.62444	-2.82562	6.68904	0.345581	-4.53002	2.33442	-0.190327	-1.16063	-6.11587	-0.465772	-0.104211	2.86437	-2.177	-0.19344	1.48514	3.3966	2.92568	-1.54163	2.44625	0.695262
0.411	4.13311	-1.74208	-1.57422	-0.972989	-3.41959	6.58604	3.40911	-4.52093	1.97364	-0.541279	-0.812133	-7.26712	-1.06187	-1.29077	2.20409	-1.07043	-1.67282	1.73495	3.89343	1.26174	-1.12187	1.27789	-0.204708
0.412	3.62345	-2.21924	-2.28322	-1.48391	-4.39396	4.801	3.85747	-2.84965	0.0555513	-0.0756742	-0.892191	-8.74182	-2.35128	-0.966395	1.94254	1.35053	-3.38063	2.91308	3.64506	-0.44718	-2.8366	-0.434648	0.347124
0.413	3.64014	-2.12567	-1.90426	-1.95004	-4.24372	5.68909	2.73571	-2.86895	-1.22862	-0.202945	-2.02976	-9.95354	-1.27954	-2.17178	0.297428	1.91584	-4.14407	3.55098	3.25342	-0.780028	-2.27932	-1.88739	-0.320714
0.414	5.2514	-2.29147	-1.43976	-1.85039	-2.57178	4.86672	2.93812	-3.65742	-0.402619	-0.489943	-2.41679	-8.80981	-0.374064	-4.16877	2.32118	1.66211	-4.14451	4.92916	2.66276	-0.109189	-0.0237868	-1.55001	-0.260956
0.415	6.08287	-2.81514	-1.71439	-3.52976	-2.28429	5.59518	4.38417	-4.87242	-0.58479	-0.0782837	-2.30013	-8.39686	0.0186082	-2.46592	2.40098	1.80468	-3.73568	5.03909	1.7015	1.51403	-1.69538	-1.58319	-0.571813
0.416	6.03124	-3.74428	-2.43004	-4.13606	-3.48547	7.42252	4.76842	-5.4482	-1.39581	0.955218	-1.3875	-8.59766	0.712427	-1.34827	1.48166	2.69886	-2.90021	4.57546	1.65704	-0.325228	-2.42804	-2.28984	-1.71716
0.417	6.77177	-3.6699	-2.51355	-3.60051	-2.11466	5.61923	3.81723	-3.96498	-1.43176	0.813608	-1.25759	-7.60003	1.95007	0.0483985	2.96237	2.72351	-2.9141	3.04602	1.79321	0.340827	-1.54428	-1.85195	-3.23027
0.418	7.73418	-2.88736	-4.23285	-1.93301	-3.7501	6.40954	3.85435	-2.7254	-0.087962	0.304173	-2.10596	-6.93724	3.12528	3.02116	4.31513	2.42763	-2.55684	3.04479	2.39525	2.37694	-2.37446	-2.25602	-2.83637
0.419	8.04446	-1.61547	-2.75933	-1.629	-5.46798	5.37201	2.25589	-2.04937	-0.375143	0.667137	-1.5802	-5.25129	3.21052	3.29179	4.2189	2.13539	-1.66295	3.91905	2.42994	0.0235939	-2.91433	-1.54905	-0.0518561
0.42	8.47991	-1.05726	-1.05091	-3.49253	-6.13474	4.45416	-2.31055	-1.28644	-0.87699	2.17703	-1.04587	-4.46127	1.75303	2.3557	3.2554	2.229	-1.55484	2.8523	3.52235	-1.6765	-2.37068	-0.492223	1.69277
0.421	9.27977	-1.58691	-2.72107	-4.00318	-6.73741	4.15263	-1.97615	-0.703149	-0.0791042	3.02474	0.227149	-5.03117	-0.345633	0.757277	2.02995	3.03532	-0.161595	1.83407	4.78853	-1.23542	-2.89536	-0.0214857	1.59907
0.422	8.86799	-1.17407	-4.39938	-4.24904	-4.94549	4.22259	-1.11156	-1.15442	0.562933	3.53344	1.41062	-4.70909	-2.14853	1.01566	1.88181	2.22624	1.43614	-1.34265	3.84052	0.122203	-2.14094	1.60122	1.98999
0.423	8.35045	-1.48404	-4.10175	-4.22339	-5.59953	3.80662	-1.26044	-2.27939	2.18515	3.24134	1.04602	-4.38949	-2.92997	0.855384	1.44071	3.61028	3.20001	-2.92813	4.34968	-1.13038	-0.208396	2.23055	3.24392
0.424	9.0855	-1.53898	-3.93416	-4.37136	-7.60631	2.85053	-0.279788	-2.14852	4.30448	3.17265	1.32534	-5.12272	-3.88719	-0.249877	0.242097	2.40419	4.30631	-0.761493	4.66056	-0.299423	2.6307	1.9768	2.58684
0.425	10.1183	-1.85316	-3.94478	-4.14076	-9.3115	4.42328	-0.560796	-2.80397	5.51469	3.00957	2.36631	-7.26123	-3.99477	-0.0913218	0.81685	0.204018	3.40901	-0.375691	3.57113	0.375264	2.46335	1.55585	2.9373
0.426	11.365	-1.82107	-4.63752	-3.31545	-9.81783	3.13298	-1.20648	-3.35562	6.22643	1.89135	1.93538	-8.70386	-4.00117	0.364483	-0.339526	0.435256	2.45447	-0.362511	3.20324	1.77389	-0.366086	1.15432	3.18182
0.427	11.1871	-2.21668	-4.21255	-3.26082	-8.70041	2.27891	-1.33171	-3.05085	5.61114	2.38187	3.08349	-7.67418	-4.68195	-0.377417	-0.986573	-0.0697439	1.34311	0.0169295	2.1561	3.07937	-1.44999	0.953744	1.40548
0.428	12.2753	-2.88788	-1.78746	-2.72111	-9.21784	2.55787	0.872615	-2.57856	5.35806	2.29126	4.30607	-6.98792	-2.90647	-0.679529	-1.28553	1.34893	1.38852	0.271184	1.52493	2.53312	-1.87275	1.99991	1.38964
0.429	14.0794	-3.27434	-2.2137	-4.03615	-9.89719	2.92244	1.1156	-1.69984	4.10843	3.2558	3.31664	-6.35478	-1.41902	1.2511	-2.11092	2.57586	0.987833	2.26939	1.84061	4.14823	-3.25276	1.81212	1.95262
0.43	14.6173	-4.46679	-2.41041	-4.97229	-10.9584	1.18403	1.08614	-1.89588	2.85352	3.51771	2.36285	-5.09076	-0.598106	2.02909	-1.88071	3.95022	0.84212	2.31043	1.91272	2.99595	-2.92786	1.69654	1.987
0.431	14.6014	-4.47159	-2.06277	-4.40498	-12.1618	0.0616483	2.07487	-1.59863	2.51173	0.992942	1.41582	-5.31808	0.907396	2.31426	-2.54848	5.12475	1.36648	0.603975	1.95656	1.80903	-4.20537	2.92103	1.73904
0.432	14.2145	-4.00488	-1.70276	-3.94495	-11.7474	2.16619	1.32329	-1.64831	1.5562	1.48853	-0.182621	-6.00843	1.93343	1.6491	-2.28438	5.85043	0.894331	-0.786437	2.21559	1.1209	-3.91789	2.10812	1.12667
0.433	14.1579	-2.36386	-1.98027	-4.20871	-12.2472	1.99085	1.42182	-1.52028	0.00655527	1.33232	-1.61325	-6.42558	2.04115	2.29296	-2.32904	6.73643	0.518214	-0.803798	2.2021	-0.941633	-3.77838	2.12734	1.81777
0.434	14.4109	-2.25052	-3.20023	-4.3126	-12.0025	2.58882	2.55159	-2.02768	-1.47016	-0.519794	-2.30838	-5.5755	1.70827	6.69247	-3.36759	7.21642	0.468927	-1.47134	2.78051	-1.17713	-4.50401	2.13514	1.85428
0.435	14.9463	-2.29454	-3.01566	-3.64557	-11.7801	1.97931	2.88242	-3.6606	-1.14459	-0.571742	-2.75679	-5.60814	2.02754	5.98682	-3.73209	9.09339	2.02151	-1.25117	2.70112	-1.3782	-4.28099	2.24346	1.39681
0.436	14.7648	-1.13879	-2.68208	-3.49486	-12.6971	1.83151	1.01241	-3.39798	-0.697539	-2.23422	-1.67765	-5.15266	2.96981	5.60444	-4.50657	7.28477	2.48556	1.28768	2.01298	-0.0316149	-7.09135	1.88629	2.53795
0.437	14.1283	-1.06852	-2.8926	-4.0068	-11.2692	2.56469	0.356115	-2.93053	-0.0918259	-2.73623	0.955609	-4.79959	3.71846	6.56935	-3.62554	5.43046	2.74384	-0.175426	2.11876	0.540491	-6.61792	1.74074	1.79267
0.438	13.6894	-0.642633	-3.39	-4.39644	-9.79894	1.98315	1.94798	-2.59056	1.64876	-1.3784	1.18137	-4.41086	2.82918	3.957	-3.57998	6.34492	3.49668	-1.59422	2.67652	1.16475	-3.89113	2.62486	1.08051
0.439	13.4514	-0.814459	-2.26327	-3.8193	-11.0739	3.40002	2.99781	-3.2683	2.9145	-0.903577	-1.18637	-4.25513	1.83463	3.41633	-5.36653	6.65379	3.25296	-0.601948	3.19707	3.03111	-3.34214	2.77743	3.8903
0.44	13.4436	-1.82919	-1.53166	-3.92985	-11.3963	4.22022	3.10029	-3.4013	3.0138	-1.60513	-0.568013	-5.68403	2.39806	3.72768	-4.59343	5.88881	3.3073	-1.33273	3.4443	5.75809	-2.83543	2.12598	6.17343
0.441	13.5969	-2.29879	-2.07473	-5.50138	-11.3395	4.09455	3.79817	-3.75155	4.33306	-1.97432	-1.05136	-6.69677	1.23728	4.06401	-4.86464	6.31307	3.24304	-1.86577	3.62839	8.33071	-1.85357	1.30481	7.29715
0.442	13.2211	-2.70431	-2.29836	-6.44056	-12.6446	5.79981	4.3704	-4.49802	4.7867	-2.05612	-3.25973	-7.64232	-0.271453	3.98585	-4.06315	4.12635	3.09638	-0.895761	4.22522	7.44467	-0.527983	1.58766	7.4751
0.443	12.9985	-2.61789	-3.38475	-4.3833	-12.7961	4.22801	3.20707	-3.00866	3.97612	-2.60702	-4.24569	-7.3294	0.224201	4.83689	-4.7241	2.79948	2.79411	0.341281	4.97086	7.96497	-0.393524	0.144501	6.94023
0.444	13.1342	-1.82666	-2.66796	-3.90004	-12.2163	3.6054	1.75077	-3.11935	3.70524	-2.50442	-3.37707	-7.26218	1.02427	5.45124	-4.76262	3.61771	2.11876	0.784922	4.86062	6.87538	-0.569105	1.31997	5.76477
0.445	12.2305	-0.956803	-1.38573	-4.38146	-10.3367	5.05124	1.90371	-3.7925	3.00014	-2.31196	-2.54277	-6.82285	0.669365	4.90445	-2.92872	1.98925	1.76848	0.847952	3.89263	5.67084	-1.72423	2.32725	5.05275
0.446	11.3298	-1.35754	-0.714478	-3.83915	-8.10805	5.86071	2.06924	-2.91285	2.42699	-2.84547	-1.322	-6.91881	1.21208	6.23273	-4.06874	2.05128	1.36544	-0.303134	3.8108	7.23331	-3.00651	0.263845	4.93073
0.447	11.8081	-1.28719	0.261617	-4.86982	-8.45222	4.64228	1.21379	-3.03473	1.412	-2.83387	-1.76572	-7.07632	2.15139	6.7817	-3.8078	2.17013	2.38914	-1.59957	5.13249	7.17808	-1.86366	1.12437	3.2224
0.448	11.9138	-0.305336	0.546213	-3.94248	-5.54584	2.48743	3.04151	-2.80086	0.677302	-3.1596	-3.69122	-6.68416	1.82153	7.00083	-3.10952	2.60438	2.93649	-1.99853	5.59967	7.80726	-1.06926	1.16983	1.5428
0.449	11.7956	0.134616	1.91634	-3.49013	-3.92419	2.0035	1.07226	-2.26237	1.48255	-4.07226	-4.8253	-6.41992	1.61266	7.01011	-3.67906	3.59204	3.12875	-1.96851	4.95004	6.85211	-0.783453	-0.413507	1.30274
0.45	11.3928	0.683309	3.85673	-3.29111	-4.4189	3.28018	-3.07401	-1.77198	1.45185	-6.09117	-6.19811	-6.32736	1.20786	7.27565	-2.26352	4.32104	3.37964	-1.65693	3.71288	4.65642	0.177619	-0.82337	0.781226
0.451	10.6144	0.0139174	4.19957	-1.62785	-2.78038	4.67797	-3.54811	-1.18849	1.04436	-6.90521	-6.25989	-6.88594	-0.0683318	10.0453	-2.014	5.69854	2.27225	-0.2665	2.9585	5.38929	0.771732	-0.165417	1.76412
0.452	10.4602	0.978439	3.36031	-2.58058	-1.98551	4.58845	-3.229	-0.80827	1.58127	-6.04629	-6.9318	-6.81262	-0.356243	10.8169	-0.4088	4.65385	2.15126	0.881066	3.43542	4.88413	-0.0115795	0.483965	1.64946
0.453	9.56501	1.48177	1.61579	-4.8362	-1.56499	4.28507	-2.97801	0.14015	1.69848	-6.94393	-6.46012	-6.82596	-0.772568	9.11236	0.343875	3.96338	1.25646	1.38397	3.64723	3.9064	0.294142	0.0276603	0.98564
0.454	9.26569	1.32584	0.627415	-4.36703	-2.3934	3.86455	-2.80311	0.224185	1.16381	-8.10127	-5.72087	-6.6125	-0.973151	8.14004	-1.16332	3.88903	1.90002	2.85371	3.05586	4.36806	-1.63851	0.641364	3.17823
0.455	8.43327	2.08892	1.62262	-4.79619	-2.04628	5.43595	-2.3087	-0.311425	1.44466	-6.99672	-5.54761	-7.35057	-0.185906	5.87923	-0.366207	3.63114	3.16228	3.81396	2.17255	4.17284	-2.66704	1.47375	5.27301
0.456	7.95021	2.62827	0.37871	-4.83062	-2.26716	5.92619	-2.81121	-0.0431624	0.8706	-5.93766	-4.90221	-6.32801	0.369578	6.23654	-1.64315	4.02749	3.99483	4.74427	2.31173	5.01098	0.277132	1.57822	5.17964
0.457	8.31568	2.78488	-0.151156	-2.89347	-2.11332	5.06852	-3.32334	0.163102	0.0964215	-5.73313	-6.67329	-4.51486	1.80301	8.24562	-2.68499	3.48528	5.01351	4.72113	2.37544	5.54121	2.00672	1.67179	5.98599
0.458	6.77397	2.67887	1.34381	-3.44732	-1.58532	4.75755	-4.24586	1.13563	-0.87528	-6.68568	-6.88674	-3.67394	2.13207	7.2154	-3.57975	4.39008	4.88999	5.62351	1.8747	6.88228	2.36011	1.17228	6.73308
0.459	6.94631	3.88565	0.459896	-2.77866	-1.85366	4.28538	-2.74536	3.00509	-1.70925	-7.78609	-6.84913	-2.73764	1.61301	6.57708	-2.24644	5.28946	4.86083	5.61798	1.26746	8.73799	1.23171	1.87821	6.01095
0.46	6.7449	4.40548	-0.758058	-1.98209	-1.83835	3.21089	-0.868977	3.83555	-1.06707	-9.70237	-8.06497	-3.01094	1.14202	8.13554	-1.46317	4.04153	4.22665	4.86403	1.58203	9.08099	2.40771	0.450868	5.41308
0.461	6.5662	4.17646	-3.02237	-2.16458	-2.28153	3.95364	-0.912133	4.05199	-1.62886	-10.2737	-7.08195	-3.76197	1.63407	9.58959	-2.19586	4.96693	4.24502	2.69403	1.72803	10.167	3.42572	-0.57914	5.59358
0.462	7.0339	4.3891	-2.78157	-1.2954	-3.20255	3.0908	-1.23963	4.5549	-1.7453	-8.68583	-4.85354	-3.87547	1.99261	9.70816	-1.06651	3.70458	4.34347	0.533078	0.379069	9.40681	2.23606	0.12947	5.55341
0.463	6.03344	4.41425	-1.44696	-1.61354	-3.98955	1.69742	-0.594621	6.53375	-1.12022	-8.48129	-4.02095	-3.39403	1.10718	8.94892	-3.00508	0.726306	4.72723	1.67049	-0.203131	7.11412	3.23228	0.00705361	3.49051
0.464	6.36233	4.42986	-1.64642	-0.428717	-4.84287	2.48603	1.64155	6.90747	-2.31757	-7.69787	-2.64227	-3.06097	1.22535	5.64985	-1.69632	1.45001	5.62914	1.19924	-1.05178	8.11869	1.99553	1.37834	3.25205
0.465	6.70998	4.11221	-0.20437	-0.218323	-3.97265	1.16941	2.732	6.69144	-2.39996	-6.22521	-1.52422	-2.966	1.20859	3.84728	0.770576	1.2629	5.42562	1.71866	-2.65839	8.78041	0.979687	2.80644	4.12737
0.466	7.32109	3.58591	-1.68632	-0.969076	-3.83848	1.62303	2.45355	6.36644	-1.67259	-4.30267	-0.197597	-3.40731	2.08168	3.40072	0.694875	0.248024	5.44053	2.51014	-2.94071	8.85439	0.0698816	3.31807	5.28872
0.467	8.4637	4.18369	-0.962191	-0.435614	-4.39671	1.71339	0.378396	4.54905	-2.17065	-3.99523	1.63736	-3.35706	3.76852	1.77339	2.76132	3.57979	4.25586	2.09997	-2.95031	8.58019	-0.273867	3.85063	6.55568
0.468	9.73026	5.45445	-1.07974	-0.521312	-5.26706	3.1776	-1.94502	5.4258	-1.56658	-2.88036	2.70244	-3.93457	4.02542	2.76371	4.78941	3.89582	2.32285	4.4896	-2.57661	8.43309	0.530091	5.37684	6.65028
0.469	8.98136	5.47593	-4.59713	-0.701995	-8.659	3.94372	-6.18195	6.15572	-0.547683	-2.5834	3.71564	-5.41741	4.82933	2.61454	4.74427	3.29029	2.87361	6.13479	-2.3578	9.01633	-0.0991823	5.96118	6.88883
0.47	8.96825	4.9403	-4.30271	-1.60253	-9.34374	2.75449	-9.37475	5.76487	-0.936313	-2.68545	2.82682	-5.86574	4.76356	1.85118	4.10531	5.8699	3.97087	6.24433	-2.36496	8.78742	1.85352	6.17736	7.71164
0.471	8.16204	3.99599	-3.52564	-1.02638	-6.9495	3.63301	-9.00194	4.72723	-0.78388	-2.03581	2.21389	-5.65608	3.04893	4.07202	4.01065	6.49324	4.70304	5.72729	-2.06835	10.1324	2.79897	5.93265	7.97412
0.472	7.56947	3.10846	-2.92212	-0.803251	-5.46069	2.75942	-10.0199	4.80245	-0.25753	-0.429717	2.28707	-5.29133	2.5473	4.18414	4.39457	6.13788	4.91327	4.70475	-1.65831	10.0103	1.5546	5.56255	8.74152
0.473	8.47842	3.67572	-3.52884	1.40205	-4.79086	3.04467	-9.5589	4.84517	-0.620598	0.666027	1.46652	-4.18043	2.1392	4.3305	2.73775	4.1943	5.88815	3.8771	-0.877805	9.70519	3.62459	4.74213	8.85548
0.474	7.22684	3.99712	-2.12062	2.40793	-3.28016	3.14066	-8.86528	3.43574	0.254352	-0.0852322	0.618419	-3.57487	1.42252	6.2374	2.57708	3.50452	6.41816	4.09414	-0.823603	10.0325	5.31923	4.07678	7.59978
0.475	6.54794	3.04712	-1.18881	1.43335	-2.56128	3.53327	-9.32189	3.52728	0.363338	0.656653	-1.02564	-2.56395	0.901607	4.36127	4.5212	2.93394	6.16578	1.87037	-1.16007	8.91912	3.26012	3.75915	6.91673
0.476	6.54368	2.37135	-1.18755	0.847769	-3.68432	2.81149	-9.30006	2.6513	-0.383821	-0.681324	0.40765	-2.05295	0.381359	5.47725	4.41014	0.475119	6.4	-1.97419	-1.62713	9.88106	1.54604	3.41421	5.77441
0.477	7.37482	2.10116	0.390533	1.12859	-4.47312	2.17584	-9.24206	2.40145	0.0352069	-2.31697	2.67266	-1.55357	0.609306	6.09491	5.39599	-0.187041	5.24518	-1.2362	-2.26975	8.00979	1.97164	6.27978	5.36317
0.478	7.30726	2.20568	-1.65392	2.0351	-5.34174	3.48079	-7.56813	2.42107	1.27304	-2.36437	3.18696	-1.54596	1.20208	4.72671	4.89313	-1.26885	4.88456	-0.527824	-1.95521	6.13595	1.7446	6.23097	4.83334
0.479	6.42725	2.64012	-1.73427	1.53473	-7.38357	2.73624	-6.27789	1.76294	0.247524	-2.24725	5.20344	-1.65719	2.24809	5.33355	4.00448	-2.03903	3.64519	-0.209745	-2.12534	5.64409	1.8766	5.18905	3.46973
0.48	7.58938	3.11914	-0.377285	2.29747	-7.24045	2.69343	-5.46096	2.65269	-0.339444	-2.22056	6.82728	-1.5734	2.37659	4.17227	2.8733	-1.52966	2.76702	0.8124	-2.19222	4.66562	2.41132	5.5871	3.85322
0.481	8.73914	4.22378	-0.905419	3.04468	-5.06377	3.80468	-5.79606	2.28456	0.433989	-0.49123	5.44667	-1.41416	2.89426	4.74809	2.43365	-0.937208	1.99882	-0.0894423	-2.15923	4.03128	2.15433	4.43091	3.35649
0.482	8.21558	4.96009	0.112915	3.67861	-2.65712	2.86223	-4.58597	2.03061	0.726436	1.40392	4.97212	0.220109	2.76096	4.28171	3.77748	-0.677235	0.628284	-0.305833	-3.02588	4.564	2.33176	3.50199	3.51048
0.483	9.19125	4.60436	-0.258929	4.31555	-2.10587	2.31967	-2.17683	2.08063	1.69256	-0.010124	4.81837	0.386411	1.35786	3.31135	2.63026	-1.21485	0.8361	0.169774	-3.04636	6.37502	-0.534383	2.27061	4.31119
0.484	9.82698	5.35563	-2.71664	4.11595	-2.13107	1.7298	-3.97915	1.2552	1.06441	0.353052	3.02156	0.254062	2.78294	6.27301	2.12995	1.74625	1.20238	0.294928	-3.02193	8.69601	-2.8695	2.14711	3.39532
0.485	8.62955	6.6901	-2.89831	4.41263	-2.81844	0.927425	-6.09116	0.18072	1.01207	1.69488	2.74421	0.479863	4.22452	6.06908	2.02923	4.39699	1.80975	2.03991	-2.73075	9.11782	-2.54941	3.34043	4.34899
0.486	8.65119	5.70576	-2.95686	4.25246	-4.07369	3.06189	-7.70405	-0.114772	1.20185	3.27078	3.53221	0.432038	4.1476	8.44721	2.22791	3.99714	0.985421	3.30575	-2.5555	8.71914	-2.05602	4.81812	4.79121
0.487	8.1878	6.09301	-2.98072	4.72987	-3.77662	4.39477	-7.97199	0.720336	1.51627	4.04921	3.58274	0.52235	3.57431	8.74919	2.37155	6.79207	0.664516	2.26981	-3.02885	8.46838	0.380223	5.08652	4.6776
0.488	6.34371	6.92393	-2.63642	5.6009	-3.33567	4.16372	-7.95622	1.10039	3.29709	1.88729	2.51783	-0.404071	2.99937	6.62219	0.899824	8.09503	1.80966	2.55246	-3.44277	6.28898	2.13415	4.66846	4.82086
0.489	5.66293	6.44663	-1.0789	5.3771	-3.36173	4.33145	-6.88366	2.6748	3.97301	1.37372	1.33046	-0.506804	2.78677	8.72576	0.715245	7.62159	2.58093	2.14567	-3.61872	6.84649	2.78065	4.72352	4.46794
0.49	5.72516	5.87862	1.86472	5.56841	-3.70013	4.71828	-2.99987	3.74567	4.68856	0.803273	0.710584	0.40978	1.63735	9.3984	0.928817	6.86775	4.06523	0.419794	-2.65035	5.36329	2.48919	3.99912	6.07032
0.491	3.78106	4.49563	2.17997	2.62955	2.03512	5.10493	-0.212294	3.29507	4.86939	0.234278	2.16018	0.24963	1.14014	7.7713	1.35151	4.67311	3.95287	-0.926065	-1.37188	5.1698	1.51009	5.65538	5.39152
0.492	4.5512	3.69867	-1.25109	4.00456	5.97262	4.9607	-0.0947547	2.838	5.28624	-0.556168	2.01903	1.74411	-2.30048	9.01611	2.43918	6.39254	3.40368	-1.64741	-0.0312772	5.35474	0.171508	5.8378	5.61062
0.493	5.17241	4.62021	-0.306458	5.41383	5.37185	5.57862	-0.75915	2.64051	5.86439	-2.24419	1.95876	2.05677	-4.25957	4.73788	0.207377	3.24975	3.36061	-1.20446	1.33242	4.20601	0.79194	5.14876	5.48526
0.494	5.76786	4.73911	0.219994	5.57257	6.27219	5.14133	-0.995411	2.59013	4.1492	-1.4568	3.42458	3.66626	-4.647	2.81916	-1.01098	2.22393	3.56833	-2.39841	2.04008	4.50643	1.94272	3.97286	5.22171
0.495	5.74601	4.88995	-2.56321	5.83044	8.08289	0.796503	-0.846143	2.02187	2.91927	-2.06087	3.65138	5.18751	-4.11356	3.97423	0.134774	2.52152	3.07899	-0.977751	1.85506	3.71525	1.6302	2.00726	6.00115
0.496	5.20848	4.52391	-2.20558	4.05817	7.78626	0.83333	-1.49824	1.2884	4.00087	-3.14356	2.82037	4.96588	-1.80336	4.86715	-2.34664	1.11467	2.94012	-0.211405	0.751624	3.93765	0.807544	2.35038	4.27937
0.497	5.55929	2.48515	-1.34654	3.78515	7.95591	3.21424	-3.88716	1.13345	4.79958	-2.13959	2.87932	6.53883	-1.20275	4.82804	-3.78909	1.54814	3.85063	-0.921948	-0.59092	5.26228	0.557659	1.94693	3.39083
0.498	4.8266	1.34396	-0.548529	4.85746	7.65435	6.87676	-5.17954	0.70036	3.73817	-1.55512	1.33136	7.70037	-0.580299	1.60159	-2.6158	2.1299	3.73359	-0.842669	-0.671593	7.71432	1.33549	2.32403	3.87257
0.499	3.94939	0.389411	-0.636935	2.40817	8.94735	3.60476	-5.90924	1.62938	3.57755	-1.45088	-0.110163	5.92031	0.726499	1.01918	-1.36821	2.91152	3.69875	-1.68693	-1.07124	8.85797	-0.0477254	4.03503	4.30445

## Sheet: Familiar VEP Day 3 5m
Time	Tau_neg_1	Tau_neg_2	Tau_neg_3	Tau_neg_4	Tau_neg_5	Tau_neg_6	Tau_neg_7	Tau_neg_8	Tau_neg_9	Tau_neg_10	Tau_neg_11	Tau_neg_12	Tau_pos1	Tau_pos_2	Tau_pos_3	Tau_pos_4	Tau_pos_5	Tau_pos_6	Tau_pos_7	Tau_pos_8	Tau_pos_9	Tau_pos_10	Tau_pos_11
0	-2.77353	3.1495	5.4122	3.13244	2.66247	4.24381	1.87117	-0.362414	3.39872	9.15669	0.53571	0.940909	1.45669	-3.51284	-3.0668	5.06435	-2.66395	-0.69723	1.87502	-4.39826	0.712647	-6.49328	1.50668
0.001	-2.4806	3.86346	5.13703	4.10439	4.09974	4.78764	2.28296	-0.255811	3.76255	9.82825	-0.169426	0.742106	0.545383	-2.11829	-2.5722	5.39524	-1.5707	0.668318	0.928159	-4.95838	0.52539	-5.16864	1.85896
0.002	-2.67575	3.41071	3.47704	4.14595	4.57109	4.73819	2.28966	0.0452452	4.34514	10.2773	-0.751028	0.360231	0.679747	-1.42862	-2.1575	4.75492	-1.32746	1.63581	1.1548	-4.60817	0.316507	-4.48646	0.952203
0.003	-2.39213	3.37258	3.17208	3.57568	4.02061	5.91104	1.61981	-0.467437	1.86893	9.40914	-0.178933	0.736881	1.68434	-0.790989	-3.03524	5.3772	-0.981688	0.162905	1.74989	-3.87421	0.664526	-4.24758	0.954571
0.004	-2.02567	4.00071	3.56621	3.15775	5.23415	5.4064	2.76939	-0.0636193	1.50801	9.54621	-0.240155	0.435606	1.7357	-0.187592	-4.56149	4.92705	-0.122638	0.348727	3.15321	-2.76122	0.327279	-4.10021	1.98515
0.005	-1.71085	3.91901	3.90103	2.00274	4.82136	4.63261	4.10423	1.24984	0.785372	9.59203	0.458548	0.775838	1.45953	-0.360769	-4.69177	5.00652	-0.23631	0.585496	4.27065	-1.9055	0.110796	-4.17829	0.618502
0.006	-1.82408	3.36724	4.5089	1.67484	5.87285	4.10217	4.07258	1.74019	0.1509	10.0239	1.77372	1.25237	1.41499	-0.0448251	-4.93266	5.20061	-1.32448	0.220896	4.88461	-1.51341	-1.02975	-2.75956	0.109962
0.007	-2.12933	3.18758	3.97567	1.86716	6.68056	3.8048	2.08204	2.69839	0.174143	10.9671	0.916171	1.45371	1.68305	-0.272268	-4.61114	4.45798	-1.80474	0.0773233	5.26937	-0.426602	-1.91346	-2.3667	0.423612
0.008	-1.56154	4.43129	4.58621	2.58313	8.14991	4.01116	1.55951	3.05098	0.379944	12.7275	0.117467	1.8327	1.60591	0.0785867	-4.6081	4.10719	-2.70736	-0.64799	4.55099	-0.0024046	-1.89569	-3.16392	0.551338
0.009	-1.74102	5.0902	5.32179	2.86446	8.05014	3.25763	2.26381	3.23807	2.71929	13.1385	0.582244	1.62806	1.88287	0.55512	-5.59118	3.32401	-3.06992	0.810471	4.70627	-0.974869	-2.10798	-2.85135	1.38492
0.01	-1.04486	5.15614	6.14003	3.41737	6.22425	3.41865	0.815117	3.33262	2.81995	12.4645	0.307317	1.78147	3.22218	-0.39612	-4.21304	3.22378	-2.44246	0.694293	4.85188	-0.64716	-1.73524	-3.00612	0.943672
0.011	-0.0381052	6.35932	7.69483	4.44115	6.58695	4.14875	1.1244	3.84108	2.39789	12.0362	-1.29422	2.23783	3.93148	-0.307656	-4.29049	3.53221	-2.45816	1.07334	4.34415	-1.92095	-2.0691	-3.57615	0.872028
0.012	0.245995	7.72465	8.1886	3.69032	6.10069	3.94624	1.62306	3.75122	2.77745	12.0428	-1.9495	1.79752	4.86544	-0.201926	-2.60737	3.84839	-1.43426	1.30818	4.59487	-3.06752	-1.56693	-3.40526	1.34137
0.013	1.22467	8.53821	8.82196	4.46867	6.98341	3.36312	0.180667	2.76598	1.41132	13.0201	-1.94126	0.98966	5.04016	-0.492714	-1.32625	4.39034	1.00656	1.01563	5.0494	-3.12546	-0.454842	-3.18248	1.60203
0.014	2.46216	9.24556	9.1322	5.47378	7.27623	3.85218	-0.49518	2.32632	0.936581	12.9542	-2.09971	1.67579	4.82584	0.397541	-0.677712	4.53631	2.4332	1.6384	5.21986	-3.32583	0.028052	-4.12417	2.44363
0.015	2.62511	10.0709	9.36616	5.0982	7.61384	4.73764	-0.675662	1.20188	0.955303	12.686	-2.7896	0.928988	4.79438	2.48681	0.613771	4.40835	2.35912	1.49968	6.31677	-2.63787	0.879496	-3.07574	1.23754
0.016	2.09505	11.7901	10.7907	6.09089	9.07866	4.83418	0.164398	0.654106	1.83647	12.6485	-1.35473	0.248642	4.56283	4.93624	0.416711	4.50678	0.788456	2.58065	8.47918	-2.35913	1.78199	-2.48736	1.93492
0.017	1.12406	11.7944	10.6915	6.49978	9.49851	5.86618	0.683133	0.794633	3.28815	12.2614	-0.732073	0.561509	3.67136	6.29102	1.83323	4.85271	-0.19845	4.19046	10.1858	-1.52017	3.1754	-3.89414	3.03405
0.018	-2.66856	9.87112	10.556	6.82187	9.84443	6.6788	1.33037	1.63907	4.55701	11.7628	-1.74346	0.256538	0.0656615	8.06897	1.59869	5.25011	-2.85312	6.11191	11.1563	0.0802284	3.59476	-2.97535	2.84257
0.019	-9.39888	5.10795	8.41851	6.41955	8.91149	7.34345	1.59618	1.9854	5.75554	12.6885	-0.438878	1.13342	-4.56539	8.14778	-0.883481	5.37746	-8.66524	7.44054	12.8964	1.67859	2.2852	-2.04742	3.21563
0.02	-17.7751	-2.25121	5.44859	4.08302	6.35431	8.67215	2.09482	2.32003	6.91705	13.6556	0.170116	1.35286	-10.9014	7.70514	-5.19518	4.01665	-15.8762	8.70304	13.3421	3.2183	1.4119	-2.02358	3.56885
0.021	-26.7098	-12.5323	0.516143	-0.721582	3.05273	9.48823	1.67152	2.97385	7.948	14.5524	1.4082	2.20706	-20.8285	7.51711	-12.3301	1.94598	-27.9585	11.9764	13.6064	4.66771	0.3083	-3.05046	4.30875
0.022	-36.206	-25.9335	-8.49589	-8.07729	-2.02494	9.75184	-0.655369	2.95681	9.85317	16.0237	3.73868	3.30975	-33.3652	4.72605	-23.5689	-1.01728	-43.0754	14.1277	16.5465	5.93493	-2.24596	-5.24557	5.32702
0.023	-45.5489	-38.0291	-18.7372	-16.797	-9.81313	8.94888	-4.07138	3.0574	10.0605	14.3394	4.81103	3.46619	-48.0076	-0.0336074	-37.3628	-5.29066	-60.9017	16.1869	18.2979	6.79394	-5.36201	-8.99091	3.5218
0.024	-54.1235	-48.3369	-29.7687	-24.8935	-18.8305	7.37792	-10.0186	3.192	8.43015	13.6845	5.50815	4.69578	-64.2434	-7.25244	-50.8883	-10.6961	-81.8704	17.2502	18.9566	6.79829	-9.18489	-13.6769	-2.0385
0.025	-63.0845	-57.9211	-42.4653	-34.7922	-29.8315	6.10556	-16.2127	3.78136	7.15327	12.3589	5.99573	4.51813	-82.9488	-16.5109	-65.4781	-17.5158	-103.165	15.1214	17.6009	4.80126	-14.2523	-18.6344	-10.1683
0.026	-71.5167	-67.2102	-56.024	-44.7968	-41.5358	3.81994	-23.1811	3.21538	3.63121	7.9024	4.48085	3.94065	-101.447	-29.0332	-77.6839	-24.9734	-124.836	13.8674	13.3821	0.956061	-19.7989	-24.2654	-22.5727
0.027	-79.6148	-77.3236	-71.1119	-53.5736	-53.0311	-0.031367	-32.3404	2.13839	-0.95428	1.9854	-0.193525	4.00525	-118.231	-42.3964	-88.4432	-34.0382	-144.789	10.5619	7.08583	-5.78054	-23.2091	-32.6656	-39.3801
0.028	-88.3317	-90.9438	-89.735	-60.8616	-66.316	-4.27991	-43.7691	1.86188	-8.44613	-6.10825	-6.82643	2.60062	-134.442	-55.4538	-99.3791	-44.5669	-163.194	4.31485	-2.67736	-14.8187	-25.636	-41.1524	-60.2733
0.029	-95.3236	-104.942	-108.469	-67.8024	-80.9713	-10.3276	-55.3996	-1.02153	-19.3245	-18.2569	-15.5668	-2.12192	-149.026	-68.2182	-109.785	-54.029	-178.299	-3.33638	-15.3182	-29.0508	-27.8562	-49.4956	-83.1361
0.03	-100.095	-117.967	-125.801	-77.0507	-94.7532	-16.0006	-67.3123	-5.03113	-31.8825	-34.4762	-25.8226	-7.98876	-161.25	-78.4389	-121.131	-62.4677	-189.808	-15.4585	-31.9866	-48.2272	-29.9458	-60.2778	-106.07
0.031	-103.963	-129.332	-140.254	-84.1925	-107.687	-21.9756	-83.8309	-11.2337	-48.4373	-52.9046	-37.1621	-15.1689	-171.372	-86.7848	-127.193	-72.3404	-200.677	-28.8949	-51.4486	-67.6119	-33.9135	-69.0406	-125.023
0.032	-104.687	-137.462	-147.553	-89.8815	-120.26	-29.1691	-98.9638	-21.3053	-66.2335	-73.8656	-49.136	-25.2628	-178.341	-94.6304	-130.337	-82.9405	-208.1	-44.4853	-74.0018	-87.6814	-37.0128	-75.9064	-137.839
0.033	-102.069	-142.538	-150.202	-94.3875	-128.561	-35.1548	-111.559	-31.8437	-83.5688	-96.2882	-58.4066	-35.6528	-184.868	-101.393	-130.307	-92.092	-213.503	-61.8308	-97.7845	-104.509	-39.5209	-81.3061	-145.338
0.034	-97.2699	-145.075	-147.845	-96.8815	-134.015	-41.4167	-121.686	-42.9672	-98.8858	-120.857	-65.6497	-45.5969	-189.52	-108.129	-126.823	-100.566	-216.956	-76.3763	-120.814	-116.342	-43.8713	-82.2759	-145.44
0.035	-88.6192	-143.707	-139.954	-96.5941	-137.244	-46.6873	-127.256	-54.3859	-111.121	-143.957	-70.482	-54.1055	-190.679	-115.159	-121.608	-107.602	-216.628	-89.8382	-140.601	-121.389	-48.534	-81.0614	-139.826
0.036	-75.0714	-135.89	-128.794	-94.6646	-135.807	-50.49	-129.956	-65.8355	-119.056	-161.425	-73.4415	-59.1414	-189.826	-119.941	-113.604	-114.239	-213.081	-101.114	-151.234	-118.945	-52.2485	-79.5052	-132.738
0.037	-58.4289	-123.416	-114.674	-91.5205	-131.488	-54.855	-131.308	-74.7129	-120.945	-174.212	-74.7747	-61.8276	-187.171	-122.866	-105.076	-119.284	-206.63	-109.55	-152.203	-111.684	-53.8372	-79.6735	-124.607
0.038	-41.1001	-108.348	-99.0498	-83.7086	-123.913	-59.6965	-131.682	-81.1013	-121.213	-179.827	-74.7718	-63.7855	-181.646	-122.823	-93.9717	-122.775	-198.261	-114.794	-144.791	-100.075	-55.036	-78.6524	-114.715
0.039	-24.5121	-91.8721	-81.9869	-74.5617	-115.698	-62.8976	-131.054	-85.3277	-119.412	-179.067	-74.0713	-63.2635	-174.422	-120.541	-81.9305	-126.145	-186.854	-116.661	-131.346	-85.7411	-55.091	-75.9822	-102.324
0.04	-9.96426	-75.9315	-64.8235	-62.9303	-106.909	-65.4984	-129.78	-87.4464	-115.638	-175.597	-72.7299	-60.8867	-165.109	-116.268	-70.884	-128.075	-174.575	-117.564	-117.773	-71.0276	-54.7645	-74.0108	-87.7227
0.041	0.240376	-63.4646	-49.4321	-51.4954	-98.5751	-67.0093	-125.472	-88.8793	-111.303	-170.441	-72.3367	-57.9857	-154.71	-108.913	-59.9779	-130.363	-161.334	-115.183	-102.22	-55.6804	-54.7985	-69.7487	-71.3804
0.042	6.04345	-57.8806	-37.3954	-43.1614	-89.6211	-67.5035	-120.125	-88.7583	-105.298	-164.606	-72.9999	-54.0627	-146.497	-99.9181	-49.7395	-130.368	-147.362	-111.773	-84.6102	-39.9878	-53.5578	-65.9735	-54.8421
0.043	7.28033	-54.8646	-31.3776	-37.1655	-80.6182	-67.3277	-114.22	-88.2973	-99.5449	-156.476	-72.4149	-50.6359	-137.867	-89.261	-40.5495	-129.352	-135.79	-106.295	-68.3937	-24.089	-52.944	-63.0544	-38.23
0.044	5.21306	-52.8777	-28.7597	-35.2445	-75.8308	-65.8839	-108.79	-87.2674	-93.5297	-148.18	-72.3654	-47.7444	-130.299	-77.9995	-33.7711	-128.126	-125.243	-99.2756	-50.825	-7.03116	-53.0728	-59.2397	-24.1599
0.045	2.90441	-53.0271	-30.693	-34.7565	-73.427	-66.0259	-102.167	-85.1057	-87.0549	-139.534	-72.2245	-44.9857	-123.625	-67.5761	-28.1783	-125.545	-115.62	-93.3771	-32.5496	11.0281	-52.9862	-55.0273	-13.3687
0.046	0.674842	-52.0491	-36.8305	-37.2592	-73.6772	-64.8242	-95.6026	-83.2897	-80.0277	-128.226	-71.8487	-42.3538	-118.162	-59.3105	-24.9795	-121.853	-107.558	-85.4336	-15.8257	28.6692	-53.0392	-51.3551	-5.00022
0.047	0.656209	-49.6318	-43.1311	-40.8598	-75.9134	-64.9469	-92.1024	-81.0914	-74.8856	-117.175	-71.891	-40.1599	-113.715	-54.1331	-24.7007	-118.617	-102.581	-76.683	-1.15987	44.0387	-53.308	-47.5634	0.0786151
0.048	2.81818	-46.2437	-47.2772	-42.379	-77.1715	-65.7597	-89.9625	-79.1043	-71.2746	-106.927	-70.928	-38.6124	-109.292	-50.2273	-26.3122	-116.662	-99.9244	-67.3145	10.9016	57.9633	-53.5179	-44.1862	3.95032
0.049	6.18195	-42.0236	-46.9543	-43.9244	-76.2825	-66.216	-87.5897	-78.0364	-68.0847	-96.7091	-69.8025	-37.3667	-105.305	-47.7384	-30.4422	-114.414	-98.6775	-58.3418	19.7683	67.8003	-53.9695	-42.0323	8.24057
0.05	9.43361	-37.5425	-42.6686	-45.1462	-71.4247	-66.4085	-84.5846	-76.0571	-64.3573	-86.6026	-68.6004	-37.1317	-100.728	-45.8624	-31.7034	-112.924	-99.2479	-49.5131	26.8109	74.5358	-56.1229	-39.9794	11.713
0.051	11.3193	-33.5867	-34.3478	-45.1455	-65.0135	-65.5845	-81.0965	-74.4727	-62.9746	-76.9793	-67.7717	-36.2728	-96.25	-42.9026	-30.8514	-110.559	-99.9417	-40.5089	31.7064	80.7758	-59.7703	-38.9448	17.095
0.052	9.56922	-32.1908	-24.0917	-43.1533	-58.3006	-65.7759	-77.0748	-73.6287	-64.1398	-69.6682	-65.9986	-35.8152	-91.6369	-37.4474	-31.1759	-107.321	-99.5739	-33.3066	33.8757	83.1192	-63.3435	-36.3009	24.0189
0.053	4.77356	-33.2882	-14.7772	-41.0056	-50.6547	-64.67	-70.2123	-72.1058	-64.0128	-64.6685	-63.7479	-34.8967	-87.0364	-30.7513	-30.8789	-103.103	-97.2469	-27.9884	35.2525	84.823	-66.1321	-31.789	29.2794
0.054	-2.6189	-37.128	-10.8052	-39.4492	-43.7189	-64.0429	-62.3272	-69.8312	-63.0017	-59.5045	-62.1839	-31.3718	-82.3309	-23.6744	-28.0437	-98.3732	-94.0334	-24.3497	36.7192	88.2583	-66.2099	-28.3472	34.893
0.055	-11.9865	-42.3509	-12.851	-39.1356	-38.7367	-63.8515	-57.6039	-67.427	-58.3055	-55.2704	-60.078	-26.6683	-78.4934	-15.9933	-25.8639	-93.1115	-90.4443	-20.8214	39.1647	92.6903	-64.3891	-23.3199	38.2391
0.056	-19.6218	-45.2737	-17.8993	-41.5144	-37.3393	-63.5969	-53.1412	-65.5394	-51.2616	-53.8954	-57.9086	-23.2911	-75.2492	-10.0445	-26.4265	-88.1506	-87.2937	-17.7055	44.0204	99.774	-62.5759	-20.1074	39.1038
0.057	-25.7633	-47.3041	-25.4186	-44.549	-36.2293	-63.1472	-50.4085	-63.5472	-45.8166	-52.1397	-58.171	-20.9935	-72.1841	-6.6316	-27.6733	-83.6519	-85.2404	-14.9003	50.1107	106.053	-58.8194	-18.9468	37.2652
0.058	-29.0322	-48.096	-32.6282	-46.6293	-34.6998	-62.2846	-52.5538	-60.6847	-41.2444	-49.7365	-58.9453	-19.5399	-70.5061	-5.54545	-30.3775	-79.3518	-85.3512	-13.1066	54.5935	111.896	-54.9746	-17.4434	32.2185
0.059	-28.1058	-47.2252	-35.1646	-47.8429	-34.9679	-62.8112	-54.5874	-57.9366	-38.885	-47.1076	-59.8592	-20.3625	-69.6165	-6.43345	-31.0372	-76.8485	-85.3562	-11.4848	57.2047	116.885	-53.4696	-17.7567	28.4936
0.06	-26.1024	-45.2566	-32.8819	-47.4022	-35.1125	-62.6123	-56.0784	-55.5647	-40.4169	-43.372	-60.7258	-21.6132	-68.8035	-8.5796	-30.4709	-74.8079	-86.4396	-10.161	57.3424	119.311	-53.1844	-18.3531	24.7254
0.061	-24.8432	-42.7465	-27.443	-46.2698	-35.2764	-62.6312	-56.4275	-54.3882	-41.5835	-42.6816	-60.617	-24.4754	-68.0866	-10.9445	-30.4818	-73.8572	-89.72	-9.99422	54.5006	121.694	-53.7615	-17.677	23.7502
0.062	-24.1462	-39.9921	-21.0286	-44.1312	-32.281	-61.228	-55.5718	-54.6275	-41.2672	-44.146	-59.3817	-28.0981	-67.2669	-12.2659	-29.5514	-72.8423	-90.2189	-10.2186	49.2248	122.425	-55.1582	-14.6209	26.2447
0.063	-26.226	-37.6829	-14.0289	-39.618	-28.0564	-58.5623	-53.7445	-55.7292	-41.5897	-45.5994	-57.474	-30.158	-66.1757	-12.313	-28.5818	-71	-90.2553	-10.9736	45.3704	123.502	-57.1112	-10.607	28.4079
0.064	-31.7938	-39.324	-7.70201	-34.903	-24.9178	-55.959	-51.3647	-56.3406	-38.3799	-48.3438	-55.7403	-30.2682	-64.7673	-11.1942	-26.1709	-68.5027	-88.3884	-11.036	44.5048	124.744	-57.7453	-6.48286	32.7851
0.065	-40.3092	-41.9146	-4.63705	-30.688	-21.8097	-51.9424	-49.8383	-57.1213	-30.6939	-52.2263	-51.8963	-28.9368	-63.5161	-9.19822	-22.3506	-66.083	-83.5323	-9.90705	45.6281	125.982	-57.3625	-1.64	38.5546
0.066	-46.7099	-44.5276	-5.2542	-27.9073	-20.8323	-48.2127	-47.6215	-57.6876	-23.4901	-52.9749	-47.2505	-25.4854	-62.5581	-7.54184	-18.2777	-64.7595	-79.0386	-8.17558	47.3028	129.055	-56.6072	0.454699	42.6578
0.067	-50.1114	-47.3791	-7.90102	-25.2533	-21.3501	-44.4826	-45.8153	-56.2041	-16.9236	-51.7684	-43.345	-22.6023	-61.2642	-6.5534	-16.2274	-61.5938	-73.123	-7.46413	50.2248	131.067	-54.1291	1.13507	45.1154
0.068	-50.2492	-47.8329	-12.2	-22.7302	-21.6479	-41.6103	-45.9045	-53.4686	-11.0388	-48.1183	-40.1326	-19.2002	-59.5344	-6.97714	-17.5075	-58.6638	-67.607	-4.38215	55.1995	133.309	-50.9171	0.211371	45.3894
0.069	-45.4386	-46.3926	-15.4536	-20.6858	-22.9234	-39.5077	-48.5913	-49.4685	-7.56243	-39.7363	-39.8063	-16.6002	-59.0747	-9.21367	-18.9947	-56.431	-62.2925	-0.933193	58.9239	135.339	-47.4532	-3.17377	44.4712
0.07	-37.8234	-41.6567	-14.8821	-19.21	-23.1528	-37.2982	-50.9832	-45.9524	-7.93741	-32.1694	-40.2807	-16.4781	-59.3445	-13.0845	-19.8541	-54.2747	-60.0412	-0.214212	58.7293	135.615	-45.1182	-3.76094	44.8182
0.071	-29.5556	-34.0139	-10.882	-18.55	-22.0968	-36.5126	-50.5881	-40.99	-11.448	-24.1409	-40.5977	-16.5439	-58.4798	-17.5215	-19.0715	-53.6152	-58.6126	1.27975	53.1099	134.9	-44.2892	-3.97657	47.2518
0.072	-23.7509	-23.9138	-1.80129	-13.9419	-17.7193	-35.6556	-48.0485	-36.0822	-14.7639	-16.8945	-40.2788	-18.6873	-57.1389	-20.7937	-17.0277	-52.3998	-58.1133	1.74964	44.3753	133.88	-44.3918	-3.36918	51.2801
0.073	-19.6017	-14.5897	7.55878	-9.90564	-10.943	-32.9761	-43.5527	-33.6568	-18.6598	-14.1072	-39.5829	-19.9028	-55.9154	-21.8361	-14.3792	-51.0455	-58.5507	2.07848	35.9077	133.092	-44.1523	1.08853	57.8598
0.074	-18.8798	-8.30125	14.7661	-6.02086	-3.81842	-30.5917	-38.9531	-31.5519	-20.728	-14.7834	-38.5603	-20.1714	-53.4403	-21.0834	-9.97759	-50.7066	-57.3711	1.7904	29.2028	132.195	-43.4285	4.14723	65.9714
0.075	-21.3215	-3.72979	21.0757	0.0814836	3.20846	-29.9495	-34.2901	-30.5565	-19.6503	-20.1331	-34.9278	-21.446	-51.4926	-18.5469	-5.71466	-49.5843	-56.4761	0.847555	25.3426	131.996	-42.5127	6.61673	71.8637
0.076	-25.9868	-3.19194	23.6801	2.90354	9.95888	-28.3786	-30.1015	-29.8347	-15.3695	-26.2992	-31.6053	-20.6654	-48.6385	-15.0747	-2.58205	-48.2054	-53.3088	1.3938	28.5859	132.07	-41.1365	7.93922	76.6925
0.077	-31.9735	-4.99268	24.2218	5.4938	16.1405	-25.0365	-25.8831	-29.3859	-10.3154	-30.5219	-29.3524	-19.2263	-45.7586	-11.6177	-1.2853	-46.9534	-48.8284	1.47729	37.6799	131.884	-40.0916	4.89662	78.3104
0.078	-35.4157	-7.20612	21.8466	7.59587	18.4091	-22.7434	-22.0222	-27.6318	-5.46555	-34.2038	-26.9323	-16.9571	-45.0946	-8.68229	0.479381	-45.2145	-43.5001	3.2948	49.3254	132.252	-38.04	1.60645	76.1041
0.079	-35.7248	-10.492	19.1189	8.27482	19.5262	-22.4924	-20.5569	-24.9175	0.28083	-31.5156	-25.5303	-15.0403	-44.3926	-8.3673	0.323235	-43.7214	-38.5049	5.35599	62.2208	131.298	-35.9602	-1.91013	72.6485
0.08	-31.5019	-11.4789	18.7779	8.18486	20.5346	-22.6905	-19.2057	-22.0411	3.88136	-24.3082	-26.1977	-13.5856	-44.2962	-11.6034	-2.56778	-42.6118	-34.9312	6.97171	72.8661	129.145	-34.4865	-5.76251	66.4626
0.081	-24.4266	-10.3808	20.5637	8.13152	19.5422	-22.0113	-17.4275	-17.8437	5.48294	-15.4691	-27.6483	-12.0454	-45.1479	-17.2436	-4.38038	-41.7628	-32.2374	9.83397	79.4915	126.33	-33.0621	-9.19181	61.2556
0.082	-16.5095	-5.71037	24.7943	10.5551	19.2596	-21.156	-14.28	-14.5317	4.97856	-5.12566	-27.7174	-11.5864	-45.5365	-23.5566	-5.18026	-41.3889	-31.734	11.2067	81.5924	121.548	-32.5388	-11.9942	57.3487
0.083	-8.20313	1.06981	32.3452	12.1901	20.6784	-20.1779	-9.63326	-12.158	2.8182	4.93923	-26.4741	-11.2329	-45.1798	-30.2744	-3.85023	-40.8832	-31.6029	12.3079	79.9624	116.057	-31.7868	-10.3117	57.9483
0.084	0.220929	8.58056	40.2725	14.8412	25.0317	-18.9095	-4.01991	-9.77358	2.43414	12.6594	-23.6283	-10.6483	-44.1625	-36.1031	-1.20287	-40.227	-33.0091	14.0206	76.5102	111.065	-30.3288	-7.48543	61.2134
0.085	8.2202	18.2211	47.5883	18.961	31.323	-16.2056	3.63389	-7.8684	4.34409	16.9271	-21.1215	-10.422	-42.0156	-39.5513	3.24771	-39.482	-33.9318	14.7414	72.6754	106.167	-29.1558	-3.17633	65.7712
0.086	16.4559	26.2892	57.4445	23.1071	37.1422	-13.142	10.5835	-6.15393	7.48107	18.2251	-18.9362	-10.5553	-39.5034	-40.7054	8.89286	-37.997	-34.2031	15.0362	69.1767	102.759	-27.0298	1.46697	71.0017
0.087	25.907	34.7163	65.2756	28.2805	42.0785	-9.63567	18.0824	-3.88823	12.1964	18.4269	-16.0091	-7.66311	-36.0925	-40.1037	15.1259	-35.209	-34.5117	15.6384	68.475	99.9877	-24.4279	4.63445	74.6092
0.088	34.959	42.9066	71.5866	32.4745	45.4096	-5.4565	25.7653	-1.47781	18.2165	18.9824	-11.9661	-3.39841	-31.811	-37.844	20.8634	-31.7671	-31.8185	17.551	71.3782	97.845	-21.8513	7.66635	79.4489
0.089	43.1466	51.6574	75.4293	37.7407	47.5524	-1.17557	31.5643	1.18957	25.8785	20.7944	-8.6473	0.112491	-29.6471	-34.4634	24.5572	-28.3868	-28.7487	20.4456	76.5256	96.7985	-18.9735	8.5803	81.1712
0.09	51.0988	60.8688	77.8687	42.8328	49.5015	3.43759	37.0093	3.9093	33.5173	25.3443	-5.77572	3.83782	-26.7229	-30.8132	27.8375	-25.4379	-25.4849	22.1749	84.0864	95.4991	-15.7443	9.96358	80.2661
0.091	60.1849	68.0676	81.4039	47.6647	51.9356	6.93502	42.1025	8.15343	38.4106	31.5561	-1.87597	8.0257	-22.9881	-26.8862	29.6529	-22.2526	-21.5366	24.2347	91.5112	94.652	-12.4976	10.8512	79.3245
0.092	69.8285	75.8344	83.9917	52.4924	54.8293	9.59955	47.0699	13.3069	42.8445	39.8895	1.14015	12.4046	-19.7835	-22.8404	31.5198	-17.2575	-17.4694	26.2442	97.4135	93.8228	-10.7033	10.2	76.6068
0.093	78.3377	83.6247	88.3345	56.7309	59.3022	11.8135	52.8039	18.0619	47.009	48.1227	4.7533	16.4573	-15.1311	-20.1285	35.8511	-13.0365	-13.4203	28.2513	101.541	93.6664	-8.82878	10.1769	75.8744
0.094	86.5437	92.4146	95.3421	61.2327	63.1109	14.5427	57.5823	24.0261	51.4627	56.6347	7.14384	19.0313	-10.95	-17.7828	41.7415	-10.8923	-10.3296	31.6795	103.604	94.7104	-7.9819	11.9564	76.4108
0.095	93.856	99.7544	102.395	66.4599	66.5064	16.4791	62.3707	29.5476	56.5471	66.4549	8.16869	21.7227	-6.08696	-15.8813	47.2594	-8.93096	-8.56155	34.8033	103.452	94.8335	-6.55364	14.7178	79.0404
0.096	100.21	105.588	109.314	71.0551	71.2179	19.7241	67.938	34.2824	61.4263	74.9203	11.4513	25.0588	-1.86153	-13.8796	53.986	-7.01356	-6.87577	37.829	103.602	95.7695	-3.79419	18.1408	83.2009
0.097	104.349	111.513	119.327	76.3707	76	22.8018	73.1605	38.3285	67.0245	84.5523	15.1848	27.1319	2.99389	-10.3204	60.4018	-4.78914	-5.25024	40.9359	105.595	97.7004	-0.720127	23.2266	87.3648
0.098	106.918	116.571	127.277	82.278	80.6432	25.4391	76.3404	40.9717	72.3521	91.9582	18.8834	27.9371	7.80915	-6.85063	66.5657	-2.87657	-3.62496	45.7411	109.188	100.538	3.14928	28.1876	93.0044
0.099	110.826	122.576	132.454	87.6607	85.1889	30.6932	80.8618	43.9212	76.872	96.6335	24.3507	30.7573	12.2731	-2.51374	73.7831	-0.170822	-0.106166	52.1376	116.129	103.993	6.65562	32.0161	95.6702
0.1	114.278	128.805	139.32	93.5486	89.5786	35.3858	86.2583	47.383	82.5103	102.477	28.5801	34.4192	16.1481	2.6396	79.7191	2.97421	3.36539	57.822	123.853	106.751	9.49911	36.1654	97.9222
0.101	117.771	133.827	145.817	97.8163	92.8207	39.1098	89.45	50.077	89.9943	108.689	31.1768	38.059	19.2316	7.83654	86.0178	5.19351	7.44295	65.1436	131.745	109.259	11.7444	40.8265	99.9048
0.102	121.824	138.338	148.958	101.233	96.4382	43.8758	92.3652	53.2747	94.7245	116.455	34.2613	43.4459	23.5044	12.4063	91.5931	7.73229	13.1436	71.9037	140.081	110.276	13.4811	43.6814	100.434
0.103	127.043	142.074	152.518	104.799	100.218	49.0535	96.2711	56.8388	99.4577	124.912	37.5308	48.025	26.3222	17.3574	94.7131	10.7438	18.1171	77.2554	147.348	111.18	15.3673	46.7007	99.7232
0.104	132.999	144.873	155.893	108.467	103.77	52.916	100.612	61.3983	104.565	134.549	41.5352	52.1431	29.7548	22.378	96.7766	12.9076	24.1046	83.5097	153.157	110.273	17.2813	49.7497	96.2683
0.105	138.286	147.998	158.729	113.074	106.408	56.7463	105.161	66.9166	108.763	143.808	44.7056	55.7086	33.3737	26.4765	99.1112	15.8932	29.9233	90.4001	156.688	108.854	18.5383	51.8657	93.4592
0.106	143.293	151.809	163.501	117.964	107.684	61.0293	110.369	71.6113	115.237	152.077	47.4114	58.9995	35.471	30.9238	102.402	18.1343	34.5955	96.0737	158.837	108.007	20.2369	55.309	91.0649
0.107	147.716	154.997	169.432	121.935	108.874	64.9803	116.242	75.715	120.172	160.494	50.912	62.934	40.0318	35.2954	105.822	19.4388	39.717	99.9828	159.395	105.122	22.2723	57.5715	89.125
0.108	151.683	158.091	175.556	125.777	108.348	68.3663	119.965	79.4235	123.558	167.179	54.886	66.1329	43.0391	40.4006	109.121	21.2543	43.5926	104.465	158.705	102.492	23.833	59.528	90.0126
0.109	155.522	160.098	180.038	128.831	108.373	72.1895	123.832	82.1488	127.202	172.069	59.6782	69.4776	44.9458	45.7715	112.035	22.3656	46.7692	109.299	159.523	100.444	26.0366	62.0457	91.5129
0.11	158.387	162.068	185.559	131.92	110.499	74.8397	127.472	83.9095	130.831	177.524	63.7036	72.552	48.5932	49.8357	115.411	23.4874	50.7301	114.008	161.946	99.1446	28.4582	64.2404	93.4958
0.111	161.105	164.389	190.097	134.836	113.068	77.9838	130.261	86.262	134.219	181.588	66.2334	75.846	51.5666	53.5057	118.596	23.9318	54.7748	119.262	163.413	97.7931	29.6632	66.3179	95.3454
0.112	163.281	165.147	192.392	136.757	115.719	81.2863	132.303	87.6386	137.937	185.59	67.7719	79.4049	53.2994	57.2086	120.091	24.7184	59.0666	124.456	165.582	97.7106	31.5438	67.9997	95.3767
0.113	165.327	165.917	193.053	138.741	117.516	84.2545	132.702	89.8602	141.753	190.306	70.1986	82.8531	54.6144	60.5937	123.557	25.876	63.8081	130.354	168.778	98.1833	34.6785	70.5485	93.4029
0.114	166.891	166.919	192.68	140.666	119.844	88.7462	132.536	92.4114	144.015	194.835	73.2653	86.1365	57.9228	63.4259	127.493	27.4801	67.62	136.884	170.784	98.2638	37.0172	72.2552	90.477
0.115	167.246	167.013	191.373	142.36	119.358	92.3652	132.8	94.6263	145.744	200.895	74.2702	88.7967	60.734	65.2183	126.762	29.251	72.215	142.293	174.26	98.7448	39.0907	72.362	86.212
0.116	169.333	167.021	189.587	143.014	118.277	95.6879	134.203	97.8412	147.575	207.184	76.4573	91.2137	62.898	66.0016	127.517	30.7746	77.2099	146.859	176.03	98.5537	42.2361	73.4425	81.8829
0.117	171.784	167.753	189.919	143.119	117.031	98.0516	134.646	100.379	147.757	212.403	78.4478	94.0337	65.0296	67.5191	127.236	32.8851	81.696	150.528	175.288	96.888	45.2022	75.173	77.1439
0.118	174.092	167.663	190.132	144.191	114.733	100.174	135.935	102.73	146.601	217.159	80.6145	96.815	66.0518	68.8126	126.49	35.6534	86.7125	154.146	174.985	95.1703	47.0328	76.3529	73.3054
0.119	175.111	167.681	191.375	144.697	114.06	103.407	137.759	105.12	146.905	222.786	83.6348	98.451	67.4361	70.5846	128.273	37.4866	91.3379	156.201	172.664	93.8916	48.842	77.2947	68.9859
0.12	175.77	167.113	192.603	145.303	111.134	105.833	138.398	107.319	146.509	227.618	84.9734	101.524	69.0163	72.4092	127.888	38.4693	94.9248	158.033	169.816	91.7909	50.0163	77.1566	66.4723
0.121	176.396	165.326	193.969	145.462	108.674	108.212	139.698	108.468	145.281	230.624	87.6306	104.932	70.3597	74.1068	127.717	39.2223	97.707	160.374	165.419	89.844	52.0748	78.6555	67.0629
0.122	176.258	164.281	195.198	144.919	107.404	110.043	139.641	108.95	146.71	234.604	90.4309	106.747	72.1385	76.2072	127.465	40.5134	101.226	161.728	160.824	87.7862	53.8454	81.1334	66.6492
0.123	176.605	163.268	195.467	144.392	105.082	111.56	142.113	109.431	146.364	237.008	92.0935	108.623	73.5497	76.6743	126.89	41.539	104.212	163.428	159.181	85.407	54.881	81.7623	66.7982
0.124	175.837	162.309	194.499	143.532	105.546	114.011	143.443	109.713	146.17	237.453	94.3555	109.159	75.3754	77.3313	127.743	41.8203	106.792	164.92	156.589	84.0717	57.3956	82.5706	67.0442
0.125	175.729	161.399	191.865	142.829	105.213	114.981	143.019	110.013	145.636	238.32	96.337	109.49	77.493	77.78	128.84	41.8993	110.225	166.446	153.045	82.5678	60.4111	81.7702	66.664
0.126	175.959	160.639	189.598	141.636	104.139	115.784	142.212	110.949	144.106	239.211	97.9747	110.444	79.2138	76.5848	129.292	41.9067	114.649	167.995	150.286	81.8916	63.4916	82.1173	64.3453
0.127	174.777	160.34	186.682	140.176	102.451	115.946	139.303	112.211	144.355	239.679	99.5567	110.699	81.2678	75.347	129.848	42.4966	118.593	168.433	148.735	81.4755	65.609	82.3744	60.0341
0.128	173.251	160.163	183.896	138.953	99.4972	116.001	138.06	114.086	141.591	240.183	100.112	110.947	82.7325	74.4062	128.212	42.7224	121.849	168.979	146.545	79.2791	68.2701	80.7547	56.2697
0.129	171.423	159.752	181.014	137.53	97.8411	117.679	135.562	115.91	139.379	241.949	100.333	112.116	83.7166	73.3785	126.701	42.705	125.551	168.678	143.156	78.1976	70.3979	80.4946	51.1559
0.13	169.354	159.133	178.802	136.227	94.7626	119.419	134.001	116.497	136.976	243.408	100.841	112.826	85.4417	72.2843	126.561	43.5507	129.703	168.258	138.133	76.4244	71.8385	78.3504	46.0039
0.131	166.634	159.768	177.067	134.581	92.0563	119.39	131.341	116.756	133.431	243.991	100.495	112.564	86.8564	72.0841	124.705	44.2922	133.499	167.394	131.33	74.1627	72.9518	77.4998	41.6497
0.132	163.455	159.922	175.166	132.998	89.8547	119.474	128.598	116.749	131.258	244.357	100.58	112.834	88.347	71.9732	122.533	44.9698	137.111	165.681	123.65	71.5494	73.4931	77.7001	38.5804
0.133	160.154	159.518	174.358	132.335	87.5466	120.159	126.482	116.077	127.584	244.954	100.953	112.962	89.5295	71.7592	121.054	45.934	140.427	163.694	115.3	67.6533	74.5245	76.9627	37.183
0.134	157.286	158.148	172.687	130.908	85.8375	119.745	124.284	115.158	125.426	244.452	101.364	111.36	90.8434	72.3702	120.948	47.0661	142.971	161.07	107.952	64.7559	75.1504	74.9682	36.0526
0.135	155.266	155.754	170.11	128.734	83.5516	120.37	122.013	112.814	123.793	242.247	101.675	110.883	92.5113	72.8406	120.176	46.7133	143.789	157.836	101.934	61.2447	76.4425	73.4937	35.2173
0.136	152.756	152.759	166.724	127.276	80.9241	121.406	118.728	110.597	121.46	238.605	101.405	109.944	94.2467	73.1753	118.878	46.8468	143.815	155.015	95.702	57.3746	78.3001	73.539	35.3476
0.137	149.564	147.678	162.148	124.793	79.4986	122.059	115.446	109.167	118.228	234.972	101.286	108.459	96.2556	72.5272	118.124	47.5983	144.575	153.064	89.5684	54.7529	79.4964	73.0656	36.4453
0.138	147.489	142.593	156.227	121.8	79.2626	121.337	112.064	106.664	114.144	231.788	101.231	108.176	96.6417	71.2458	115.566	47.7682	145.803	151.003	85.1415	51.5052	80.3139	71.6853	33.9032
0.139	145.253	139.138	150.723	118.881	78.638	120.397	109.735	105.115	110.499	227.89	100.29	107.233	97.916	69.5913	113.501	48.6501	146.382	148.885	81.4922	48.2694	81.3101	69.8453	30.4329
0.14	141.786	136.423	144.924	115.304	75.978	119.92	105.814	103.309	105.119	224.38	98.9209	106.234	99.2199	67.2136	111.618	48.8763	147.018	145.997	77.5855	45.1952	82.45	70.093	27.5853
0.141	138.271	134.074	138.641	112.321	72.0465	118.193	101.816	102.722	99.4751	221.708	96.7689	104.456	98.3266	65.4388	108.317	49.0166	148.039	142.05	71.921	42.3104	83.6401	68.7256	22.8669
0.142	133.966	131.295	132.557	108.114	69.5344	116.933	97.9565	102.018	93.9307	219.238	95.0965	102.51	97.67	63.4859	104.779	49.4461	149.097	137.436	65.8175	38.9548	84.9918	66.8345	17.2901
0.143	128.953	128.57	127.253	105.009	65.8464	114.17	93.7846	100.557	89.3065	216.604	94.3151	101.242	97.6326	62.3757	101.126	50.3128	151.057	133.247	59.4264	34.5651	85.3868	65.9306	11.5098
0.144	122.917	126.688	122.507	103.328	61.0508	110.958	91.1651	99.5417	85.6545	213.385	92.1705	98.2956	96.5369	61.9815	98.1937	50.5972	152.201	128.392	50.347	30.584	86.1103	62.9629	5.83184
0.145	116.351	122.792	117.514	98.9577	57.1253	108.182	88.0894	97.6853	80.3778	209.404	89.7472	94.868	96.0529	61.3689	95.5213	50.1631	153.437	121.749	40.7652	26.2407	86.8407	59.161	0.484274
0.146	111.065	117.585	112.972	95.3914	53.0235	104.268	84.8557	95.9246	74.3433	205.387	86.4219	91.7954	96.2952	60.9991	91.9064	50.6405	154.264	114.473	31.8836	21.9048	86.6811	56.9893	-1.76748
0.147	106.398	113.159	108.001	91.4251	48.9164	102.004	80.9254	92.5513	69.6516	200.767	83.7732	87.7696	95.5188	60.1118	89.197	50.9112	154.481	108.627	22.7561	18.2008	86.2233	54.3863	-2.15302
0.148	101.893	109.589	100.875	87.6698	45.7268	99.6222	77.4486	89.4154	64.6839	194.069	81.7423	84.2155	94.3253	59.1441	86.7429	50.8591	153.732	104.14	14.7836	13.728	85.9088	51.479	-3.88183
0.149	97.1825	105.551	94.2273	83.8941	43.3147	97.1091	75.5741	86.7001	59.6741	186.215	79.5273	80.8243	93.1769	58.9159	84.1944	51.4288	151.15	98.7606	7.6278	9.00606	86.8727	49.6731	-4.51847
0.15	92.8364	101.393	87.6057	79.9724	39.4487	94.6273	71.2866	83.1589	55.5725	178.389	78.3033	77.5398	90.7734	57.6725	82.5799	52.3398	148.964	92.0038	1.50877	5.30929	87.9471	47.6465	-5.19319
0.151	88.5206	96.5231	79.7676	76.3664	35.1868	91.1548	65.8902	79.7457	50.0841	170.554	76.3312	75.1834	88.8006	55.4983	79.2201	52.6645	146.936	86.4735	-3.31903	1.68036	87.9491	45.322	-6.59122
0.152	84.9058	91.2576	71.0141	72.2108	31.8944	88.7271	61.2813	76.639	43.8298	162.257	73.6748	71.8279	87.3652	53.8215	75.9723	52.4705	145.064	82.2384	-8.21526	-2.15752	86.9692	42.7001	-8.02103
0.153	80.7847	87.4355	62.7484	68.8753	28.9334	86.1486	56.6385	73.4281	38.1205	154.816	70.399	68.1361	85.1236	50.1139	71.9518	51.8365	143.371	76.695	-14.6699	-6.00052	85.2546	41.4982	-10.6773
0.154	75.1754	83.7892	55.2621	64.3457	24.8458	83.1906	52.1964	69.8507	33.7011	148.073	68.0369	65.1099	83.2903	46.9164	67.4602	51.1445	141.35	71.2311	-20.321	-9.90768	83.7335	39.808	-14.5075
0.155	70.0378	80.3759	48.1016	61.3126	19.2397	80.1595	47.2385	67.0054	29.3051	141.281	65.5242	60.8716	81.5473	44.2286	63.1779	51.2631	140.123	67.1238	-25.6104	-13.8163	82.9877	38.3076	-17.4015
0.156	63.7307	77.1925	42.7707	57.1735	14.9045	76.1951	42.0102	64.2694	24.322	136	63.0164	57.1509	78.8685	41.3182	57.7676	50.8227	139.691	62.5608	-31.5906	-18.5919	81.6122	37.0239	-20.7684
0.157	57.2037	73.3867	35.6235	50.8468	9.7774	71.6002	37.7803	61.3153	20.5952	130.675	60.6697	52.7533	76.0894	39.7559	53.3449	49.389	138.939	57.0848	-38.5584	-24.1228	80.2162	35.5139	-25.0787
0.158	51.5698	69.1736	30.4903	46.2647	4.69056	67.4151	35.2814	58.2729	15.8087	123.465	57.7421	47.8294	73.3212	37.4536	47.8593	48.3465	137.302	49.8433	-45.9867	-29.2174	79.5153	33.2033	-28.3609
0.159	45.8541	64.2455	26.517	42.294	0.767443	63.6174	32.7337	54.5858	10.7126	115.576	54.7533	44.0557	70.9293	36.3589	42.6937	46.8063	136.553	42.098	-53.087	-34.6392	78.08	29.6234	-30.9606
0.16	40.8795	60.3395	19.7463	37.5184	-2.54283	59.5704	29.696	51.9976	6.12431	108.082	51.7099	39.4063	69.3001	35.0722	38.8194	45.7479	135.116	35.2785	-60.3512	-39.7249	75.5587	26.5752	-31.9849
0.161	37.2562	56.1434	13.6076	33.9783	-5.8864	55.6304	26.7293	49.0067	1.71614	98.8567	48.689	34.7812	67.7182	32.8091	34.2066	44.5676	131.828	28.4169	-65.5932	-44.6691	73.0555	24.1378	-32.6946
0.162	33.1166	51.552	7.84805	30.1857	-7.92959	51.4985	22.5064	44.4668	-2.88196	89.3727	45.3811	31.7044	65.6301	30.4615	29.9754	43.1096	129.261	22.3292	-69.6734	-49.124	71.2875	21.3332	-33.8062
0.163	28.7369	47.8482	1.76616	27.0403	-9.88749	48.0836	17.0663	41.3058	-6.83911	78.4029	42.7246	28.0167	63.351	27.7301	25.8266	41.9583	125.222	16.6498	-73.8462	-52.6385	68.7237	18.7511	-33.3667
0.164	24.7562	44.1472	-4.62819	23.598	-12.7695	44.3829	11.9107	37.3843	-10.6016	67.9998	39.3508	25.3982	60.6674	24.0217	21.745	40.9202	120.645	11.8677	-76.7262	-55.4345	65.2049	15.9136	-32.5267
0.165	21.4721	40.0596	-11.0335	18.6899	-15.3478	39.2194	6.92618	33.2093	-14.9904	58.572	36.0361	22.8094	58.4752	19.4161	18.4065	40.2581	116.792	7.98525	-78.6739	-57.7839	63.4621	13.875	-33.1582
0.166	18.8124	36.2498	-18.0136	14.5043	-18.6453	34.2102	3.25614	29.9753	-18.9098	48.8285	32.5013	18.657	55.9985	16.0492	14.1912	39.524	112.124	3.92151	-80.823	-61.6385	62.6078	10.8569	-33.0018
0.167	15.2408	32.5817	-23.0989	10.3884	-21.4331	30.7587	1.01408	25.426	-21.6357	40.9624	28.5595	15.713	53.9264	13.0708	8.79368	38.7527	108.802	0.217429	-82.2787	-64.9525	60.7549	7.80704	-34.0719
0.168	10.6005	30.5262	-26.8784	7.65665	-23.9983	26.8682	-1.15514	21.6019	-24.8579	32.9816	24.8607	12.3987	50.7584	10.862	4.15596	37.622	107.055	-4.31903	-84.9778	-67.1699	58.4755	7.41092	-35.7095
0.169	4.86162	28.8921	-31.2057	5.12996	-26.4237	23.2106	-4.59931	17.6529	-28.5984	26.166	21.5869	8.62148	47.7365	9.33219	0.403361	36.8212	106.061	-8.75578	-89.0235	-70.8672	56.3376	5.18317	-37.9199
0.17	-1.90015	25.0772	-35.4941	1.6593	-29.0042	19.105	-7.41766	14.3778	-30.7591	20.2442	20.563	5.12384	44.8929	7.53255	-4.44264	35.5671	104.807	-12.597	-93.5619	-74.3085	53.8172	2.78905	-39.6675
0.171	-7.69914	21.4434	-40.9059	-2.28467	-30.9088	15.1494	-9.30354	11.8461	-34.034	15.2985	19.3451	1.27439	41.3258	6.32077	-8.12222	34.369	102.587	-17.2987	-96.708	-77.1714	51.4187	1.2156	-41.8284
0.172	-12.1264	18.3162	-44.9402	-3.95322	-33.6633	13.1432	-13.0849	8.74975	-37.0411	10.2162	17.4393	-0.82634	38.29	4.60897	-11.6817	34.0482	100.448	-21.4469	-98.5456	-80.559	47.9636	-0.013155	-43.7624
0.173	-16.227	15.0792	-48.8177	-6.84717	-34.5942	9.63485	-16.2707	5.86224	-37.7474	3.98623	15.0303	-3.08026	35.2046	2.50799	-16.2411	32.9961	98.6851	-25.8425	-100.302	-83.4155	44.8102	-2.65495	-42.1911
0.174	-19.6344	11.8983	-52.9268	-9.87864	-34.5742	5.83612	-19.0929	2.94458	-39.314	-2.706	12.6628	-6.08014	32.7902	0.717435	-20.4747	32.1258	96.028	-28.874	-101.56	-85.6149	43.0393	-4.86481	-41.4447
0.175	-22.8929	8.96235	-57.0514	-12.2813	-36.6398	3.09932	-21.4676	0.660433	-40.9777	-8.75848	10.9172	-7.66067	30.4552	-1.1427	-24.6525	32.2052	92.4855	-31.212	-103.077	-87.4334	40.5678	-5.22415	-40.2781
0.176	-25.5412	6.13479	-60.6163	-15.233	-37.5019	-0.822126	-23.734	-2.22751	-42.261	-15.4728	8.87049	-10.132	28.2533	-2.39471	-27.5077	30.9628	88.8782	-34.9888	-103.989	-89.8812	38.5787	-6.44799	-39.283
0.177	-28.5327	3.73453	-62.5427	-16.9105	-39.0248	-4.099	-26.8066	-5.86135	-43.6007	-23.0103	7.54449	-13.0566	26.8477	-3.8695	-30.8011	30.1961	84.4077	-38.105	-104.129	-91.4429	35.7202	-7.65867	-38.4566
0.178	-32.1109	0.277244	-66.6055	-20.6187	-40.9694	-6.47034	-30.0781	-9.14509	-46.2258	-29.8981	5.45274	-15.5588	24.8643	-5.97655	-33.7685	29.669	79.4044	-41.3659	-104.357	-92.3456	32.4907	-9.24031	-38.3479
0.179	-34.9218	-3.43499	-71.056	-23.2896	-42.2457	-9.83793	-33.4566	-12.1209	-48.3859	-36.7186	3.0118	-19.2701	22.0286	-7.94734	-37.6634	28.6692	75.1217	-44.5531	-104.245	-94.0371	30.0611	-10.8561	-38.592
0.18	-38.2513	-5.82262	-72.5092	-25.8277	-43.0014	-12.121	-35.2606	-14.5164	-49.6855	-41.9489	-0.616584	-21.2635	19.4378	-9.95359	-41.5512	28.1175	70.8416	-47.4122	-105.534	-95.0376	28.3791	-12.4862	-38.404
0.181	-43.0584	-6.32267	-75.3083	-27.0646	-43.0728	-14.4859	-37.1073	-16.9366	-53.2911	-45.8874	-3.00488	-23.1696	15.8786	-11.2714	-43.7565	27.12	67.0348	-51.4852	-108.404	-95.9438	26.7369	-13.2355	-39.1377
0.182	-47.8332	-7.10124	-77.0348	-27.6622	-44.2552	-17.2489	-38.0995	-19.2267	-55.9599	-50.4513	-4.12635	-25.0871	13.921	-12.3339	-46.7635	26.2327	64.2757	-53.5297	-109.88	-98.0462	24.96	-15.8088	-41.3303
0.183	-51.0287	-8.63262	-77.7835	-29.9013	-44.5727	-19.5245	-38.7909	-21.0233	-55.6651	-53.7604	-6.83366	-27.1477	12.6769	-12.8421	-49.6903	24.6964	61.6908	-55.7359	-111.427	-99.7431	23.3629	-18.0479	-41.784
0.184	-54.3072	-10.3035	-79.0853	-31.0362	-45.4705	-22.8904	-40.3528	-23.0252	-56.5164	-57.4778	-8.36469	-29.4658	10.8456	-12.4054	-52.5927	23.3216	60.4099	-58.0243	-113.451	-100.828	21.3503	-18.3098	-41.5752
0.185	-56.7903	-12.725	-80.26	-31.9118	-46.643	-24.955	-41.5171	-24.4604	-56.1182	-61.0609	-8.83207	-31.3866	8.86112	-11.9301	-54.0964	22.3848	58.6386	-59.2194	-114.112	-101.978	19.3301	-18.6428	-44.7793
0.186	-58.6519	-14.2885	-81.4957	-33.2835	-48.2122	-26.4749	-43.9104	-25.8462	-55.6181	-64.3345	-9.81676	-34.4233	6.35803	-11.673	-56.2156	21.3967	56.1737	-61.2953	-116.426	-103.181	15.7717	-18.4152	-45.9147
0.187	-60.6922	-16.8025	-83.4232	-37.0574	-50.6407	-28.4251	-45.6579	-27.9674	-55.523	-68.2164	-12.1351	-34.8954	4.73832	-11.7924	-58.737	19.9033	54.2356	-62.7553	-118.764	-103.882	13.0326	-20.1999	-45.1359
0.188	-62.4622	-19.1648	-86.0166	-39.0641	-51.8435	-29.9259	-46.7207	-29.8331	-55.2641	-71.1691	-12.9282	-36.056	2.56616	-11.8777	-60.5049	19.1501	49.9209	-64.7377	-118.344	-104.231	11.8467	-20.5923	-44.0127
0.189	-64.4942	-21.7122	-88.8863	-40.5168	-51.4231	-32.0746	-45.485	-32.3764	-56.3852	-74.8177	-13.9379	-37.4639	-0.280955	-12.3457	-61.5787	19.0797	45.2027	-67.3403	-119.075	-104.125	10.6456	-19.5577	-42.0231
0.19	-64.9959	-24.7135	-91.6617	-43.2089	-49.6802	-33.7529	-45.4559	-34.3124	-57.2383	-76.9408	-15.6027	-37.4352	-2.56785	-13.826	-63.1536	17.9262	40.9228	-68.7047	-118.197	-103.582	9.2121	-19.463	-39.9097
0.191	-65.3475	-26.3612	-93.5263	-44.4481	-49.1187	-35.004	-47.9056	-35.7735	-58.7195	-79.1771	-16.5343	-39.3101	-4.478	-14.873	-65.5839	16.9943	35.2256	-70.7463	-116.29	-103.523	7.36244	-18.0867	-37.5585
0.192	-66.0784	-28.931	-95.6448	-45.4096	-49.3416	-36.5427	-49.3122	-37.0043	-60.2477	-83.9795	-17.6947	-40.3625	-6.41147	-15.6217	-66.8845	15.9139	29.4607	-71.7592	-114.936	-102.993	6.25974	-18.029	-37.823
0.193	-66.6477	-31.63	-97.8655	-46.5222	-48.3525	-38.9225	-51.1763	-37.6865	-60.38	-87.5855	-18.0609	-40.7013	-7.69254	-17.025	-69.4015	14.787	25.2134	-72.2094	-112.919	-103.127	4.42939	-19.5902	-37.7084
0.194	-68.7913	-33.0311	-98.5252	-48.9141	-49.5724	-41.417	-52.0331	-38.6114	-60.8762	-90.1968	-19.8084	-41.6179	-9.38724	-17.2539	-71.3511	13.6232	21.7903	-73.4931	-113.338	-104.073	1.84694	-20.0375	-38.3066
0.195	-71.0122	-34.6521	-99.0576	-50.2983	-50.5288	-42.5661	-53.1578	-38.83	-61.3746	-92.9872	-21.4911	-42.35	-10.0685	-17.2764	-72.7401	12.4158	17.822	-73.3661	-113.435	-104.767	0.176233	-19.8383	-39.6296
0.196	-73.8232	-36.2643	-101.067	-49.9687	-50.5498	-44.2529	-53.8572	-39.7232	-62.2454	-95.3735	-22.0771	-43.6614	-11.0752	-17.7897	-72.7501	12.3817	15.0313	-74.5012	-112.844	-106.174	-1.5315	-20.7913	-41.3433
0.197	-76.2467	-37.5793	-100.689	-51.1508	-50.9909	-45.6011	-52.9552	-40.1041	-62.2022	-96.5039	-23.0257	-44.2864	-12.3755	-17.234	-72.0191	12.1465	13.6341	-74.8384	-113.132	-107.083	-3.25607	-23.2963	-42.7716
0.198	-77.6313	-39.2442	-98.4877	-51.5772	-50.0967	-46.2637	-52.3963	-40.7222	-62.0607	-98.924	-23.8721	-44.4827	-12.9732	-17.3112	-73.6834	11.601	11.2038	-74.7274	-113.097	-107.848	-4.82297	-23.0241	-42.8004
0.199	-77.9062	-39.9187	-96.8075	-50.19	-49.3509	-47.888	-51.4177	-42.2016	-61.8617	-102.062	-25.9063	-43.6787	-14.3099	-18.0763	-74.0629	11.8854	9.45322	-75.8883	-113.155	-109.232	-6.67625	-21.6266	-43.3844
0.2	-77.7903	-40.0198	-97.1928	-50.2278	-49.4287	-48.8036	-51.5266	-42.4885	-61.7712	-103.26	-27.0102	-43.5293	-15.2439	-18.2625	-74.2108	11.2502	7.8773	-75.5054	-112.262	-109.268	-7.61456	-22.0573	-42.5819
0.201	-77.8762	-40.935	-98.0083	-51.2992	-49.7867	-50.0399	-52.0445	-43.2619	-62.5941	-104.777	-26.5243	-43.9776	-16.5795	-18.6796	-74.1175	11.3578	5.9272	-75.2935	-111.915	-109.159	-8.99211	-23.123	-41.3807
0.202	-77.4521	-41.6775	-96.2208	-52.9555	-49.7599	-51.4368	-52.295	-43.5844	-61.6739	-107.186	-26.8701	-43.6013	-17.1277	-18.7208	-72.8032	10.4721	3.69401	-75.1813	-110.864	-109.256	-11.175	-23.9958	-40.2778
0.203	-77.3324	-42.8461	-97.2004	-54.7568	-50.2383	-51.0121	-52.3971	-43.1237	-60.2875	-108.08	-27.0841	-45.0334	-17.0433	-19.1425	-73.5134	9.07105	-0.265701	-74.6286	-108.15	-108.831	-12.5236	-23.7053	-39.5189
0.204	-77.4528	-44.1675	-98.0895	-55.253	-49.2036	-50.6387	-51.3701	-44.0693	-59.8985	-109.284	-27.3917	-45.8317	-18.0778	-19.1477	-74.0884	9.17513	-4.28129	-74.3725	-106.249	-107.966	-13.7729	-23.5629	-37.6323
0.205	-77.871	-46.8591	-95.8561	-55.8589	-48.5587	-51.4343	-50.9825	-45.1445	-57.7046	-110.863	-27.4211	-45.1538	-18.2683	-18.174	-73.9858	7.9481	-8.29337	-73.6874	-103.467	-106.214	-14.5994	-24.3857	-36.6655
0.206	-77.9994	-49.3562	-95.429	-57.0905	-48.6731	-51.952	-50.525	-45.2721	-57.6159	-112.495	-27.8635	-44.8436	-18.7417	-18.2758	-74.1749	7.09425	-12.3266	-71.3941	-98.809	-104.652	-15.4519	-24.7024	-35.8372
0.207	-78.6067	-50.2021	-95.5125	-57.8976	-48.0001	-51.7877	-50.8513	-45.4588	-58.7498	-114.126	-28.5103	-43.6012	-19.6392	-17.822	-74.032	6.18046	-16.5523	-70.2888	-95.6254	-103.558	-17.1068	-24.6983	-33.6012
0.208	-80.0809	-51.0158	-96.1501	-58.7366	-48.0658	-52.4888	-50.9233	-45.1183	-58.2853	-115.142	-28.488	-43.3564	-20.6636	-17.9414	-73.4873	5.84949	-20.1457	-70.6943	-93.7305	-102.029	-18.0049	-23.796	-33.3629
0.209	-81.2707	-50.7868	-93.7609	-59.4604	-47.8652	-53.4906	-50.1993	-44.8452	-60.2611	-116.017	-28.5636	-45.0857	-21.1995	-18.7156	-71.6023	6.44049	-23.5824	-70.213	-93.2501	-100.18	-18.018	-23.2084	-32.6096
0.21	-82.8535	-49.8193	-91.3392	-59.3365	-47.7431	-53.7621	-49.8706	-44.3564	-60.608	-115.906	-29.5524	-45.5122	-21.64	-19.0518	-71.1015	7.16626	-26.9578	-69.4774	-92.1655	-98.4241	-18.7775	-24.6724	-32.9547
0.211	-83.514	-49.5834	-90.7111	-60.5177	-47.5218	-53.5273	-49.0664	-43.3565	-58.6163	-116.961	-29.4281	-45.9724	-21.7635	-19.2929	-72.2432	6.71798	-29.0263	-69.2529	-88.6193	-95.9781	-19.7011	-24.2669	-33.8924
0.212	-82.9914	-50.1446	-89.1961	-61.5863	-47.7518	-53.5947	-49.0503	-42.9002	-58.8368	-119.098	-28.8613	-46.0233	-20.8766	-19.0303	-71.9219	5.61413	-31.2479	-68.7926	-87.1451	-94.0321	-19.9536	-26.0227	-34.9361
0.213	-81.8854	-51.6187	-87.8697	-60.6957	-46.459	-53.4839	-48.7935	-42.217	-57.7399	-120.538	-29.5251	-46.0029	-21.5115	-18.4567	-71.2309	5.22955	-32.3665	-68.0998	-85.3817	-92.5915	-19.6851	-27.7145	-35.7351
0.214	-80.21	-52.2407	-86.1775	-60.3366	-46.0549	-53.2374	-48.3156	-42.0725	-57.0459	-122.886	-28.7156	-46.5605	-22.7734	-18.3625	-70.2532	4.10532	-32.9715	-66.9773	-81.5106	-91.3372	-20.4309	-26.9867	-35.0812
0.215	-78.5891	-52.9261	-85.7547	-60.8559	-46.0757	-52.9626	-47.4597	-41.4287	-56.5637	-124.554	-26.8092	-45.9499	-23.1709	-18.4638	-67.9223	3.82327	-33.1137	-65.6743	-79.3636	-89.6982	-21.44	-27.5417	-35.4725
0.216	-76.6571	-53.9327	-84.1711	-60.9405	-42.8441	-52.3125	-46.2551	-40.0466	-54.8756	-127.298	-26.4426	-45.9394	-22.7727	-18.9929	-66.8536	2.55967	-33.2577	-64.386	-76.7323	-87.3402	-21.0509	-26.5123	-34.5654
0.217	-75.697	-52.9506	-82.4874	-61.938	-41.7951	-51.7688	-47.1335	-39.8795	-53.7234	-128.85	-27.2804	-45.9374	-23.4089	-19.0852	-65.5259	1.64625	-34.9505	-62.5374	-73.8397	-85.5797	-21.6353	-25.5416	-34.5249
0.218	-76.3019	-53.8112	-82.5782	-62.9081	-40.7742	-50.7178	-47.6495	-40.7824	-53.0468	-128.837	-27.5861	-45.4166	-23.8859	-18.8205	-63.6854	2.03291	-36.1906	-60.7914	-73.4166	-82.7232	-22.8874	-24.6002	-34.816
0.219	-77.2524	-54.6572	-80.5981	-62.0001	-39.3247	-50.0427	-46.8733	-41.0289	-53.9154	-130.171	-27.7183	-45.5748	-23.4778	-18.628	-61.7415	1.66895	-38.277	-59.5406	-71.2606	-81.1124	-23.5809	-22.9402	-33.5974
0.22	-77.46	-54.1852	-77.6169	-61.6746	-39.2755	-49.2552	-45.7327	-40.4627	-54.3248	-131.159	-27.6483	-44.8464	-22.8552	-18.1648	-59.7582	1.02932	-41.2277	-57.763	-68.2406	-79.3807	-23.8848	-21.9545	-32.3848
0.221	-78.1596	-54.9921	-74.8801	-61.2051	-38.3098	-48.1021	-43.8642	-40.0605	-53.2099	-131.816	-27.4146	-44.0797	-23.1119	-17.7008	-57.8601	-0.535032	-43.0666	-57.1132	-65.5216	-76.9196	-23.7332	-21.3028	-32.0585
0.222	-78.5683	-54.8594	-72.8814	-60.8856	-37.4624	-47.8643	-43.2131	-38.9712	-52.1778	-130.014	-27.4768	-43.5168	-22.9525	-17.1537	-57.8808	-0.927297	-45.6098	-56.4737	-63.2139	-75.8681	-24.5745	-20.1043	-31.7676
0.223	-77.7976	-53.8544	-70.4908	-62.0854	-37.7393	-47.614	-42.3873	-38.675	-51.2269	-130.001	-27.8178	-42.3554	-22.5333	-16.0605	-57.1888	-0.690696	-46.9207	-55.8475	-61.4893	-74.3381	-25.6885	-20.6603	-30.4836
0.224	-77.1606	-54.6062	-68.7118	-62.2084	-38.3107	-47.224	-40.4594	-38.3505	-50.1954	-128.982	-27.6113	-42.4844	-22.7627	-16.1105	-56.1646	-1.63771	-47.5604	-54.6594	-59.6455	-72.7993	-26.0186	-20.3729	-30.4714
0.225	-76.4443	-55.1412	-67.6472	-61.9213	-37.5907	-47.6739	-39.3793	-37.6601	-50.3877	-126.532	-27.8009	-41.9503	-23.0751	-15.6071	-55.2714	-1.95331	-49.3671	-54.0564	-59.0514	-71.7341	-26.29	-19.3449	-29.7491
0.226	-74.2242	-56.144	-65.7508	-61.9741	-36.6399	-46.8771	-38.7361	-37.6665	-48.8377	-125.882	-27.6043	-40.6409	-23.3496	-14.4661	-52.3374	-1.78469	-49.5655	-54.5612	-57.3094	-69.6338	-26.211	-20.6807	-28.8732
0.227	-71.4925	-56.7932	-65.4119	-61.434	-36.0758	-46.9638	-36.6324	-36.2759	-46.8227	-125.384	-27.6703	-40.487	-23.3092	-14.2258	-50.3805	-2.18555	-50.1018	-53.6996	-54.8037	-67.9078	-25.4965	-21.2173	-27.2578
0.228	-69.3032	-57.3438	-63.453	-60.291	-34.5459	-47.4028	-35.7707	-34.8519	-46.0587	-124.13	-29.0259	-39.2762	-23.2787	-12.7735	-48.8252	-3.33806	-50.3101	-53.173	-54.4344	-66.1927	-25.4653	-22.0189	-26.1321
0.229	-67.5917	-58.6983	-61.9519	-60.6171	-32.061	-45.6731	-35.167	-34.2694	-46.5804	-121.646	-28.6841	-38.9273	-23.6279	-12.2003	-47.5335	-4.29224	-49.8181	-51.9166	-53.4255	-63.4959	-25.5275	-23.9507	-26.4345
0.23	-65.8497	-58.5953	-60.7372	-60.0997	-29.5085	-45.157	-34.0305	-34.0047	-46.2545	-120.326	-28.7508	-39.5687	-23.2703	-11.5692	-45.9643	-4.46767	-49.4744	-50.9216	-51.5114	-61.8682	-24.8877	-24.9649	-24.1819
0.231	-64.1703	-59.2221	-58.961	-57.5158	-28.2316	-44.1249	-34.1073	-32.9125	-46.8497	-118.145	-29.2522	-38.6831	-23.1126	-11.2516	-43.9063	-3.65051	-48.8417	-50.7171	-49.2333	-59.3539	-24.1822	-24.0026	-22.1785
0.232	-63.002	-58.877	-58.195	-56.5509	-26.3748	-43.8685	-32.2646	-31.5719	-47.1024	-115.512	-29.3489	-37.6819	-23.5547	-11.2277	-43.928	-3.52083	-48.2959	-48.7958	-47.1071	-56.3635	-23.7748	-22.5532	-21.7733
0.233	-61.7847	-57.3697	-56.659	-55.3134	-25.3528	-41.9574	-31.4331	-30.7474	-44.9396	-114.058	-29.3751	-35.6436	-23.0535	-9.50821	-42.384	-4.08859	-48.2017	-46.8413	-45.5559	-54.8695	-24.6039	-22.2037	-19.8955
0.234	-61.3046	-57.1736	-54.6832	-53.886	-24.6826	-39.8562	-31.513	-29.4066	-43.423	-113.72	-28.8379	-34.7769	-21.9669	-8.94952	-39.8751	-4.38208	-48.5103	-45.5174	-44.1174	-52.9874	-25.146	-23.3068	-18.2158
0.235	-60.4088	-57.0183	-52.3297	-52.4561	-22.8053	-38.951	-30.4977	-28.6619	-43.0624	-112	-28.4582	-34.8312	-21.0516	-9.4275	-38.868	-5.01709	-49.3957	-45.434	-42.5181	-51.3055	-24.97	-22.7871	-17.8537
0.236	-60.7545	-57.2065	-50.6621	-52.436	-22.4208	-36.3338	-29.7527	-28.4377	-42.2117	-108.581	-28.0183	-33.5008	-20.409	-8.79303	-36.7248	-4.99887	-51.1431	-44.1964	-40.5847	-49.1894	-24.7697	-20.8966	-18.1537
0.237	-60.1385	-57.7281	-48.9795	-52.9883	-22.1901	-35.2885	-28.9405	-27.0526	-40.7212	-106.176	-28.6569	-32.0141	-19.7508	-8.13145	-35.4705	-4.75521	-52.677	-43.421	-38.9642	-46.3467	-24.3544	-21.6028	-18.4851
0.238	-58.3652	-57.1137	-47.3838	-51.8978	-21.0053	-33.6755	-27.9451	-26.7441	-39.6884	-102.79	-29.2241	-30.736	-19.8462	-7.21151	-34.5125	-4.87156	-53.4526	-43.9976	-37.4179	-44.451	-24.2201	-22.4277	-17.41
0.239	-57.6616	-57.1572	-46.518	-51.0892	-20.5393	-33.0475	-27.4462	-26.1295	-38.3452	-99.0674	-27.8903	-30.1005	-19.0373	-6.65164	-31.9851	-4.90481	-52.9561	-42.2437	-35.7247	-42.9589	-24.1637	-20.9306	-16.6823
0.24	-55.0529	-56.8959	-45.6602	-51.1791	-19.9827	-32.7761	-27.1724	-24.8982	-37.9932	-94.495	-26.931	-29.1714	-17.8667	-6.44334	-30.2326	-5.66559	-52.826	-41.3706	-32.7488	-41.7621	-23.3356	-19.9392	-16.1909
0.241	-52.7992	-55.5474	-45.4274	-49.7002	-19.3741	-31.8467	-26.6184	-23.8427	-36.6422	-88.4562	-26.7776	-28.3878	-17.7581	-5.84967	-29.3626	-6.2551	-51.8844	-40.5254	-29.9891	-41.0155	-21.739	-19.7061	-14.0779
0.242	-50.6717	-56.1096	-44.1322	-47.8542	-18.4634	-32.814	-26.0153	-22.7894	-34.3433	-83.0281	-24.9081	-27.4311	-17.0451	-6.41446	-28.3233	-5.95668	-51.216	-38.2715	-27.8031	-40.5661	-20.3285	-19.6418	-13.6084
0.243	-47.9758	-57.7659	-43.1161	-48.239	-18.3578	-32.8328	-26.4877	-22.2407	-33.3826	-78.6284	-24.7043	-27.0497	-15.1927	-6.53662	-26.9219	-5.51166	-50.4601	-37.0543	-26.4002	-39.4639	-19.8099	-20.7796	-13.5343
0.244	-46.1797	-58.3325	-42.0874	-46.884	-18.305	-33.2627	-26.5547	-21.0313	-32.861	-76.3414	-25.0827	-27.0932	-14.1064	-6.59432	-25.6101	-5.57737	-48.6573	-36.3672	-25.6706	-37.6142	-20.2337	-21.1155	-13.0096
0.245	-44.823	-58.3401	-39.6664	-45.8085	-16.8666	-32.857	-24.8789	-20.1645	-32.3597	-73.8168	-25.0966	-27.1586	-12.5006	-6.71406	-22.9867	-5.50543	-47.5065	-35.7651	-25.1416	-37.1438	-19.8834	-22.5305	-13.18
0.246	-43.7935	-59.4219	-39.0565	-45.2389	-16.6387	-32.3987	-22.6152	-19.9354	-31.5605	-70.3037	-25.2575	-26.755	-10.9188	-6.10924	-21.4404	-5.27001	-47.2267	-34.3757	-23.9298	-36.1473	-19.4853	-22.2314	-12.467
0.247	-42.9197	-60.0255	-37.6849	-44.3964	-15.7201	-32.0393	-20.532	-19.0693	-30.4417	-67.1738	-24.3918	-24.2933	-10.6093	-6.03457	-20.2232	-5.47371	-46.5837	-31.5541	-22.4309	-35.2802	-19.8232	-20.1535	-12.1956
0.248	-42.6864	-60.0975	-35.9293	-43.5024	-14.6051	-31.6036	-20.9248	-19.0412	-30.4165	-64.3737	-23.9748	-22.313	-9.63642	-5.3091	-17.3163	-4.97269	-45.3874	-30.6843	-22.7662	-34.8743	-20.171	-20.5053	-11.9112
0.249	-41.6023	-60.4725	-33.8497	-40.7575	-13.595	-31.0901	-21.1524	-19.7222	-31.014	-62.9569	-23.5681	-20.6637	-8.8352	-4.69441	-16.427	-4.95436	-45.5709	-30.0478	-22.1772	-33.3125	-19.2362	-19.2756	-11.3163
0.25	-40.5308	-61.2845	-32.794	-38.9185	-12.343	-29.7663	-18.6555	-19.0002	-31.5221	-59.5981	-23.3921	-18.6627	-8.69233	-4.18442	-14.9546	-5.53066	-44.5569	-28.1262	-20.7359	-31.2657	-19.016	-18.5524	-12.0607
0.251	-40.4634	-61.3731	-31.7151	-37.8395	-11.8988	-29.4379	-16.9583	-18.8319	-30.8356	-55.1642	-22.7913	-18.227	-7.33968	-3.56308	-14.3245	-5.80784	-44.4028	-27.2289	-21.3569	-29.1498	-20.0174	-18.4175	-13.3216
0.252	-39.1275	-60.2104	-31.1525	-36.8839	-10.6206	-28.3946	-15.2918	-18.7727	-30.2834	-50.6219	-22.5704	-16.6842	-6.46542	-3.23724	-13.7493	-5.41705	-44.9282	-25.5916	-21.8305	-26.7581	-19.4765	-16.5677	-14.1368
0.253	-37.0837	-59.8331	-30.4921	-36.3409	-10.4188	-28.0626	-14.047	-17.1548	-29.1085	-46.4089	-23.2763	-15.1299	-6.55931	-2.44425	-13.3331	-5.27566	-43.6274	-24.367	-20.9785	-24.4495	-19.248	-17.0532	-13.8889
0.254	-35.1902	-59.5445	-29.6024	-35.2357	-11.0298	-27.9793	-15.2777	-17.0793	-28.4487	-43.9422	-22.2363	-14.8508	-6.07128	-2.17501	-12.8792	-5.92135	-43.6278	-23.4772	-20.2348	-22.08	-19.8353	-16.9765	-12.2166
0.255	-33.6888	-59.7891	-30.7387	-34.7473	-9.75994	-27.4536	-14.8382	-16.9532	-27.9417	-40.6771	-20.2819	-14.053	-5.22396	-1.99266	-11.371	-5.70236	-42.543	-22.5459	-19.588	-20.9563	-19.9575	-17.736	-12.1241
0.256	-32.0677	-59.5912	-30.2245	-34.1494	-8.6637	-26.8826	-13.0925	-15.8424	-26.1075	-37.5668	-19.7817	-12.8499	-4.18258	-1.48623	-9.85446	-6.42049	-40.308	-22.7986	-18.2699	-19.9614	-19.2791	-16.9648	-11.3486
0.257	-30.4835	-58.4896	-29.9632	-32.9208	-8.92463	-26.8472	-11.6048	-15.398	-24.653	-33.6597	-18.7795	-12.4809	-3.47726	-0.468998	-9.12503	-6.24265	-40.4823	-20.6203	-16.3419	-18.8345	-18.3565	-15.1853	-10.0744
0.258	-29.5394	-58.1148	-29.0516	-31.8288	-8.92072	-26.3921	-11.2166	-14.5253	-23.8058	-30.6281	-17.5658	-11.7709	-3.02978	0.51979	-9.58605	-5.92952	-39.7686	-19.8356	-15.2879	-18.7276	-18.067	-14.5425	-9.47194
0.259	-28.6111	-58.8149	-28.1549	-29.6901	-8.61942	-25.586	-11.5007	-14.6108	-22.4552	-27.8182	-16.2685	-11.5766	-1.02967	0.863524	-9.36204	-6.15893	-39.1603	-19.3781	-14.1021	-17.7489	-18.2569	-13.8303	-7.67057
0.26	-27.027	-58.0095	-27.4876	-28.2734	-8.47561	-25.3733	-11.832	-14.3942	-21.1876	-24.2447	-16.0032	-12.3507	1.2618	1.16831	-8.28511	-6.53314	-38.8449	-18.6285	-13.1573	-16.2149	-17.9465	-13.3356	-6.67124
0.261	-26.3937	-56.7223	-25.7549	-28.4374	-8.79605	-24.7692	-13.2121	-13.8238	-20.2959	-22.1466	-18.074	-11.1262	2.1535	1.26572	-7.09915	-7.15914	-38.0611	-19.483	-13.166	-14.9097	-18.0211	-11.513	-6.52488
0.262	-25.9177	-57.1348	-24.0293	-27.6797	-8.16661	-24.2859	-12.3285	-13.1351	-20.3468	-19.3414	-18.3009	-10.8897	3.59462	1.14612	-8.02756	-6.68595	-38.4108	-19.7432	-11.8496	-13.0549	-17.7164	-12.2684	-7.82364
0.263	-25.4096	-56.9522	-22.3405	-27.2044	-6.36964	-23.7748	-12.0429	-12.4245	-19.7316	-17.848	-18.3078	-10.6078	4.93873	0.898455	-7.13898	-5.81095	-37.7192	-19.177	-11.3654	-11.544	-17.6108	-12.6652	-9.14814
0.264	-24.2425	-55.2812	-21.8171	-25.7688	-4.67085	-23.18	-10.9414	-12.3047	-18.9594	-16.8701	-17.8225	-9.50645	6.23254	0.104454	-5.1668	-4.49048	-36.8373	-17.8814	-10.8483	-10.869	-18.4502	-12.7554	-8.71837
0.265	-21.7941	-53.772	-20.659	-23.5706	-3.31051	-22.398	-9.15698	-11.2378	-19.4036	-14.5776	-18.2365	-8.9684	7.26279	-0.372835	-3.02311	-4.28317	-36.3459	-17.1561	-10.4846	-9.45851	-17.2485	-13.6723	-8.20894
0.266	-19.3176	-53.3181	-19.6407	-23.6691	-4.24079	-21.2804	-8.64341	-9.99156	-19.43	-12.0741	-18.4831	-7.75361	8.26136	-0.238708	-1.86799	-3.99813	-35.8119	-17.2297	-11.2229	-8.19405	-16.2124	-12.4312	-8.68924
0.267	-17.2149	-51.0475	-19.0268	-23.9623	-5.22325	-20.8562	-7.84066	-9.31231	-18.4626	-9.55927	-17.6046	-7.06971	9.44488	-0.380741	-1.81307	-3.51559	-35.6447	-16.8072	-11.0402	-7.40929	-15.821	-11.6482	-8.35763
0.268	-15.0403	-48.2092	-19.2002	-23.2212	-4.65515	-20.3585	-7.5309	-8.46977	-17.8496	-7.05266	-17.5657	-6.83143	10.0627	-0.262741	0.415355	-3.41096	-34.9855	-15.2263	-9.44673	-5.67637	-15.5616	-11.3547	-7.9118
0.269	-13.1412	-46.889	-19.7118	-23.0987	-4.81703	-19.621	-6.68538	-7.44401	-16.8708	-5.2607	-15.5491	-6.38795	10.8241	0.122244	1.33814	-1.88476	-33.8741	-14.2119	-8.74824	-5.11261	-15.362	-9.80141	-7.17237
0.27	-11.5428	-45.539	-19.0734	-22.9765	-4.65337	-18.6487	-7.28369	-7.52781	-15.4133	-4.5145	-14.8676	-5.14276	12.0611	0.0645704	2.72341	-2.12858	-33.3243	-13.2864	-9.52976	-4.37595	-14.6152	-9.62159	-6.48191
0.271	-10.1295	-44.4692	-19.0443	-21.7983	-3.36708	-17.2741	-7.70136	-7.3469	-14.2364	-2.15644	-15.7032	-4.18219	13.154	0.301376	4.98737	-1.49834	-33.2499	-11.7179	-8.22806	-3.06274	-13.0722	-9.81735	-5.70106
0.272	-8.9608	-43.208	-17.7717	-20.9743	-1.90362	-16.0751	-6.40232	-6.68056	-13.4541	0.820057	-14.6324	-3.34996	13.5289	1.34701	5.40081	-0.490686	-31.3844	-10.0713	-8.34345	-2.49206	-11.4621	-9.6663	-5.65186
0.273	-8.51575	-42.4872	-17.2703	-20.5399	-0.367664	-15.6338	-6.59747	-6.93359	-13.3814	2.33105	-12.9508	-2.69995	14.2682	1.99035	6.28285	-0.280775	-30.08	-8.74017	-8.23597	-0.96988	-11.8409	-9.75828	-5.28444
0.274	-8.30202	-41.2047	-17.6048	-20.0802	-0.273476	-16.3655	-5.73607	-6.52198	-12.0799	3.88759	-11.1046	-2.4668	14.7975	2.49795	6.72009	0.124094	-30.1135	-7.92535	-7.52622	-0.128039	-10.8534	-8.08152	-5.13696
0.275	-7.84538	-39.3719	-15.5442	-19.406	0.782078	-16.1461	-5.18423	-6.52802	-11.1052	5.90773	-9.06907	-1.56737	15.1623	4.03459	6.5124	-0.0318772	-29.1345	-8.49797	-7.85316	1.09452	-9.14675	-7.6202	-5.10849
0.276	-8.02573	-38.6624	-14.6186	-19.231	2.26484	-15.971	-5.52514	-6.12384	-10.6495	5.53095	-8.77232	-1.66063	16.5693	4.61475	6.46948	0.526591	-28.5595	-8.67716	-7.53399	1.90879	-8.33048	-8.50252	-4.74016
0.277	-6.93948	-35.8225	-14.1262	-18.0699	2.21714	-16.0402	-5.26193	-5.32829	-10.484	5.10439	-7.76206	-2.24501	18.1755	4.42442	6.54944	0.831566	-27.8892	-8.57017	-6.62775	2.55482	-8.32171	-8.17718	-4.11212
0.278	-6.49855	-33.6095	-12.5934	-16.4812	1.13269	-15.9064	-4.17699	-4.63397	-10.7595	5.50224	-7.38395	-2.45667	19.0766	4.43381	8.20675	1.5154	-28.1736	-9.46306	-5.20476	3.27717	-8.35085	-8.35313	-3.24655
0.279	-6.51378	-32.8243	-12.3939	-16.6813	0.467581	-16.1064	-3.34628	-3.89745	-10.084	4.50434	-8.96279	-1.67819	20.093	5.01833	8.29936	2.03597	-27.4095	-10.1977	-4.89941	3.82684	-8.12591	-9.40651	-3.82655
0.28	-5.23363	-31.2035	-12.308	-16.3928	1.10525	-15.9472	-4.48966	-4.02354	-10.4112	5.0143	-8.32549	-1.89561	21.1055	5.16992	7.50026	2.44214	-26.3549	-9.45993	-5.40684	4.69368	-9.09293	-9.14666	-4.05132
0.281	-3.68429	-30.7411	-10.5026	-15.0674	0.111579	-15.1024	-4.23225	-4.25434	-10.0957	8.67323	-8.4567	-2.32753	20.9185	5.21286	9.34142	2.70619	-27.3478	-8.97142	-6.05761	5.57022	-8.21702	-8.45885	-3.77823
0.282	-2.80876	-29.877	-10.8292	-14.476	1.24529	-14.6546	-4.5427	-4.43255	-9.7871	9.60098	-8.77416	-1.44808	20.4252	5.06974	10.5874	1.31755	-26.7868	-8.66632	-7.62704	5.62534	-5.6284	-7.2619	-4.56739
0.283	-2.15066	-28.1909	-10.981	-13.6987	0.917959	-14.5817	-5.50588	-4.71357	-10.7094	10.1554	-7.45832	-1.36745	20.6031	4.46886	10.1551	1.48507	-25.7156	-8.34075	-8.08888	4.98169	-4.11713	-7.95522	-4.92318
0.284	-0.783895	-26.7536	-10.8453	-14.4556	-0.2714	-14.1266	-5.30469	-5.06246	-10.2242	12.6991	-8.07078	-1.78293	21.181	4.79614	10.2235	2.41642	-25.5969	-8.30742	-7.22575	4.52414	-4.49845	-10.0434	-4.56238
0.285	0.593027	-25.7111	-10.8784	-14.4611	1.00884	-14.0124	-5.16116	-5.07096	-10.4512	12.8745	-7.04697	-1.9234	21.3714	5.35081	10.7049	2.13923	-25.1757	-6.33989	-6.68781	4.30356	-4.62663	-9.40744	-4.93887
0.286	1.84192	-24.813	-10.0992	-12.3287	1.68095	-13.1419	-4.72776	-4.8151	-11.419	13.2939	-4.99305	-0.884783	20.8996	5.67527	11.9818	2.77166	-23.6159	-6.31888	-6.36475	6.03866	-4.49002	-9.53266	-4.91028
0.287	2.92062	-23.2978	-11.1777	-12.2617	1.80509	-11.5606	-4.50544	-5.0814	-11.0082	13.5218	-5.51419	-0.0483226	20.8441	5.43224	12.5647	2.17853	-22.1877	-7.14825	-4.92585	7.43721	-5.04036	-9.4284	-3.93392
0.288	3.00036	-22.8956	-11.1901	-10.6331	0.50577	-9.79666	-4.5382	-5.00091	-10.1666	14.4952	-4.6228	0.100738	20.8202	4.61175	12.7545	2.68804	-21.2798	-6.93484	-2.92624	7.90255	-5.52316	-8.28767	-4.33049
0.289	3.0359	-22.6687	-11.4074	-10.2449	-0.966604	-9.53394	-4.38339	-4.48552	-9.96335	14.127	-2.95204	1.42935	19.7305	5.05034	14.006	4.0567	-19.5684	-7.59434	-2.23536	9.41234	-5.41439	-7.3479	-5.58211
0.29	2.94172	-21.9206	-12.3744	-11.369	-1.61658	-10.0492	-4.8769	-3.73281	-8.9107	13.5935	-3.51725	1.22825	19.0532	5.83051	12.919	4.60326	-18.6506	-6.9365	-2.42696	9.39678	-5.55734	-5.89828	-5.09353
0.291	2.39828	-21.2139	-10.9594	-11.4686	-0.971064	-9.93216	-4.50905	-3.28241	-9.28109	13.8899	-2.77463	1.17052	18.8146	5.70389	10.6264	5.21679	-18.052	-5.90991	-1.70161	9.35041	-4.58856	-5.5	-5.47244
0.292	2.44027	-19.4961	-10.7345	-12.6409	-1.06587	-9.05141	-3.6777	-2.69905	-10.0167	14.113	-2.61163	1.27051	17.643	5.95081	9.55581	5.99107	-17.3093	-5.85032	-0.647453	9.17684	-3.54976	-4.84715	-6.26563
0.293	2.5281	-18.304	-11.1875	-12.2792	-1.36912	-8.77688	-3.07536	-1.93078	-9.24693	15.3804	-2.79182	-0.410495	17.1489	6.31634	10.7562	7.0234	-16.9892	-5.75189	-1.08383	8.62397	-3.23656	-3.89571	-5.47194
0.294	2.06907	-17.0758	-10.655	-11.3521	-1.5237	-9.66208	-1.85728	-2.35236	-9.40897	14.0565	-2.74377	-1.31196	17.4446	5.96912	10.7638	7.34553	-16.8929	-5.45064	-1.29405	8.89531	-2.65876	-4.09138	-4.44801
0.295	1.93218	-16.6215	-11.3023	-11.2723	-1.27406	-9.42886	-1.47317	-2.74389	-9.60684	13.2626	-4.24189	-1.94291	18.5054	5.44768	9.66728	7.37618	-16.0711	-6.43849	-1.84674	8.28812	-2.76459	-5.01364	-4.02325
0.296	2.20265	-17.1945	-10.742	-10.1312	-0.633692	-9.43985	-1.18743	-3.43207	-8.48605	12.8933	-3.09812	-2.05322	19.2796	5.29886	9.09235	7.36235	-15.151	-7.1921	-1.79336	8.67449	-3.41497	-6.52264	-3.76729
0.297	1.69012	-16.3041	-10.5629	-8.49894	-1.24402	-8.98443	-0.558569	-3.58714	-6.9483	13.2753	-3.2078	-1.96576	18.9032	5.32001	7.89032	7.06697	-15.1451	-6.63088	-1.50765	8.39507	-3.30771	-6.15244	-3.61867
0.298	1.34339	-14.9583	-10.5536	-8.0149	-0.152245	-8.71851	-0.590567	-3.59992	-6.90397	13.2828	-4.16785	-1.85521	19.1283	4.66925	7.4887	6.94181	-14.4087	-4.56944	-1.85168	7.32929	-3.79058	-4.73526	-3.99413
0.299	1.93025	-14.3394	-9.18732	-7.45472	0.537314	-8.97349	-0.167428	-3.38043	-6.734	10.8383	-3.79888	-1.77989	18.9554	4.22836	8.64366	7.46673	-13.2271	-3.4333	-1.02558	7.49976	-4.46295	-4.67207	-2.41679
0.3	1.61369	-13.7703	-9.65989	-7.13792	0.0822525	-8.42482	0.130726	-2.54042	-6.25575	11.3527	-3.52185	-1.73431	19.2468	4.00341	8.27841	7.4087	-12.0145	-4.75024	-0.272241	6.69794	-3.38424	-4.4532	-2.94226
0.301	1.33241	-12.7613	-9.54065	-6.39429	1.0061	-8.2288	0.110882	-2.57461	-5.92097	11.8451	-3.19378	-1.97704	18.7327	4.23202	7.90593	7.9959	-10.9715	-5.00227	-1.3845	6.01582	-2.94002	-4.12777	-3.95744
0.302	1.53218	-11.2573	-8.67732	-4.64106	2.43172	-8.11846	0.237239	-2.5468	-6.2814	11.4149	-3.41984	-1.82598	17.5875	4.99414	8.73003	8.76256	-10.8212	-5.73996	-3.46554	5.75916	-3.44755	-4.27724	-3.81045
0.303	1.5255	-10.5478	-9.93226	-4.5562	3.15562	-7.90064	0.547819	-3.24114	-5.53158	11.2591	-1.95274	-0.944109	18.1169	4.87906	10.152	7.81789	-10.6716	-6.423	-5.25294	5.15348	-4.18525	-3.87985	-4.32301
0.304	2.00948	-10.167	-10.3064	-5.54277	2.5011	-6.71364	0.373602	-3.01086	-4.09654	10.103	-1.0283	-0.509574	18.5976	4.4373	10.2059	7.90346	-10.5045	-6.24462	-5.83228	6.12475	-5.70687	-4.74776	-3.76346
0.305	2.5248	-10.0509	-10.7331	-5.03007	1.53105	-5.6001	0.192885	-2.96058	-2.93921	10.9334	-1.25843	-1.07369	18.8711	4.54054	8.78631	7.67729	-10.5446	-6.57412	-6.89429	6.78532	-5.8597	-3.92314	-3.68056
0.306	2.04913	-10.2483	-11.101	-5.69386	1.46673	-5.21418	0.793789	-3.59061	-3.07807	11.8167	-0.828609	-0.335099	19.3457	4.3901	8.72568	8.04311	-10.1107	-5.16219	-7.56271	5.91756	-6.002	-3.55427	-3.3215
0.307	1.36134	-9.95293	-11.3888	-8.08208	1.75158	-4.84547	1.07539	-3.44739	-3.33177	11.9688	0.0482233	0.776078	19.4172	4.16515	8.00635	9.14649	-9.94084	-5.46726	-6.29393	6.33117	-6.40892	-3.39477	-2.68757
0.308	1.00895	-9.55776	-13.1329	-7.7232	1.46102	-5.27883	1.88669	-3.68939	-3.58202	12.7468	0.248587	0.210531	18.124	3.85959	6.38859	8.38308	-10.0142	-5.67354	-4.62521	6.47835	-5.60467	-2.08855	-2.76223
0.309	1.99476	-8.88227	-13.944	-7.5042	0.970113	-4.53685	0.854747	-3.40768	-3.88696	12.8305	0.358804	0.647263	16.713	3.08229	4.99103	8.62385	-8.90745	-4.1144	-3.72174	5.72043	-5.60868	-2.4774	-2.71197
0.31	2.43976	-7.31772	-12.8632	-7.06208	1.65584	-4.23627	0.968048	-4.11562	-2.82919	11.097	0.542531	-0.42232	16.7849	2.72802	3.79312	9.17364	-7.60703	-3.85692	-3.85953	5.94471	-6.68514	-4.14374	-3.21474
0.311	1.96938	-6.2585	-12.6931	-5.61805	1.45327	-4.20679	3.37365	-5.09238	-1.62743	9.9346	-0.0907849	-1.17527	16.6923	2.73917	3.2806	8.87987	-6.73176	-3.40767	-3.01055	6.03738	-7.44962	-4.62237	-3.09071
0.312	1.00533	-5.91816	-12.6278	-5.71793	0.89779	-4.23002	3.12391	-5.4194	-1.44955	9.43292	-1.11795	-0.777242	16.5775	2.57441	4.02966	9.05295	-5.79622	-4.25724	-0.349207	5.08144	-7.99023	-3.19616	-2.17931
0.313	-0.0614922	-6.16897	-11.9391	-5.48763	2.06408	-4.87433	1.63537	-5.62273	-0.922078	10.1585	-0.669278	-1.10922	16.5903	2.48839	4.09606	8.86277	-4.37949	-5.66292	0.800404	4.67413	-7.76773	-2.94701	-1.52282
0.314	-0.117638	-6.05203	-12.522	-4.42897	2.18164	-4.84514	1.515	-5.69427	-0.0944701	9.34391	-1.20816	-0.635665	17.0481	1.6816	3.90193	8.73147	-2.88971	-6.48788	0.585272	5.25292	-6.9379	-3.80645	-2.17576
0.315	-1.27686	-5.54971	-11.4963	-3.79923	2.40428	-4.74472	1.2914	-5.99179	-0.00290334	7.80593	-1.57603	-1.20965	17.2837	0.929833	4.61819	8.3795	-1.88214	-8.03599	1.7286	4.91077	-6.6721	-2.0408	-2.51873
0.316	-0.720389	-5.07225	-9.71379	-2.52306	2.85764	-4.53236	0.541686	-5.64773	-0.0486683	7.86111	-0.779085	-1.07014	16.7584	1.49615	5.15034	8.2304	-1.08227	-8.51742	2.30167	4.55755	-6.11145	-0.578981	-2.59713
0.317	0.528113	-4.08297	-9.46681	-2.2154	2.67284	-4.69086	-0.780172	-5.8638	0.154719	7.71195	-0.347351	-1.56618	16.4739	1.94463	4.94395	7.65807	-1.12492	-7.86279	1.98156	5.27932	-6.36909	-1.85915	-3.10942
0.318	0.62241	-4.57575	-8.59075	-1.99596	4.52356	-4.55303	-0.762384	-5.74416	0.339681	8.61162	0.541424	-2.14193	15.7296	2.46944	4.29561	7.20243	-0.511008	-7.19211	2.50793	5.35994	-7.16787	-1.41937	-3.32969
0.319	0.405752	-4.411	-8.75717	-1.18057	3.76431	-5.03589	-0.696479	-5.17709	0.280769	7.81105	0.108251	-1.992	15.6761	2.94015	3.15301	7.63905	1.20421	-7.07839	2.76968	5.03807	-7.42961	-0.86937	-3.4662
0.32	0.333946	-3.42765	-8.99977	-0.896939	2.88461	-4.71258	-2.10049	-4.76029	0.0896781	7.07053	-0.0134781	-1.16702	16.0841	3.83882	2.80036	7.97611	1.62346	-6.64156	2.69679	5.47441	-7.59756	-1.53525	-3.86176
0.321	0.205176	-3.33447	-9.6245	-1.2331	1.67189	-3.64294	-1.30001	-3.9322	0.259665	6.53083	1.15825	-1.11066	15.8265	4.30796	2.19766	8.50721	1.74543	-5.49283	3.05246	5.39065	-7.45333	-1.64612	-4.34437
0.322	-0.43759	-4.07999	-10.4813	-2.09387	-0.430077	-3.58515	-0.313043	-3.94691	-1.42877	5.75902	1.59364	-1.03769	15.4743	4.98655	1.50307	8.97471	2.85997	-5.61127	3.33635	5.12226	-7.55735	-1.08195	-4.48944
0.323	-0.416278	-4.32711	-11.033	-2.89814	0.459738	-3.21377	-0.309054	-4.4428	-2.241	6.17275	1.88744	-1.01459	15.3179	4.03599	2.07206	9.47667	4.12483	-5.39223	2.27974	5.09202	-7.90878	-0.368199	-3.80104
0.324	-1.73661	-3.57991	-12.0686	-3.65791	1.27546	-2.93323	0.235561	-4.38928	-1.65097	5.24356	1.10161	-1.6922	15.6017	3.87222	1.79755	9.46924	4.61056	-4.82685	2.09166	5.35635	-6.7934	-1.1799	-3.17229
0.325	-2.92221	-3.10161	-11.7265	-2.94695	2.8981	-2.8367	1.33111	-5.41803	-2.0165	4.66924	1.69361	-1.66252	15.1152	4.7983	1.06984	9.07306	4.71875	-4.50557	3.2204	4.50504	-5.31189	-0.323206	-3.3595
0.326	-4.509	-3.77714	-12.3165	-1.91818	3.09406	-2.75336	1.21848	-6.66961	-1.65168	4.11456	2.73602	-2.09778	15.9032	3.76757	0.613086	8.99447	5.56332	-4.84446	3.51981	3.6161	-4.90977	0.366441	-3.53868
0.327	-5.8722	-4.05821	-12.7976	-1.56672	2.49574	-2.49702	1.55986	-6.36264	-1.7504	2.75974	1.77916	-1.87103	16.2937	3.89113	0.537359	9.01029	5.9013	-5.8269	4.05819	3.85225	-5.26219	-0.113902	-4.54308
0.328	-6.02394	-3.5806	-11.5538	-0.424135	2.96177	-3.32449	1.85228	-6.28054	-0.312534	2.35328	1.23347	-2.81064	15.3256	4.53858	0.459327	9.73481	6.93998	-5.43242	5.42429	2.93967	-6.44077	0.853163	-5.24213
0.329	-6.40293	-2.70955	-10.5942	1.07686	2.26436	-2.91062	0.986123	-6.05729	0.751952	2.06716	1.68741	-3.02244	14.7766	4.6838	-0.0529633	9.90713	8.19706	-6.30935	6.14175	3.12593	-6.75492	1.10176	-5.2337
0.33	-6.18707	-2.15352	-10.8937	2.49912	3.6401	-2.4483	0.846541	-5.62414	1.61813	0.573301	1.26377	-3.09921	14.6414	4.91547	-1.2939	8.75737	8.67716	-7.82583	6.84465	3.14295	-6.09408	1.59303	-4.99638
0.331	-7.09123	-1.83847	-11.9562	2.53059	3.57667	-3.43408	0.417709	-5.46887	2.72227	-0.436417	-0.0689011	-3.54253	13.813	4.83639	-1.98827	8.9025	9.22694	-7.97733	6.1909	1.78172	-6.15851	2.04223	-4.0968
0.332	-7.83557	-0.641158	-12.1168	2.42293	3.43129	-3.77109	-0.51562	-5.4011	3.17407	-0.344459	-0.720655	-3.59956	12.8876	4.03524	-1.98228	9.39729	9.67543	-7.40263	5.79748	0.496959	-5.91185	1.59013	-3.27846
0.333	-7.58176	-0.525173	-11.4199	2.09518	5.52739	-3.63126	-1.02944	-4.91003	4.0788	-0.382111	-0.76741	-4.47258	11.7508	3.72899	-1.67269	9.06138	9.90225	-7.64226	7.21588	-1.15843	-5.26119	3.26964	-3.08456
0.334	-7.98959	-0.478921	-10.5089	2.07372	5.47368	-3.33658	-1.90587	-4.95718	2.6644	-0.585395	-0.361304	-5.05823	10.6406	4.46493	-2.97888	9.26795	9.56998	-8.63579	8.83096	-1.79793	-5.87792	3.45713	-3.73313
0.335	-8.40702	0.282281	-10.3462	1.92476	5.50609	-2.34191	-2.65496	-5.54931	3.35697	-0.639882	-0.784795	-6.12886	9.89466	5.52995	-3.2621	9.45341	9.47426	-8.9683	8.68784	-2.7812	-6.15047	3.42311	-3.52415
0.336	-8.39772	-0.529659	-10.7315	1.4202	6.2758	-0.981328	-2.47494	-5.23928	4.71093	-0.391052	-0.748239	-5.77883	8.95693	5.69473	-2.32438	9.28261	9.76954	-8.8005	5.98247	-3.89649	-6.6071	3.89521	-2.64948
0.337	-8.81412	-1.39246	-11.023	1.42645	6.21836	-1.67225	-3.07047	-5.14919	5.41189	-1.53049	-0.848259	-5.77619	9.21669	5.17284	-1.89417	9.92435	9.75415	-8.41806	4.6654	-4.17985	-7.13899	3.21057	-3.61407
0.338	-8.82975	-1.19861	-10.964	0.653209	4.98482	-1.58869	-3.20197	-5.67939	5.51419	-2.42706	-1.09856	-5.99309	8.79725	5.3957	-0.381266	10.4385	10.3406	-6.95391	3.86204	-4.67113	-6.86192	2.74591	-3.25195
0.339	-9.00686	-2.08263	-10.9236	0.766823	5.22895	-1.28104	-2.14742	-5.39698	5.08313	-1.50516	-0.301843	-4.9993	8.69405	5.55505	-0.178038	10.1769	10.6965	-5.96384	2.82961	-5.17241	-7.2341	3.48702	-3.25831
0.34	-9.98305	-2.53042	-11.4552	0.758026	6.21402	-1.34487	-2.12508	-5.20301	4.2511	-0.278046	0.121289	-4.44086	8.56602	4.98445	-0.778387	9.83405	11.3284	-6.44133	3.6192	-6.1456	-7.05722	3.5052	-4.58287
0.341	-10.9246	-1.87234	-10.7681	0.699438	5.5437	-1.37143	-2.39604	-5.59081	3.8499	-0.503127	0.537788	-4.60717	7.57488	4.79068	-0.695733	8.84985	11.094	-6.55814	3.61687	-7.09345	-7.43092	2.31495	-4.17221
0.342	-11.82	-2.08545	-9.13546	-0.829625	5.29441	-2.52124	-1.23439	-4.72909	3.83342	-1.15407	1.20944	-4.12976	7.34443	4.94187	-1.95821	8.25159	11.1554	-6.23698	3.31952	-8.57034	-7.39151	1.94998	-3.57718
0.343	-11.6788	-2.03114	-9.23069	-0.612343	5.89722	-3.41867	0.416388	-4.12791	2.71907	-1.73112	1.12285	-4.6087	7.3492	4.03278	-2.01525	8.43313	12.1723	-5.48291	2.922	-10.8064	-6.68299	1.53822	-3.81697
0.344	-11.69	-0.257366	-8.45571	1.16083	7.74036	-3.39092	-0.10637	-4.25726	1.70184	-4.17227	1.04874	-5.45821	7.21391	3.95921	-2.03107	8.51755	11.7678	-5.54958	2.6258	-11.8365	-7.00154	2.33628	-4.91411
0.345	-12.8324	0.125412	-8.42466	1.36852	8.09745	-3.68129	-0.821257	-4.20302	2.8839	-5.46483	0.601937	-6.49877	7.47326	3.55261	-1.47408	8.44233	11.3366	-4.59107	2.82956	-11.9308	-6.57085	1.48229	-5.21737
0.346	-12.6573	-0.600894	-7.99115	1.96148	7.64611	-3.0292	-1.53276	-4.32388	3.90263	-6.43435	-0.217852	-6.96863	8.01181	2.97449	-1.14356	7.4529	11.1911	-4.74584	2.30548	-12.5165	-7.30937	1.67616	-4.87743
0.347	-12.7322	-1.11577	-6.26613	2.93247	8.05722	-2.85858	-2.17559	-3.96491	2.56327	-7.9872	0.147375	-5.74487	8.09667	3.26335	-0.597153	6.65312	11.6823	-5.38061	1.85847	-11.6471	-7.10797	3.32149	-4.90189
0.348	-13.0595	-0.836158	-7.28318	4.15973	7.51403	-2.76234	-2.09647	-3.86494	3.18696	-9.5492	-0.229189	-5.78	6.88123	2.45663	-0.600418	6.50011	11.0067	-5.70368	1.98839	-11.1636	-6.53135	2.85261	-4.7539
0.349	-12.4435	-0.777682	-8.00425	3.55488	7.63289	-1.22865	-3.25098	-3.76619	2.3236	-9.67399	-0.833809	-6.23018	6.50023	2.1559	-1.5084	5.88235	10.9876	-6.83082	2.52288	-10.0707	-5.97004	2.09992	-3.73597
0.35	-12.3993	-1.32515	-9.55176	2.6519	7.4352	-0.812763	-2.92287	-3.34775	0.44351	-9.45364	-0.798127	-5.31263	6.43042	1.64507	-0.586261	5.48988	11.7358	-6.32537	2.66161	-8.70888	-4.73658	1.31829	-3.81231
0.351	-13.3035	-1.06673	-9.5755	3.11942	6.7958	-0.21567	-2.34922	-2.86184	1.82257	-10.3156	-1.39918	-5.51867	6.34219	1.28548	0.0969209	5.5328	11.1996	-5.61997	2.33913	-8.46884	-4.94365	1.13904	-4.08352
0.352	-14.231	-1.34865	-8.83805	3.50837	6.93219	0.863632	-1.95874	-2.81768	1.82599	-9.50685	-1.2517	-6.69178	6.28251	1.4844	0.54292	5.52176	10.7402	-6.02827	2.45116	-7.58969	-4.05759	0.76737	-4.09858
0.353	-15.6783	-1.99484	-10.6502	2.57543	7.50547	0.938531	-1.91157	-3.21553	2.76431	-9.74761	-0.633059	-5.82595	5.66142	2.00507	-0.0893624	5.4321	10.3304	-5.68233	1.46619	-7.4337	-4.59555	-0.186401	-5.7393
0.354	-16.3344	-1.92678	-11.0983	1.60885	7.1179	1.74603	-2.15229	-3.0117	4.5401	-8.95787	0.222268	-6.13429	5.27359	2.52059	-0.423795	4.8137	10.1528	-5.20833	1.79854	-7.43285	-4.98128	0.507787	-5.95879
0.355	-15.7324	-1.97762	-11.4997	0.620079	7.20682	1.99114	-2.06944	-2.75449	4.43746	-8.94629	0.280328	-7.41631	4.9815	2.92286	-0.483175	4.65699	10.6227	-3.73006	3.11636	-7.86261	-3.97788	2.63468	-5.12573
0.356	-14.9837	-3.05125	-10.5536	0.215656	8.52063	2.09255	-2.78987	-2.99973	5.3997	-9.91655	1.33012	-6.88774	4.47692	2.92588	-0.237327	4.36595	11.3111	-2.37864	3.37764	-8.99542	-3.77171	3.16386	-5.43364
0.357	-14.4171	-2.90977	-9.96827	0.0128453	8.7264	2.07743	-2.88481	-3.08394	5.69728	-10.1285	1.79743	-6.08938	4.13584	2.31185	-0.578491	3.63463	11.3443	-3.77437	4.19492	-10.8413	-3.09365	2.22808	-5.99667
0.358	-14.6125	-2.8028	-11.9263	-1.06888	8.06303	0.480568	-1.89439	-3.61532	4.14752	-10.5025	1.40194	-6.47776	3.62777	1.71422	-1.83293	3.22397	11.6198	-3.11777	4.16613	-14.5442	-2.62419	1.63382	-6.40312
0.359	-14.7721	-3.14765	-10.9572	-0.622128	8.04333	-0.129931	-0.680993	-4.38271	4.94134	-10.8264	1.95529	-6.57871	3.82145	1.30282	-1.96014	3.54741	11.3659	-3.22504	4.57376	-16.0739	-2.44611	1.81493	-7.49613
0.36	-15.6549	-2.62297	-11.562	-0.574426	8.82816	0.141361	-0.269469	-4.62317	5.84638	-13.0746	0.957366	-7.14647	4.40162	1.17806	-2.03821	4.09036	11.4544	-4.02244	5.64666	-15.6364	-2.04453	0.866946	-8.02076
0.361	-15.9295	-3.27036	-11.2048	-0.999159	8.28687	0.590732	-0.651609	-4.60615	6.83537	-13.6832	-1.01501	-8.52333	4.04932	0.918052	-2.31001	4.75361	11.9544	-3.60538	5.29509	-15.233	-2.39044	0.142411	-7.71743
0.362	-14.4963	-4.08664	-9.16017	-1.2621	7.21233	0.770115	-1.48976	-4.43749	6.38549	-13.4047	-2.04108	-8.52334	4.12932	1.60036	-1.47529	5.20538	12.2707	-3.9954	5.06447	-14.7583	-1.5269	1.16706	-8.09091
0.363	-13.648	-5.00375	-9.42783	-1.34188	6.65654	-0.0125023	-2.56651	-4.69537	6.7246	-13.542	-1.90822	-7.90562	5.34687	1.62156	-2.06221	5.43036	12.4104	-4.3108	4.32255	-14.6995	-1.61885	1.22149	-8.10653
0.364	-13.3075	-5.27623	-9.23575	-1.85597	5.52888	-0.303077	-2.70978	-5.08472	5.71057	-12.5928	-1.78122	-7.52648	4.93241	1.624	-4.23915	5.92214	11.5105	-4.40997	3.96238	-14.6538	-2.05947	0.955084	-8.06307
0.365	-13.1882	-4.296	-9.35025	-2.68391	5.2514	-1.19831	-2.91519	-5.15871	4.31496	-13.9483	-1.10119	-7.23162	4.27427	1.536	-3.94393	5.39786	11.7901	-3.65134	3.78579	-14.5882	-1.51179	-0.125173	-7.49208
0.366	-13.1473	-3.77275	-9.59501	-2.0766	6.88412	-1.00876	-2.53117	-5.20673	4.78262	-15.8484	-1.35787	-7.12526	4.89498	1.61666	-2.99169	5.78965	11.6974	-2.68036	2.84343	-15.0947	-0.791616	-1.04188	-6.85005
0.367	-13.7077	-3.7644	-9.22569	-1.05963	7.74027	-1.18955	-1.29722	-5.50646	4.50974	-16.6827	-1.46873	-8.64923	4.7998	3.04118	-3.51	6.04888	11.5619	-2.36908	2.72674	-15.6744	-0.159464	-1.16314	-6.01567
0.368	-14.128	-3.59879	-9.28493	0.502395	7.92434	-1.80367	-0.799444	-6.7869	3.85298	-17.8331	-1.296	-8.89049	4.73736	3.5295	-3.58285	5.64036	11.7992	-2.3703	2.27349	-16.0207	-0.50907	-0.688555	-5.7812
0.369	-14.5121	-3.78721	-9.12209	1.05267	8.21265	-0.572795	0.680688	-7.75388	4.02519	-17.9839	-0.844279	-9.04909	4.81934	3.70698	-3.98136	5.83321	10.3753	-2.81097	1.6184	-16.4978	-0.569415	0.903638	-5.18406
0.37	-14.5225	-4.10413	-7.64187	0.538293	7.37404	1.07468	0.685522	-6.52606	4.57127	-17.7266	0.0379991	-9.65353	4.68975	4.51102	-4.1556	5.4402	9.72843	-3.62947	1.75031	-16.49	-1.46111	2.06186	-3.7929
0.371	-13.9433	-4.11651	-7.27641	0.593213	5.95005	2.13479	-0.469827	-5.45349	4.09572	-16.482	-0.0602181	-9.84705	4.49973	3.58304	-5.38769	5.64834	10.0125	-5.08008	3.26543	-16.884	-2.12619	1.12779	-4.05045
0.372	-13.8563	-4.22285	-7.56011	-0.159513	5.05808	2.23008	-0.120517	-4.58377	4.74836	-15.1776	-0.821888	-10.3459	3.81526	3.12428	-6.2075	5.59352	8.65906	-4.97278	4.47718	-17.0978	-2.34538	1.37987	-3.47407
0.373	-14.2958	-5.10352	-8.19931	-1.4984	5.09108	2.39684	0.225514	-4.20904	5.38221	-14.2027	-0.417641	-9.86273	3.35238	3.03166	-6.84262	5.16661	8.38232	-5.55542	4.59177	-17.5776	-3.0369	1.13064	-2.40709
0.374	-14.7214	-4.41819	-9.29298	-2.78124	3.97684	1.04631	0.288119	-4.58361	6.5843	-12.6115	1.0262	-10.0254	3.1849	2.93333	-7.62416	4.71435	9.05337	-6.30183	4.93361	-18.3123	-1.90768	1.27168	-2.96804
0.375	-14.3981	-4.62029	-10.2907	-3.15156	3.69825	-0.753655	0.231545	-4.93862	6.83272	-13.451	1.09629	-10.2856	2.17233	2.72719	-8.09983	4.59763	9.89574	-6.61713	3.9451	-17.8614	-0.985273	1.63322	-2.72339
0.376	-13.9953	-6.52933	-9.96984	-3.71405	4.55512	-0.39776	0.786166	-5.79575	6.47053	-14.959	1.2389	-10.3313	2.3248	1.50881	-9.40835	5.66415	10.8619	-8.27102	2.6556	-17.1256	-1.00978	0.0265538	-2.62771
0.377	-13.3546	-6.59002	-8.95205	-3.45686	5.04555	-0.526323	0.471872	-5.82656	6.3189	-16.2948	1.37032	-10.3231	1.90204	1.20687	-9.46418	5.92003	10.9024	-6.8485	3.68398	-16.0881	-0.182878	-0.0960852	-2.61299
0.378	-13.7043	-6.86662	-8.90277	-3.45038	5.01071	-1.138	-0.0327254	-4.92554	5.69368	-18.0491	1.48171	-9.78029	1.21326	0.805204	-8.55388	5.74805	11.0717	-6.14614	3.30252	-16.4106	0.295754	0.159126	-2.39179
0.379	-15.2207	-7.09151	-9.35767	-4.18897	4.17554	-1.17632	0.420598	-4.30893	5.90761	-18.6957	0.286766	-10.4145	1.99497	1.56859	-8.83766	6.12078	10.7361	-6.09463	1.59052	-17.164	0.434189	0.181569	-3.64951
0.38	-15.6474	-6.70993	-9.50507	-3.63617	3.79822	-1.57757	0.912023	-4.39308	5.80961	-19.3491	-0.825966	-11.4511	2.84457	1.60005	-7.53719	6.38289	9.94938	-5.59309	0.839667	-16.4647	0.277145	0.549421	-3.95765
0.381	-15.836	-7.11638	-9.54068	-5.0928	3.81327	-1.96542	1.47369	-4.02548	5.63456	-19.3259	0.120751	-11.1383	2.81248	0.553004	-7.52528	6.67903	9.18581	-5.4453	-0.477632	-16.53	0.479228	0.370466	-4.18836
0.382	-15.5678	-6.91217	-10.6982	-5.52321	3.47342	-1.1999	1.36314	-3.23613	5.33066	-20.2685	0.101206	-10.9489	2.73422	1.34878	-8.33099	7.21403	10.2377	-4.17455	-1.96489	-15.9481	0.478752	-0.164231	-3.21117
0.383	-14.8658	-6.56496	-10.8032	-5.25595	3.89711	-0.487802	3.12836	-2.18865	5.60839	-21.011	-0.546067	-11.1711	3.81687	2.12788	-5.97466	8.25165	10.8377	-4.97105	-1.82553	-14.9494	-0.0013942	0.747815	-1.90589
0.384	-14.3521	-6.16979	-10.6705	-6.18214	4.08929	-0.802673	4.42069	-1.82277	5.44945	-20.9403	-0.875079	-10.9971	4.56928	1.93745	-4.79356	8.98096	9.93063	-5.24941	-2.08474	-15.1644	0.170678	1.79561	-2.49204
0.385	-12.3773	-6.38576	-10.2915	-6.03662	3.22212	-0.449057	3.67837	-1.67211	6.15031	-20.7702	-1.40251	-10.8249	5.18167	1.50012	-5.13082	9.36809	10.0904	-4.58491	-2.62706	-16.1544	0.501154	2.22184	-2.40054
0.386	-11.8366	-7.57158	-10.3151	-5.44569	3.48172	1.00904	3.30155	-2.0122	5.98033	-20.7973	-1.88126	-11.0185	5.1376	1.3163	-4.64273	9.72991	10.6801	-5.7323	-1.95705	-16.7016	0.567253	2.9115	-2.79419
0.387	-11.8074	-8.04766	-10.582	-5.25971	3.64331	1.10686	2.35103	-2.54206	5.40246	-21.3388	-2.28278	-10.5837	5.05692	0.407326	-4.60022	9.6856	11.1895	-6.86918	-0.284579	-16.0948	-0.381777	2.1755	-4.14398
0.388	-10.7819	-8.6403	-11.0824	-4.40239	3.53868	1.38835	1.84372	-2.39876	5.66366	-21.8762	-2.0665	-9.00715	4.82236	-0.324198	-4.54272	9.34197	10.9564	-6.07386	0.302729	-15.8686	-0.967905	2.79363	-3.449
0.389	-11.3447	-9.21203	-12.0196	-4.11933	4.06983	1.19311	1.38119	-2.47567	6.70942	-22.4981	-1.76082	-7.74508	3.56444	0.32622	-4.28689	9.38712	10.4952	-4.71541	0.509531	-15.5383	-1.29282	3.28747	-2.14368
0.39	-11.9056	-9.40691	-11.5195	-5.59816	4.25078	0.394632	1.17334	-2.03532	7.93995	-21.782	-1.75024	-6.77071	3.1042	0.855067	-5.12132	9.46985	9.76115	-4.48662	1.68555	-14.627	-1.00287	3.41708	-1.15372
0.391	-13.2136	-9.94458	-11.8482	-5.7967	3.97549	0.692707	1.88903	-1.61914	6.92979	-21.6964	-1.5635	-6.56644	2.86	0.836961	-5.84086	9.69114	9.59465	-3.70009	0.870734	-13.829	-0.558604	4.02128	-0.185348
0.392	-14.0326	-10.7623	-11.103	-5.7016	2.81479	0.0871459	1.20785	-1.98894	7.1318	-22.0004	-1.11329	-5.95018	2.48897	0.642069	-7.00679	8.92074	9.63934	-3.37058	-0.982563	-13.444	0.0974464	2.78621	0.425216
0.393	-14.2472	-12.1577	-10.5223	-7.22287	1.47195	0.223062	1.28349	-2.57689	7.4892	-22.1998	-1.25463	-6.6394	2.41578	-0.228066	-5.81806	8.39181	8.07258	-2.39719	-2.76761	-13.0882	2.12381	1.77893	0.932224
0.394	-14.9474	-12.4513	-11.5037	-7.76642	0.605962	0.637315	1.95586	-2.57894	7.78116	-24.0881	-2.29031	-6.65741	1.4271	-0.703477	-5.96618	9.20967	7.84698	-2.52267	-2.86694	-12.8652	2.00954	-0.00747449	0.885993
0.395	-14.486	-11.9529	-10.4997	-7.35562	-0.136482	0.846853	1.43285	-2.94459	9.00471	-24.9959	-2.22448	-6.6385	1.2974	-1.31735	-5.85277	9.16117	8.08585	-3.93506	-3.32797	-13.1999	1.52157	-1.07473	0.711261
0.396	-15.2208	-11.7806	-9.16843	-6.82557	-0.660061	0.854233	2.62689	-3.62461	7.24727	-25.328	-2.10382	-8.3251	1.7923	-1.56262	-4.85501	9.33948	8.4928	-4.43947	-4.04717	-12.6206	1.51932	0.378753	0.218302
0.397	-15.3143	-10.5852	-8.22311	-5.87507	-0.790656	-1.00223	2.12393	-2.56681	5.62594	-27.2616	-2.32275	-8.27943	2.32578	-0.717421	-6.29784	9.94125	10.0975	-3.79505	-3.3333	-11.5207	0.919138	1.4829	-1.01134
0.398	-15.1489	-9.53078	-8.02816	-5.33426	-1.31124	-0.756364	1.8124	-1.64474	6.80709	-28.0891	-1.86595	-7.54845	2.66511	-1.19761	-5.82862	10.4576	9.83933	-4.54047	-3.47021	-11.1945	1.12995	0.897641	-1.43965
0.399	-15.3707	-9.45825	-8.86972	-5.58031	-0.494824	0.104431	1.21886	-1.53101	7.02851	-28.1124	-2.85842	-8.02134	3.04289	-1.28432	-5.52682	11.3375	9.33142	-6.09837	-2.45461	-10.9869	1.95245	0.979327	-2.08972
0.4	-15.1701	-10.3315	-8.73084	-5.56261	-0.717533	-0.570367	-0.178408	-1.62568	6.59687	-27.9786	-3.20802	-9.3671	4.23228	-0.613151	-6.3383	11.1817	9.71836	-6.51494	-1.08103	-10.9098	2.28241	0.397309	-1.62871
0.401	-15.6864	-10.3918	-8.68754	-5.80233	-1.38552	-0.915341	0.806117	-1.55838	7.36659	-27.4556	-3.81388	-8.46819	4.19864	-0.916759	-3.80062	10.6656	8.81456	-6.07927	-1.60273	-9.86677	2.26804	-0.279414	-1.43132
0.402	-14.9138	-9.78966	-9.14323	-6.45132	-0.454955	-0.473447	0.649397	-1.55604	7.14777	-27.6556	-4.77209	-7.68503	4.84703	-0.84004	-3.03863	10.8058	8.53336	-5.551	-1.26241	-9.09097	3.34472	-0.166088	-2.04886
0.403	-14.3045	-9.55688	-9.94373	-7.43722	-2.14123	1.37436	1.50822	-2.40684	8.78737	-28.0962	-4.85009	-7.59376	5.99646	-0.551397	-3.58426	10.7228	8.84442	-6.26415	-2.64305	-8.29691	3.21471	-1.55287	-1.05422
0.404	-14.1824	-10.1174	-10.2659	-7.96865	-2.52815	2.89885	2.18986	-2.28823	10.3193	-28.4838	-5.73993	-7.20137	5.3661	-0.453441	-3.2606	10.1304	8.51397	-7.50811	-3.27008	-6.49712	3.14989	-1.47744	-1.61245
0.405	-14.5805	-10.67	-9.87362	-8.61727	-2.3841	2.69736	2.19832	-1.48619	9.00895	-29.1185	-4.86679	-7.35475	4.69311	-0.416998	-3.2761	10.4155	7.13605	-7.58865	-2.45354	-5.56551	3.70081	-0.322922	-1.42339
0.406	-14.1662	-11.8358	-9.23194	-8.39043	-2.90472	2.58503	2.2059	-1.4368	9.27143	-30.0495	-4.14932	-6.94617	4.23483	-1.24588	-4.20593	10.9186	7.18192	-7.8445	-2.4933	-5.08033	3.64691	0.671327	-1.60383
0.407	-13.8688	-13.126	-8.53287	-8.51827	-2.38443	3.00511	1.67682	-1.02772	7.95172	-29.4446	-3.52496	-5.85863	4.67178	-0.828205	-5.83964	10.2493	7.83949	-8.45006	-2.72142	-5.39147	3.39286	0.548456	-1.28668
0.408	-14.645	-13.4134	-8.58818	-9.17938	-3.42978	3.13862	2.888	-0.411444	7.28665	-28.2378	-2.56005	-5.38675	3.92297	-0.948991	-6.53121	9.34356	6.5786	-8.00212	-4.93388	-4.61952	3.2065	0.909426	-0.792074
0.409	-14.1418	-13.0378	-10.2719	-9.46969	-4.0913	2.28294	3.06455	0.0781736	7.7654	-28.1231	-2.96213	-6.08317	3.49369	-1.30616	-6.90532	8.74763	6.32252	-8.25585	-6.89331	-4.85327	4.29348	1.84796	-1.78557
0.41	-13.0137	-12.6807	-10.3492	-9.52543	-4.10817	1.1849	2.51996	0.825402	7.50746	-29.8838	-2.05224	-6.40542	3.62542	-1.06092	-6.67663	9.06523	7.47539	-8.58486	-7.12005	-4.46777	4.52845	0.675383	-1.53132
0.411	-12.3897	-13.1404	-9.71018	-7.96129	-4.09846	0.171592	1.73871	0.830187	7.88117	-31.0929	-1.62325	-7.48967	2.98489	-1.75625	-6.45057	9.135	7.84033	-8.72723	-6.49035	-4.05324	3.06226	0.987731	-1.64169
0.412	-11.9675	-13.0796	-10.5488	-6.97526	-3.16676	-0.456095	1.27968	0.646331	6.87298	-31.5842	-2.25303	-7.45904	3.68323	-1.61042	-6.41802	8.92121	8.75957	-7.40676	-6.45294	-3.60489	2.73895	1.45057	-1.15684
0.413	-11.607	-13.1799	-10.8315	-6.13849	-2.38976	-0.278536	1.69119	0.370016	5.35929	-32.5623	-2.9928	-6.69357	4.14376	-2.02486	-6.31666	9.32587	8.90697	-7.49112	-5.7858	-3.6155	2.15242	1.01886	-1.5788
0.414	-11.7405	-12.8935	-10.163	-6.33368	-3.01255	-0.709479	2.19119	-0.379062	5.5766	-33.1333	-3.41032	-6.85399	4.65923	-2.47392	-5.95461	8.94043	7.51812	-7.64402	-4.55424	-6.57293	2.16731	2.77986	-2.082
0.415	-10.9321	-12.698	-8.69088	-6.68372	-3.11991	-0.702202	2.45693	-0.734739	6.18983	-34.2336	-3.4092	-7.15188	5.71292	-1.91362	-3.93476	8.78594	8.59491	-6.66241	-3.92382	-6.36555	2.87609	3.38683	-0.614331
0.416	-10.6207	-13.1769	-7.99473	-6.56048	-2.41846	0.760373	2.36317	-1.12439	6.62953	-35.2989	-3.46802	-6.51678	6.23846	-1.01634	-2.79491	8.98079	9.66283	-7.31944	-2.90387	-6.81899	3.86676	2.79105	-0.656427
0.417	-10.801	-12.774	-7.01585	-7.51714	-2.49468	1.74808	2.47321	-0.844185	6.00902	-34.1426	-2.66678	-7.03415	6.71859	-0.71181	-2.61822	8.80284	9.76823	-7.32216	-1.9395	-6.89295	4.12158	2.74017	-0.919541
0.418	-10.4371	-12.831	-6.98874	-7.9316	-2.49799	1.20435	1.84664	-0.576576	4.5243	-32.9986	-2.08439	-6.99481	6.50868	-0.56214	-2.55873	8.36489	10.3067	-9.11786	-0.500943	-6.36729	3.55774	2.12067	-0.603514
0.419	-10.7074	-12.0433	-6.78163	-7.6161	-2.00301	1.80684	1.33438	-0.906321	3.97917	-33.3396	-2.06668	-6.77348	6.34944	1.15678	-1.63646	8.32104	10.2452	-10.1452	-0.0513527	-7.00132	3.89964	3.29742	-1.90861
0.42	-10.9204	-11.0468	-6.82726	-8.08484	-1.67761	2.15739	1.50939	-0.825436	3.25622	-33.3293	-1.2389	-6.83342	7.75244	1.99848	-1.41973	8.25757	9.84055	-9.67427	-1.21802	-6.84015	3.39643	5.18121	-2.81042
0.421	-10.8634	-11.2109	-7.31138	-9.25719	-2.41594	2.55676	1.66194	-0.735967	3.10974	-32.3551	-0.666456	-6.54479	7.82047	2.25882	-1.36891	8.43214	8.91284	-8.85134	-1.8265	-6.57287	3.64544	4.29644	-3.51153
0.422	-10.4873	-11.5864	-6.37943	-9.26831	-3.58259	3.05272	1.85948	-0.635554	3.38917	-31.9661	-0.586766	-6.09822	7.23432	1.85413	-0.7234	9.50238	7.45011	-8.19488	-2.18871	-5.6113	3.48311	4.30648	-3.77672
0.423	-10.4901	-12.2225	-5.85248	-8.15684	-3.63175	1.92743	1.59728	-0.431042	2.44962	-32.1388	0.786799	-5.23688	7.18295	0.772474	-0.689604	9.49698	7.16606	-7.63877	-3.43836	-4.67428	2.73523	5.56162	-4.99194
0.424	-11.0864	-12.0391	-4.88248	-8.82672	-3.2168	1.57077	2.20376	0.000168613	3.34572	-30.3996	1.46192	-5.03471	6.29524	0.223866	-0.100771	9.0242	6.93708	-7.22244	-3.88892	-3.82702	3.05541	6.01951	-5.66931
0.425	-11.1883	-11.9978	-5.32949	-9.12644	-2.48205	0.877116	2.53659	-0.00522035	4.28107	-29.721	2.26063	-5.13004	5.48546	-0.713181	-0.557007	9.0332	5.36341	-7.55683	-3.73889	-3.13583	3.07853	5.57465	-5.35281
0.426	-10.6547	-12.5909	-5.89764	-9.48858	-1.74479	0.244569	2.66301	-0.140201	5.11698	-30.0082	4.03117	-5.01977	5.53501	-1.50661	-1.44138	9.41107	4.65469	-8.51249	-3.83759	-3.11965	2.46557	4.94607	-5.28452
0.427	-10.2811	-11.8549	-5.73061	-10.1569	-1.93569	-0.269549	2.89969	-0.143564	5.56136	-30.3698	3.12465	-3.49405	5.64663	-2.29817	-3.01799	9.62615	5.53079	-9.72967	-3.2827	-2.69416	1.17307	3.96371	-4.22746
0.428	-10.2079	-10.8241	-6.61381	-10.3535	-2.09668	-0.618491	2.76119	-0.508481	5.07944	-30.6212	1.77413	-3.02534	5.71568	-2.81218	-2.72362	9.33072	5.85401	-8.89089	-3.38028	-3.71857	1.51449	2.5337	-4.15413
0.429	-9.69542	-10.0076	-7.91628	-10.9124	-2.60054	-0.383329	2.20202	-0.755927	6.65203	-31.0563	1.20327	-3.48278	5.89634	-2.70354	-2.36014	8.48898	5.73763	-9.384	-3.45951	-5.23689	1.49221	0.750301	-5.66405
0.43	-9.37719	-10.7387	-6.95557	-10.7331	-3.64088	0.111607	1.99689	-0.615194	5.32756	-31.3093	1.03596	-4.14371	6.53356	-2.59493	-1.3993	7.88543	5.24171	-9.2112	-2.76185	-5.77954	0.772255	-0.333295	-5.24814
0.431	-9.33591	-11.5774	-6.30944	-10.1963	-3.56646	-0.342754	2.64652	-0.538563	4.70041	-29.8459	0.481019	-5.931	6.48882	-2.62536	-0.647002	7.60084	4.40375	-8.01175	-2.47724	-6.44661	0.730877	-0.639684	-5.77995
0.432	-9.77856	-10.6368	-7.76251	-10.3534	-3.56431	-0.432684	2.58079	-0.593219	4.62003	-30.1079	0.49894	-5.6125	6.47121	-2.41158	-1.68454	7.02256	4.10545	-6.56263	-2.56453	-6.59009	-0.39338	0.391379	-5.44848
0.433	-10.2406	-10.5106	-7.15272	-9.8091	-3.12172	-0.303746	2.96312	-0.761491	3.5346	-30.1149	0.930015	-5.53975	7.0886	-1.6734	-1.6153	6.60187	3.29649	-7.48119	-0.890265	-6.82404	-0.416169	0.664671	-4.75662
0.434	-10.4571	-10.8577	-5.68619	-8.32214	-2.52432	-0.459072	3.89014	-0.353898	4.31254	-29.8017	-0.0856009	-6.3885	7.65583	-0.835537	-0.976881	6.56984	2.43473	-8.76338	-2.31219	-6.18415	0.366825	0.288278	-6.8221
0.435	-9.74186	-10.3121	-5.07356	-8.48682	-1.54763	0.475932	4.72897	-0.055957	3.78282	-29.4745	-0.317804	-5.63968	7.76396	-0.579146	-0.075963	6.04552	2.02498	-7.87537	-5.80803	-5.52627	0.638577	0.297514	-6.70307
0.436	-8.34125	-10.7175	-4.21484	-7.74303	-0.862366	2.03268	4.44211	0.517442	3.64837	-28.3298	-0.456721	-5.21064	7.37904	-0.604373	1.16707	5.86573	3.01915	-6.97952	-6.73559	-4.67639	0.78721	0.696461	-6.08044
0.437	-8.54934	-11.5356	-3.418	-6.78185	-0.909693	2.37207	3.27452	0.848934	3.03342	-26.7873	-1.12309	-4.47609	6.9139	-0.893919	2.0761	5.87755	2.88647	-6.44898	-6.52252	-3.45801	0.123463	0.859503	-6.4449
0.438	-8.4443	-11.8983	-3.24018	-7.2452	-0.147807	1.50978	3.21222	1.20574	0.973305	-26.1833	-0.583272	-2.79397	6.48881	-1.60872	1.37167	5.56609	1.84882	-5.87983	-6.55887	-2.71969	0.0152201	0.191568	-5.2877
0.439	-8.06131	-13.1808	-3.0399	-7.00488	1.06219	2.01389	3.03266	1.27211	0.283158	-25.4719	0.076682	-2.59399	6.28132	-1.17184	2.00253	6.2097	1.33436	-5.23236	-5.85073	-1.89493	0.361206	0.95315	-4.91013
0.44	-8.47704	-12.6137	-3.3436	-8.22794	2.48101	0.478742	3.10141	1.09207	0.79779	-25.3818	-0.118282	-3.11035	6.71603	-0.914187	1.98014	6.37339	0.557615	-6.77409	-3.81697	-1.57638	0.939934	1.60249	-4.60967
0.441	-9.00485	-12.1304	-3.45503	-6.60865	2.34464	-0.400969	2.88406	1.16769	1.00224	-24.1692	-0.770779	-3.44965	6.07767	-1.11163	0.550697	6.19764	1.39813	-6.70784	-2.0657	-1.4951	1.56315	1.60125	-2.96472
0.442	-10.058	-12.8472	-4.16586	-6.19855	0.712622	0.304341	1.67873	0.904321	2.49068	-22.0157	-0.264339	-3.88216	5.54413	-1.34788	-1.03111	7.03719	1.23174	-6.77957	0.0337475	-2.00854	1.70057	1.12192	-2.54455
0.443	-10.4755	-12.2302	-5.6	-8.36926	0.355208	-0.968666	1.75355	1.00321	2.84754	-22.2052	-0.655141	-3.59652	6.37542	-0.820316	-1.16916	7.84575	0.855745	-8.0999	-0.016693	-2.41902	1.33577	0.531363	-3.18069
0.444	-10.8474	-12.1129	-3.67345	-8.00026	0.800666	-0.387831	1.7696	0.718715	2.66348	-21.002	-2.32532	-3.84011	6.08087	-0.905745	-0.705778	8.46818	2.00062	-8.38252	-1.21987	-2.84001	0.79091	0.80766	-3.12719
0.445	-10.422	-13.1358	-2.40484	-8.71876	-0.692889	-0.0187021	1.37828	0.762197	1.57529	-20.7628	-2.92908	-4.71788	5.27003	-1.39098	-2.20168	9.04143	3.11698	-9.41658	-0.97812	-3.9868	1.19196	-0.136249	-2.06481
0.446	-9.90298	-12.5521	-3.02084	-9.51129	-1.03239	0.640993	1.60644	0.498609	-0.241615	-21.6851	-3.61239	-4.37326	6.11979	-1.42625	-1.34744	8.6186	3.66351	-10.2088	-2.3031	-3.91222	0.618383	-0.23556	-1.93248
0.447	-9.58316	-12.4644	-2.61232	-8.63485	-0.108086	2.10644	2.20036	-0.132188	0.172066	-21.2283	-3.2769	-4.55741	7.66825	-2.36129	0.382842	7.95789	3.77791	-10.122	-3.99207	-3.99124	0.436115	-1.29978	-2.37701
0.448	-9.55011	-12.856	-2.74579	-7.97488	-0.419272	1.80041	1.65869	-0.410867	-0.0313243	-22.643	-3.14808	-4.88696	8.16228	-2.75581	-0.418512	7.44831	4.95416	-9.69094	-5.29494	-3.46188	1.19448	-1.63562	-1.56297
0.449	-9.65238	-11.987	-1.18352	-7.62982	-0.297	2.30259	1.14454	0.699705	-0.813789	-22.9441	-4.13556	-4.88337	8.36192	-1.91087	-0.625704	6.48885	5.03395	-9.42684	-5.66688	-2.48837	2.34698	-1.46189	-0.51496
0.45	-9.27188	-12.12	-0.265257	-6.70704	0.526538	1.76573	1.45781	1.5216	-0.395095	-20.8216	-3.97039	-4.52253	8.59106	-1.2288	0.694269	5.86548	4.3664	-9.46819	-4.96499	-2.54391	3.62872	-3.4102	-0.594732
0.451	-9.49822	-12.7517	-1.17283	-5.81118	1.2066	1.82969	1.51547	1.02661	0.995345	-20.2255	-3.49736	-4.58159	9.31909	-0.49154	1.42962	5.77104	3.72398	-8.47676	-6.02174	-2.42746	2.42031	-3.58151	-1.07254
0.452	-9.02726	-11.9633	-0.883452	-5.65242	1.741	2.68299	2.5958	1.07113	0.025036	-19.9007	-2.50516	-4.62628	9.63225	-0.142189	0.00184606	5.96927	3.59676	-8.99572	-7.12194	-1.95911	1.51403	-3.40219	-1.74177
0.453	-8.64026	-10.7042	-2.09233	-5.43568	2.16752	3.04566	3.17844	1.31587	-1.1027	-18.5679	-2.42689	-4.00814	9.29151	0.358285	0.229133	6.17955	3.7157	-9.1501	-9.1264	-0.172532	1.3541	-3.04646	-2.34362
0.454	-7.91563	-10.2512	-3.91556	-5.25506	1.64474	3.46737	2.87984	1.75529	-0.964691	-17.4306	-2.18395	-4.31026	9.38451	-0.278112	-0.223329	5.89074	3.28434	-7.64508	-10.0729	1.22318	0.869651	-0.565767	-3.13872
0.455	-6.46538	-9.70588	-4.09475	-4.84435	1.0319	3.15225	3.31716	2.16199	-1.03783	-16.9001	-1.40028	-4.11126	9.81044	-1.33268	-1.26705	6.05213	4.33214	-7.03448	-9.40424	1.24982	0.79133	1.09701	-3.06796
0.456	-6.27418	-10.0704	-3.12455	-5.87423	0.592006	3.12057	4.09248	2.12702	-0.727838	-16.8819	-1.46927	-3.77542	9.01701	-1.28811	-0.844722	5.53895	4.03303	-6.81606	-8.82623	1.53051	0.422193	1.64827	-2.39336
0.457	-5.74272	-10.7706	-3.25617	-6.24078	0.240104	3.30396	4.62193	1.71919	0.768459	-16.2398	-1.20666	-4.07011	8.65515	-1.80202	-1.61759	5.94427	3.67966	-5.42623	-7.24465	1.0885	0.120073	2.38517	-1.90652
0.458	-5.85752	-10.8594	-2.44884	-6.63137	-0.728381	2.05508	3.93772	1.52088	2.53856	-14.3602	-0.613706	-2.59639	8.47587	-1.99266	-1.2423	5.81591	4.23192	-3.76073	-6.3097	-0.0335725	1.33687	1.99719	-1.18154
0.459	-5.88612	-10.4901	-2.75391	-6.90135	-1.29841	1.40384	3.29836	1.07296	3.24898	-14.4513	0.119875	-2.31038	8.3206	-1.79809	-0.0186004	5.13481	4.1319	-3.17118	-5.18516	-0.866227	0.991009	1.79109	-1.07523
0.46	-5.75801	-10.461	-2.76344	-6.32187	-0.84116	1.9999	1.38074	0.294467	3.7189	-13.5452	0.0637114	-3.07697	9.26428	-1.47712	0.315246	5.26126	4.15455	-4.31698	-5.10785	-1.34641	0.896772	0.882424	-1.45743
0.461	-6.05389	-11.1638	-1.16524	-6.5332	-0.908291	1.30319	-0.488746	0.669932	2.80964	-12.5393	-0.156173	-3.93907	9.40852	-0.813076	-0.256373	4.57089	4.25258	-5.02852	-7.6073	-0.990563	1.93787	-0.495468	-2.40013
0.462	-6.56334	-11.2915	-0.955516	-5.22527	-1.66999	0.5073	0.946189	0.572569	2.59051	-12.8873	-1.63434	-4.98692	9.6294	-1.44009	-0.0793708	4.70107	5.30207	-4.37611	-8.16236	-0.497652	2.22914	-0.945469	-2.94332
0.463	-8.22914	-11.7472	-0.440157	-4.03913	-1.81885	0.76619	2.18457	0.998401	3.09798	-12.819	-2.31903	-4.39698	9.75854	-1.04702	-0.930936	5.27146	6.00754	-4.58842	-8.04726	-0.458188	2.5008	-2.137	-2.49984
0.464	-7.77888	-11.7994	0.0173688	-3.29813	0.131615	1.17643	2.44039	1.15121	2.04129	-13.1124	-2.46119	-4.77202	9.64396	-0.178386	-2.28277	5.36027	5.99841	-3.83682	-7.6512	0.396907	1.97466	-1.85333	-2.23277
0.465	-7.47908	-11.2516	0.324531	-3.75438	1.65147	0.957864	2.97432	0.0463309	1.77993	-13.3195	-2.81096	-5.2651	9.39303	-0.278247	-0.77434	5.48373	5.81677	-3.05732	-5.70359	1.15835	1.87259	0.213998	-1.58163
0.466	-7.36904	-10.955	0.0173226	-2.7251	1.00879	1.12703	2.52268	0.106489	1.74341	-13.3805	-2.88537	-5.47828	8.87069	0.925663	-1.02952	5.85808	5.17639	-3.29747	-4.67594	1.10311	2.48613	-0.238235	-0.487617
0.467	-6.31854	-10.0638	-0.909675	-0.440532	1.32999	1.35999	1.98857	0.213255	1.6557	-11.8863	-4.20213	-5.869	9.0883	1.14807	-2.27013	6.38681	4.61743	-3.14681	-4.96294	0.912547	2.78349	-1.3844	-0.826808
0.468	-5.608	-10.4997	-0.26169	0.0817101	2.16415	1.34872	1.79963	1.11139	3.08087	-10.109	-3.47059	-4.96825	9.08763	0.199581	-1.95615	5.94376	3.61252	-2.82064	-5.03866	1.23864	2.49572	-2.01886	-0.848862
0.469	-5.03248	-12.0414	-0.91299	-0.773608	2.80767	1.99519	2.38693	1.46864	2.99125	-9.40211	-2.46213	-3.27933	9.04194	-0.123192	-0.270618	6.09416	2.89046	-3.33782	-5.61246	1.58725	1.92052	-3.02588	-0.658475
0.47	-5.35709	-13.0247	-1.83194	-2.75071	3.22131	2.81177	2.76903	1.04818	1.0571	-7.21695	-2.07057	-2.669	8.83444	0.220809	0.520912	6.13196	3.0745	-3.66644	-6.64544	1.13897	2.09713	-2.47851	-1.19667
0.471	-5.26955	-13.3204	-1.12812	-2.66775	3.55543	2.57856	2.00192	1.03629	0.681413	-5.52484	-1.52616	-2.33492	8.75899	0.28037	0.211549	5.38349	3.64599	-3.32165	-5.8941	0.822693	1.50674	-2.24991	-1.24372
0.472	-5.21386	-13.79	-0.902257	-2.33322	4.34204	3.07212	1.38898	0.927223	1.1595	-4.12851	-1.60024	-1.38349	7.93025	0.587373	0.571323	5.56914	3.55177	-2.89485	-4.48646	0.85791	0.87262	-2.08131	-0.80009
0.473	-5.15827	-13.9668	0.831572	-2.94862	3.87485	4.2837	2.20739	1.60613	1.05238	-2.19324	-0.986094	-1.53422	6.92342	0.981978	0.214455	5.83432	3.55917	-3.36462	-2.71611	-0.206039	1.07756	-1.02132	-0.0422999
0.474	-5.58536	-13.534	0.467558	-2.67854	3.42777	5.22389	2.34873	1.24791	0.118903	-1.53625	-1.49459	-1.5768	6.05722	0.289787	-0.277317	5.58364	4.05479	-3.85081	-2.4159	-1.27246	0.353298	-0.578977	0.764171
0.475	-6.86418	-14.5065	0.0270926	-3.17624	2.43495	4.48422	2.06912	0.683296	-0.0205608	0.57852	-1.80729	-1.11745	5.21948	0.522281	-2.06127	5.61676	3.44433	-3.27512	-3.73233	-1.99121	0.537036	-1.3283	-0.121115
0.476	-7.04778	-14.8467	0.939447	-3.96041	1.48173	2.3869	2.16498	0.561019	0.423582	1.17644	-1.313	-0.355711	5.95331	1.4668	-2.26873	6.03742	3.95558	-3.1128	-4.53785	-2.29782	0.819559	-1.71139	0.386536
0.477	-6.87636	-13.2906	0.327401	-3.62383	0.987153	1.02929	1.86997	-0.187794	0.029964	1.07204	-2.08352	-0.192769	5.92458	1.51561	-1.18104	5.88913	3.71606	-3.68437	-4.5121	-2.11445	0.739725	-1.64884	0.985874
0.478	-6.73257	-13.4922	0.695759	-3.25801	0.241425	0.813789	1.59679	-0.591841	0.649051	1.73891	-2.28749	1.04368	5.53923	0.721365	-0.976795	5.47839	2.71287	-3.63727	-3.67901	-2.63749	1.21353	-2.38283	0.571106
0.479	-6.55055	-13.8111	1.34251	-3.48937	0.88723	1.18137	1.32706	-0.971274	1.01987	0.319852	-2.68339	1.29248	5.91697	1.19517	-1.43534	5.02643	3.79373	-4.26638	-2.65416	-3.01736	1.31038	-2.14908	0.409933
0.48	-5.46591	-12.354	1.42994	-3.01675	1.68779	1.55233	1.45698	-1.5106	0.637143	-0.354657	-3.89297	-0.0203687	5.49311	1.76025	-0.636516	4.51001	3.52929	-4.08459	-1.69563	-2.87644	0.602489	-2.01552	0.586913
0.481	-4.52911	-10.7907	2.10687	-2.99063	2.20808	1.70737	1.43826	-1.62418	-0.0312241	-0.204892	-4.62519	0.72837	4.8019	1.27793	-0.382596	5.25584	3.26836	-2.26526	-2.01081	-2.51178	0.0128624	-1.34734	0.0421433
0.482	-4.49301	-10.2929	3.0731	-2.89655	3.70386	1.05581	2.07755	-1.44994	-0.680469	1.0973	-4.52796	1.26434	4.91221	1.68089	-2.50825	6.10905	4.17461	-2.51545	-2.26585	-2.54339	0.932818	-1.09031	-1.05114
0.483	-3.76792	-10.4818	1.75574	-2.05047	4.86302	0.835991	1.1548	-0.688458	-0.864126	2.43769	-5.04936	0.27729	5.33729	1.56102	-2.92133	5.81424	4.83931	-3.25019	-0.417425	-2.82161	1.04135	-2.23133	-0.433367
0.484	-2.98081	-10.7985	1.97004	-2.31868	4.76605	0.186162	0.840133	0.213137	-0.964759	3.03669	-5.0738	0.889548	5.16362	1.9382	-3.30953	6.42244	4.34602	-2.51037	0.946202	-2.37853	0.818277	-1.69587	-1.16825
0.485	-2.98481	-10.2307	2.45213	-2.71511	3.91595	0.147679	0.738857	0.782394	-0.21163	4.60194	-3.92299	2.10617	4.50333	2.04148	-4.24195	7.57423	2.79109	-2.06895	0.960204	-2.5298	0.20369	-2.45356	-2.07999
0.486	-2.85569	-10.4669	1.70354	-2.39286	2.27762	0.644957	-0.69531	0.883478	0.770188	6.58991	-4.7254	1.97372	4.05984	1.60948	-3.81981	7.75275	2.4031	-2.16648	0.930288	-2.81406	-1.37831	-3.438	-1.42312
0.487	-3.02067	-10.828	0.337241	-2.6617	1.66528	1.39061	-1.04313	1.08154	1.12933	6.6222	-5.10764	1.83706	3.54083	2.21849	-4.25653	7.6241	1.81909	-1.82497	1.17091	-2.72012	-0.843581	-3.41361	-1.42174
0.488	-3.17703	-9.77863	-0.622943	-3.18246	0.943847	2.97265	-1.28509	0.851305	2.73606	5.83471	-4.34029	0.88375	3.28576	1.54518	-3.73304	7.65784	0.720417	-2.44206	0.995869	-3.05017	-0.0541726	-4.33173	-0.873026
0.489	-3.56911	-9.70159	0.147196	-3.04717	-0.564132	3.05748	0.0133701	0.619529	3.95416	6.76477	-3.62723	0.234798	2.54949	0.645225	-3.45268	7.11287	0.0944777	-1.64451	0.517623	-2.96413	0.461529	-4.04309	-0.661275
0.49	-4.3437	-9.51336	0.0645713	-2.98846	0.0905749	3.66175	2.81466	1.09991	4.66105	7.25706	-1.65645	0.878054	1.40893	0.624004	-3.91237	6.64173	0.0563645	-0.10344	0.610908	-2.95883	0.823021	-3.61196	-0.44589
0.491	-3.57148	-9.62533	0.0845043	-3.39699	0.438372	3.55445	3.35238	1.35338	5.56011	7.81343	-0.502212	0.93723	1.60326	0.00884586	-3.08835	5.97908	0.725277	-0.447776	1.91981	-3.2331	1.54883	-2.08538	-0.135364
0.492	-4.62387	-8.05106	-0.642079	-9.87035	0.656641	2.42368	2.81441	1.37486	6.08095	8.81114	0.00536188	1.30191	1.76238	-0.562434	-3.05315	5.59125	-1.93419	-0.441723	3.78345	-3.22859	1.93555	-2.07726	-0.0379306
0.493	-5.0346	-5.20639	-2.37625	-9.27503	-0.57386	2.13945	2.28259	0.403422	6.33568	9.53119	0.653049	1.84865	1.31858	0.754916	-5.67235	5.67794	-3.41171	0.248368	4.06714	-3.38335	4.30527	-2.445	0.392319
0.494	-3.72534	-4.43771	0.23805	-7.05458	1.1475	1.82318	0.843756	0.644149	6.72143	10.3347	0.0263325	1.46994	1.1788	0.57738	-6.16546	9.51989	-1.79855	0.904705	4.41101	-2.96804	3.01518	-1.9971	1.18068
0.495	-3.90163	-2.6242	2.47215	-6.99031	2.38822	2.6341	-0.656635	1.25003	7.49989	10.0686	-1.3239	1.60268	1.94295	0.271978	-5.22949	9.73135	-2.11754	1.04891	4.07391	-3.77513	2.52868	-2.4089	1.28191
0.496	-3.88171	0.253593	3.06517	-7.02092	1.43162	1.33613	-2.08684	1.46341	6.70815	9.46656	-1.54611	0.71544	2.27777	-0.511424	-5.26811	8.96704	-1.96012	0.681579	3.72805	-4.65416	2.98274	-2.59984	2.32298
0.497	-3.13423	0.85967	4.39263	-8.15611	0.298459	1.27493	-0.79739	1.75528	5.60316	9.32267	-1.51821	0.963357	3.14916	-1.08852	-4.78722	8.90357	-1.5006	0.0147549	1.46417	-3.96018	2.65949	-5.21422	2.48427
0.498	-2.10722	-0.430432	4.8546	-10.8011	-0.468702	2.11308	-0.645512	1.77326	5.29492	9.88842	-2.22667	0.68717	3.20298	-1.73156	-4.00545	9.30025	-2.07963	-0.507288	-0.0736778	-4.60351	2.12202	-5.60598	2.55039
0.499	-0.00263012	-0.218203	5.46552	-10.3113	0.157841	1.70267	-0.937242	1.49284	4.95825	10.2616	-3.07647	-0.338782	2.46089	-1.59526	-2.77726	9.16545	-2.48553	0.0807444	1.01896	-5.36269	3.00965	-5.75822	3.32338

## Sheet: Familiar VEP Day 9 5m
Time	Tau_neg_1	Tau_neg_2	Tau_neg_3	Tau_neg_4	Tau_neg_5	Tau_neg_6	Tau_neg_7	Tau_neg_8	Tau_neg_9	Tau_neg_10	Tau_neg_11	Tau_neg_12	Tau_pos1	Tau_pos_2	Tau_pos_3	Tau_pos_4	Tau_pos_5	Tau_pos_6	Tau_pos_7	Tau_pos_8	Tau_pos_9	Tau_pos_10	Tau_pos_11
0	4.50054	1.18292	5.79701	-0.456691	1.6919	0.305805	4.98993	1.92704	2.95748	-1.08396	3.55004	-3.2268	7.60953	-0.203111	5.55509	0.823783	10.9024	4.57982	-3.14373	-2.669	-2.31353	-1.17442	-3.20961
0.001	4.80646	0.766333	6.4121	-0.598095	3.04378	-0.452741	7.0039	0.0981238	3.63461	0.0969375	2.92472	-3.33924	7.7394	-0.35587	7.06597	1.46234	10.5473	3.95039	-3.09158	-3.63979	-3.77294	0.586051	-2.70546
0.002	4.73919	0.712895	5.88159	0.0864392	5.98662	-0.651934	7.38377	-0.307819	3.18864	1.38114	3.61549	-2.78627	7.88764	-0.518381	7.48033	1.10016	10.3656	5.10515	-1.44289	-3.64772	-3.52079	2.05054	-4.66564
0.003	5.24451	-0.232573	6.01319	0.592063	5.5097	-0.147195	5.72985	0.574882	3.44754	2.30299	4.35338	-2.60426	7.47346	-0.483532	7.16503	-0.443844	10.0166	5.80965	-1.81108	-3.69504	-2.77635	2.8009	-5.92924
0.004	5.15033	0.219554	5.09293	-0.277659	6.01637	0.317566	3.75484	0.973924	0.0481826	2.11203	4.02376	-2.37981	7.4491	-1.3604	6.47237	-1.11456	8.90128	5.62271	-4.03797	-3.99617	-2.47816	2.11012	-5.56898
0.005	4.77734	-0.433028	4.85268	1.126	6.83059	0.0485831	2.6259	1.23071	-2.44255	1.60883	5.00561	-3.7091	6.67459	-1.97642	6.42579	-1.96989	7.45951	6.85041	-3.92962	-3.06094	-2.39917	1.43655	-3.15313
0.006	3.95405	-1.90859	2.88567	1.06094	5.69015	-0.644402	0.809692	1.38719	-4.15986	1.97181	3.88856	-2.46063	5.74043	-1.94124	7.0602	-2.68404	5.88827	7.09716	-4.52045	-2.07913	-1.84557	2.826	-2.05765
0.007	3.7904	-0.276157	1.43297	1.86685	4.74231	0.0394587	-0.279211	2.06172	-4.77599	2.6304	0.735757	-0.297929	4.36468	-1.5322	7.15503	-3.91498	5.86946	5.50743	-3.99372	-2.24506	-0.534267	3.64465	-0.121982
0.008	2.82304	0.140449	2.12611	2.31814	4.66282	0.517994	-1.11801	2.33753	-5.39358	2.12353	0.970403	-0.559823	3.13683	-0.514122	7.65091	-4.60935	6.67763	5.08452	-4.2662	-1.42509	-0.0934673	4.55763	1.61148
0.009	2.46298	-0.558309	1.19958	2.01943	3.21624	0.0636693	-0.540449	1.71611	-4.85052	-0.195598	1.32554	1.25575	2.24523	-0.579817	7.94649	-4.02092	7.08062	4.89438	-4.75698	-2.04099	-0.0656593	6.54454	-0.327614
0.01	3.0239	-0.233364	2.13452	3.03568	2.53331	-0.875119	1.74555	1.07114	-2.58696	-2.68602	1.72038	1.47729	2.03765	-0.0363567	6.00982	-3.90248	7.5163	5.75172	-3.92993	-1.13933	-0.861703	7.37025	-0.830311
0.011	2.66665	-0.0840882	-0.305737	2.60721	3.12959	-0.71388	1.17707	0.536064	-0.0451744	-3.18234	1.88104	1.24303	2.04793	-0.304287	7.25249	-3.25957	8.48786	5.82457	-4.89516	-0.622449	-1.4989	6.53989	-0.851107
0.012	3.82542	0.421021	-0.0448203	1.38291	3.89675	-1.36365	2.04152	0.782934	1.7473	-3.18861	0.705982	1.1626	1.79591	-0.588223	7.9635	-1.88478	9.08326	3.95251	-4.21494	-1.38077	-1.9906	6.18877	-1.78788
0.013	5.44521	0.748447	0.811721	3.31558	5.12917	-1.55463	2.46428	1.12139	3.66672	-3.75959	1.69061	-0.0365759	1.9936	0.765791	6.4977	-0.751518	8.43407	2.7682	-3.81048	-1.39496	-1.97508	6.65256	-2.41013
0.014	6.53315	-0.32743	1.89133	4.36581	5.88297	-0.113347	2.6537	1.77667	4.24281	-4.49673	-1.10705	0.200118	2.03875	1.10892	6.30625	0.269596	7.28946	2.95081	-4.26822	-1.90666	-1.43902	6.56758	-2.68204
0.015	7.31004	0.413304	4.10691	4.13917	7.04759	0.324824	3.62425	2.35303	3.54352	-3.57029	-3.01833	-0.262965	2.70627	2.48632	5.88712	1.67638	5.18289	3.51367	-4.01924	-1.3746	-1.02707	7.28284	-1.74177
0.016	7.2225	0.642203	4.11761	4.88718	6.93482	-0.692733	1.15985	3.30659	3.84904	-2.10776	-2.03999	0.694473	2.80684	3.35607	5.25528	2.33944	0.821919	2.64831	-4.58233	-1.59688	0.0639355	6.06307	-0.259478
0.017	6.44166	-1.81475	5.40434	3.27487	7.29553	-1.53268	0.258011	4.3121	3.09819	-1.18728	-2.3467	0.27008	2.53107	3.69337	5.75162	3.33983	-5.75618	2.7039	-4.60682	-1.63785	0.724951	5.84169	-0.353333
0.018	5.38334	-3.76722	4.25908	3.7397	7.93112	-0.819086	-1.46063	4.73094	2.19199	-0.341707	-1.47685	-0.0126141	2.51466	5.18187	6.414	4.80282	-14.5627	3.87295	-3.91553	-0.845781	1.6257	6.59257	-0.563995
0.019	2.57998	-9.57512	2.80037	4.34367	8.18979	-0.941417	-2.20873	5.6136	1.23437	-0.0906313	-2.64964	2.05788	2.21736	5.54629	4.57936	5.55433	-28.4059	4.04497	-2.95695	-0.618532	1.98226	7.20737	0.377787
0.02	-2.59732	-18.3528	0.172939	2.25785	8.51921	-0.788599	-0.88451	6.21526	0.672831	2.27708	-4.17494	2.96834	0.769112	4.75736	0.196656	6.14223	-45.6161	4.42508	-3.39205	-0.888432	2.17427	9.75721	0.838319
0.021	-8.10377	-28.2597	-2.2569	-0.47705	8.44975	-0.287755	-3.51041	5.92349	1.22283	2.62981	-2.32927	2.51009	-2.15779	1.13745	-6.39818	4.72555	-66.5224	4.17557	-2.88204	-0.711787	2.65564	9.2982	0.719512
0.022	-14.9585	-40.1772	-7.93944	-4.68888	8.15013	0.20858	-6.60542	5.7435	0.435248	3.10601	-1.9424	1.53102	-7.82474	-3.15717	-14.9456	1.00354	-92.3266	3.33922	-0.00449782	-0.93803	3.21918	8.70017	0.519869
0.023	-23.5857	-52.9737	-17.5847	-11.5686	6.83765	0.433725	-12.9507	6.64485	1.29102	2.59136	-0.887323	0.747653	-15.2789	-9.25818	-27.6252	-3.74794	-117.443	3.12104	3.68753	-0.344737	3.37106	8.02636	-1.6225
0.024	-33.3576	-65.8965	-26.5047	-20.9059	2.78127	0.575906	-19.9345	8.38653	3.69946	-1.94341	0.961092	0.909184	-25.1353	-19.3268	-45.4858	-8.14479	-140.892	2.92533	7.62974	-0.388735	3.87122	6.45902	-6.84164
0.025	-46.2375	-76.8431	-37.9502	-32.8063	-5.05397	1.67556	-26.9298	8.36624	3.0134	-7.20145	-0.707622	1.19448	-37.9765	-29.8074	-61.8867	-14.7825	-163.721	1.54706	8.29855	-2.98109	5.04692	3.72133	-14.773
0.026	-61.4938	-86.5078	-50.7081	-45.8545	-13.3406	2.20237	-37.8161	8.68875	1.47644	-13.4886	0.468329	-3.13279	-52.6415	-42.9172	-78.2621	-23.5681	-182.525	-0.377185	9.86526	-6.99291	4.79056	-1.3504	-24.7935
0.027	-77.053	-92.592	-66.1954	-61.419	-22.1971	2.45727	-47.8877	8.14369	-1.05365	-24.2933	0.436307	-8.3807	-69.8076	-58.0794	-96.738	-33.3684	-197.274	-3.85794	10.6971	-15.6579	4.35957	-5.49325	-38.9467
0.028	-92.9647	-98.0504	-79.3587	-76.6543	-33.9136	0.059937	-61.1235	4.47827	-6.45165	-39.6276	-2.67982	-15.4118	-89.6513	-72.1691	-108.91	-44.9391	-207.016	-8.24681	8.19024	-27.0308	3.27665	-11.1563	-58.9314
0.029	-106.746	-103.207	-90.5614	-89.9208	-46.4482	-4.78064	-75.2166	-0.889554	-14.591	-56.7711	-4.85026	-23.5568	-108.725	-85.8584	-124.859	-57.321	-214.253	-14.9724	4.9668	-42.4155	0.881921	-17.1404	-81.6782
0.03	-113.4	-108.668	-102.689	-103.388	-58.2904	-9.64463	-90.6319	-8.27663	-26.8401	-79.2611	-11.188	-32.6497	-127.78	-98.8782	-137.991	-68.9442	-216.364	-23.7812	-1.3469	-62.622	-3.56581	-25.4926	-104.523
0.031	-114.054	-117.031	-113.361	-112.03	-68.3817	-15.036	-108.715	-18.9392	-41.9862	-105.542	-20.8166	-43.872	-145.941	-111.627	-144.249	-80.5772	-213.693	-33.9721	-10.2598	-86.5229	-10.9126	-33.5696	-127.653
0.032	-110.586	-124.972	-121.851	-118.806	-76.724	-20.9677	-121.893	-31.9013	-57.1756	-135.036	-31.2053	-53.2052	-161.004	-122.354	-151.011	-92.4613	-209.04	-45.5777	-22.7339	-110.28	-18.5041	-41.2006	-148.348
0.033	-104.645	-130.673	-130.804	-127.421	-86.3631	-25.7815	-131.608	-45.0578	-75.4062	-160.139	-38.7197	-62.8567	-174.902	-131.314	-154.685	-102.623	-202.517	-59.0687	-38.6776	-127.91	-26.7938	-50.6661	-163.2
0.034	-96.0837	-136.067	-139.219	-132.807	-95.2021	-34.1357	-137.072	-58.3239	-96.8463	-176.416	-49.3139	-71.6553	-187.391	-141.269	-158.532	-112.266	-194.616	-71.0253	-58.3936	-141.68	-35.6327	-61.5175	-170.784
0.035	-84.0914	-138.297	-144.448	-134.675	-104.211	-43.1175	-139.395	-71.3488	-117.134	-188.928	-59.0754	-77.0177	-197.911	-148.206	-161.729	-121.968	-183.451	-83.0756	-80.1215	-148.255	-43.1665	-73.4884	-169.228
0.036	-70.2974	-134.959	-147.582	-134.606	-113.946	-50.6427	-140.639	-81.8854	-135.384	-190.451	-64.6775	-79.149	-204.993	-153.749	-162.071	-132.036	-168.914	-95.6861	-103.303	-146.705	-50.4905	-80.16	-163.8
0.037	-54.5908	-129.972	-147.641	-135.166	-120.993	-59.4613	-140.565	-89.7314	-148.806	-186.778	-70.3231	-81.2645	-211.065	-158.66	-158.906	-138.499	-151.703	-104.32	-128.802	-138.743	-57.6522	-87.8629	-157.049
0.038	-36.5339	-119.586	-144.762	-135.168	-124.294	-65.7229	-139.058	-95.2998	-157.662	-182.451	-71.3595	-81.9895	-215.845	-161.307	-152.968	-141.907	-133.485	-109.723	-151.901	-125.828	-63.6829	-96.1171	-146.853
0.039	-17.1354	-103.019	-136.467	-129.642	-124.023	-69.0586	-136.467	-99.5422	-162.262	-175.082	-72.2096	-77.8695	-218.159	-161.826	-143.715	-146.41	-112.978	-112.038	-173.705	-109.612	-68.172	-101.006	-137.153
0.04	0.952822	-84.1606	-124.372	-122.635	-119.954	-73.0866	-130.969	-101.317	-162.551	-165.666	-74.7169	-73.3474	-218.582	-159.052	-135.058	-149.774	-94.0791	-115.441	-189.283	-91.075	-71.9599	-104.03	-123.848
0.041	16.8057	-64.175	-110.335	-116.163	-111.669	-77.3954	-123.548	-99.2597	-160.523	-157.278	-72.9768	-68.3158	-216.648	-153.97	-125.802	-151.061	-78.1353	-116.375	-197.766	-72.4245	-74.3283	-105.019	-106.622
0.042	28.8143	-43.6117	-92.8692	-108.427	-101.865	-79.3557	-113.24	-95.635	-153.871	-151.665	-69.8865	-63.5523	-214.106	-146.35	-114.993	-149.503	-61.5139	-115.306	-205.389	-52.2716	-76.2116	-106.223	-89.2878
0.043	36.0658	-26.5069	-75.0525	-99.2938	-91.5737	-81.4755	-103.014	-92.3546	-147.127	-146.563	-68.4302	-61.2939	-208.227	-137.443	-104.986	-146.877	-47.1416	-112.961	-209.07	-30.6646	-78.304	-106.362	-73.1211
0.044	39.776	-15.3107	-60.0915	-93.0305	-82.1929	-82.5195	-95.3774	-88.5016	-137.656	-141.829	-66.2446	-58.3387	-201.276	-127.009	-97.5334	-144.863	-36.9438	-109.629	-203.562	-9.12902	-78.8379	-105.555	-56.7114
0.045	41.171	-8.37669	-46.7652	-88.5194	-75.4201	-81.4255	-88.5769	-83.8999	-126.982	-135.338	-65.1594	-54.9379	-195.09	-117.333	-88.5194	-143.067	-31.5565	-106.206	-192.362	12.45	-78.6013	-103.879	-39.2915
0.046	42.0847	-6.1123	-37.4263	-82.9066	-68.0039	-81.83	-83.448	-78.5585	-118.126	-127.551	-65.0889	-51.7314	-188.31	-109.856	-79.5563	-140.87	-29.5703	-102.524	-177.111	34.3999	-78.6764	-100.889	-25.9104
0.047	44.097	-3.65403	-32.0882	-80.3039	-62.0852	-80.8663	-80.8833	-73.4374	-105.984	-121.687	-63.0657	-49.261	-182.557	-103.051	-75.461	-137.141	-30.3921	-99.4078	-158.184	55.1061	-79.336	-97.7013	-15.8522
0.048	47.3123	-0.676219	-29.389	-77.0094	-60.1939	-78.1653	-81.9292	-69.8145	-95.3886	-117.015	-61.4819	-47.1658	-176.787	-98.6758	-73.4745	-134.766	-32.5557	-94.9475	-137.204	72.3725	-80.7127	-93.1589	-8.16233
0.049	53.4817	2.90548	-30.0696	-73.8591	-59.1071	-74.9829	-82.8932	-66.9892	-83.8938	-112.058	-58.9958	-45.9527	-172.074	-95.8337	-71.7523	-132.27	-36.0179	-90.0378	-114.077	85.603	-81.9667	-88.9752	-1.28562
0.05	62.1102	8.00684	-32.3833	-73.1808	-57.3654	-74.1692	-82.5204	-65.3193	-73.4682	-106.089	-57.9915	-45.153	-167.922	-93.2437	-71.6669	-129.594	-39.3718	-85.0522	-92.2657	95.4857	-83.598	-85.4746	5.78921
0.051	69.9033	13.1785	-35.4318	-71.1886	-56.2652	-72.0819	-78.5487	-65.0409	-62.4645	-99.9817	-57.6917	-43.4123	-163.08	-91.3507	-71.904	-127.623	-41.7075	-79.7779	-72.6276	104.727	-86.0016	-80.7828	13.1717
0.052	73.9662	17.7145	-35.9078	-69.4101	-54.2811	-68.0678	-75.4481	-63.6946	-54.2017	-95.4948	-56.9921	-42.9209	-158.078	-87.9452	-70.1801	-124.996	-43.9005	-74.4555	-54.1175	113.821	-87.1456	-74.8651	21.9946
0.053	73.1945	18.9535	-34.6799	-66.0418	-51.3812	-65.4268	-72.1396	-59.1866	-45.8985	-91.7244	-56.7421	-40.1395	-151.44	-82.7863	-66.8356	-122.249	-45.4301	-69.5743	-38.4298	123.359	-86.7258	-72.0879	30.7686
0.054	67.4045	18.8745	-33.8205	-60.8907	-48.3144	-63.7142	-68.2464	-54.0059	-35.1843	-85.2615	-55.2128	-35.9007	-145.548	-77.2346	-61.8037	-117.896	-48.6745	-66.4379	-27.5097	133.064	-86.7131	-68.3252	40.0268
0.055	59.3796	14.6823	-28.6377	-57.8722	-42.7343	-60.1313	-64.5253	-48.8457	-26.5665	-76.7096	-56.2622	-32.1378	-139.695	-70.6611	-58.3659	-114.984	-54.1057	-64.2458	-18.4768	142.563	-85.9153	-62.43	48.9065
0.056	52.0409	7.9999	-23.7155	-53.2829	-37.1932	-57.8376	-62.0103	-42.3554	-17.4913	-65.9816	-55.9789	-27.6855	-131.603	-63.3357	-55.1462	-110.713	-56.6359	-60.6854	-10.6264	153.057	-82.6193	-59.6073	52.5088
0.057	46.3609	4.06564	-18.6079	-49.1604	-32.0345	-56.8084	-62.8498	-35.8822	-10.7583	-55.4569	-53.8533	-24.9089	-123.531	-57.1389	-50.5115	-106.013	-60.4575	-58.0436	-3.95073	161.365	-79.6293	-55.5591	51.8377
0.058	44.5999	0.785926	-13.3208	-46.4594	-26.7062	-54.0897	-62.1425	-31.0879	-3.31719	-46.7027	-53.7579	-25.6726	-115.95	-53.5815	-45.725	-102.116	-65.8638	-55.346	2.85206	169.287	-76.7314	-51.5312	49.8237
0.059	46.3826	-2.0012	-9.44916	-42.5177	-22.8987	-53.5208	-63.6741	-28.8341	3.63938	-36.9543	-53.9808	-27.0148	-108.341	-51.3334	-43.1342	-97.5602	-68.7026	-53.0178	10.8066	174.931	-74.8075	-49.3458	46.8827
0.06	50.9337	-2.94783	-9.04336	-40.7845	-21.2633	-52.0953	-62.8559	-27.4052	8.36839	-29.6319	-54.3217	-28.4046	-102.268	-49.8026	-41.5757	-94.2265	-68.7903	-49.9361	19.1531	178.56	-75.0519	-47.9153	42.3421
0.061	55.5439	-0.132784	-11.0386	-39.024	-20.9546	-50.9621	-60.4781	-25.9044	12.3076	-26.8059	-56.3234	-28.6819	-96.6187	-48.2536	-38.5886	-91.2201	-66.6188	-48.0862	26.4795	180.707	-75.6082	-46.4859	38.3148
0.062	59.6025	2.80719	-12.0745	-34.549	-19.3682	-51.2085	-58.9293	-25.6966	12.5355	-23.5846	-58.6472	-27.1225	-91.3451	-46.7173	-34.5761	-88.8091	-62.2968	-47.3708	34.0455	182.12	-75.5292	-45.8901	35.9429
0.063	59.8747	5.5138	-14.5928	-30.9439	-17.2964	-50.155	-53.8124	-26.9416	13.4868	-20.1193	-59.3537	-26.504	-87.2723	-44.4504	-31.5165	-86.5983	-53.8184	-46.1162	41.2317	183.935	-74.6859	-44.8705	36.6721
0.064	55.6797	8.71717	-14.6479	-28.441	-14.8532	-51.5167	-51.7693	-28.1038	13.3653	-16.2416	-61.1008	-24.6702	-82.8359	-41.5837	-29.404	-84.1041	-45.7049	-45.8237	48.7964	184.489	-73.4946	-42.0904	41.0598
0.065	47.3315	9.09761	-12.1774	-24.2972	-13.3826	-50.4062	-50.9877	-27.2682	11.8046	-9.47249	-60.2247	-20.0987	-79.6007	-37.2841	-24.5345	-81.388	-38.151	-44.4006	56.2425	185.669	-71.6026	-41.0449	44.7483
0.066	36.794	7.45754	-8.48695	-20.4672	-11.4143	-47.3768	-52.1734	-25.7693	15.5596	-2.39032	-57.2822	-14.3239	-75.4258	-31.6182	-19.3786	-78.8766	-31.2553	-43.2854	62.5782	187.721	-67.2781	-38.9577	50.2944
0.067	27.5949	4.89506	-5.37599	-16.3801	-9.85442	-47.1391	-55.9292	-23.797	20.1978	4.41334	-57.5141	-9.88237	-71.8455	-25.7781	-13.6303	-77.3766	-27.8485	-39.7307	67.1938	190.483	-61.4335	-33.8573	55.6512
0.068	21.9611	1.87275	-4.2411	-13.7845	-7.36859	-45.0035	-60.0839	-22.3044	24.1915	9.30244	-55.8732	-7.49065	-70.9043	-20.3302	-8.61859	-75.2051	-28.097	-36.1764	68.869	192.958	-57.6118	-29.7601	56.4785
0.069	21.0421	-0.424387	0.1313	-9.99999	-3.77779	-41.7561	-64.0223	-22.9651	28.0231	14.1892	-52.6046	-4.73608	-69.3503	-14.7254	-5.06269	-71.3843	-27.708	-30.484	69.7521	193.785	-54.6681	-24.9064	55.8417
0.07	23.656	-4.27286	4.40798	-6.98807	-0.650414	-38.7121	-64.268	-21.3008	30.8	16.7678	-50.0973	-1.79751	-69.1759	-10.2517	-1.99512	-67.6934	-24.8301	-23.1289	70.4869	192.567	-51.6008	-19.222	55.3456
0.071	28.8667	-5.9485	6.24874	-5.03138	1.51752	-35.132	-64.2283	-21.2272	34.483	15.5448	-48.23	-1.39254	-68.6528	-8.26051	-2.18785	-62.8097	-20.6849	-18.9286	70.3494	190.91	-50.0125	-14.7985	54.5926
0.072	35.8936	-2.60691	7.37997	-2.87369	1.4395	-31.7494	-60.7214	-22.8017	35.442	14.9617	-46.8997	-0.981998	-68.1285	-6.95141	-0.941751	-58.7798	-14.1636	-13.8662	71.7783	188.76	-48.5629	-8.98094	56.2542
0.073	42.6001	4.54566	7.4227	-1.57793	1.70023	-28.716	-54.0573	-23.3686	34.7939	13.8612	-45.5652	1.21843	-68.4856	-6.27693	1.63813	-56.3776	-3.53161	-10.6692	75.2719	184.967	-47.3848	-3.33256	62.7577
0.074	46.898	14.0174	7.88974	1.86172	1.78438	-25.28	-49.6164	-24.279	33.2953	13.3287	-44.1794	2.67815	-67.7692	-5.81314	3.89697	-53.7356	6.17086	-7.64441	77.8615	182.513	-45.7031	-0.960444	72.2822
0.075	48.0743	21.8855	9.6017	4.73125	2.35396	-22.6817	-44.5322	-21.8649	30.8741	14.0292	-41.7073	4.61895	-67.4036	-3.7726	8.98585	-51.3595	14.6942	-3.47782	80.9046	181.395	-44.9194	0.949837	81.8617
0.076	45.9299	26.2418	14.4556	8.38401	5.03181	-20.7462	-39.9901	-19.3202	29.4204	18.5263	-42.9144	8.19685	-66.5403	0.0812503	13.097	-48.4171	20.9132	-2.4714	83.9711	181.028	-43.9853	4.14554	91.2906
0.077	40.9869	28.9847	20.2062	13.4416	8.99507	-20.6333	-38.1428	-17.5794	28.4171	26.2738	-42.4975	10.3235	-64.5141	5.36429	17.4168	-45.5438	23.322	1.3271	84.5904	180.459	-41.5535	7.02845	98.968
0.078	35.1638	28.1916	26.7337	19.3169	14.2471	-18.7963	-39.3182	-14.0842	29.9704	33.2598	-39.3954	11.1845	-61.1925	9.83039	22.2681	-42.0749	23.559	6.13099	83.7904	179.584	-39.2978	9.81984	102.686
0.079	31.8522	24.899	34.4405	24.2557	20.294	-16.3636	-40.5741	-9.47934	33.7387	39.9014	-38.7759	12.4108	-58.5972	13.667	23.2229	-38.3325	20.756	9.61735	80.7444	178.918	-38.3285	14.1236	104.179
0.08	32.3453	21.784	42.7094	29.4678	26.0323	-14.5869	-41.5697	-7.24519	36.7036	47.0589	-36.785	12.4438	-55.9443	16.7961	25.045	-33.331	16.447	14.1449	76.1933	177.247	-37.4162	19.0281	103.404
0.081	34.5575	16.9776	48.8991	32.0113	29.8689	-12.3265	-40.8983	-5.30609	42.0262	54.0217	-36.4316	12.8752	-53.1118	17.3851	25.1406	-28.7786	12.1683	18.2405	71.0881	175.836	-35.7742	23.8542	100.418
0.082	37.3778	13.4317	50.3112	35.0605	32.387	-10.6074	-36.9565	-2.66194	46.7001	57.3915	-36.3518	13.5453	-50.3435	15.7101	25.2634	-25.8681	11.3778	21.8584	66.4243	175.309	-34.5202	27.7155	97.6872
0.083	40.8739	13.7135	51.0875	38.0461	33.7531	-7.65779	-33.4524	-1.84705	48.8021	57.6717	-33.544	13.0666	-48.3809	11.8044	26.3397	-22.3157	14.5021	26.1442	61.7973	173.315	-33.3944	31.796	96.9751
0.084	43.0283	16.2791	52.8521	41.0337	33.221	-4.84299	-28.1483	-0.164496	51.7503	57.3008	-30.8577	14.492	-45.9139	7.87912	24.8795	-19.8644	21.2767	30.1884	57.4972	171.013	-34.3376	34.1221	95.5968
0.085	45.8751	20.2011	54.6453	46.4356	33.1592	-1.67349	-21.7854	1.82874	54.8991	56.3065	-28.7212	16.2378	-44.5844	3.964	27.0251	-17.5336	30.6883	33.7845	55.9803	169.229	-34.8754	35.4208	98.4196
0.086	47.9314	25.3911	56.5688	48.9009	30.3756	0.709815	-14.565	4.05876	55.8261	54.9503	-28.7237	19.5936	-43.0893	0.583285	29.2488	-14.4845	41.2784	37.2713	55.8134	166.955	-33.4059	39.0985	103.144
0.087	51.572	31.9124	60.191	52.5813	28.9972	4.18321	-9.21546	6.80122	56.65	55.611	-27.5214	23.6125	-39.7876	-0.617801	34.3531	-12.1581	51.672	40.5273	57.7413	164.576	-31.867	42.1581	107.386
0.088	57.843	37.1062	62.9355	52.9632	29.379	6.88253	-5.60553	9.57456	58.5317	59.4449	-24.4448	25.9601	-37.239	-1.11274	39.2829	-9.61699	61.447	43.2204	60.2397	162.359	-29.3311	44.3422	113.858
0.089	64.8322	44.0493	65.8587	52.7863	31.3305	10.3055	-3.64299	13.925	60.7945	66.1556	-20.3253	29.0993	-33.8953	-1.30179	43.6038	-6.84192	70.5528	46.2829	62.9277	161.347	-27.4138	48.2639	117.898
0.09	72.7434	51.9303	70.5432	55.8278	35.3649	14.4224	-4.00509	18.4081	62.8835	73.7123	-15.444	32.9399	-30.4456	0.693329	51.5861	-4.51308	76.4954	52.3986	67.633	160.729	-24.9139	51.9135	120.829
0.091	80.2204	58.4486	73.0186	57.5502	38.2347	17.4992	-3.21797	21.0115	64.532	82.0005	-13.6408	35.9128	-26.5409	4.2244	58.4614	-0.0746954	80.9269	57.043	72.156	160.042	-22.7933	56.4892	123.196
0.092	87.9122	65.3041	77.0593	61.3703	41.6243	21.4507	-3.23919	24.5399	68.8842	91.6684	-9.72846	40.4143	-22.6656	7.51114	63.7386	3.3313	82.3599	59.6774	76.2965	159.92	-21.5176	60.351	123.511
0.093	96.6935	71.4242	81.4425	65.3047	43.766	26.1788	-0.907336	28.2475	73.2195	100.469	-4.33564	44.7232	-19.3565	12.2594	70.0163	6.73166	83.4099	63.3471	77.3227	159.146	-19.237	64.3137	122.94
0.094	106.422	78.9731	85.5737	69.546	46.7833	29.5461	2.95681	30.9259	77.3496	105.925	-0.986176	46.4685	-16.2692	16.0586	75.8104	9.99825	85.371	65.4639	76.9359	158.497	-18.7633	68.8321	123.935
0.095	116.658	85.6578	90.829	75.5987	49.3496	30.8245	5.95917	33.3011	80.6809	110.204	0.490677	49.5763	-14.2656	19.8916	80.6636	11.3386	86.2259	66.6196	78.9009	158.548	-17.8751	70.6101	125.879
0.096	126.603	91.3032	96.0479	81.0309	51.903	35.0758	12.2266	36.1085	83.7059	115.11	2.49322	52.9445	-11.8877	25.3444	88.1643	15.1248	88.8132	70.9704	80.1329	158.196	-15.6794	73.5939	130.145
0.097	134.025	95.8627	101.949	87.6859	56.2042	40.0771	20.4701	38.7407	87.4191	121.839	6.24572	56.4372	-9.85382	30.2364	93.5523	18.212	93.1443	74.028	82.9102	157.853	-13.7347	75.2739	134.521
0.098	138.772	98.8675	107.884	93.8033	59.3541	44.8667	26.522	40.652	90.3119	127.199	9.41311	60.6034	-9.47276	35.7596	100.709	19.813	98.4881	75.7108	86.9231	158.479	-10.7389	75.6973	140.204
0.099	142.504	103.669	113.983	99.0206	61.5221	50.5489	32.4467	43.1425	94.1411	133.965	13.2841	64.3623	-6.84928	41.7643	107.498	22.5387	104.671	79.8561	90.1779	158.666	-8.39181	79.8632	145.933
0.1	143.829	106.735	119.226	104.308	65.1961	54.1354	36.3317	46.2646	100.42	143.244	16.1711	68.4126	-4.1603	46.6231	112.671	25.309	109.633	83.0774	94.287	158.091	-5.83953	84.6005	151.154
0.101	143.708	109.899	126.112	111.12	69.621	58.9006	36.7813	49.9781	108.576	151.528	17.0163	71.54	-0.842408	50.5969	120.235	28.3156	114.268	85.6937	97.8173	156.503	-2.84601	87.2575	155.935
0.102	143.479	116.188	134.323	117.328	72.5767	63.8747	35.4938	53.5462	116.185	159.987	19.202	75.4179	3.57032	53.7053	125.125	30.9015	118.87	88.7807	101.734	155.465	-0.500271	90.2407	158.317
0.103	142.569	121.909	141.428	121.608	76.7602	66.8948	34.6142	56.9691	123.335	166.481	23.8705	79.2713	7.21152	56.5379	130.122	31.9181	121.309	92.4326	105.988	153.852	1.75071	94.9558	158.725
0.104	142.935	127.174	146.377	126.701	79.2618	71.4533	36.3695	60.8793	130.039	174.343	28.8073	82.0929	11.0939	58.7955	135.745	33.2982	122.62	98.1722	110.234	150.033	3.48023	98.8597	157.814
0.105	143.749	132.985	151.411	130.639	83.2956	76.8073	37.1907	64.737	136.58	183.062	32.441	86.2194	14.2271	61.0062	139.876	34.8792	122.328	102.489	115.441	147.303	6.76751	103.48	157.029
0.106	146.288	139.279	157.155	133.747	88.5611	82.1879	37.7534	67.6113	142.483	189.649	35.4241	90.2671	17.6329	64.7718	143.151	35.8386	121.408	105.856	120.612	144.789	9.6354	107.927	155.517
0.107	150.919	144.01	161.616	136.787	92.7043	86.6137	39.7152	68.8682	146.175	195.975	38.9793	94.3038	20.3529	69.5441	145.366	36.2118	120.291	108.492	125.336	142.071	12.9308	111.263	153.803
0.108	155.791	147.305	165.482	140.036	98.3383	91.0151	43.2911	70.8229	152.016	200.694	42.4796	98.2973	23.1173	75.6438	147.729	36.2196	121.544	111.899	130.992	138.116	18.0123	114.403	153.386
0.109	161.21	150.852	168.152	142.484	101.332	94.6428	46.5921	73.3983	158.004	205.195	46.8357	102.479	25.0319	81.1418	151.408	36.7321	123.724	116.254	136.748	134.06	22.3448	119.197	153.982
0.11	165.825	153.56	171.386	146.715	102.229	96.2253	51.0173	75.9817	163.318	207.85	48.5937	105.839	27.491	85.975	154.94	35.8811	124.589	118.599	142.206	131.592	26.6035	123.758	155.902
0.111	168.597	156.424	175.637	151.297	104.354	99.0928	56.3333	78.1119	170.185	210.595	50.6897	108.864	30.7159	91.5364	157.667	36.6896	125.267	121.444	148.224	128.671	29.5514	125.559	158.64
0.112	169.659	158.581	180.544	154.418	107.343	101.821	57.9967	79.7541	176.783	214.254	55.747	112.07	33.4301	95.8133	162.028	38.1567	126.548	125.699	153.458	125.966	32.4153	127.559	160.624
0.113	167.748	159.58	185.931	158.155	110.247	105.5	61.6368	81.7654	183.311	216.74	56.2546	114.005	35.9527	99.7832	166.78	38.9451	126.76	128.422	159.15	123.333	36.9181	130.13	161.412
0.114	165.241	160.683	192.065	161.298	114.816	108.62	61.908	83.7656	189.555	222.043	59.3816	116.271	38.2552	102.662	169.774	40.677	128.308	131.349	164.055	120.83	41.1388	132.969	160.652
0.115	162.242	161.325	198.283	164.9	119.558	112.064	60.8338	85.5577	193.452	228.317	62.7417	117.438	40.8653	105.557	171.303	40.9829	129.848	135.369	169.301	118.999	44.574	135.279	157.86
0.116	158.798	163.202	204.022	167.877	122.291	116.496	58.7814	86.8687	198.123	232.644	65.2911	120.558	42.4606	107.78	173.132	42.5412	128.889	139.233	175.052	116.668	47.8048	136.9	153.967
0.117	157.196	164.953	208.828	171.191	126.403	119.65	54.9653	87.8952	203.237	237.214	67.5226	122.952	43.4002	109.195	175.256	42.648	130.102	143.47	180.438	114.274	50.1257	139.476	148.025
0.118	157.078	165.205	213.748	173.114	128.92	123.436	52.9416	88.6562	206.087	239.524	68.7663	124.303	45.8625	110.379	173.92	41.2482	132.411	146.622	186.637	113.144	52.4209	140.686	143.602
0.119	157.907	165.303	217.657	172.894	129.912	125.991	52.7368	89.2933	208.767	241.415	72.494	127.05	47.791	110.897	173.796	40.6003	132.677	148.018	192.472	111.184	55.5121	143.293	139.246
0.12	158.159	165.724	220.522	173.179	132.629	129.302	55.5047	89.4687	211.263	245.545	75.5286	126.955	49.4219	111.588	173.306	40.0184	133.678	148.708	198.512	108.347	58.531	145.75	134.186
0.121	159.672	165.568	222.487	173.85	134.552	131.715	56.0865	89.8242	212.411	245.728	78.0716	128.152	51.0083	111.985	171.631	40.871	135.573	148.238	204.62	107.278	60.9716	146.824	131.293
0.122	161.247	165.132	223.114	174.329	134.936	134.71	57.1537	89.9401	213.673	245.858	81.4403	130.577	52.4376	113.053	170.371	41.6306	137.766	149.228	211.058	106.149	64.1836	148.681	129.051
0.123	160.628	163.576	224.495	174.789	134.248	138.806	57.9062	88.96	215.497	244.762	83.0533	132.414	54.2367	114.711	169.381	41.1478	139.649	151.174	217.681	104.047	67.9291	149.065	127.156
0.124	159.018	162.556	225.346	175.956	135.288	139.816	58.5222	89.1741	216.431	242.406	85.3004	134.35	55.6441	116.155	169.141	39.8903	141.485	152.395	222.944	102.484	71.1911	151.025	125.666
0.125	155.575	162.243	226.332	174.698	136.694	140.966	59.7983	89.7309	217.624	243.105	88.117	135.161	57.2432	116.713	169.075	40.2664	143.427	151.806	225.827	100.87	75.046	152.685	123.071
0.126	151.28	159.406	227.884	173.228	137.894	142.071	58.7365	89.9818	221.346	242.14	87.2812	135.64	58.2941	117.675	168.422	40.8594	144.015	151.487	229.025	97.9144	78.2466	153.579	119.454
0.127	145.853	157.567	229.681	172.789	138.562	142.961	55.9713	90.2211	222.181	240.997	88.221	135.155	58.7663	118.954	167.421	40.6888	143.513	151.828	232.35	94.942	79.7788	154.023	114.574
0.128	139.328	156.417	231.427	173.079	138.693	144.025	52.4841	89.7521	221.542	241.381	90.3284	134.749	60.0643	119.727	167.533	39.5107	143.647	152.133	234.452	92.5653	82.5322	152.491	108.254
0.129	133.639	153.985	231.026	173.396	138.886	143.764	47.7983	88.8496	222.516	241.058	90.8201	133.365	62.0837	121.293	166.866	39.4849	142.969	151.858	237.207	89.2251	85.3286	152.95	103.057
0.13	128.783	152.846	231.615	172.066	138.539	145.481	43.7702	88.0432	222.247	240.486	92.714	132.408	63.622	121.422	165.113	39.9632	142.408	151.279	240.577	85.7339	85.5622	152.676	94.7094
0.131	125.611	151.457	233.384	172.183	138.092	146.453	42.3426	86.338	222.593	238.816	93.3362	131.473	66.1339	119.904	162.392	40.0339	141.5	149.373	243.429	82.2196	87.0304	151.712	86.2251
0.132	123.64	150.992	234.218	172.088	137.724	145.273	41.6165	84.1819	220.956	235.641	93.1614	129.138	67.7962	119.447	160.472	40.91	140.147	146.019	245.757	77.9085	88.8996	151.364	80.5795
0.133	123.757	151.017	233.301	171.412	136.913	144.859	42.0928	82.6547	219.255	233.111	91.8902	128	67.9719	119.012	158.764	41.2125	139.891	142.813	247.301	73.2527	90.4904	150.44	74.7199
0.134	124.789	149.205	231.693	170.674	136.144	144.011	42.9533	80.0429	217.579	230.77	90.6391	126.7	68.9486	118.117	158.082	41.2077	139.11	139.666	247.934	69.4128	93.6937	149.565	68.5105
0.135	124.054	147.772	230.383	169.302	135.13	144.238	43.097	78.1768	214.635	226.136	89.9387	124.615	70.1851	117.834	156.827	40.4255	139.435	138.454	250.466	65.8737	97.0241	148.498	64.3552
0.136	123.021	145.049	227.932	167.774	134.127	143.683	44.1849	76.9511	212.744	221.33	89.2531	122.033	71.0365	117.911	153.894	40.8909	139.998	136.824	251.531	62.0183	101.084	148.931	60.7599
0.137	120.279	142.437	225.44	165.438	132.684	140.56	43.9611	74.1248	209.144	215.556	90.1672	120.475	71.092	118.456	152.484	42.5789	138.76	134.498	250.119	58.5421	104.332	147.933	56.2602
0.138	115.072	138.378	222.422	163.041	129.466	138.905	42.8706	71.9781	206.162	208.841	91.0154	119.82	71.5367	118.574	151.195	42.7396	138.177	133.064	248.875	56.112	105.585	145.849	53.8552
0.139	107.682	132.982	218.287	158.859	127.429	138.627	41.5132	70.044	202.28	205.468	91.1676	118.604	72.8466	118.925	148.395	43.7682	136.815	130.353	246.8	52.5522	106.957	144.742	49.9891
0.14	100.418	129.221	215.33	155.665	126.664	138.399	40.0811	67.5287	199.158	202.992	89.3159	116.676	74.1487	119.191	144.741	43.3294	135.72	128.35	245.068	48.1335	108.921	141.233	45.4022
0.141	94.0294	124.369	212.791	153.671	124.904	135.904	38.7848	64.8218	196.349	197.376	89.556	115.156	74.723	118.738	142.412	42.8262	134.355	125.179	243.28	44.384	110.412	137.777	39.4965
0.142	86.6994	120.347	210.279	150.976	122.513	133.071	37.8766	61.7484	191.952	191.76	89.8456	112.161	74.3169	117.5	139.555	44.7507	131.418	122.045	241.298	40.4785	110.956	134.256	31.6949
0.143	81.0377	117.091	207.847	148.563	120.755	132.251	37.3483	58.2141	187.378	188.843	88.0087	109.007	74.7337	115.382	135.491	44.9099	128.058	117.833	239.198	36.604	112.129	128.635	24.6194
0.144	76.571	112.083	205.761	145.446	119.958	129.811	34.7104	55.5704	181.494	184.325	86.8058	107.234	75.644	113.928	132.618	44.4205	122.073	111.969	236.395	32.5936	112.965	124.205	17.2369
0.145	72.1163	108.957	202.118	142.983	117.703	127.165	33.1072	53.3656	175.681	178.053	82.35	104.018	75.6337	112.599	129.801	44.5741	118.059	107.781	234.527	27.5492	112.291	121.816	11.0001
0.146	69.3713	106.504	198.907	140.071	115.165	125.593	34.111	50.7288	169.166	171.921	79.9727	100.512	75.4979	110.823	127.169	43.577	114.598	102.356	232.096	21.8799	112.589	118.875	5.82354
0.147	67.5874	101.894	195.279	135.64	112.752	122.905	33.9854	47.7259	163.836	163.508	78.1919	97.7344	73.8564	108.991	124	44.1862	111.929	97.2671	227.235	17.6858	112.351	115.37	1.08414
0.148	64.9597	98.3532	190.081	132.044	110.294	120.511	33.0933	43.6941	157.485	155.898	74.5975	94.1667	73.0151	107.104	120.767	44.7711	109.596	91.6518	222.006	13.4658	112.436	110.877	-2.81903
0.149	61.7335	95.2792	185.27	127.408	108.138	117.593	32.1185	40.6371	149.992	148.452	73.0343	90.8191	72.9872	105.145	118.962	43.8387	106.589	84.4786	216.246	9.02425	113.027	108.1	-7.03609
0.15	57.3538	91.6602	179.179	122.985	105.326	113.335	30.3769	36.879	141.366	140.605	71.5	88.3847	72.4402	103.598	116.268	43.2497	105.688	79.5562	210.238	4.02988	112.001	104.567	-10.1441
0.151	51.7898	85.6347	172.45	118.785	102.726	108.45	29.9901	33.3486	133.446	134.842	68.0577	84.4607	72.6143	102.145	113.995	43.7486	103.945	75.105	204.235	-2.47991	111.713	98.4023	-13.6129
0.152	44.9314	80.0047	166.915	114.712	100.212	104.161	28.8011	29.8431	126.146	126.452	65.6521	81.4781	71.1509	100.346	111.195	43.7602	101.093	70.3848	198.289	-7.59275	111.958	94.8543	-16.2101
0.153	37.3229	75.1273	160.419	110.192	96.574	101.66	28.9502	26.5786	118.828	118.64	65.1685	78.2228	70.4911	97.7848	106.765	42.9514	98.4509	65.6979	194.082	-14.0733	112.042	90.1688	-19.2128
0.154	31.0224	69.9353	152.971	105.248	92.692	98.4577	26.5112	25.6613	112.537	112.992	62.9713	74.1503	71.2237	94.5183	103.73	43.1125	95.5916	62.1574	189.445	-20.1419	111.953	84.1146	-22.5255
0.155	23.9055	65.2919	148.387	101.394	89.5915	94.9805	24.8155	22.2665	104.526	106.344	61.4964	69.839	69.9567	91.7309	99.5889	42.8278	92.533	59.0152	182.929	-24.9029	111.394	78.2231	-26.0715
0.156	17.9994	59.7144	141.883	96.293	85.6248	90.2014	23.2564	19.4675	96.8291	99.9562	58.3017	64.2175	68.2575	88.0037	94.153	41.2531	89.08	55.0526	177.58	-30.2003	110.509	73.3317	-31.826
0.157	12.8711	54.5529	135.177	91.8675	81.8722	84.2784	19.3395	18.2463	89.3924	94.0496	54.792	61.0918	66.2039	84.6496	88.4497	38.8462	84.8711	51.427	171.388	-35.4706	109.308	69.3963	-36.0418
0.158	8.36223	50.9348	128.467	88.8192	78.3543	80.8929	20.1009	15.5447	79.9603	86.4969	52.1295	57.1522	64.0727	81.3949	82.8183	37.6039	82.8187	46.559	164.496	-39.7744	107.334	63.9438	-40.4628
0.159	6.10361	46.199	120.074	84.1237	74.8238	75.7699	20.3095	13.5512	72.559	78.8662	47.2482	53.7359	62.6881	76.9457	77.9923	37.6588	79.0224	40.8879	159.137	-42.439	105.608	58.6439	-44.4903
0.16	4.32243	40.6752	112.467	79.6251	71.6914	69.6111	19.22	10.5854	64.6156	72.604	44.1082	52.9248	61.3406	72.2457	73.9458	36.9416	75.4162	36.3457	151.886	-46.1012	104.461	53.3932	-48.3538
0.161	1.77745	35.5612	104.599	75.8471	66.0592	64.6932	20.4664	7.01632	56.3215	64.9728	39.9188	49.9507	59.0816	68.2522	68.9879	36.3519	75.511	31.2342	142.481	-50.1096	102.805	47.298	-52.5801
0.162	-1.57839	30.4627	96.6877	71.2791	61.0761	59.2735	19.8456	5.00652	50.6245	54.5255	35.3839	45.78	56.9323	64.7136	62.2492	36.2839	73.9512	25.467	133.807	-54.809	100.702	41.9963	-54.4506
0.163	-6.2301	26.4122	88.0969	66.4702	57.5369	53.5029	18.6367	3.01003	43.4077	45.3604	32.6317	42.9758	55.4025	60.8252	57.5058	35.751	72.5201	21.7915	126.161	-59.0334	98.3996	36.6144	-55.7987
0.164	-11.5484	19.6304	79.3509	61.5798	53.4835	46.5666	18.4771	1.44508	36.3232	39.5949	29.8243	38.9246	53.9772	56.6569	53.4109	34.3875	71.4166	17.6242	118.704	-62.8773	96.2823	29.8969	-57.5076
0.165	-17.3191	12.7091	70.8864	58.0212	50.0567	40.0633	16.6417	-0.372934	29.5927	31.647	27.4946	33.3749	53.2815	51.6021	49.3367	33.4781	69.6399	12.2497	112.182	-68.6566	94.6739	25.0277	-59.5569
0.166	-23.1718	6.21244	62.2007	52.6995	46.1232	34.5528	16.3971	-2.30547	22.2967	23.5357	24.0693	30.0656	52.4343	47.6945	45.1471	32.7643	67.3469	7.95901	103.612	-74.1006	92.2044	19.402	-61.8397
0.167	-29.7129	-0.58459	54.3621	46.8896	41.7446	30.7394	15.9119	-3.08982	16.2366	19.0241	21.4048	26.0891	50.4328	44.0248	40.9575	32.1562	65.2662	2.94899	94.0885	-79.1804	88.8709	14.8284	-64.0672
0.168	-36.1283	-5.23179	47.566	41.6708	37.0276	27.9013	12.354	-4.46396	10.8314	14.5707	19	22.161	48.9891	40.3263	35.3531	31.9302	62.4168	-0.611471	86.6406	-82.5884	86.6236	10.6662	-66.0962
0.169	-41.4949	-9.36339	41.1846	36.2836	33.0245	24.3756	10.2197	-6.22183	3.37802	8.58233	16.3847	18.7178	46.2893	36.188	29.4994	30.1175	59.6321	-3.67722	77.6512	-85.4564	83.5817	6.2105	-67.7891
0.17	-45.5346	-10.6533	33.3707	30.9962	28.6272	19.7988	9.52822	-7.28191	-5.27449	1.59523	13.9399	13.9024	44.0376	32.2641	25.3285	29.2772	57.5333	-6.97218	67.6251	-88.5456	79.9632	1.92218	-70.3596
0.171	-48.8101	-13.6973	26.3817	24.6136	23.5554	15.6571	7.96856	-8.60423	-13.2899	-3.63499	9.75595	10.8868	42.0886	28.5805	19.9354	27.7526	54.2129	-9.63801	59.5081	-91.4356	77.7467	-3.93635	-72.1205
0.172	-50.735	-17.668	18.7503	19.8822	19.006	11.9823	7.77849	-9.65694	-21.2896	-6.03832	6.61476	8.28329	39.0546	23.4835	14.2586	25.695	51.5068	-13.3674	52.0516	-95.4318	75.682	-8.16271	-74.6747
0.173	-51.74	-19.8693	8.45631	14.0185	14.72	8.64404	8.33502	-10.1962	-27.8375	-10.3717	4.67226	5.2746	36.7201	19.3967	9.76681	23.9629	48.1768	-16.2154	44.8742	-99.3996	73.4643	-11.8389	-77.5215
0.174	-52.7554	-23.4477	-0.0558975	7.33632	9.8692	4.07742	7.23938	-11.2776	-33.9171	-15.4197	3.99168	1.32452	34.1725	15.252	4.80862	22.0026	46.8567	-20.6737	37.336	-102.221	70.8628	-17.1423	-77.7051
0.175	-54.7116	-27.8421	-8.50492	2.69411	5.24138	-0.0979387	6.5733	-11.7127	-38.5657	-21.0435	0.380427	-2.16079	32.2265	10.6923	-2.1514	21.4751	45.7215	-25.8602	29.2803	-104.588	68.9039	-20.5246	-77.4812
0.176	-58.6537	-33.8074	-15.6339	-2.13449	2.02337	-3.77287	6.30578	-12.1084	-42.9132	-28.4917	-2.35008	-3.55378	30.496	7.50734	-5.11041	20.6924	43.0851	-29.742	23.46	-107.596	67.1832	-23.514	-76.2905
0.177	-63.4694	-38.6628	-21.7119	-7.82825	-1.23394	-8.20268	4.38612	-13.4905	-47.0794	-34.5667	-3.16533	-6.80658	28.5232	3.74622	-8.96467	19.8545	41.2734	-31.6881	17.1706	-109.649	64.6073	-27.7844	-74.7174
0.178	-68.1868	-42.116	-29.0345	-13.5552	-3.79396	-12.8896	2.7198	-14.8843	-49.5088	-42.5216	-5.81712	-9.63506	26.6756	0.296072	-14.2096	19.6455	39.0236	-35.8271	8.73061	-111.642	62.0284	-30.3832	-73.4054
0.179	-72.257	-46.284	-36.0772	-16.6839	-6.43357	-16.5498	3.08017	-15.0882	-53.7591	-47.9032	-9.16811	-13.2362	24.8358	-3.05776	-18.1714	19.4275	37.0538	-39.7298	0.349794	-114.485	59.8407	-32.3892	-72.4685
0.18	-76.3697	-49.2374	-41.8536	-19.9881	-11.1374	-19.6182	4.06942	-16.1622	-58.5279	-50.3834	-12.2938	-19.3706	22.8559	-6.46501	-23.4168	20.2254	33.9019	-40.5679	-7.64506	-117.994	56.4315	-35.9314	-72.7495
0.181	-80.4217	-52.5669	-47.3201	-23.8281	-13.4336	-23.1722	4.18073	-17.3098	-62.2722	-55.7953	-12.8164	-23.1388	21.9941	-9.16397	-26.4815	19.6308	32.1064	-43.8641	-15.1403	-122.035	52.6039	-40.0122	-71.6697
0.182	-83.9707	-55.1892	-53.2019	-26.9799	-14.6783	-26.0214	2.80777	-18.0704	-64.365	-60.3735	-14.1997	-25.1878	20.897	-11.5402	-31.9796	18.7483	29.9964	-48.0382	-20.8497	-125.994	50.5166	-41.8507	-70.9425
0.183	-86.1721	-57.3095	-57.2285	-30.4033	-16.2839	-29.4613	2.00056	-20.5265	-67.4107	-64.2137	-14.6292	-27.3756	18.7785	-12.8022	-36.9169	17.5655	26.4077	-53.3299	-27.3352	-128.548	48.0512	-44.4272	-72.9243
0.184	-85.9427	-58.911	-60.2301	-33.0339	-20.2384	-31.9277	2.21073	-21.2978	-72.1519	-70.1593	-17.8138	-30.8691	17.263	-14.5444	-39.9336	16.6674	24.35	-54.9051	-33.5752	-128.174	44.7158	-47.6006	-74.5782
0.185	-85.4835	-58.5921	-64.3183	-34.5136	-26.7039	-33.5384	3.61551	-21.5216	-73.896	-73.7639	-20.2887	-33.9823	15.7245	-16.6276	-44.6984	16.8951	20.5445	-56.2227	-39.9985	-129.419	42.553	-49.7873	-75.3023
0.186	-84.7685	-59.4807	-70.4091	-37.3425	-29.5418	-36.1378	5.06514	-21.7475	-76.0354	-76.0401	-19.5109	-35.8649	14.0002	-18.3832	-48.0402	16.1086	18.4271	-59.2736	-47.2971	-131.402	40.844	-52.794	-77.4446
0.187	-83.6031	-61.8021	-75.6687	-40.5938	-32.8153	-38.6758	4.45447	-21.7556	-80.3434	-78.6715	-20.3924	-39.0696	12.5019	-19.6076	-51.8058	15.958	16.2255	-58.3719	-52.8697	-132.706	39.8556	-56.2371	-77.7377
0.188	-83.4359	-64.7495	-78.747	-43.7644	-33.8081	-41.5314	3.58348	-23.0513	-83.8286	-80.7069	-21.7761	-41.9512	10.4432	-21.2015	-55.2926	17.025	14.1375	-59.9274	-59.3317	-134.61	38.0811	-57.8328	-76.1983
0.189	-84.8986	-65.4115	-82.7389	-47.4182	-36.0789	-45.0481	5.49182	-23.5251	-86.3372	-81.4342	-21.2631	-43.9569	8.25844	-23.7731	-59.0837	16.6748	12.4134	-60.9029	-64.0414	-135.653	35.3019	-59.3434	-74.6568
0.19	-88.9367	-68.5998	-87.5554	-50.746	-39.339	-47.2933	4.21195	-24.2508	-87.052	-82.7198	-21.9722	-45.3179	7.24631	-25.671	-62.8826	16.6516	9.78719	-60.6805	-69.4072	-136.631	33.1392	-61.5907	-73.0459
0.191	-92.5641	-70.9663	-91.2889	-53.6225	-39.7561	-48.7184	2.48465	-25.6336	-87.6124	-84.8936	-23.8046	-46.7971	5.96193	-27.0985	-64.2719	17.7441	10.2758	-61.939	-75.5137	-137.217	30.0001	-63.177	-71.2552
0.192	-95.3374	-70.8671	-95.4171	-56.9287	-43.0186	-51.0045	1.22943	-25.763	-89.209	-87.4584	-23.8263	-47.7087	4.01874	-28.9654	-65.0072	18.1846	9.15826	-64.2295	-80.0627	-138.768	26.7422	-64.8526	-68.6037
0.193	-96.6529	-73.4091	-99.4663	-60.9211	-45.8118	-52.7384	-1.36518	-26.2096	-90.3269	-88.1385	-24.1564	-50.2018	3.00465	-30.3424	-65.6601	18.6065	7.85284	-64.6277	-86.718	-139.725	23.553	-67.551	-67.7214
0.194	-97.2546	-74.5097	-104.078	-62.1715	-47.6884	-54.5784	-1.47539	-26.8873	-91.6942	-89.6991	-24.3056	-51.9767	2.28073	-31.8625	-65.7865	18.0801	5.08374	-65.9145	-91.1818	-139.605	19.5717	-69.816	-66.406
0.195	-98.7293	-74.481	-107.482	-63.6745	-49.1008	-56.0825	-2.65678	-27.1498	-93.6756	-92.5194	-24.32	-53.1535	1.58533	-33.1594	-67.8689	17.4675	2.2059	-68.8051	-95.3102	-140.684	15.8504	-71.4393	-66.3177
0.196	-100.296	-74.9739	-109.891	-65.9149	-48.1948	-57.1023	-2.80361	-26.4548	-96.6544	-93.2038	-25.4211	-53.6689	0.846934	-34.1468	-70.6395	17.9722	-0.61962	-67.8295	-101.893	-139.859	12.7402	-73.5469	-68.9291
0.197	-101.619	-76.7416	-113.008	-67.5587	-48.111	-59.9129	-1.77927	-26.7534	-99.7081	-96.2842	-27.3177	-52.7164	-0.0145823	-34.5176	-72.2502	17.2146	-4.93335	-68.5364	-107.138	-138.938	10.008	-72.8018	-69.5326
0.198	-103.136	-78.2693	-116.096	-68.9863	-49.1844	-61.6	-2.95425	-28.2319	-100.849	-96.4286	-25.9021	-54.7905	-0.756081	-34.8305	-75.2625	16.5279	-7.25464	-68.7477	-111.236	-139.325	8.47465	-70.7645	-69.4713
0.199	-103.824	-78.3318	-119.174	-70.522	-49.4738	-62.679	-4.19686	-28.1989	-101.437	-97.3453	-25.4727	-55.743	-2.12992	-35.142	-77.8245	16.3264	-9.42296	-66.5851	-114.959	-138.778	7.21007	-71.2955	-71.314
0.2	-103.025	-78.6068	-121.65	-72.8094	-49.8407	-64.533	-4.87818	-27.6238	-103.521	-98.4946	-25.2981	-56.1684	-3.05113	-34.8035	-80.4838	16.1439	-12.0016	-69.4876	-116.933	-139.24	4.61767	-72.476	-71.8036
0.201	-101.69	-79.5355	-125.481	-74.6489	-51.3815	-66.0438	-3.026	-26.5046	-104.164	-98.1499	-24.5033	-56.9878	-4.52465	-34.8258	-81.3946	16.3767	-14.9017	-70.8466	-121.388	-138.469	1.55372	-73.1637	-71.5847
0.202	-100.556	-80.341	-129.324	-75.6973	-53.0093	-67.854	-0.420564	-24.9949	-105.054	-100.088	-24.8166	-57.8273	-5.09823	-35.0019	-81.0261	15.7014	-18.7961	-69.7252	-126.155	-137.245	-1.07986	-73.1147	-71.6181
0.203	-100.611	-80.7483	-130.51	-75.4714	-55.7413	-67.4845	0.581226	-24.2402	-107.598	-100.653	-24.502	-59.2047	-5.31759	-34.9219	-81.4955	14.9687	-22.142	-69.0445	-129.27	-138.23	-3.3548	-72.8749	-72.7236
0.204	-101.938	-82.1889	-132.155	-75.4857	-57.4122	-68.632	-1.62832	-24.9402	-110.015	-101.175	-24.3529	-59.588	-6.92018	-35.6464	-82.258	14.0209	-25.3278	-69.7857	-132.791	-137.74	-5.25413	-73.602	-72.1529
0.205	-103.812	-83.1687	-135.117	-76.0773	-57.9674	-70.0137	-2.97857	-26.0824	-111.837	-101.399	-21.2829	-62.0325	-8.69152	-36.3184	-82.4121	13.9027	-29.6353	-70.5667	-135.732	-137.031	-7.08188	-74.0885	-69.0237
0.206	-106.36	-83.7353	-136.213	-77.5814	-58.6171	-71.1387	-4.19995	-26.9094	-112.156	-103.386	-20.5213	-64.0336	-9.71941	-36.3327	-82.3896	12.0466	-33.496	-69.4326	-136.944	-136.909	-8.75855	-72.9539	-67.4454
0.207	-108.23	-84.4249	-137.123	-79.4513	-60.1337	-70.8696	-5.65517	-27.4494	-115.073	-103.254	-21.2813	-66.2628	-10.3245	-37.8513	-83.7574	9.32444	-36.2135	-71.1563	-140.376	-136.563	-8.82749	-72.1629	-65.6385
0.208	-108.947	-83.0195	-138.696	-80.8791	-61.3198	-69.7881	-5.83595	-28.4544	-115.66	-99.695	-20.4088	-68.055	-11.96	-38.8127	-84.8048	8.75163	-39.0383	-71.4419	-144.629	-136.677	-9.19552	-72.7437	-64.088
0.209	-109.799	-82.5831	-140.767	-82.792	-62.1085	-69.8767	-8.10535	-29.5883	-114.913	-101.827	-20.54	-66.4984	-12.9025	-38.8754	-85.4344	8.70181	-40.644	-69.9263	-145.946	-134.494	-10.7447	-72.1972	-63.6096
0.21	-109.394	-82.3653	-141.054	-83.4079	-64.2086	-68.7942	-7.26208	-30.3778	-115.907	-103.137	-21.4992	-66.3985	-13.8522	-38.9022	-86.6297	9.23674	-42.1822	-70.1477	-149.023	-132.159	-12.1279	-72.3156	-61.5257
0.211	-107.688	-81.8421	-141.395	-85.2821	-66.8125	-69.5688	-4.20708	-29.2268	-117.147	-102.831	-22.3309	-66.7023	-14.6314	-39.4926	-87.1365	8.24401	-44.9196	-69.1924	-152.398	-130.876	-13.1102	-71.6013	-60.5836
0.212	-105.85	-80.7642	-141.756	-86.6038	-69.6596	-70.1671	-2.80003	-27.6469	-118.265	-105.298	-23.4229	-66.2752	-15.6833	-40.7914	-88.547	6.78562	-48.7325	-69.5725	-154.894	-129.444	-14.9032	-69.8212	-61.6671
0.213	-103.695	-78.4174	-141.399	-88.4471	-70.5635	-70.7448	-1.46134	-26.3522	-117.704	-104.071	-25.8219	-67.2552	-15.6122	-41.151	-90.1488	7.0173	-52.8827	-71.6666	-157.38	-128.837	-17.0111	-68.7944	-62.5679
0.214	-101.409	-78.2092	-142.314	-91.0343	-71.5002	-69.7419	-1.19363	-25.7258	-117.74	-104.61	-24.1472	-67.8695	-15.8076	-42.2998	-91.2167	7.11602	-56.9626	-71.393	-159.116	-129.015	-18.4339	-67.99	-63.3192
0.215	-99.9388	-77.9098	-143.233	-88.9186	-72.8004	-67.4856	-1.89919	-24.7025	-117.033	-105.433	-23.2359	-68.3563	-16.7044	-42.121	-91.0569	6.46269	-58.937	-70.289	-160.321	-128.449	-19.6209	-68.2957	-62.3051
0.216	-99.2656	-77.5903	-145.055	-88.1513	-72.6998	-67.03	-3.22424	-22.0415	-115.844	-105.192	-25.1947	-68.6665	-16.8752	-41.6811	-90.2679	5.52423	-59.9467	-69.8634	-161.528	-126.916	-21.3509	-68.0564	-61.5427
0.217	-98.3679	-78.1988	-145.384	-88.4176	-72.6554	-66.3214	-3.28744	-21.0367	-116.405	-107.397	-24.6914	-68.3133	-17.0547	-41.7289	-90.0528	5.5963	-60.5205	-68.8256	-163.507	-125.226	-23.1551	-68.4439	-61.1973
0.218	-98.3337	-77.7652	-143.639	-88.4911	-72.589	-64.5727	-1.60353	-20.7815	-115.374	-109.47	-25.7053	-66.616	-17.1798	-41.0903	-88.1735	4.97493	-61.6183	-68.9544	-165.211	-123.47	-24.9488	-67.8693	-59.5077
0.219	-98.9553	-77.0664	-143.409	-88.5601	-73.674	-64.0898	0.380717	-21.4889	-115.381	-110.637	-25.0328	-65.1925	-17.4871	-41.245	-87.7421	4.04329	-63.9817	-66.5606	-166.684	-122.051	-27.1001	-67.1133	-57.8573
0.22	-99.2277	-76.3569	-143.714	-87.8941	-75.8036	-64.1661	-0.184408	-21.7464	-116.088	-110.31	-24.3182	-63.7859	-17.724	-39.6948	-87.2812	3.39648	-65.4697	-63.7238	-168.091	-119.333	-28.587	-66.8436	-57.8424
0.221	-100.005	-75.6461	-144.949	-89.3529	-76.5507	-62.3461	-0.664326	-20.6526	-114.454	-109.751	-23.7756	-61.7507	-17.72	-39.0916	-87.2494	3.38562	-68.4286	-63.0628	-170.262	-117.491	-29.7131	-65.4758	-58.1541
0.222	-99.8555	-75.1019	-145.409	-90.5759	-76.6566	-60.838	0.217615	-19.1755	-114.64	-108.615	-22.8957	-59.9099	-16.7687	-38.8747	-87.3017	3.51551	-72.2189	-61.2805	-170.832	-115.791	-29.8523	-63.7408	-56.1411
0.223	-98.6114	-74.2778	-143.641	-89.9798	-75.9143	-60.3794	1.02677	-17.4056	-114.489	-106.912	-21.9012	-57.2458	-16.5061	-38.8767	-87.8458	3.20151	-74.3384	-57.9331	-171.975	-113.212	-29.8606	-62.0589	-54.558
0.224	-96.7128	-72.627	-141.742	-89.2995	-74.9094	-58.8644	0.847492	-16.6271	-113.831	-104.337	-19.7746	-55.1344	-17.4674	-39.6732	-87.5198	2.34723	-75.4538	-54.9537	-173.257	-112.104	-29.1559	-63.0303	-54.2933
0.225	-93.8437	-68.4469	-139.681	-90.5498	-73.9388	-58.2325	0.619959	-15.9487	-113.068	-100.482	-19.7088	-54.0331	-17.0723	-39.4202	-86.8052	1.72096	-77.3085	-53.8685	-173.893	-109.981	-29.7261	-63.135	-52.6671
0.226	-90.5527	-67.739	-138.494	-91.6925	-74.0024	-58.2266	1.50379	-15.9877	-110.57	-97.6646	-19.3891	-52.7193	-16.8444	-39.317	-89.4909	2.04493	-78.9746	-53.9475	-175.249	-106.621	-30.1818	-61.9791	-51.7304
0.227	-88.2676	-67.6095	-135.752	-91.6192	-75.8632	-57.1633	1.68937	-16.8288	-108.416	-98.9877	-19.1904	-53.0854	-17.0324	-38.3285	-89.2651	1.47022	-78.7686	-52.3944	-177.007	-103.799	-30.1767	-61.4502	-50.8843
0.228	-86.995	-65.8049	-133.404	-92.4908	-78.1671	-56.9135	3.17075	-20.203	-106.906	-98.2635	-19.1005	-51.6953	-17.2526	-37.4803	-86.5211	0.934737	-79.9513	-50.9185	-178.279	-101.721	-31.0305	-61.5044	-49.403
0.229	-85.533	-64.2388	-132.599	-92.4511	-79.9453	-56.4951	3.59008	-21.9461	-105.731	-95.5834	-18.5514	-49.9147	-17.5909	-37.2577	-86.1701	-0.0904446	-80.5934	-50.373	-179.739	-100.156	-30.8395	-62.1788	-50.1718
0.23	-83.6316	-64.0049	-130.343	-92.5175	-80.6571	-54.8989	2.80963	-22.3275	-103.11	-93.6705	-18.6778	-50.5219	-16.7159	-36.4915	-87.0183	-0.0728347	-81.4842	-47.0877	-179.926	-98.132	-31.2584	-60.6197	-50.0894
0.231	-81.2496	-63.3193	-126.085	-92.2478	-80.7855	-52.9018	2.58161	-22.4123	-101.469	-90.572	-17.9053	-49.4595	-16.2545	-34.9089	-84.5782	0.359777	-82.2559	-45.3211	-179.48	-96.6982	-32.9038	-59.7828	-49.0394
0.232	-80.2356	-61.1938	-125.043	-91.2592	-80.7368	-51.3535	1.9479	-20.5575	-101.052	-87.766	-16.9409	-49.3657	-16.0708	-33.3115	-82.1328	-0.116951	-81.6643	-45.9633	-181.539	-94.5249	-34.492	-59.7208	-47.3508
0.233	-79.3693	-60.5963	-122.84	-91.5708	-81.4557	-48.5601	0.711284	-19.8685	-97.6249	-86.1699	-16.7485	-48.6946	-14.9982	-31.6226	-82.3115	0.719595	-84.6366	-45.2306	-181.231	-91.8913	-35.3226	-58.3194	-44.7246
0.234	-77.5006	-58.6398	-120.722	-90.277	-81.4974	-48.0006	1.65103	-18.8527	-96.977	-85.1327	-15.7347	-46.9946	-14.0101	-30.1932	-81.9221	1.47723	-86.1602	-45.7747	-180.861	-90.0621	-35.8983	-58.6876	-42.5964
0.235	-76.1837	-55.6292	-118.382	-89.5141	-81.1798	-48.2487	3.20492	-18.6923	-93.7112	-82.8915	-16.1729	-45.8668	-13.6815	-29.4054	-80.4569	2.23354	-86.4659	-44.3729	-181.749	-87.3628	-36.6228	-56.6161	-42.3221
0.236	-74.9239	-53.0687	-113.862	-91.0176	-81.1404	-46.9504	2.57465	-18.9435	-91.1582	-81.8282	-16.7376	-43.0967	-12.9129	-28.7307	-80.051	2.19969	-87.5371	-43.9607	-181.681	-85.5061	-36.549	-53.0634	-41.2772
0.237	-74.5152	-51.3728	-113.53	-92.7465	-79.4413	-46.4618	2.87658	-18.8657	-89.2496	-81.8141	-16.7298	-41.5476	-11.5804	-28.5875	-80.7958	1.37656	-87.5097	-44.3946	-181.743	-84.2151	-35.4759	-51.8382	-39.2745
0.238	-72.7335	-49.2252	-112.802	-91.3626	-78.6087	-45.0316	2.86485	-19.2726	-85.0207	-79.9933	-17.0811	-40.415	-11.0979	-27.7581	-79.3335	0.437149	-87.413	-42.4168	-181.239	-81.6011	-35.0333	-52.5477	-38.9009
0.239	-69.9477	-47.3112	-110.175	-90.3024	-77.4273	-42.806	2.99893	-18.3181	-84.5715	-77.5236	-16.123	-38.8229	-10.0385	-27.2358	-78.7668	0.937549	-87.7578	-42.0024	-181.324	-79.4473	-33.7844	-51.3258	-38.9525
0.24	-68.2891	-46.6834	-106.511	-89.1848	-77.1893	-41.3407	3.49814	-17.7691	-82.8151	-75.9802	-13.4881	-37.9038	-7.66111	-26.838	-78.86	1.24723	-87.6693	-39.3126	-180.23	-77.6083	-32.9484	-50.5461	-38.4026
0.241	-65.3562	-46.1118	-103.542	-87.7879	-76.6743	-41.1613	4.42246	-18.0886	-80.2226	-73.4001	-11.9389	-35.6279	-6.92272	-26.3065	-79.467	-0.863243	-86.9184	-38.2437	-178.57	-76.1735	-32.5177	-51.5007	-38.5517
0.242	-62.457	-45.3271	-100.661	-87.5094	-75.4978	-40.9681	4.28302	-17.6192	-77.0128	-69.9417	-12.6477	-32.8475	-6.69484	-26.5684	-78.5364	-0.486602	-85.4996	-38.1466	-176.947	-75.0848	-32.2845	-51.0646	-36.8224
0.243	-60.1119	-44.4326	-100.331	-86.181	-74.7421	-39.4309	3.28189	-17.0087	-74.3669	-67.118	-11.3509	-32.0328	-5.34281	-25.569	-77.1357	0.279115	-85.1641	-38.2956	-175.836	-74.2921	-32.0026	-50.397	-34.6383
0.244	-58.3434	-42.708	-96.8263	-85.459	-73.0905	-39.5833	3.42104	-16.4623	-72.2608	-66.0786	-11.6325	-31.0618	-5.08946	-24.3786	-76.3864	0.530332	-83.6382	-36.4784	-173.297	-72.764	-32.1788	-49.81	-34.3923
0.245	-56.2255	-40.5383	-92.6878	-85.3761	-73.7506	-39.2314	4.40525	-16.3846	-70.5916	-65.4056	-11.0629	-29.4698	-4.02009	-23.4292	-75.751	1.04037	-80.765	-32.53	-169.187	-70.7528	-33.2816	-49.4198	-33.4309
0.246	-55.1091	-39.107	-91.9702	-83.5177	-72.8392	-37.8718	4.49403	-15.1406	-70.1855	-62.1329	-8.7687	-28.4669	-3.27042	-21.9049	-74.7311	0.872074	-80.8179	-32.6032	-167.295	-68.2829	-34.1332	-47.8314	-32.0891
0.247	-53.927	-37.1546	-88.7616	-82.4845	-71.7624	-37.4364	4.94193	-13.8253	-67.7346	-60.0291	-7.93451	-27.3493	-3.0915	-21.6551	-72.6263	1.1809	-80.7107	-33.0907	-163.358	-65.4528	-35.6001	-46.8995	-31.7779
0.248	-51.7031	-34.9077	-85.9613	-81.4943	-69.5873	-35.4945	4.38688	-12.7616	-65.2162	-57.8294	-7.60023	-26.9707	-2.54104	-21.9315	-71.1004	2.06904	-78.5229	-33.8192	-159.437	-61.6954	-35.6859	-45.173	-30.5945
0.249	-51.4049	-32.876	-82.0893	-78.5973	-67.1937	-34.3715	2.72814	-11.5838	-65.1189	-55.5881	-7.16805	-26.9192	-1.93792	-20.2228	-68.2535	2.65605	-78.503	-33.977	-154.66	-57.7152	-35.0222	-43.2712	-29.5588
0.25	-50.3211	-31.4515	-78.2137	-78.8105	-66.3167	-34.1021	2.25356	-11.4763	-62.3558	-54.2809	-7.07493	-25.122	-0.66146	-18.3048	-64.8486	1.95704	-79.4794	-33.2675	-149.794	-55.2613	-34.4564	-42.6772	-28.9856
0.251	-47.4282	-29.8669	-75.1971	-76.9822	-64.0051	-32.0424	4.59098	-10.9088	-58.0629	-52.9226	-7.24004	-23.8753	1.20038	-17.041	-62.1751	2.54902	-78.1807	-31.371	-147.52	-52.5999	-33.615	-42.5695	-27.7167
0.252	-44.3411	-28.5852	-72.7702	-74.9153	-63.7366	-30.9401	7.00645	-10.2938	-57.6254	-51.8813	-6.5549	-23.0935	3.92601	-15.6776	-61.3575	4.13774	-77.4618	-28.233	-144.93	-49.4354	-32.0459	-40.9647	-25.9508
0.253	-42.2206	-28.3515	-70.9208	-73.9618	-63.1033	-30.4897	7.7868	-9.33593	-57.6245	-52.0918	-5.33833	-20.6989	5.66801	-14.6884	-60.2198	3.76093	-77.3684	-26.5017	-143.278	-47.4825	-32.3642	-39.3039	-24.6321
0.254	-39.9216	-28.689	-70.0909	-71.5994	-60.4291	-29.2403	8.91767	-7.81909	-55.6298	-51.6543	-3.45647	-18.8609	5.95149	-13.2654	-58.5554	3.89856	-76.1477	-24.4383	-138.753	-44.4863	-32.7373	-38.9596	-23.9312
0.255	-36.9002	-27.8538	-68.9154	-70.2753	-59.9893	-27.2875	8.17491	-7.35342	-54.1711	-50.2199	-1.93678	-17.0762	7.44136	-11.9372	-56.6352	5.45296	-75.2104	-22.1824	-133.746	-41.4114	-32.1582	-38.5962	-23.3468
0.256	-35.4552	-26.3024	-66.5561	-68.8984	-61.0124	-25.0064	7.50544	-7.46111	-51.5923	-49.7342	-1.69602	-15.9138	8.92126	-10.7197	-56.2975	6.25205	-73.0027	-22.7836	-129.188	-40.3043	-32.1678	-36.9706	-21.9977
0.257	-33.3958	-24.7106	-64.5619	-68.1624	-61.6969	-24.9796	7.99538	-7.72512	-49.8617	-46.5263	-1.05381	-16.2697	9.77696	-9.37532	-54.8194	6.16472	-71.4864	-24.5549	-124.619	-38.3251	-30.7028	-35.9603	-20.6398
0.258	-31.7616	-22.1604	-63.0252	-65.3192	-61.1999	-22.7066	9.4322	-7.29704	-48.752	-44.7943	0.182612	-15.4989	11.3031	-8.32839	-51.7267	5.75127	-69.7385	-23.3497	-119.377	-36.4859	-29.6136	-35.8015	-19.4828
0.259	-31.6123	-20.4357	-61.9096	-63.4008	-59.2778	-22.0473	9.44184	-7.85485	-45.2465	-43.4258	1.48574	-15.2806	11.8251	-7.45432	-49.3014	7.01917	-69.6742	-22.6875	-115.391	-35.3553	-28.8366	-34.3442	-19.2762
0.26	-30.4549	-19.0868	-60.5845	-63.5477	-57.7027	-22.7452	10.2853	-8.12756	-45.6201	-41.931	1.70004	-15.8437	12.596	-6.44842	-48.3571	8.01492	-70.141	-24.2612	-113.344	-33.1602	-27.6185	-32.1971	-20.224
0.261	-29.415	-18.8774	-61.035	-60.8886	-58.1874	-22.074	10.5552	-7.81231	-46.9407	-40.5213	2.43421	-15.756	13.775	-5.75236	-46.1074	7.69201	-68.6441	-23.6216	-108.976	-31.3153	-27.7602	-30.7099	-20.0206
0.262	-27.952	-18.6917	-60.6214	-59.9668	-58.3735	-21.1392	8.77666	-8.4978	-45.1169	-39.1698	2.17173	-15.2564	14.7527	-5.3764	-43.8651	7.2365	-68.7093	-22.5351	-103.177	-29.1243	-27.4863	-30.3618	-18.8181
0.263	-26.2398	-15.6042	-58.4931	-59.1251	-57.7711	-18.9521	8.28524	-8.90804	-45.1688	-38.8813	1.07525	-14.4746	16.0904	-4.4782	-41.8426	7.75826	-67.609	-23.977	-97.043	-28.0534	-26.78	-30.4607	-18.5839
0.264	-25.8807	-14.4128	-56.459	-57.4209	-57.3029	-19.7588	7.75296	-8.70165	-44.0473	-36.9901	1.06959	-14.1258	17.0369	-4.26201	-39.9386	7.76993	-66.3519	-23.6379	-91.5878	-25.552	-27.3668	-30.4925	-18.0477
0.265	-24.5349	-13.9023	-55.3141	-58.8744	-56.4045	-18.668	8.0702	-9.49304	-41.4656	-37.6343	-0.0293235	-13.6424	18.1029	-4.43967	-38.6678	7.75337	-64.5407	-23.4492	-88.0377	-23.0953	-27.9397	-30.1331	-16.7923
0.266	-21.0276	-13.5632	-55.8539	-56.4423	-54.7654	-17.7123	9.82819	-9.53349	-39.6743	-37.939	0.126621	-12.4905	18.5199	-4.3864	-36.2251	8.81701	-61.3385	-23.107	-85.9477	-21.8577	-27.4224	-28.487	-14.7304
0.267	-18.4017	-13.3497	-55.3593	-54.7307	-52.2547	-18.0235	11.9883	-9.53078	-38.2059	-36.0136	1.66499	-13.1594	18.9853	-4.09803	-36.1937	7.74669	-59.0696	-21.3793	-81.9513	-19.5474	-26.9245	-27.6966	-13.9475
0.268	-16.9128	-11.8717	-53.2893	-55.3138	-50.8934	-17.5393	13.7007	-11.0718	-38.0186	-36.6553	1.418	-11.556	19.3226	-3.74133	-34.2573	8.05088	-56.3326	-22.2331	-76.8973	-19.6847	-25.5857	-27.1192	-13.946
0.269	-17.1765	-11.8835	-52.4018	-52.8485	-49.6436	-17.7266	12.9804	-11.3592	-35.6635	-36.0665	1.20212	-10.2501	19.7527	-3.79726	-32.5454	8.66642	-55.4845	-21.0309	-72.6439	-19.0551	-25.0423	-25.492	-13.208
0.27	-17.4768	-12.1274	-51	-49.7119	-48.2763	-17.4047	12.2601	-11.2563	-35.8221	-34.3148	1.182	-11.1488	21.0945	-3.20304	-30.4234	8.63492	-54.2944	-19.3654	-67.9211	-17.8595	-24.4638	-25.0098	-13.7895
0.271	-15.8343	-11.7178	-50.7459	-48.1814	-47.7051	-17.7379	10.9694	-10.4667	-36.9929	-33.5836	0.0681962	-10.3076	22.2998	-2.79767	-27.2795	9.70386	-50.6093	-18.094	-64.5594	-17.2042	-22.9201	-25.1792	-13.4735
0.272	-15.5112	-10.8929	-47.9323	-46.6582	-46.8224	-18.1309	8.89565	-9.49706	-36.2102	-31.4339	-0.0568367	-10.3876	23.6481	-3.42504	-24.6137	9.55477	-48.882	-16.6642	-61.3752	-15.4066	-21.3135	-24.1444	-14.443
0.273	-14.7439	-11.4857	-46.684	-44.8047	-46.1652	-17.4023	9.29481	-8.98721	-34.3925	-26.9877	-0.121587	-10.4715	23.9932	-3.68471	-22.8201	9.7669	-47.2774	-16.5534	-57.7658	-13.4652	-19.8046	-22.9212	-13.9794
0.274	-13.8815	-11.8649	-47.1705	-44.6195	-45.9937	-15.6559	10.0782	-9.04798	-32.9754	-25.9401	0.337033	-10.0031	24.4792	-3.39665	-23.1794	10.644	-45.3913	-16.2829	-54.0191	-12.5083	-19.1578	-22.3579	-12.8441
0.275	-13.3616	-12.4968	-43.8398	-43.7524	-45.8032	-15.8361	10.4883	-9.22552	-33.0376	-26.8779	0.764587	-9.30499	25.4328	-3.09986	-22.6799	10.7132	-42.3701	-15.9157	-49.9341	-11.2742	-18.3013	-23.798	-14.109
0.276	-11.3002	-11.2644	-43.5164	-43.5541	-45.4467	-16.5864	12.1568	-8.92656	-31.4727	-26.7482	-0.257653	-8.34499	26.3715	-1.97364	-21.1155	11.0493	-38.3225	-15.6732	-49.3482	-9.92755	-17.233	-23.3097	-12.5444
0.277	-10.384	-9.18746	-41.8615	-41.2643	-43.9887	-15.9402	13.7116	-8.80866	-30.3017	-30.0599	-0.260725	-8.06991	26.217	-1.28891	-20.1981	11.2907	-37.3282	-16.1813	-48.3757	-8.93993	-15.9033	-20.4	-12.4397
0.278	-9.34017	-8.55851	-40.7418	-37.8048	-42.6972	-16.3608	13.0699	-7.9205	-29.9534	-32.3393	0.00168457	-7.56774	25.9083	-0.828105	-18.7895	10.8163	-37.4293	-15.9694	-46.4315	-7.19705	-14.8817	-20.0139	-13.4329
0.279	-9.66751	-8.90798	-41.4645	-37.968	-41.3407	-16.7375	10.6513	-6.39769	-29.15	-30.6916	-0.424556	-8.04039	26.8776	0.182632	-17.3979	10.6645	-35.3232	-15.9502	-45.0863	-6.2141	-14.1294	-18.3225	-13.1327
0.28	-10.4181	-9.20099	-39.802	-38.2204	-40.317	-17.1716	8.75412	-5.81248	-29.2705	-28.8753	0.743017	-9.44773	27.1102	0.300206	-16.0097	11.1598	-33.5218	-14.7063	-42.537	-5.06066	-13.6389	-16.0702	-13.0059
0.281	-9.50837	-8.2756	-38.4791	-38.3564	-39.8313	-17.2015	8.88026	-5.06595	-29.6744	-30.3269	-0.0271687	-10.962	28.0168	0.475851	-12.3661	11.8658	-33.053	-14.2008	-39.4563	-5.90833	-13.1071	-16.941	-11.4497
0.282	-8.66295	-8.86232	-35.5816	-36.6399	-39.004	-16.7949	9.3312	-5.30709	-27.8365	-28.2056	-1.39121	-11.6924	28.2983	0.857572	-11.4406	12.4325	-32.6222	-15.2876	-36.0929	-6.34101	-13.0052	-19.168	-10.3323
0.283	-7.3873	-7.22747	-35.5388	-34.2862	-39.4448	-14.8484	8.25327	-6.30132	-28.5114	-26.8827	-0.758402	-11.6692	29.0306	1.69029	-10.959	12.108	-31.2768	-13.9008	-34.1502	-5.61742	-12.2133	-18.6164	-9.71668
0.284	-7.40775	-4.98371	-35.0615	-33.9458	-39.5219	-15.1256	8.26082	-5.52567	-26.9435	-26.5948	-2.0309	-11.5528	29.6517	2.14859	-9.02789	11.897	-29.2191	-14.1649	-33.6737	-6.02544	-12.1229	-18.7871	-10.11
0.285	-7.39535	-3.23189	-33.9579	-32.7493	-38.6143	-15.4856	8.88562	-4.99142	-25.7908	-23.9327	-2.46259	-11.6406	29.8021	2.23726	-9.91574	12.543	-28.9183	-13.8665	-32.6263	-5.17778	-12.3865	-20.4165	-10.0015
0.286	-7.17083	-2.66157	-33.8888	-30.3162	-37.4839	-15.1901	9.59216	-3.98163	-26.055	-23.4959	-3.07318	-11.1622	31.126	3.00663	-9.22179	11.7388	-27.4471	-12.2561	-31.4542	-4.58959	-11.6574	-19.5863	-9.10777
0.287	-7.68452	-3.01101	-32.6022	-28.9737	-35.9944	-16.4651	11.5885	-3.16658	-22.887	-23.9929	-2.42335	-10.7454	31.5576	2.43761	-7.42759	11.5719	-25.2209	-12.7104	-30.9029	-3.82214	-11.624	-18.3293	-8.40753
0.288	-7.34268	-1.69883	-33.2422	-27.8543	-33.691	-13.8163	11.8308	-2.62137	-22.468	-22.6825	-2.20709	-10.9291	31.7694	1.26683	-5.10588	13.0186	-23.2388	-11.9721	-28.0058	-3.0974	-10.8677	-17.6738	-7.18335
0.289	-6.71107	-2.02759	-33.2868	-25.0885	-33.077	-13.2122	12.6225	-2.21625	-21.6481	-21.1827	-2.07783	-9.61276	30.7052	1.2691	-4.76092	13.44	-22.25	-11.64	-26.4006	-3.45744	-9.6508	-17.3354	-6.4064
0.29	-6.56919	-2.4556	-31.9863	-21.5187	-33.8006	-13.6759	13.9614	-2.56862	-20.321	-20.5685	0.189921	-9.07296	28.7926	0.823861	-3.1509	12.9427	-21.7922	-11.4051	-24.8018	-2.67944	-7.90711	-17.6992	-4.53658
0.291	-5.6185	-0.398532	-31.6668	-20.5057	-33.0045	-11.4386	13.2602	-2.23447	-19.5111	-20.1114	2.20353	-9.89969	27.6888	1.32732	-2.27146	12.7682	-19.6071	-10.631	-22.2053	-1.66902	-6.10437	-17.6135	-2.78799
0.292	-5.52082	-1.57831	-32.6285	-21.7245	-32.4768	-11.4936	14.0023	-1.87691	-18.3706	-19.069	2.68189	-10.2816	27.2796	1.68939	-3.86974	13.5171	-18.7881	-11.5291	-21.276	-2.17339	-5.02019	-15.2054	-3.97813
0.293	-5.26642	-2.74721	-31.678	-19.9264	-29.5206	-10.9184	13.7028	-1.67901	-18.6911	-19.3828	3.25757	-12.0644	27.2932	1.20402	-4.16412	14.1528	-18.045	-11.0916	-19.0976	-2.02967	-5.61948	-13.8902	-6.02161
0.294	-5.70295	-1.87752	-30.0665	-18.5109	-27.2281	-11.3599	11.4967	-2.61719	-19.2196	-19.2996	1.89228	-13.7278	27.5572	0.743105	-3.2983	14.5435	-16.8302	-9.75074	-18.0424	-2.05972	-6.71931	-13.1725	-6.59282
0.295	-7.30649	-2.67477	-28.5781	-18.3138	-26.5626	-11.4638	12.8326	-3.17022	-19.8058	-17.2473	2.22096	-13.9791	28.2714	-0.72186	-3.63441	15.1865	-14.6894	-10.201	-16.7451	-2.32645	-6.60143	-13.4482	-6.94646
0.296	-7.82647	-3.35754	-26.4342	-17.8412	-23.1341	-9.85611	11.8373	-3.62963	-19.189	-17.3877	4.35051	-12.7805	29.4488	-0.491073	-3.16267	15.1883	-11.776	-9.69198	-16.4893	-1.23084	-7.26591	-13.2441	-7.08992
0.297	-7.02042	-2.65628	-26.5574	-18.6043	-21.4419	-11.0891	9.18002	-5.00008	-17.0771	-15.8204	2.70851	-11.599	30.7364	-0.105633	-1.64557	14.7103	-9.4961	-9.51325	-16.0456	0.606512	-7.14692	-13.0183	-6.49175
0.298	-6.19525	-2.1662	-25.5021	-19.1312	-20.5531	-10.8385	9.57453	-6.16328	-17.9918	-16.0196	1.81754	-12.2731	31.5875	-1.31462	0.787144	14.967	-6.10249	-10.8905	-15.3627	1.25367	-6.27323	-13.6549	-7.2528
0.299	-5.55299	-2.12131	-23.6022	-17.5538	-17.3291	-10.528	9.0514	-6.8137	-19.0283	-14.7338	1.86198	-11.723	32.264	-1.34556	2.79321	15.3075	-4.27199	-10.424	-15.1095	0.42197	-5.1483	-13.3319	-7.65189
0.3	-4.17698	-1.1277	-23.9216	-16.603	-16.0418	-12.1981	9.09577	-6.25371	-15.7899	-14.3724	2.59235	-9.67455	33.1297	-2.05096	4.24408	14.9284	-4.14137	-9.38082	-13.0147	1.93061	-4.92125	-15.0052	-6.76587
0.301	-3.58915	-1.43115	-22.4363	-16.059	-17.7679	-11.3117	8.74591	-4.76719	-15.5157	-14.4242	3.2157	-8.20221	34.063	-2.46093	4.22374	14.9636	-3.62435	-10.1617	-12.3509	2.22852	-5.03623	-15.4195	-5.78283
0.302	-3.9625	-1.72275	-20.4417	-14.2654	-16.2907	-10.0562	7.45844	-3.88972	-14.4163	-10.6523	0.818038	-8.88463	35.3179	-3.25971	3.74155	14.9391	-2.60728	-10.7308	-11.7595	1.57221	-4.42605	-15.7911	-5.72023
0.303	-4.17289	-1.61218	-20.0465	-11.1495	-14.4106	-10.8901	6.91627	-4.32443	-14.718	-12.5342	0.585943	-7.84194	35.8078	-3.68802	5.63473	14.5595	-2.57127	-10.0606	-10.5779	3.14804	-4.38338	-16.5372	-6.56518
0.304	-4.95435	-1.49772	-21.3528	-9.14553	-12.7044	-11.5631	7.45687	-4.0636	-17.9158	-10.586	-0.500121	-7.45499	34.6766	-3.23475	5.35257	13.3646	-2.62434	-9.07954	-9.81222	3.45742	-3.7232	-15.5912	-4.95707
0.305	-5.17983	-1.30606	-19.6222	-8.15655	-9.01591	-10.059	8.48718	-4.06647	-17.0877	-6.64775	-0.536327	-9.36102	34.1628	-3.42119	5.51622	13.3588	-1.69614	-7.49645	-9.3054	3.16878	-3.12028	-14.2284	-3.47469
0.306	-5.04332	-1.8165	-18.4353	-5.8798	-7.21253	-10.4299	8.72682	-3.80595	-17.2984	-4.53523	-0.705155	-9.38189	34.4302	-2.72386	6.41885	14.1288	-0.913665	-7.75452	-8.24495	2.637	-2.36286	-11.6157	-3.60278
0.307	-6.3477	-2.40456	-18.9008	-4.00024	-5.07336	-9.72187	9.79343	-3.91687	-15.6738	-2.35413	-0.755633	-9.26877	35.4013	-2.11521	7.30083	12.9304	-1.49349	-7.8035	-7.044	2.11656	-1.37008	-9.7847	-3.48914
0.308	-7.16385	-3.5005	-15.5287	-3.98226	-3.44441	-9.77091	10.4058	-3.51011	-12.6107	-2.81855	3.32423	-9.48708	35.803	-1.66888	5.7959	12.7978	-1.97569	-9.27566	-6.75094	1.93742	-0.498152	-10.1459	-2.64515
0.309	-8.18842	-3.22518	-14.1768	-4.06584	-3.63455	-11.5343	11.9028	-2.0714	-13.2373	-0.338173	3.93434	-10.1759	34.7905	-1.96177	5.52163	12.6581	-0.157723	-10.7662	-6.30085	2.09245	-0.558196	-10.1956	-2.79159
0.31	-8.28357	-3.41873	-14.7559	-3.06646	-2.72074	-11.2939	12.2113	-1.36393	-12.0175	0.314147	1.95145	-8.85362	34.5304	-1.98978	4.82818	12.2763	0.939573	-8.94776	-6.29442	1.68363	-0.751004	-9.74287	-4.24319
0.311	-8.80244	-5.74805	-15.1707	-3.3458	-2.40851	-11.9163	10.8926	-0.735278	-10.6221	0.95965	2.09631	-9.3602	34.7169	-1.49042	4.04889	12.6798	4.62149	-10.5279	-6.56167	1.96359	-0.395904	-9.63319	-6.24091
0.312	-8.96311	-5.9794	-15.63	-1.86646	-1.43408	-10.5297	9.95141	0.801906	-9.10942	1.57183	2.69586	-11.01	35.1098	-1.14347	5.81091	11.541	7.64902	-10.972	-5.31014	3.06283	-0.456719	-8.46856	-6.72723
0.313	-8.54598	-5.60952	-14.2768	-0.408775	0.86473	-11.7041	8.1756	2.00413	-7.82888	0.728655	1.63596	-11.1281	34.7894	-0.569299	5.62175	11.587	7.86148	-9.80037	-5.68605	3.31294	-0.829547	-9.1582	-6.34688
0.314	-8.73846	-6.16007	-13.4355	-2.14398	0.898761	-11.5091	8.88766	2.01399	-7.75893	0.910988	0.909872	-12.0978	34.1403	0.620692	6.84394	11.927	9.27854	-11.2455	-5.49594	3.02763	-1.14023	-8.95526	-6.99404
0.315	-8.82568	-6.4887	-13.812	-1.03339	1.91523	-10.4004	9.22229	1.69846	-6.76426	0.784482	1.23096	-12.0506	33.6351	1.12728	8.03178	11.8631	10.0855	-11.6538	-3.50864	3.03067	-1.19778	-9.50762	-7.08758
0.316	-8.87254	-6.81009	-10.3663	1.50893	3.63948	-11.0123	8.23735	1.33947	-7.66688	0.858096	2.08623	-11.309	32.9649	1.25192	8.14255	12.0517	10.8237	-10.8885	-2.66071	3.14245	-1.16802	-11.1549	-7.90379
0.317	-7.9358	-5.98471	-7.55027	3.59867	4.13289	-11.1756	7.75449	1.05497	-6.40428	0.87495	2.12169	-10.8675	32.3515	0.995131	9.55641	12.1651	11.4307	-12.0092	-0.261839	2.47534	-1.2036	-11.4448	-9.09836
0.318	-7.57868	-5.30615	-5.36346	4.96212	5.18368	-11.5565	7.33553	0.465661	-6.98774	1.55862	0.877094	-10.3367	31.5891	0.200995	10.1363	13.0675	11.7469	-12.0341	1.15674	2.37409	-1.90628	-12.8684	-8.69387
0.319	-7.31009	-5.50979	-4.19458	5.37345	6.82972	-10.7031	8.14133	0.0078841	-8.0021	3.7457	1.026	-10.7284	31.0531	-0.682959	9.96874	13.7279	10.5366	-12.1268	2.79576	1.52135	-2.14366	-12.894	-7.52306
0.32	-8.35753	-6.52897	-3.35614	7.67709	8.30528	-10.8222	8.94004	-1.02736	-8.12944	4.71084	-0.432529	-10.2043	30.9769	-0.912965	10.1891	14.4769	9.68249	-12.3468	3.58493	1.40244	-2.43564	-12.534	-6.50418
0.321	-8.88334	-6.93578	-1.31963	9.65176	8.82341	-10.5447	8.95762	-2.10103	-9.60632	4.62699	-1.37856	-8.66819	30.6248	-1.40422	10.2912	14.5317	9.96862	-12.4023	3.13609	1.38055	-2.50361	-11.5029	-4.38131
0.322	-8.27477	-7.82992	-0.289036	11.9687	10.4434	-9.38571	8.62828	-1.64151	-9.89979	6.58058	-1.35768	-8.19309	30.0165	-2.03462	9.30881	15.0401	9.89601	-12.0085	4.07008	2.41473	-1.38763	-9.84195	-3.6493
0.323	-7.50387	-8.94521	0.959502	12.5934	10.8342	-9.02295	8.85239	-1.17806	-10.4934	8.18764	-1.84748	-8.77938	28.4905	-2.09042	7.9311	15.6365	11.06	-11.2749	4.72261	4.14581	-0.379321	-7.81551	-4.5296
0.324	-7.32234	-8.08533	2.3262	13.1257	9.57344	-7.88889	8.10529	-0.424064	-8.71434	8.8471	-1.95082	-7.39443	27.3722	-2.82041	8.06755	14.5775	11.8358	-11.5477	6.5726	5.04561	0.662988	-5.85302	-4.24825
0.325	-7.67463	-7.84176	3.73527	15.8422	9.34566	-7.12795	8.29992	0.652324	-5.82392	9.3326	-1.73527	-6.51274	27.1431	-3.414	7.67937	14.1262	13.5262	-9.75118	8.13934	6.65862	2.03318	-4.75805	-3.45172
0.326	-7.31553	-7.91138	4.55151	16.1922	9.82053	-8.1089	8.8922	0.595986	-4.76513	9.99447	-1.73048	-5.71662	26.2362	-3.57913	6.15499	13.8399	15.5653	-9.42125	8.64477	6.96999	2.21488	-3.09844	-3.46802
0.327	-8.14707	-8.34211	5.09353	15.0208	11.109	-7.9516	8.5846	1.75639	-4.05927	9.66526	-2.08962	-5.93022	25.3821	-3.70131	6.13513	13.3971	16.5489	-10.8427	7.85829	7.26596	1.23266	-2.37614	-3.41716
0.328	-9.03563	-8.52998	3.17343	15.6638	11.6512	-7.13207	7.31041	2.12119	-5.31024	10.2624	-0.39142	-7.88998	24.8939	-3.45794	5.44734	12.7211	15.9299	-10.1742	8.13046	8.98653	0.723011	-2.33008	-3.81222
0.329	-9.51178	-7.57987	3.69823	15.7839	12.7747	-9.12701	7.22837	1.46693	-6.26534	9.78942	0.0275808	-6.48267	23.5643	-2.94555	4.92808	11.804	14.9809	-9.76198	7.83589	9.20271	0.55074	-3.08339	-4.30356
0.33	-9.73456	-7.37377	5.1335	14.6526	14.9331	-10.6996	8.04526	1.51805	-8.50946	8.41835	0.207592	-6.58772	23.3649	-2.8902	4.62015	12.0302	15.2404	-10.2701	7.98395	8.67786	1.43136	-3.42586	-2.61412
0.331	-8.06741	-8.42338	4.05807	16.0635	15.5312	-10.5792	7.78593	0.881147	-10.9758	8.86627	0.330452	-7.46212	23.649	-3.78256	4.72322	11.7482	15.832	-11.6416	8.95048	7.67597	1.82203	-3.61079	-3.00215
0.332	-6.90484	-9.28216	5.68804	18.4117	16.0095	-9.61958	8.38561	1.02278	-12.1055	9.41931	-0.944384	-7.53917	22.8659	-4.70019	6.95814	11.4043	15.9522	-13.2835	8.6654	5.55178	1.08585	-3.49677	-3.4217
0.333	-7.23702	-8.63839	6.59864	19.9389	17.1774	-8.40345	8.2252	0.200624	-10.6413	9.1166	-1.85539	-7.95567	22.1529	-5.33521	8.51988	11.9915	15.4957	-11.1025	11.4709	3.62207	0.543911	-2.5172	-4.03168
0.334	-6.86176	-9.16703	6.49009	21.6695	17.5012	-8.54144	7.28435	0.417871	-9.44252	8.55991	-2.86413	-8.01772	21.0781	-5.49481	9.68174	12.5134	15.7288	-9.67572	12.0269	2.71994	0.173998	-2.37324	-5.46165
0.335	-6.48019	-9.91478	6.32541	21.4166	18.4861	-7.73934	7.98522	1.35645	-10.7615	7.70882	-2.70891	-7.25585	20.5963	-5.42641	9.06091	11.71	16.3957	-7.92138	10.4528	1.64314	0.312912	-0.954706	-5.09017
0.336	-6.73548	-9.65778	6.944	22.3275	20.262	-8.22975	7.84579	0.89239	-10.7741	7.17388	-2.09004	-7.77778	20.3423	-5.83929	8.76344	11.831	17.8965	-6.84116	11.1697	-0.0909989	-0.0810927	-0.210875	-4.1786
0.337	-7.58323	-10.1761	7.65474	23.8503	21.8035	-10.268	8.2903	1.26408	-12.0692	7.56017	-3.57472	-9.20378	19.1608	-5.70538	10.5316	11.3819	18.3051	-7.54811	12.9871	-1.24875	-0.632301	-1.00325	-2.60438
0.338	-8.01095	-9.931	5.59055	24.0978	22.7527	-10.9099	10.8808	1.1062	-11.5765	7.07215	-2.44069	-8.97121	19.1855	-6.08842	10.2137	11.0464	16.7787	-6.34643	13.696	-2.39212	-1.97562	-0.317627	-1.98574
0.339	-7.40687	-9.36156	5.02508	24.4992	25.3855	-9.48377	12.141	0.0996537	-10.9086	9.10251	-1.12629	-8.74545	19.3239	-6.83212	9.60758	11.6513	14.9487	-5.81307	13.4553	-3.28583	-2.46006	-1.0015	-2.18765
0.34	-7.18931	-8.75295	6.73041	25.212	26.8515	-8.64006	11.6806	-0.412308	-11.0244	9.09066	-3.55105	-8.47013	18.4054	-5.92083	9.99342	10.7347	13.8552	-4.53474	13.2438	-3.55369	-2.29927	-2.70378	-1.06413
0.341	-7.21607	-8.58796	5.92014	25.4778	26.2145	-7.87877	11.9403	-0.989138	-9.05717	7.93544	-1.72601	-7.72991	17.0763	-5.2753	10.2066	9.27512	12.7929	-3.61249	11.7594	-2.65014	-2.06034	-1.8357	-0.118904
0.342	-7.50785	-9.10715	6.12666	25.6815	26.6408	-6.70876	10.548	-1.92756	-6.64835	7.83291	0.702249	-5.98988	15.9396	-5.51585	11.9678	10.0026	11.7273	-4.51887	10.7097	-1.80896	-1.66644	-3.09269	-0.699139
0.343	-7.92065	-8.98759	7.00243	25.8744	26.7774	-7.36936	8.38388	-3.365	-6.3679	7.918	-4.85826	-4.83872	15.1275	-5.35156	12.3757	10.0258	12.6043	-5.32914	10.1697	-1.5102	-2.27366	-3.57701	-1.49798
0.344	-7.84628	-8.57965	7.72333	27.5834	26.122	-8.58413	8.03655	-4.22581	-6.40036	6.59264	-6.48825	-3.51377	14.3134	-4.89433	11.2459	10.2616	11.8246	-3.31545	9.5794	-1.23823	-2.89359	-4.20669	-2.30591
0.345	-7.52892	-7.98988	10.115	29.4324	27.3764	-7.97183	7.19004	-3.78843	-6.89087	4.53444	-5.75767	-4.20979	14.1371	-4.57181	11.0542	10.8646	10.1677	-4.87831	8.79765	-1.81328	-2.94697	-6.01956	-4.80951
0.346	-6.03335	-7.20802	10.2554	29.9646	26.5793	-7.40644	7.93052	-3.93431	-7.29948	4.22225	-6.21684	-4.53957	13.681	-4.38653	10.0371	5.09507	10.4777	-6.18054	8.76131	-2.9793	-2.3266	-5.28462	-5.63969
0.347	-5.60536	-7.4485	9.02271	30.0825	25.7939	-7.54168	9.01739	-3.07257	-7.10009	1.64738	-5.62332	-3.06133	13.6654	-3.96508	10.3579	3.09262	10.722	-4.21377	9.91265	-3.73828	-2.43221	-6.32234	-5.64384
0.348	-6.27775	-8.08423	9.09372	29.7281	25.5691	-7.32152	8.70246	-1.41113	-6.94007	1.59653	-5.76629	-4.34012	13.7425	-3.67097	10.6174	3.78603	10.4299	-4.63876	9.89988	-4.88231	-2.86658	-6.32853	-6.02913
0.349	-7.03736	-8.62239	10.0773	30.7378	24.0882	-7.50867	9.11865	-0.959832	-5.01482	2.16777	-5.31257	-4.47857	13.1306	-2.81041	10.0597	3.30719	10.4826	-2.23217	10.0409	-5.29537	-3.93867	-6.01734	-4.98684
0.35	-6.7496	-9.13944	9.21756	30.7329	23.038	-6.28337	8.93531	-0.805412	-3.52275	1.15199	-4.93885	-4.39861	12.9982	-2.93568	10.1378	3.6553	10.3491	-1.77806	10.719	-5.68842	-4.74076	-5.65629	-4.73663
0.351	-5.85814	-10.6146	7.89569	30.9625	22.8017	-6.09792	9.01535	-1.35331	-1.74757	0.944069	-4.23506	-4.69895	12.6528	-3.73892	9.97733	3.32032	9.17475	-3.36634	9.94384	-5.66482	-6.05707	-4.08586	-2.98448
0.352	-5.68041	-11.7866	8.17518	31.7858	24.4515	-6.60545	10.2746	-1.64775	-0.853751	0.505199	-5.29944	-4.32567	12.6777	-2.85818	9.75193	3.77276	8.55721	-3.75079	8.90623	-4.27384	-7.61961	-4.42055	-2.85408
0.353	-5.19695	-10.8352	7.84749	31.7694	24.4188	-7.15637	8.56493	-1.03601	-0.838545	1.95781	-4.66826	-5.41638	12.1433	-2.45686	9.32783	2.65903	7.53612	-3.95097	8.88681	-4.68998	-8.51839	-4.03951	-4.20963
0.354	-4.93841	-11.7756	7.21776	32.58	24.0171	-7.62193	7.43678	-0.410846	-2.03717	2.21261	-4.34111	-5.94011	11.1138	-2.04218	10.3123	1.7756	6.53649	-2.64317	8.91729	-5.07785	-8.60212	-3.58268	-4.56199
0.355	-6.78847	-13.5513	7.13547	31.2401	23.4051	-6.73286	7.30859	0.255687	-1.49817	3.20196	-4.46708	-4.73893	10.4639	-1.40173	9.58128	2.06305	5.4506	-2.16406	9.19509	-4.75203	-7.71704	-4.06684	-5.18895
0.356	-7.82599	-13.1613	5.57718	30.7549	23.3252	-6.37513	6.76714	0.0720435	-1.94399	3.63556	-2.72109	-3.65278	8.74481	-1.9088	8.39608	2.17672	3.10473	-1.31722	9.64209	-4.69552	-7.25791	-2.93521	-3.87156
0.357	-8.15003	-12.7607	4.60664	30.7391	25.2812	-6.4348	5.23866	0.51266	-5.39879	2.17231	-2.66766	-4.21439	7.88748	-1.41895	8.4492	1.5615	0.733406	-0.360115	9.87727	-5.34169	-5.49308	-3.21708	-2.69608
0.358	-10.1601	-12.709	5.66229	30.7604	26.2333	-5.04159	7.39649	-0.291796	-5.12302	1.38244	-4.55546	-5.09074	7.35583	-0.42596	7.63245	1.6607	-0.853039	-0.565026	9.84219	-6.04603	-3.51502	-3.68295	-2.64858
0.359	-12.0235	-12.2704	5.67958	29.5135	26.1213	-5.0383	8.37457	-2.09	-4.27805	0.516642	-4.77816	-5.51101	6.83734	-0.92774	8.14239	2.4985	-1.3843	0.567403	10.3515	-5.95698	-2.7388	-2.1746	-2.62306
0.36	-12.4073	-11.3357	4.78705	27.1838	25.924	-6.02142	7.16955	-2.29779	-5.18325	-0.152926	-4.81186	-5.65866	6.37233	-1.25583	7.289	2.28989	-2.47076	0.327763	12.1106	-7.35667	-2.73085	-1.70819	-2.87399
0.361	-12.6161	-11.8482	5.57737	27.6662	24.7704	-6.59314	6.9932	-2.59133	-4.9818	-1.91436	-6.82252	-5.47872	6.20949	-0.835548	6.29686	2.55158	-3.25115	0.440187	11.4248	-9.80191	-2.68855	-1.81873	-2.99709
0.362	-14.3483	-12.3554	6.61738	27.272	23.4258	-7.02062	6.73215	-3.49873	-3.82371	-0.812101	-7.35859	-6.06325	6.57153	-0.22367	6.28521	2.50776	-4.33786	0.580809	10.7889	-11.5884	-2.87714	-1.40737	-3.70813
0.363	-15.028	-13.5746	7.12382	26.0579	22.8442	-7.19132	8.4656	-4.81689	-3.10489	-1.77593	-6.7077	-6.39747	6.50829	-0.265611	5.55251	2.87118	-4.41261	-1.31991	10.3196	-12.6869	-3.69797	-0.531461	-3.55461
0.364	-14.7363	-13.7786	7.05685	25.4368	21.9266	-5.46207	8.37401	-5.41414	-3.4158	-1.9337	-5.82163	-5.21274	7.45512	-0.115393	5.51917	3.81504	-3.81993	-1.88749	9.00705	-12.9711	-3.70745	-1.29527	-3.19293
0.365	-14.8211	-12.06	6.59466	24.4843	20.0909	-5.00256	8.15587	-4.65069	-3.97236	-0.339961	-5.98971	-8.55054	7.99803	0.038569	4.23475	4.08854	-3.03868	-2.86977	8.12571	-12.7209	-3.93998	-1.10734	-2.02967
0.366	-13.7848	-12.5728	5.39829	24.6887	19.4871	-7.07587	7.73398	-3.67563	-3.91326	-0.196127	-6.51561	-11.2828	8.40635	-0.262962	2.62649	4.56757	-3.18933	-2.3716	6.48619	-13.0841	-3.76163	1.16642	-1.51935
0.367	-12.4512	-11.9449	6.13731	23.1497	19.661	-7.58106	6.78428	-2.92546	-3.91379	-0.0663292	-6.97257	-8.96338	9.25565	-0.0141804	2.29657	4.40353	-3.75777	-1.48856	4.9963	-13.815	-2.61545	0.833522	-1.22367
0.368	-11.7167	-12.5767	7.33384	22.8715	19.7685	-7.46712	7.40018	-1.56323	-4.89452	-1.86058	-7.24225	-8.49577	9.38895	-0.0234944	2.5457	5.41547	-3.68879	-1.04332	4.4868	-13.8658	-3.09152	-0.39877	-0.706938
0.369	-11.5036	-13.357	6.92212	23.4964	19.1579	-7.75424	6.97374	-1.59955	-4.85039	-2.14517	-7.456	-8.84752	9.41005	0.347394	2.26894	5.59614	-4.17924	0.773186	4.77375	-12.9979	-3.17231	-0.204574	-0.594167
0.37	-11.6273	-13.2153	7.76372	23.3405	19.1209	-7.0711	7.67415	-1.84139	-5.18694	-2.7492	-7.7892	-7.65815	8.87306	-0.0105024	3.45453	3.78985	-5.01842	1.88181	4.18289	-12.2601	-2.08278	0.501001	-1.00456
0.371	-11.3642	-12.908	7.37614	24.8468	17.9093	-6.06914	7.14937	-2.40712	-6.81441	-3.14539	-6.74969	-9.27692	8.48855	0.48215	4.79018	3.91064	-4.40053	1.95545	4.61119	-11.868	-1.60568	1.39241	0.387981
0.372	-12.9632	-11.2673	5.67905	24.3735	17.2196	-5.95939	5.28598	-2.46458	-4.95342	-3.80932	-5.6028	-10.4437	7.91133	2.44952	3.85664	4.95352	-4.71793	2.67054	4.46274	-11.3154	-1.337	1.45353	1.45456
0.373	-13.9382	-11.424	5.1825	23.2116	17.2054	-4.88905	5.47083	-1.88615	-2.40456	-3.51981	-3.87898	-10.7115	7.01757	1.53335	4.08509	5.63108	-5.82119	2.1332	4.4386	-11.8884	-0.98967	1.03474	0.114035
0.374	-14.8901	-11.3335	5.35174	22.8015	15.9699	-5.29051	5.26299	-1.94897	-0.449076	-1.43524	-1.41319	-12.8867	6.83321	1.38685	3.443	5.04789	-4.90499	2.05196	4.698	-12.7492	-0.0904073	0.858459	-0.404261
0.375	-15.5853	-9.78452	4.69476	22.6805	16.2979	-5.17437	4.70116	-2.11184	0.767034	-1.94498	0.118138	-12.0533	6.31236	2.6708	2.12729	5.15534	-4.41608	2.42654	4.79023	-13.5473	-0.0319696	1.99604	-0.726604
0.376	-14.4842	-10.1601	3.04932	20.4272	16.5296	-3.8257	4.27239	-2.77703	-0.808667	-2.51827	-1.01053	-12.1962	6.11102	2.19654	1.58643	5.38893	-3.46817	1.72788	4.84587	-14.4455	-0.283581	1.88337	-2.46116
0.377	-13.0878	-9.96203	2.43797	21.604	17.711	-4.78704	3.3023	-3.71626	0.109766	-4.35173	-0.629585	-14.1525	6.46806	2.34991	-0.0401504	4.27844	-1.60788	1.93301	4.42319	-15.4455	-0.10397	-0.327061	-3.42381
0.378	-13.0018	-8.08489	2.16629	22.9012	18.0552	-6.15187	4.21927	-4.78288	0.263555	-6.43518	-0.263724	-13.8758	7.10603	1.26655	0.673085	4.6609	-0.956988	1.26583	5.16736	-15.5509	-0.59752	0.45105	-3.25351
0.379	-13.8461	-6.98601	2.81061	20.646	18.1383	-7.65134	5.3267	-5.74042	-0.0435708	-6.76331	-1.25823	-14.3657	7.91569	0.997021	0.569974	5.47648	-2.05211	0.683012	5.48773	-14.6701	-1.20545	1.13326	-2.63375
0.38	-13.7646	-7.29497	1.03418	20.109	17.9192	-7.45297	4.46529	-5.92686	0.844712	-7.08874	-0.178897	-13.4638	8.05653	1.0693	-0.1533	6.45841	-3.09936	1.39521	4.30653	-14.3715	-0.93745	2.5512	-1.16693
0.381	-13.9224	-9.48954	-2.07512	18.5519	16.5704	-7.72279	4.61574	-5.92806	1.10325	-7.51001	-1.54405	-11.761	7.22918	-0.511034	0.177413	7.81937	-3.50183	2.61621	2.48844	-14.3356	-1.7414	2.94501	-0.45962
0.382	-14.1852	-10.0214	-1.10649	18.0877	14.5616	-8.61282	5.89533	-6.23116	0.89381	-9.60091	-2.24956	-11.9668	6.64586	0.685327	-0.660847	7.27532	-3.65754	2.90423	1.19476	-13.9194	-2.65636	2.32291	0.311621
0.383	-14.6593	-9.64191	-0.782594	19.2328	13.1317	-8.05436	6.65272	-5.76402	0.422034	-10.5154	0.15555	-10.4316	5.92967	1.39867	-0.673989	6.63908	-2.94872	5.27749	0.72309	-13.8682	-3.94745	2.71433	0.356533
0.384	-14.3248	-9.374	-1.28165	18.2813	12.6083	-7.83689	7.43334	-5.70103	1.07364	-10.0049	-0.566538	-9.48479	4.45826	0.61116	-1.39918	7.36817	-2.83573	6.29434	0.269042	-13.7871	-4.41436	-0.280685	0.691203
0.385	-13.1571	-9.56367	-0.869521	16.8398	10.724	-6.36987	7.3381	-6.04002	1.47457	-11.0803	-0.628925	-8.66537	4.72898	1.04907	-1.54419	7.63235	-3.79688	5.36304	0.157675	-14.3016	-5.40287	-0.798136	0.675855
0.386	-12.357	-10.4762	-1.75038	16.6029	10.6526	-6.24569	6.44576	-5.89042	1.12067	-12.4564	1.00873	-7.48741	4.80443	0.683282	-2.71376	7.96912	-4.17483	5.85826	0.41902	-14.568	-6.45561	0.640147	-0.49417
0.387	-11.2913	-8.81158	-2.97685	15.6348	10.8929	-7.3137	6.32357	-6.42484	1.73604	-13.8057	0.390318	-6.54475	4.63477	-0.366042	-4.4377	7.41345	-5.30064	4.70114	-1.20206	-13.529	-5.4728	0.292176	0.868398
0.388	-11.0779	-7.31465	-3.34243	15.7142	10.1122	-6.55735	5.01105	-6.22308	1.19036	-15.4985	0.522586	-7.29599	4.27237	-0.38167	-5.39076	6.97941	-6.35043	3.8882	-1.69439	-12.2633	-4.80584	-0.213531	1.44553
0.389	-10.3871	-7.6631	-3.77507	14.4923	8.66967	-5.69429	4.02827	-5.40804	0.280256	-16.2947	1.60704	-8.86377	3.65753	-0.35832	-7.66545	7.54331	-6.41405	2.45248	0.180091	-11.8422	-3.22539	-0.0807627	2.18531
0.39	-9.28343	-8.03066	-2.83217	12.4709	8.10534	-5.70669	2.6333	-4.77538	0.593127	-17.0903	3.77476	-7.32389	4.09141	-0.666025	-6.70162	7.68714	-6.85873	1.77906	1.37402	-11.1263	-1.29494	0.874722	2.65712
0.391	-9.40036	-7.59227	-3.41754	11.6599	7.81601	-6.96604	2.95433	-3.89474	0.872847	-17.1603	4.32958	-6.70447	3.52838	-0.052976	-6.3971	7.23469	-6.36245	1.95606	0.955976	-10.5119	-0.742347	1.95762	2.25772
0.392	-8.9545	-8.08487	-5.88707	12.1602	7.9476	-7.51375	3.69768	-3.62263	1.50647	-15.8649	2.06274	-7.20652	3.51377	0.482388	-7.38536	7.78912	-5.20274	-0.544528	0.576874	-10.4347	0.264346	2.02349	2.30779
0.393	-9.0144	-9.75421	-6.69353	12.5823	9.13997	-6.39895	4.60126	-2.61918	-0.310863	-16.9669	0.891325	-7.83202	4.22121	0.847528	-7.02436	7.94197	-4.91511	-1.11833	2.4029	-10.736	0.457748	2.29989	1.41777
0.394	-8.01541	-9.91199	-8.20907	11.5893	8.99253	-7.43055	5.13727	-2.48797	-1.55909	-17.5599	0.502853	-7.96019	3.96895	1.32654	-7.59077	7.62118	-3.53799	0.473119	4.89458	-10.1321	0.223117	2.12823	0.963608
0.395	-6.78964	-9.22926	-7.96884	10.9805	9.1614	-8.50973	6.00151	-3.31444	-1.2029	-17.3663	2.30114	-7.81809	4.48748	1.03744	-7.73111	6.99102	-2.00958	1.82127	6.40892	-8.92173	0.0043999	1.24146	-0.841952
0.396	-5.84874	-8.62622	-7.22685	9.90105	9.25254	-8.34251	6.63951	-3.03519	-2.33993	-17.4817	2.53859	-9.6509	5.01307	0.716048	-8.03617	5.68767	-1.09519	2.76142	8.56659	-8.9707	-0.413347	0.180523	-2.38806
0.397	-4.96699	-8.22435	-7.65864	8.95634	8.82668	-7.37249	5.95168	-3.4938	-2.9726	-19.4097	1.38761	-10.5262	4.47965	0.391237	-8.73991	6.50137	-0.781615	2.24532	10.1381	-8.49856	-1.19653	-0.0260774	-3.10726
0.398	-5.70723	-7.79105	-8.207	8.5535	9.99397	-7.06584	6.3836	-4.40682	-2.8012	-21.1944	2.00722	-10.7291	4.35918	-0.308485	-9.56294	7.6707	0.278152	2.12855	8.84171	-8.29301	-1.67982	1.61534	-4.51056
0.399	-7.73082	-7.66848	-9.24252	7.61008	9.84751	-7.82353	4.926	-4.17126	-4.4019	-19.8397	1.56644	-10.4131	5.50195	-0.104171	-9.62128	7.36797	0.358918	0.935362	8.13611	-8.06988	-1.58373	2.48953	-5.1016
0.4	-8.51893	-7.89786	-9.83107	7.0094	8.56945	-6.40175	5.23316	-3.22411	-6.6026	-20.7347	2.07819	-10.1841	6.51782	0.0814043	-9.31822	6.96278	-0.159009	-2.02557	6.14129	-8.05174	-1.68043	3.33513	-6.45732
0.401	-9.26842	-6.60836	-11.6399	6.50285	6.35556	-5.11241	4.88468	-2.92888	-6.93296	-20.8824	2.50175	-10.7336	6.94751	-1.35596	-11.5199	6.67934	-1.15598	-1.86836	3.71218	-8.09828	-2.25632	2.34451	-6.88011
0.402	-9.82039	-6.26489	-13.0102	4.91793	4.45985	-3.98418	4.10721	-3.6879	-7.47105	-21.8068	0.582813	-10.6027	6.87153	-2.12002	-12.2661	7.4821	-3.33139	-1.59158	2.47382	-6.60095	-2.6929	1.45228	-6.71689
0.403	-9.22755	-6.46753	-12.7901	2.77814	3.28422	-1.97109	6.26618	-3.75553	-9.25092	-23.7195	-0.249198	-10.5196	7.26081	-2.11424	-12.3539	7.22453	-2.244	-1.9064	0.605886	-5.44694	-2.91155	2.13165	-6.17886
0.404	-9.54261	-6.35001	-12.1342	1.11334	1.21457	-2.72775	6.07616	-3.11072	-10.8638	-23.2079	1.50384	-9.30962	8.04425	-1.99548	-13.3537	5.77886	-2.28459	-0.34136	1.1055	-3.38739	-3.58618	1.61862	-6.23988
0.405	-9.37645	-7.13314	-12.4049	0.306934	-0.494253	-3.37413	6.10666	-2.6237	-11.5992	-22.3499	2.8233	-9.5704	8.68891	-1.02061	-14.0417	5.23433	-3.30714	1.44993	1.14223	-2.76317	-3.29647	2.00523	-5.60036
0.406	-9.71038	-7.83386	-12.593	-1.34154	-0.00177273	-2.12541	6.74428	-2.20349	-11.3392	-23.3395	2.42086	-9.18476	9.62148	-0.798184	-15.3363	4.87949	-2.43018	2.76726	1.1508	-3.10017	-2.54763	2.49407	-4.11332
0.407	-9.79311	-7.90154	-11.3485	-3.07552	0.751513	-1.49754	4.58308	-1.19301	-11.8357	-23.2576	2.20848	-9.34714	10.3913	0.125743	-14.844	3.53455	-4.40259	2.52366	2.43479	-4.406	-2.33464	2.92588	-3.25838
0.408	-8.85653	-8.62676	-11.5099	-5.92757	-0.486347	-1.66594	3.96868	-1.32958	-12.7641	-21.9849	-0.23257	-9.46141	10.3171	0.550117	-14.4986	2.85515	-4.62509	2.68394	2.73252	-5.0859	-2.09371	2.24832	-2.54501
0.409	-8.79445	-8.7341	-11.4468	-6.93255	-1.30563	-1.19982	5.31869	-1.84589	-11.9609	-21.547	0.462934	-9.67637	9.80017	0.583649	-15.6436	2.57664	-3.61518	2.70894	2.79217	-4.57336	-2.3201	2.68898	-2.42863
0.41	-8.82666	-8.85906	-12.0665	-8.89245	-0.999291	0.260057	4.34787	-2.04513	-10.5407	-21.3004	2.18548	-10.809	10.1959	0.17388	-15.1582	1.94871	-3.35173	2.98119	0.405219	-4.58656	-3.51592	3.23044	-2.99978
0.411	-8.95186	-8.41956	-13.4285	-10.2266	-1.01071	-0.509502	3.912	-2.79016	-11.5918	-22.1269	1.05313	-9.86163	9.6882	-1.47223	-15.7133	2.00269	-3.3665	2.82957	-0.346206	-4.74863	-4.7904	1.72004	-2.21779
0.412	-9.14866	-6.89678	-13.2487	-10.1187	-2.62885	-0.73794	3.85436	-2.30427	-13.3314	-23.605	2.28481	-9.79966	9.62713	-1.80108	-17.5947	2.21613	-2.74411	2.24998	2.00681	-5.43264	-5.5936	1.98929	-3.31092
0.413	-8.78755	-6.88701	-15.1057	-11.3821	-3.00541	0.399759	3.49155	-1.88628	-12.961	-24.7434	-0.0891493	-9.32432	10.2664	-1.61708	-17.7253	2.74103	-2.84362	2.0392	0.871136	-5.9146	-6.61164	3.20026	-5.2476
0.414	-8.17078	-7.31597	-15.4927	-11.6021	-2.5011	-0.4277	2.82868	-0.876291	-12.3183	-25.8909	-2.31446	-8.90602	9.56839	-2.15708	-16.7392	2.82969	-3.87359	-0.765729	-0.723738	-6.85168	-7.08862	3.6516	-5.71044
0.415	-7.88525	-6.75872	-15.2916	-11.9845	-4.19171	-0.629031	2.25582	-0.213802	-11.3849	-24.8002	-0.672926	-9.06913	10.014	-2.06722	-15.5575	2.71841	-4.26852	-1.11295	-1.17643	-7.58106	-7.89924	3.13727	-6.45176
0.416	-7.70473	-7.22951	-14.4669	-12.7684	-5.59454	-0.402787	1.73504	-0.598369	-9.86128	-24.6142	-1.08481	-7.98368	11.3743	-1.28958	-13.0498	2.57771	-4.84406	-0.243048	-3.11681	-7.9744	-7.59083	2.26743	-6.29282
0.417	-8.34474	-7.97361	-13.5665	-13.1875	-5.98395	-1.68149	1.18627	-0.196716	-11.1249	-23.437	-2.68545	-7.85047	11.9966	-0.223964	-11.8146	2.69727	-5.61682	-1.35891	-4.74303	-7.39573	-7.07169	3.54755	-4.7601
0.418	-7.82105	-7.05207	-14.9487	-13.8019	-6.52701	-3.01363	1.97231	-0.18234	-10.7938	-22.0265	-3.1357	-8.89096	12.2849	0.00141834	-11.5828	2.05999	-7.21806	-2.85912	-5.0297	-6.18555	-8.06439	4.25908	-3.04601
0.419	-7.04671	-5.83093	-13.6646	-13.564	-6.02439	-2.61375	1.24219	-0.0659526	-10.9821	-22.6001	-4.32514	-9.49177	12.3548	-0.152165	-9.79996	1.2986	-7.18617	-4.14585	-4.84075	-5.89082	-7.05936	5.46313	-2.10851
0.42	-7.35772	-6.27719	-13.5512	-13.5417	-5.10909	-1.21724	0.432169	0.256313	-10.9719	-26.9354	-2.4899	-10.8133	13.1579	-0.591796	-11.2611	1.45289	-7.26882	-4.38967	-4.94962	-4.98381	-6.98972	5.0457	-0.012351
0.421	-7.78763	-7.05735	-13.8442	-14.3148	-6.851	-0.542742	1.80581	0.35805	-8.97742	-30.3525	-1.73759	-10.455	14.1838	-0.823584	-12.1633	1.23768	-9.79312	-2.66309	-5.11787	-4.4798	-7.33589	2.69796	0.270938
0.422	-8.73217	-7.05509	-13.3768	-14.2929	-8.45012	0.0648205	2.35228	0.00485312	-8.64619	-27.5418	-3.8326	-10.0249	14.5325	-0.277129	-12.4214	1.64221	-10.1935	-1.51024	-5.61023	-4.76917	-6.36625	3.1549	-0.0933608
0.423	-8.75074	-7.84304	-14.3116	-15.3946	-8.73578	-0.075905	1.85732	0.278207	-9.48882	-28.6733	-2.88424	-10.5436	14.5086	-1.42001	-12.2555	2.12937	-10.0147	-1.29513	-5.32318	-3.08256	-5.58433	3.10763	0.128102
0.424	-9.20561	-7.44955	-15.927	-14.3468	-9.41361	0.445691	2.21034	1.73458	-9.93272	-28.0993	-1.69539	-10.629	14.7171	-1.75311	-10.4335	1.92439	-9.20633	0.636896	-4.6063	-3.22603	-5.59757	2.38929	1.11082
0.425	-9.12015	-6.64655	-16.7917	-14.5741	-10.3812	1.03975	3.27107	1.37058	-9.63253	-28.5696	1.17403	-11.5347	14.8045	-1.35936	-9.00362	0.423911	-9.48108	0.39529	-4.7498	-3.47462	-5.91727	2.4817	0.90719
0.426	-8.54258	-6.9677	-16.3975	-16.7705	-9.39721	1.5309	3.51543	0.991897	-8.42107	-30.4125	0.556566	-11.417	14.6511	-1.32901	-9.47031	0.0990823	-10.4518	0.965036	-6.00436	-2.96172	-5.68318	2.79712	-0.422036
0.427	-8.108	-8.0441	-16.6062	-17.264	-8.61221	3.29226	3.59584	1.01794	-8.17606	-30.8486	-0.840449	-13.0568	15.4023	-0.940854	-10.7608	-0.0622524	-10.3579	0.237302	-7.07539	-3.63806	-5.52092	1.37881	-0.597512
0.428	-7.89905	-8.4275	-17.5419	-17.9215	-9.83668	2.305	3.68666	0.203181	-9.54428	-30.2571	-0.412468	-13.5705	15.5405	-0.285577	-10.3906	0.22274	-11.1358	-0.526765	-7.93886	-2.67381	-5.70775	-0.0733454	-1.86479
0.429	-7.86298	-8.42001	-17.5019	-17.8314	-10.7857	0.878632	2.43061	0.0631274	-10.3041	-28.658	-1.13448	-13.2025	15.232	0.35746	-10.7275	0.573809	-12.5664	0.639976	-9.20174	-0.921361	-5.21783	0.651425	-1.25171
0.43	-7.62616	-8.44637	-16.7567	-18.8042	-10.3227	1.21841	1.69571	0.196468	-10.4555	-26.9874	-2.38285	-13.1604	15.3598	0.165993	-8.8926	-0.313343	-12.6208	-0.912234	-9.23552	0.228125	-4.41448	1.53041	0.4121
0.431	-8.02253	-9.0808	-16.4909	-20.1586	-10.6354	0.819815	0.801693	0.261915	-8.92967	-25.7488	-4.11592	-11.6769	15.1902	0.407807	-6.63765	-0.16964	-12.0192	-0.335087	-9.10783	0.714001	-4.60918	1.73064	0.463437
0.432	-7.90348	-10.527	-14.0884	-21.1857	-9.50832	0.883764	1.17715	1.35407	-7.51622	-25.0133	-6.137	-11.0771	15.6254	-0.44875	-5.73459	-0.229524	-12.0034	-0.148189	-9.41263	-0.221559	-3.89326	1.75342	-1.10953
0.433	-7.25791	-10.9484	-10.8288	-19.6931	-8.03766	1.36831	3.44367	2.08525	-6.97343	-24.1856	-7.45974	-11.3037	15.6279	-0.968193	-5.30612	-1.2127	-11.1849	-1.18091	-8.9506	-1.87239	-3.58337	1.44248	-1.65732
0.434	-7.13273	-10.0782	-10.5281	-18.4866	-8.44601	1.5333	5.20054	2.26394	-5.68685	-24.6082	-4.37399	-10.8083	14.9238	-2.23518	-5.50215	-1.09232	-9.18892	-0.897541	-8.1773	-3.83343	-3.56582	0.824849	-2.70244
0.435	-7.52228	-10.8852	-12.5199	-18.984	-8.03041	1.91116	6.19476	2.41748	-5.71536	-23.6524	-2.7662	-9.82597	16.0119	-3.03816	-3.88502	-0.601663	-9.02375	-0.0457645	-7.00687	-5.43526	-4.06388	1.15141	-2.40857
0.436	-7.39846	-10.8193	-13.0444	-17.1318	-8.36756	3.09753	5.73917	2.70247	-5.77845	-21.1076	-4.27554	-6.95664	16.5659	-1.67502	-3.10497	-0.0896955	-9.60106	0.155912	-6.55144	-6.48245	-4.93205	2.37322	-0.896564
0.437	-7.80001	-10.6404	-12.0135	-17.1165	-8.3484	3.57276	4.90887	2.52332	-6.6492	-22.0459	-3.05694	-6.78186	16.0755	-1.77367	-2.80218	0.287891	-10.6476	-0.303008	-6.11033	-7.55485	-4.54217	2.63042	0.403848
0.438	-8.2091	-9.3994	-12.15	-17.2354	-6.93467	4.1992	5.4755	2.88238	-7.13576	-22.6671	-2.329	-6.76124	15.6947	-2.24401	-3.51829	0.791975	-11.7589	0.898313	-7.22636	-7.02132	-5.06132	3.00028	3.12879
0.439	-7.4214	-7.30765	-12.1923	-18.364	-7.71315	5.43428	6.81335	3.04601	-5.8158	-19.948	-2.0593	-5.9419	15.8699	-2.62081	-3.16867	1.72764	-12.5106	-0.548532	-6.1634	-6.54965	-4.51093	4.95019	2.86866
0.44	-5.76333	-7.67473	-12.6343	-20.4504	-7.95336	6.54605	7.4544	2.03384	-5.71867	-20.0278	-1.11663	-7.39247	16.2718	-4.26334	-3.4187	2.64615	-13.4358	-0.239864	-5.55104	-7.0818	-3.1341	5.29653	2.52136
0.441	-4.76435	-7.81262	-13.6155	-19.7292	-7.86891	6.97028	6.98197	2.55492	-4.76047	-17.6314	-1.77846	-6.56525	15.5136	-5.73021	-4.54174	3.38292	-12.6894	0.909961	-6.04678	-7.17295	-2.57999	4.55745	3.51503
0.442	-3.18116	-8.58154	-13.8423	-21.6668	-8.21511	6.27574	6.68173	2.72857	-2.50625	-14.9155	-2.10183	-5.57615	15.3497	-5.81542	-5.3972	2.9421	-12.5188	0.486025	-6.01795	-7.29284	-2.33562	3.21838	2.08589
0.443	-1.93102	-8.96257	-13.0326	-22.7143	-8.14711	6.50157	6.47083	1.89815	-1.90146	-16.2808	-1.75803	-5.42569	15.6717	-5.57041	-6.17482	3.63548	-13.2111	1.34904	-7.29444	-7.38991	-3.5537	1.27131	1.24227
0.444	-2.52027	-9.79891	-11.73	-21.7015	-9.35341	7.44951	5.8156	1.54584	0.993537	-15.4196	-2.92339	-5.43334	16.3006	-7.05752	-5.00154	3.33664	-14.0587	0.866564	-5.89453	-7.36947	-5.13043	1.74611	2.04294
0.445	-3.01201	-9.62269	-10.8488	-21.1889	-10.409	7.24517	6.41601	1.57599	2.1276	-14.6292	-3.74752	-5.96356	16.3438	-7.27532	-4.84649	2.61016	-14.4225	1.44648	-6.56142	-7.03873	-6.75448	2.111	0.0708159
0.446	-3.94601	-8.00284	-10.1733	-20.8547	-10.1627	6.46025	7.60733	2.19525	-0.93042	-13.9742	-3.33177	-3.98334	15.8058	-7.39331	-4.56301	3.98356	-14.6671	1.10918	-8.69213	-6.93244	-8.44478	1.4891	-1.83676
0.447	-5.42162	-7.46359	-11.8264	-20.5071	-9.3402	5.77115	6.79108	2.70401	-2.67214	-14.1026	-3.79707	-3.13343	16.0797	-9.07302	-4.77911	4.5501	-14.1036	2.64059	-9.03125	-7.97469	-9.6079	1.45773	-1.23231
0.448	-6.15593	-8.02645	-12.5691	-19.0341	-9.04109	6.09786	5.67473	3.29263	-3.36026	-16.0509	-2.87234	-3.36635	16.5018	-9.04845	-3.79999	5.02442	-12.826	4.46436	-10.1471	-8.48149	-10.139	1.37303	-2.1457
0.449	-5.54299	-8.36551	-9.23252	-19.1037	-8.32188	5.98905	4.42434	4.24118	-4.32767	-16.4862	-2.40356	-2.79412	16.6459	-8.75239	-2.30621	5.4391	-12.1025	3.01919	-9.24431	-8.06919	-9.94282	2.01014	-1.36327
0.45	-4.80375	-5.8197	-8.46771	-19.6568	-7.64766	5.56275	4.5479	3.40879	-5.78181	-14.622	-2.99138	-3.28301	16.3617	-8.67362	-2.2549	5.103	-11.6661	3.43388	-8.54933	-8.3375	-9.52671	1.51114	0.493626
0.451	-3.37023	-6.02297	-8.53284	-19.3889	-8.32374	6.45302	5.88308	3.05088	-6.28588	-14.1937	-1.36892	-2.95477	16.5349	-8.27259	-2.37013	5.07105	-10.7208	4.2858	-10.3417	-7.24524	-8.96291	-0.326679	-0.150464
0.452	-2.96596	-6.20515	-8.03087	-20.4548	-6.77957	6.15981	5.17052	3.61474	-4.89567	-15.3362	-1.77224	-1.89747	16.7846	-8.24876	-2.48608	6.0672	-9.6094	3.69718	-12.039	-7.08093	-7.79727	-1.31287	0.512868
0.453	-2.87763	-6.72228	-8.94097	-19.2698	-5.84169	5.43282	4.4098	3.10341	-5.0879	-17.2059	-2.07532	-1.4533	16.4159	-8.38763	-0.512767	5.78829	-9.51214	4.20946	-13.6393	-7.73987	-7.29545	-1.39691	-0.00934816
0.454	-1.37696	-7.80252	-8.90712	-19.1642	-4.62071	6.00304	4.69501	3.64675	-6.81961	-17.0796	-2.02221	-1.1881	16.0543	-9.02275	-0.406081	5.61559	-9.98436	3.87527	-13.8602	-7.18902	-7.23862	-1.39385	0.302077
0.455	-0.676343	-6.23377	-9.69204	-20.4215	-3.4468	6.78597	4.24591	4.63427	-6.66916	-16.1811	-2.64649	-1.15641	16.014	-8.87608	-0.658928	6.39225	-10.0083	4.23957	-12.6369	-7.42199	-7.12523	-3.15214	1.00587
0.456	-1.09952	-6.26203	-9.96337	-19.0075	-5.34819	7.2329	4.29428	5.04408	-5.22301	-13.7319	-0.712246	-0.409907	15.2398	-8.68977	-1.56845	6.86082	-8.71203	4.49903	-12.4717	-7.37143	-6.95163	-3.35769	1.92399
0.457	-1.62001	-6.89124	-10.0133	-17.7284	-7.04737	7.72214	4.95498	5.08754	-4.52296	-12.1961	-2.03679	-0.687496	13.4596	-9.46043	-1.47766	6.73023	-8.02111	3.65438	-11.4594	-7.13131	-6.43447	-2.58895	1.98198
0.458	-2.38525	-7.62537	-10.9933	-16.9111	-7.80419	7.47189	4.76341	4.4575	-3.15443	-14.2471	-2.41765	-1.62156	13.0544	-9.29208	-0.752715	6.69055	-7.07616	3.04763	-10.9119	-7.08681	-5.99419	-3.0594	-0.127579
0.459	-3.14728	-7.56676	-9.8463	-16.6068	-8.32767	8.10319	4.09994	3.86481	-2.68384	-11.2658	-0.235896	-0.814636	13.2615	-9.26885	-3.01658	7.99327	-6.26276	1.52209	-12.3065	-7.1393	-4.86859	-3.09857	-1.2237
0.46	-3.40465	-8.66586	-8.12005	-15.2661	-8.87792	7.72034	3.16693	3.02304	-2.73678	-9.23596	-1.66594	1.09585	12.2805	-9.12624	-2.76935	8.2839	-6.28236	1.04507	-12.1784	-8.13405	-5.62135	-5.19026	-3.06879
0.461	-3.95717	-9.27255	-7.5518	-15.0579	-9.26774	5.97408	4.07686	3.20967	-1.78202	-12.4916	-2.31665	1.51625	12.0368	-8.78674	-3.30883	8.16496	-6.19114	1.98747	-11.7013	-9.2103	-6.71611	-7.59038	-3.94934
0.462	-3.14906	-8.86244	-6.70506	-15.3816	-9.31166	3.41577	3.92313	3.26433	-2.89285	-13.4672	-1.52132	1.82143	11.7962	-8.54867	-3.42722	8.53934	-8.19632	1.52321	-13.2057	-9.18504	-6.39681	-7.45221	-3.95359
0.463	-2.17705	-8.53023	-4.28079	-15.2042	-8.09574	2.08611	2.75001	2.23699	-3.92847	-13.509	-2.6148	2.44214	10.8267	-8.77713	-2.85618	8.19085	-7.31962	1.84045	-15.3978	-9.07328	-6.09726	-7.64514	-1.78101
0.464	-1.13094	-7.91081	-4.55048	-16.1916	-8.92788	2.66205	1.54532	1.87588	-4.26463	-14.5291	-1.06584	1.93556	10.5003	-8.79689	-2.99691	8.01742	-6.54649	2.2212	-15.0853	-9.02493	-5.4011	-6.18317	-0.124504
0.465	0.430399	-7.65549	-3.6255	-17.1228	-10.325	3.23989	-0.525167	1.22366	-5.19751	-13.715	-1.35491	0.703747	10.6774	-8.81623	-3.03782	8.98023	-6.9178	3.0141	-12.9236	-7.81203	-5.98394	-6.2539	0.500617
0.466	0.937181	-6.04484	-1.92044	-15.553	-9.45891	3.66771	1.15625	1.57745	-3.3538	-13.8286	-1.1867	1.53549	10.7416	-9.3766	-3.61588	10.1279	-4.51279	5.84571	-12.0748	-6.3804	-6.89078	-7.77	1.40615
0.467	1.84607	-5.1218	-3.41753	-16.2004	-11.5525	2.93342	1.31713	2.77357	-3.15163	-14.5139	0.630281	1.0429	10.3503	-9.47265	-4.74926	10.4321	-3.43925	5.04201	-13.0093	-5.33158	-7.00203	-7.12397	-0.508071
0.468	1.51337	-4.58948	-3.08601	-17.003	-13.4543	3.61658	1.50776	2.50511	-3.0895	-14.2522	0.161296	-0.101644	10.7406	-8.9315	-6.60015	10.7438	-3.17299	2.66002	-12.9375	-4.40266	-7.39238	-8.18343	-0.186758
0.469	1.13288	-4.72087	-3.52728	-14.9143	-14.4532	3.65515	1.80204	3.27909	-1.94288	-14.2254	1.57709	0.0395702	11.5312	-9.0191	-6.97696	11.2247	-3.33182	3.79767	-12.4217	-4.52791	-7.89049	-7.87504	-0.619093
0.47	1.11871	-6.1399	-3.90785	-15.6635	-14.995	5.00331	-0.406196	4.55961	-2.03899	-13.4589	4.99476	1.27589	10.7556	-9.30064	-6.28714	10.9239	-4.55198	4.55981	-12.7972	-3.86258	-7.78163	-7.53599	-0.136342
0.471	1.93085	-7.26575	-4.05084	-16.6411	-13.9622	6.94039	-0.538562	5.12755	-2.36559	-14.2738	4.36246	0.662922	9.88786	-9.33972	-6.02384	9.9816	-4.40393	3.66694	-12.0597	-3.33959	-7.85751	-6.39913	0.61876
0.472	3.03048	-7.18319	-5.33184	-15.7676	-13.9797	6.76374	-0.873669	6.43378	-3.27412	-14.0681	6.02196	-0.564585	9.70034	-8.87477	-5.3888	8.73012	-4.49838	4.49383	-11.5002	-3.54237	-7.81538	-3.98356	-0.383352
0.473	2.77005	-8.34428	-4.75803	-16.0654	-11.8934	8.0763	-0.860106	5.93973	-2.89643	-12.4132	7.09859	-0.518867	9.1287	-8.06349	-3.89095	8.29962	-4.53223	4.85273	-11.6701	-3.5578	-6.98858	-3.45921	0.606789
0.474	2.83023	-10.3847	-4.40756	-15.3614	-11.2907	10.0421	-0.491531	4.41538	-2.12402	-11.862	6.14781	-1.28477	9.09757	-8.4029	-2.31261	7.27085	-3.99453	6.60669	-10.7135	-3.52914	-6.4358	-2.86922	-0.700376
0.475	1.15349	-9.32154	-3.94819	-15.0974	-12.6642	10.5447	-2.22025	3.07918	-2.96814	-11.9119	7.44657	-1.60789	8.72662	-7.61655	-2.36704	6.36719	-2.95871	6.47599	-9.44453	-2.61767	-5.89257	-1.49161	-3.24918
0.476	-0.470093	-8.39331	-4.27126	-14.9574	-12.9196	9.99338	-1.59883	2.48237	-3.47701	-10.8865	8.20932	-2.10906	8.65528	-7.12123	-1.33291	6.49361	-0.957728	5.5896	-8.87875	-1.83574	-6.95536	-1.01996	-5.5149
0.477	-0.0604034	-8.11683	-5.88477	-13.1848	-12.9346	8.18786	-1.64121	1.75358	-2.04608	-10.0943	9.32495	-2.05485	9.1327	-6.69254	0.21631	6.61613	1.08822	5.87708	-8.76696	-1.59668	-8.17757	-1.49214	-5.67853
0.478	-0.134399	-7.88194	-5.83557	-12.868	-12.2223	8.34195	-2.79182	1.40179	-2.6631	-9.59931	6.58677	-2.0731	9.50784	-6.01752	0.260111	7.23361	1.85254	3.19131	-8.41347	-1.26413	-7.99837	-2.05159	-4.69995
0.479	1.26417	-7.90447	-6.27266	-12.5192	-10.7063	8.28321	-2.72164	2.1455	-2.92453	-8.65177	4.38101	-3.12856	9.29112	-5.81234	0.24421	6.66834	2.89943	3.54962	-9.1549	-0.905952	-7.72314	-2.78438	-6.52037
0.48	1.28151	-6.2207	-6.04087	-11.3571	-9.00148	5.33607	-3.24107	1.33659	-3.02994	-7.82656	4.76617	-3.66424	9.19029	-5.59071	-0.237237	5.58157	3.06783	3.63691	-8.73446	0.124028	-7.11687	-4.18194	-5.92649
0.481	0.369466	-6.65956	-3.40556	-11.6795	-8.34844	5.04518	-2.00246	0.389568	-4.70332	-7.80724	2.53032	-4.51213	9.77056	-5.42461	1.15781	5.51221	1.96298	3.13089	-8.52721	-0.63961	-7.44725	-4.96118	-5.99858
0.482	-0.0616789	-6.59744	-1.02738	-10.9852	-9.36431	3.93704	-1.07744	0.687007	-6.02504	-6.46765	2.81843	-5.26194	9.54343	-5.52802	1.4887	5.57794	3.13359	4.60474	-10.0817	-2.30172	-8.50078	-5.4071	-6.46135
0.483	-1.70638	-6.11366	-0.550852	-9.21836	-10.281	2.36896	-1.34407	1.0977	-6.19175	-4.63245	3.77807	-5.21137	9.64929	-5.09451	-1.25844	5.72688	4.14878	3.45452	-11.1114	-2.83933	-8.73572	-6.42912	-5.79432
0.484	-1.93404	-6.22848	0.00654279	-7.49771	-9.76628	2.72583	-1.78359	1.64178	-3.69631	-6.93186	2.83684	-6.57747	10.212	-4.41597	1.24793	5.35502	4.73939	4.35158	-12.9055	-4.58093	-9.52071	-5.4452	-6.36749
0.485	-0.606003	-6.15115	0.889132	-9.60036	-9.36145	2.86118	-0.953541	1.74358	-2.39667	-8.35124	3.49949	-6.79633	10.1701	-4.11226	3.89305	4.3765	6.27004	5.45732	-12.9132	-4.44656	-10.5906	-3.48496	-6.16774
0.486	-0.34783	-6.82892	0.808839	-10.5224	-7.26617	3.88447	0.122472	2.24564	-1.3331	-6.7017	3.85924	-6.32905	9.40249	-4.92908	3.82801	4.41374	7.78823	5.69072	-10.9692	-3.45375	-10.9832	-2.71104	-5.20765
0.487	0.137349	-5.86024	-0.813604	-9.14752	-6.25345	3.60513	-0.787928	2.36055	-1.51641	-5.21156	3.74812	-5.92365	9.21277	-5.62915	6.21084	3.2409	7.79172	5.70767	-8.1423	-2.68121	-11.7593	-2.32953	-3.15058
0.488	0.192644	-5.71108	-2.29075	-14.1408	-6.95628	4.12978	0.0489577	1.72671	-0.796266	-5.44767	3.93997	-5.49195	8.10618	-4.7527	6.94713	2.17685	7.42161	5.28847	-5.86987	-0.90652	-11.0363	-0.597233	-2.2286
0.489	0.301249	-5.56132	-0.21333	-15.1294	-7.25186	5.19209	0.305196	2.64748	0.877575	-5.00688	4.48423	-5.94971	7.63932	-5.20639	7.11502	2.40775	8.46783	4.80096	-5.10235	-0.204674	-10.3857	1.02216	-0.411971
0.49	-0.0454739	-4.4055	2.53518	-13.498	-7.53131	5.1181	-1.28852	3.53535	1.17837	-5.35947	6.43923	-6.04999	8.15097	-4.71905	6.70376	1.87237	4.08802	5.99318	-3.46111	0.245801	-9.07258	1.29949	-0.405917
0.491	-4.35671	-3.80975	2.22997	-13.8934	-7.25854	5.0041	-1.04205	3.11415	1.32802	-5.958	8.03307	-6.83903	1.78491	-3.4018	6.98328	1.31139	4.27298	7.59375	-2.49465	-1.05887	-7.05413	1.27166	-1.20146
0.492	-2.5227	-4.05118	0.821441	-13.1547	-8.98641	4.74795	-0.577694	3.18626	0.368781	-5.42448	8.30427	-6.85893	2.40849	-2.57451	13.4788	0.909345	1.39188	7.80048	-2.70021	-1.26063	-6.64842	0.969376	-1.70497
0.493	-0.985905	0.469831	-2.40741	-9.39738	-15.4608	4.09257	0.574457	3.35125	0.392607	-3.76263	8.51606	-5.07556	2.4074	-2.60143	13.697	-5.65247	1.57294	7.76522	-1.57665	-1.24065	-6.64081	1.67446	-3.22085
0.494	-1.25874	-1.01915	0.357896	-8.76894	-13.8821	2.15296	2.77049	3.57207	-0.242782	-3.33507	6.78692	-6.00658	2.93692	-3.56444	14.396	-5.79565	5.40088	6.51821	-0.274144	-1.62674	-6.60848	2.3393	-2.1236
0.495	-0.687941	-0.559338	-0.813159	-10.3331	-11.4686	-0.412768	3.61959	5.20313	-1.38549	-4.49624	7.51149	-7.6099	3.82806	-5.19597	13.31	-7.08169	5.37579	7.20899	0.507605	-0.827212	-7.12594	1.96415	-0.097597
0.496	-2.41902	0.395669	-0.761485	-9.88484	-10.1221	-1.48475	1.50004	5.86238	-1.78863	-3.39958	7.54124	-7.47114	5.40048	-4.32598	9.73613	-7.38346	6.19598	8.45362	-0.246821	-0.791841	-7.79982	2.56753	0.345823
0.497	-1.47856	0.684256	-0.420052	-9.86862	-10.5389	-1.05237	1.31618	6.19732	-2.01538	-3.19105	4.73969	-7.76822	5.95608	-4.04281	9.16435	-7.41822	7.93492	6.01015	-2.0764	0.0274475	-8.09423	3.20157	-0.227226
0.498	-0.470744	2.7021	-4.21187	-9.54367	-10.6722	-0.277144	1.39961	6.11465	-1.34383	-2.84684	6.41026	-6.82589	6.51538	-3.81521	8.70688	-7.48065	9.44271	5.15991	-2.61217	0.0644822	-8.98275	3.16216	0.254758
0.499	-0.941814	4.78436	-4.62764	-8.51321	-7.11152	-0.755929	1.61988	4.99193	-0.052083	-2.88711	5.454	-5.69879	6.67666	-3.9652	6.34832	-4.74505	10.7861	5.26281	-2.8563	-0.0877065	-9.02196	2.12831	-0.899395

## Sheet: Unfamiliar VEP Day 1 5m
Time	Tau_neg_1	Tau_neg_2	Tau_neg_3	Tau_neg_4	Tau_neg_5	Tau_neg_6	Tau_neg_7	Tau_neg_8	Tau_neg_9	Tau_neg_10	Tau_neg_11	Tau_neg_12	Tau_pos1	Tau_pos_2	Tau_pos_3	Tau_pos_4	Tau_pos_5	Tau_pos_6	Tau_pos_7	Tau_pos_8	Tau_pos_9	Tau_pos_10	Tau_pos_11
0	0.731984	6.05001	9.60617	3.93583	3.18736	4.50854	4.08273	1.619	3.48152	-4.50001	0.128631	4.45758	8.7236	3.33208	-1.07914	2.96959	0.866245	8.48651	-1.13213	11.2826	-3.29756	-6.60099	2.14226
0.001	-0.737209	6.5077	8.56107	2.65174	4.60423	3.34457	2.73868	3.18975	4.52204	-3.66251	0.886572	3.28163	7.16867	4.57303	-0.957638	2.74651	-0.513421	8.97597	-2.33058	9.95436	-3.36331	-7.38339	-1.01777
0.002	-2.02224	8.14309	7.79013	2.75115	4.47413	2.66987	3.25994	5.0019	5.04456	-2.93266	0.895632	3.95963	5.95516	6.58688	-0.0352408	2.64673	-0.151508	8.73705	-3.43273	9.25601	-1.02073	-6.0977	-2.3476
0.003	-3.02467	6.76084	7.3876	3.93179	3.10184	2.99176	4.90598	5.49746	2.98339	-1.42912	0.841943	4.98989	5.40258	7.08564	-0.59307	2.31107	-0.204504	10.1436	-1.22382	9.46288	-0.573083	-7.61834	-0.399937
0.004	-3.51412	6.17321	7.50544	4.29361	1.5962	4.28787	4.78479	4.93039	1.90677	0.433757	0.683076	5.35547	4.62238	7.75945	0.469638	1.01325	0.00305936	10.2633	-0.363396	9.36007	1.22585	-6.86703	1.47174
0.005	-3.72241	6.11173	7.16125	2.52813	1.30966	4.81496	4.48935	4.87346	1.72654	-0.137925	0.0585432	4.63309	5.38345	8.12294	0.45542	1.90113	0.500837	10.1416	0.502478	9.17031	2.89261	-4.87248	4.13075
0.006	-3.4021	4.9508	6.90394	-0.738708	1.18585	4.60092	5.49487	3.86293	1.64514	2.15087	-0.605049	4.57355	4.27718	8.85243	-1.0734	2.54538	0.747014	10.7951	0.479584	9.35549	1.94271	-4.33237	3.87124
0.007	-1.57699	3.7918	4.63002	-0.0415472	1.80005	5.18097	6.02978	2.76154	0.598646	2.92437	0.00166259	5.46269	3.54223	7.93381	-3.18709	1.61445	0.880324	9.57882	-1.92246	9.13348	1.95079	-2.39504	5.62494
0.008	-0.0393814	3.32002	5.28536	0.60073	2.50234	4.33927	4.64241	2.11827	-0.615422	3.20365	-0.323241	6.92865	3.48513	7.8045	-2.36093	3.07029	-0.172709	7.82086	-1.69288	8.59829	2.89559	-1.21921	6.60037
0.009	1.36244	4.57176	5.43555	0.785286	4.92745	3.2113	5.97861	2.15317	0.765935	2.72442	-1.30771	7.28694	2.6074	8.83952	0.0594962	4.65867	0.771121	7.66216	-0.323246	9.0165	3.81083	-2.403	4.50293
0.01	2.84052	6.13279	5.30628	2.5298	6.81099	2.68002	5.95364	1.66371	1.78276	0.308116	-0.603176	5.86531	2.66624	8.94462	-0.180185	4.8807	1.05147	6.78518	-0.423729	7.64955	1.76587	-3.48155	4.6762
0.011	3.79822	8.11981	8.69932	2.6812	7.61769	2.72579	6.56091	1.37125	1.84744	-1.75531	1.02906	4.32988	2.21662	8.80195	1.33643	5.88389	0.676931	5.6442	-0.130977	5.24237	1.26196	-3.22456	4.03873
0.012	4.98758	9.4362	8.56263	2.56818	9.53769	3.1471	8.35806	1.88228	1.95351	-1.65607	1.4862	3.93052	3.16281	8.29938	0.319747	4.60176	2.00941	5.84452	-0.0784193	4.14029	3.08015	-3.00751	1.14289
0.013	5.69403	10.1747	8.60445	3.50343	10.177	3.63581	7.68298	0.475957	1.7558	-0.501296	1.7627	3.2747	4.24044	8.69014	0.0981667	3.50179	3.02348	5.10087	0.235155	3.02039	2.69171	-3.29045	0.548128
0.014	5.82944	12.4314	10.1738	3.89859	9.5355	3.9808	6.74537	-0.518012	4.55736	-0.113403	1.4568	2.36073	4.0772	9.4737	1.94832	3.96087	4.31642	6.22016	0.416637	1.75925	2.73882	-3.16797	-0.45137
0.015	7.62107	13.0354	10.3099	2.94434	8.69333	3.44375	7.18499	-0.26246	5.68373	0.0814456	1.35487	3.43753	5.8409	10.168	0.830799	5.00062	4.65584	8.59453	0.531383	1.60588	3.86956	-2.28062	-2.89813
0.016	9.61355	11.9308	11.4289	5.21101	8.74016	3.42233	7.09369	-1.17915	6.71815	1.22329	0.703801	2.70219	6.977	11.0642	1.13545	4.80791	4.34933	8.35895	0.0112203	1.28032	4.49523	-0.96625	-3.6355
0.017	11.2278	9.40834	8.73307	6.0884	7.7837	3.64677	6.34433	-1.8645	9.52525	2.56569	-0.144442	2.52738	7.81294	11.9006	0.688365	3.60582	4.04823	7.63411	0.748389	1.31247	4.55932	-1.57562	-4.25238
0.018	13.3777	4.95376	3.16296	5.70757	4.98678	3.60187	6.78236	-0.595627	10.0007	3.88528	-0.259997	3.14638	8.62551	12.4187	-1.0919	2.6338	-0.536012	10.1983	3.92753	3.02084	5.4911	-0.764436	-2.42222
0.019	13.4869	-0.52311	-2.4844	4.02056	1.47216	3.76111	7.54963	2.24929	10.3999	5.58909	0.109117	3.11824	7.01963	12.2125	-7.67994	-1.21669	-8.83191	11.9728	6.34923	3.34496	5.47203	1.01865	-0.365243
0.02	11.7914	-7.77737	-9.44536	-1.14803	-4.36373	4.18769	7.25478	4.64121	9.47916	6.91779	0.712378	4.92218	5.72308	11.5769	-17.9965	-6.67974	-17.0697	12.6744	10.3744	5.05571	4.69063	2.73115	-0.462159
0.021	8.08508	-15.1954	-20.2494	-5.90465	-11.9139	5.46474	6.4414	6.32441	9.56542	9.31511	1.69349	6.83071	3.47459	9.62181	-27.6385	-13.5081	-28.2864	12.4753	15.0228	6.87797	5.40752	3.74221	0.494815
0.022	2.27765	-24.3952	-32.686	-12.6941	-20.5863	5.79152	6.20222	8.52138	11.2218	10.5441	2.04161	7.74566	0.824306	4.1561	-38.4564	-21.6531	-42.8106	10.7092	17.0005	6.77082	7.64441	2.62795	-0.0671441
0.023	-4.30057	-33.5244	-46.5511	-22.7652	-28.3224	6.23073	4.54077	9.77827	11.245	10.0519	2.5756	7.86111	-2.68125	-4.30255	-51.9316	-30.1812	-54.7245	8.24862	17.6736	8.02083	9.38559	1.30173	-3.67392
0.024	-13.8022	-41.5067	-60.913	-32.781	-38.0969	6.90515	-0.34781	10.2306	13.0868	10.1454	6.39448	5.12892	-9.7006	-16.4298	-64.3542	-38.7429	-70.1326	2.31248	16.7782	7.02905	11.2973	-1.96049	-8.97
0.025	-24.0838	-48.7988	-75.467	-42.2619	-50.6153	3.96259	-6.53804	10.7289	13.1406	5.7868	7.24666	2.60323	-18.4339	-30.5878	-76.2655	-47.6715	-87.1483	-6.97448	12.3494	4.64137	10.221	-7.41317	-15.1302
0.026	-36.1292	-55.1002	-92.6917	-50.803	-59.9138	-0.846924	-14.8434	10.7478	8.8503	-0.951864	7.62402	2.9371	-32.2326	-44.7942	-86.3225	-55.1914	-98.7139	-19.3187	3.67186	-0.030406	6.69844	-14.1584	-26.3346
0.027	-52.4242	-62.1253	-110.507	-58.6593	-70.0756	-5.15839	-26.079	9.01452	2.30489	-9.49754	6.73573	0.676278	-50.3966	-58.9109	-94.362	-62.53	-109.396	-33.0273	-11.0953	-8.27935	2.64273	-22.4575	-43.1099
0.028	-70.3601	-69.2534	-131.79	-69.531	-80.7978	-10.1713	-38.9533	5.71343	-7.60002	-23.1469	2.75744	-4.48481	-69.819	-72.0814	-103.427	-69.921	-118.376	-47.4561	-30.9491	-19.7769	-5.0926	-34.5765	-64.099
0.029	-89.0735	-75.7609	-144.655	-80.3981	-89.687	-19.6366	-54.8955	1.45235	-20.2554	-36.5645	-3.31426	-10.0583	-90.3574	-83.9234	-108.438	-75.6566	-125.647	-64.1062	-54.3693	-36.1429	-15.638	-48.4061	-85.8022
0.03	-106.012	-81.2091	-147.841	-89.3953	-95.101	-28.3655	-68.674	-5.65765	-38.4934	-52.1349	-15.0761	-16.8479	-110.9	-93.9301	-112.509	-82.3722	-129.045	-80.4802	-82.613	-54.4478	-24.9533	-59.7345	-108.664
0.031	-117.464	-84.9313	-150.703	-97.5794	-98.4239	-36.4111	-83.0568	-15.6832	-58.3843	-71.5195	-25.6192	-27.345	-129.867	-102.571	-114.483	-87.7405	-128.518	-94.725	-115.567	-72.5604	-34.9339	-73.3168	-130.196
0.032	-122.578	-85.5157	-149.006	-103.138	-101.626	-46.2712	-96.2835	-26.4431	-77.129	-93.1752	-35.8645	-35.8379	-145.875	-109.309	-110.569	-90.2322	-123.832	-107.93	-143.309	-89.3996	-46.7143	-86.1103	-142.615
0.033	-122.763	-82.2628	-142.379	-106.71	-100.357	-53.6178	-102.144	-38.8711	-94.3434	-115.835	-48.0968	-41.3511	-158.405	-114.529	-103.737	-92.0186	-113.786	-120.886	-162.515	-102.755	-54.994	-93.9307	-151.687
0.034	-117.778	-75.8541	-132.541	-107.111	-96.9234	-61.5062	-107.875	-51.8806	-110.549	-133.825	-55.2916	-47.7117	-168.96	-120.642	-91.6636	-91.7919	-102.5	-128.855	-171.779	-111.352	-60.0203	-100.624	-154.629
0.035	-107.446	-65.8812	-119.378	-104.286	-93.6295	-67.6882	-109.252	-61.1093	-122.167	-142.27	-59.4974	-50.8072	-178.054	-125.316	-77.8609	-88.8052	-87.7385	-134.054	-167.843	-112.246	-62.7093	-105.872	-152.905
0.036	-94.6115	-53.7848	-104.755	-97.9477	-87.7294	-72.5601	-107.487	-68.6306	-128.841	-141.915	-63.7625	-51.649	-186.518	-128.637	-62.2602	-85.7482	-70.2081	-138.908	-159.166	-107.32	-63.3727	-109.725	-146.977
0.037	-77.3234	-37.7741	-91.2802	-87.1544	-78.3345	-77.6528	-104.7	-73.634	-133.283	-135.301	-66.136	-49.4899	-193.817	-129.313	-45.5029	-81.5505	-52.0235	-141.012	-148.216	-99.6035	-60.8011	-111.636	-135.108
0.038	-57.2751	-17.9715	-80.1092	-74.5951	-67.8235	-79.5181	-100.458	-76.2885	-131.395	-124.101	-64.8779	-44.8069	-200.126	-126.85	-27.6371	-75.8914	-33.74	-142.774	-134.181	-88.4396	-56.1056	-109.519	-121.013
0.039	-37.0708	4.08337	-67.2591	-62.4495	-57.1135	-80.9617	-95.5847	-77.5222	-125.834	-109.648	-63.5065	-41.7767	-206.439	-122.318	-10.5931	-70.5533	-16.5602	-140.48	-117.024	-74.8177	-50.3915	-106.049	-105.615
0.04	-16.8761	26.2029	-60.5933	-52.3676	-49.0837	-82.8128	-89.6905	-76.882	-116.408	-95.3355	-60.8166	-38.8503	-210.405	-112.671	5.37776	-63.9307	0.203173	-135.575	-97.1058	-60.2124	-45.5535	-101.661	-90.5812
0.041	1.21145	44.9028	-60.099	-44.4156	-45.7731	-83.5547	-84.6481	-76.321	-105.703	-79.9656	-57.2323	-35.5844	-211.411	-100.256	20.2123	-58.5938	15.3009	-132.891	-76.4544	-44.6785	-42.3825	-96.8766	-71.5544
0.042	17.4859	58.713	-58.9091	-37.0039	-44.7614	-85.1568	-75.9959	-75.8579	-95.8346	-63.4385	-56.4091	-32.7346	-210.128	-88.2533	31.6497	-55.0347	29.4031	-127.607	-53.7442	-27.671	-38.9827	-93.7401	-51.0737
0.043	29.1067	67.2015	-59.4047	-32.7354	-43.9675	-86.0031	-67.4132	-73.3167	-87.5246	-48.737	-54.6019	-30.3067	-205.47	-76.036	41.6384	-50.7025	39.7548	-120.779	-31.2283	-9.64103	-37.1326	-88.9011	-31.3441
0.044	36.0974	72.0411	-63.0706	-32.4341	-45.1067	-84.2357	-60.9239	-71.3853	-77.9487	-34.4769	-53.8565	-28.8753	-197.777	-64.1917	47.9707	-46.961	44.5971	-115.678	-9.05616	8.86754	-36.1542	-83.9995	-13.7775
0.045	40.0192	73.8025	-67.0619	-35.1471	-47.0099	-82.3211	-53.5341	-70.0895	-68.3117	-20.7731	-51.8191	-28.6467	-187.558	-53.5363	52.7252	-44.7269	44.9668	-111.013	13.8544	25.7245	-36.7265	-78.0083	0.162122
0.046	42.0309	74.6323	-66.5646	-38.6168	-46.8196	-81.1527	-48.1349	-67.8318	-61.7909	-9.60901	-49.6436	-26.4892	-174.798	-45.9194	54.9682	-42.8054	43.7176	-106.81	31.7938	41.1556	-37.9827	-69.6833	13.1028
0.047	43.8872	76.3706	-62.8131	-42.142	-43.8913	-79.4841	-44.7725	-66.8569	-54.2268	-0.413522	-49.9977	-25.0797	-162.77	-41.0178	54.0241	-41.1151	42.1056	-104.069	46.5454	55.706	-39.709	-61.8425	24.0835
0.048	46.3914	80.1665	-56.9967	-47.2819	-35.5628	-78.0624	-43.3488	-64.7961	-47.7543	8.53813	-50.0639	-24.9849	-151.105	-37.0493	52.6155	-40.3532	36.8459	-99.7958	59.1938	67.2353	-42.9682	-51.9388	32.5429
0.049	51.3293	86.6819	-48.6916	-48.7062	-29.1627	-79.0055	-43.3824	-63.4201	-42.2019	15.0685	-51.6457	-24.6632	-140.638	-32.005	50.0839	-38.6047	30.7962	-96.9017	63.6209	76.4529	-46.3553	-42.8003	38.2844
0.05	60.8955	94.2643	-40.2499	-47.5323	-25.6889	-78.5697	-41.4302	-64.2032	-36.2983	17.7752	-53.1441	-25.1112	-133.697	-27.001	49.0786	-38.7907	25.7426	-93.9131	65.2179	83.5475	-47.1576	-33.3038	44.5767
0.051	72.9817	101.957	-33.9081	-44.673	-22.0864	-77.7556	-38.3649	-64.8395	-30.5776	17.3642	-54.2884	-24.0985	-126.945	-22.8511	50.015	-40.8025	19.8709	-90.0556	67.6663	89.0964	-47.772	-24.9845	50.4411
0.052	84.0572	106.232	-33.5023	-38.7791	-23.6843	-78.1213	-34.8025	-66.1246	-26.4117	13.3646	-53.7754	-22.6364	-121.116	-16.6645	50.0884	-42.0806	13.6602	-87.1636	71.4947	93.9507	-47.0016	-18.424	57.1039
0.053	93.528	105.085	-36.3788	-34.4293	-26.7301	-77.7975	-27.627	-68.916	-22.4482	10.3543	-53.1166	-20.9546	-115.147	-11.2255	49.3084	-41.2233	6.11038	-81.4069	81.0421	98.3124	-42.2924	-12.4623	64.2853
0.054	97.7994	99.5818	-38.5633	-33.3157	-29.2631	-77.3078	-22.1014	-70.5844	-18.886	9.9079	-52.3991	-18.447	-107.424	-6.51821	48.6801	-40.6994	-2.47897	-75.5699	92.7918	103.174	-40.7315	-7.05241	68.7026
0.055	93.8782	91.6454	-43.0017	-34.6175	-31.0727	-75.784	-20.2359	-70.5211	-17.5246	9.2973	-49.6876	-15.9719	-99.4372	-1.60722	45.5787	-43.174	-11.0512	-72.0188	104.81	109.158	-38.4403	-0.217971	71.8698
0.056	84.911	83.2559	-44.8727	-35.9255	-33.6217	-74.3685	-18.68	-69.4892	-14.6968	11.234	-47.7678	-13.9361	-89.954	1.61913	41.3142	-43.8983	-21.2536	-70.716	115.532	117.184	-36.6868	5.0085	74.1016
0.057	71.4403	76.4209	-43.5358	-38.3303	-34.9412	-71.7772	-23.4976	-66.0371	-13.7404	13.122	-46.6574	-14.3776	-80.4151	5.56161	38.0565	-44.7709	-30.2952	-71.488	121.89	124.181	-39.2877	8.06841	74.5971
0.058	56.7941	71.6877	-40.4606	-42.8784	-30.706	-69.0064	-29.5046	-61.7619	-14.391	9.77288	-47.834	-17.1068	-70.7469	8.04793	35.205	-46.5465	-36.0177	-71.8879	123.146	131.143	-40.8842	7.6657	73.8386
0.059	46.7166	69.2757	-33.0442	-47.0356	-25.9795	-67.6741	-30.4915	-59.4505	-14.2357	2.07242	-50.3431	-20.1181	-62.0018	7.9327	31.0931	-46.4399	-39.9267	-72.225	118.771	135.586	-43.645	5.52501	71.4683
0.06	40.4697	69.2746	-24.9066	-49.7429	-21.4106	-66.3578	-31.8755	-58.2164	-15.2999	-6.84616	-51.79	-24.0516	-54.671	6.97037	25.7722	-46.8017	-40.5856	-71.8055	112.633	137.57	-45.564	4.29965	69.4042
0.061	37.9515	70.6405	-16.2438	-49.2758	-18.1951	-68.3848	-32.6299	-59.0475	-18.858	-16.9268	-54.4071	-26.6713	-47.1696	5.22323	23.3094	-46.638	-40.1079	-70.8664	108.444	138.594	-45.0921	2.76275	69.5187
0.062	39.7198	71.333	-9.20213	-44.6371	-16.0109	-69.6304	-33.3933	-59.5322	-20.9387	-24.4921	-56.034	-27.5602	-42.2725	3.77537	22.7986	-45.6406	-39.7395	-68.804	106.481	137.861	-44.6839	1.99982	69.1543
0.063	43.6147	69.9959	-4.02198	-38.4213	-15.5662	-67.9862	-32.5354	-60.4482	-22.2185	-27.8295	-56.3585	-28.1449	-39.1105	2.69708	21.3858	-44.4997	-40.9245	-64.4711	108.248	136.62	-42.85	2.23895	70.0273
0.064	44.1031	65.0055	-4.26059	-33.5476	-19.1033	-67.6467	-31.4472	-60.8649	-22.6584	-26.3546	-55.0217	-27.2279	-37.1342	2.85817	20.3229	-44.8772	-40.3242	-60.8236	114.203	133.67	-39.8811	4.81908	72.5133
0.065	37.9245	55.3332	-5.4301	-31.2521	-23.9925	-65.6444	-31.7309	-60.2041	-19.9293	-22.6841	-53.1728	-25.6024	-35.7146	2.26204	19.4413	-43.8167	-38.7886	-57.5366	118.788	132.33	-37.4286	7.50201	72.7859
0.066	23.8598	43.1271	-6.37645	-29.6202	-25.5429	-63.1417	-30.7548	-60.0578	-17.9003	-16.3891	-49.3144	-23.3835	-33.8343	1.88678	18.6011	-40.5	-41.5039	-56.8863	121.029	133.65	-35.4676	8.52886	72.3002
0.067	3.4272	31.3643	-8.46352	-30.4717	-23.3537	-60.926	-31.8537	-57.9025	-15.1801	-8.26769	-45.2826	-21.1929	-31.7398	0.365936	16.8917	-39.9833	-43.1706	-60.8405	120.758	134.373	-35.2599	7.37765	72.321
0.068	-18.3509	24.3541	-4.21867	-31.6986	-21.2704	-57.9276	-34.99	-55.1271	-12.343	-4.52066	-42.7	-20.6428	-29.4387	-4.01852	11.3956	-38.5841	-43.0125	-63.0243	112.572	134.556	-37.3183	3.55561	71.5021
0.069	-35.6297	21.1624	3.35024	-29.9221	-17.2095	-54.7133	-37.4059	-51.2222	-10.5097	-6.43802	-39.0873	-21.7421	-27.4971	-7.12923	8.69495	-37.3033	-42.6729	-66.6705	97.8315	133.35	-40.2282	-0.724691	70.5504
0.07	-45.4915	22.6885	10.2553	-28.793	-12.5083	-51.9042	-38.7989	-46.6562	-11.7367	-13.9593	-40.0047	-23.9845	-25.8895	-11.5419	7.7723	-35.1832	-38.4553	-71.9121	82.6351	130.783	-42.3321	-7.57414	70.5406
0.071	-46.8693	27.9298	18.7461	-26.1617	-7.75223	-49.8911	-39.9983	-41.7652	-15.087	-25.979	-43.1634	-26.9233	-24.6981	-17.0918	6.33614	-31.8175	-31.498	-73.3564	68.1155	127.819	-44.5827	-12.7014	68.7195
0.072	-39.6299	35.2686	26.8743	-19.4136	-1.77149	-50.0097	-39.0521	-37.4506	-18.8132	-37.0737	-44.4206	-28.2755	-23.8596	-20.5129	9.74345	-29.6813	-24.7546	-70.8202	56.8866	125.029	-44.6689	-13.9731	66.3185
0.073	-27.4871	43.7464	33.1654	-12.4973	4.02312	-49.7792	-35.7013	-36.0832	-23.3063	-45.0115	-45.5225	-28.5422	-23.5441	-21.6807	12.6038	-27.1038	-18.438	-68.6413	52.9325	122.003	-42.8979	-14.6057	63.9507
0.074	-14.2126	46.7808	34.2293	-7.22998	9.41977	-48.0349	-30.7482	-35.5937	-25.6802	-46.6296	-46.6478	-28.0977	-24.5454	-20.6544	15.7203	-28.3918	-13.6706	-65.157	56.8314	118.15	-40.6913	-12.6254	63.3599
0.075	-3.72081	43.2085	32.2754	-0.578703	11.4121	-47.7945	-25.827	-35.8066	-26.4266	-41.4969	-45.7701	-27.1338	-27.9033	-19.072	22.0148	-28.4136	-10.5403	-58.4255	68.3923	114.477	-37.7349	-10.1212	63.8791
0.076	0.290485	34.6873	29.0968	4.568	10.6562	-45.5897	-20.1361	-36.2519	-21.8074	-36.3769	-43.3757	-25.7996	-30.7376	-18.1874	27.8111	-26.6488	-9.58646	-55.1717	84.4491	111.655	-35.6898	-7.61332	64.2754
0.077	-4.90701	22.6676	25.5463	7.07665	10.7818	-42.2136	-16.3311	-35.8135	-14.9131	-27.8423	-41.1083	-24.5145	-32.9378	-16.6359	30.5589	-28.5504	-10.235	-52.2058	99.9632	109.235	-35.104	-4.62446	66.0421
0.078	-17.2964	11.3731	25.5825	7.08778	10.132	-40.8245	-15.3204	-34.7816	-9.71311	-17.6699	-40.0058	-25.8295	-35.5926	-15.7668	30.9197	-27.9997	-11.0104	-51.6869	109.085	106.881	-35.43	-3.49117	65.7568
0.079	-32.9673	1.51441	28.8411	6.3194	11.9506	-38.7005	-16.6411	-31.7092	-3.00218	-10.633	-38.649	-26.8256	-37.3309	-17.429	29.4524	-27.5406	-10.9379	-52.4998	110.115	104.829	-36.4437	-5.11132	64.6938
0.08	-46.5452	-6.35377	32.8929	4.48865	14.8296	-35.8713	-20.2878	-27.2969	-0.633873	-6.43789	-37.3232	-25.3247	-37.6071	-20.8064	26.6875	-26.1629	-12.2074	-54.1406	103.4	102.681	-37.7238	-7.02857	60.2913
0.081	-54.7592	-11.199	39.9888	3.15166	16.2359	-33.4308	-21.9925	-24.0369	1.31154	-7.65651	-36.9386	-25.7326	-35.9897	-26.9748	24.2959	-22.7136	-12.3247	-56.5253	90.7457	100.831	-38.2836	-9.56606	54.9225
0.082	-57.5173	-11.1619	44.4814	5.89212	20.1181	-30.4001	-22.194	-21.1599	2.90548	-9.80159	-38.0504	-26.6159	-33.1146	-34.1643	22.585	-20.3723	-8.9595	-58.184	75.404	97.3485	-38.5105	-13.0613	49.9441
0.083	-54.0824	-9.72678	48.4988	9.05282	21.9702	-28.4598	-18.4823	-18.2046	3.01336	-10.5588	-39.7941	-25.9441	-29.5917	-40.8281	21.8284	-15.8861	-6.01566	-59.8231	62.0436	92.7561	-37.7801	-15.8741	44.1126
0.084	-45.476	-7.16758	55.1115	11.4828	24.7222	-27.3986	-12.2739	-15.3787	3.5493	-12.5928	-38.8505	-25.2486	-26.4325	-44.3496	21.6009	-11.9863	-2.7236	-56.2054	51.0957	88.2678	-37.6286	-15.2555	41.8705
0.085	-36.3933	-3.56916	55.5827	14.4956	30.3028	-24.887	-7.01437	-13.5586	4.44232	-10.6792	-36.8744	-20.7705	-23.4208	-44.5504	22.7462	-8.55838	3.66924	-51.1343	41.2785	83.6006	-37.4896	-11.8701	40.5039
0.086	-26.3859	-3.60387	58.4044	20.452	33.4898	-23.9039	-1.84716	-12.1247	5.2056	-7.37337	-33.4133	-17.4522	-20.3015	-43.1989	26.1582	-4.18366	7.28121	-43.6873	38.6492	79.5808	-33.9383	-7.07221	39.7052
0.087	-16.958	-2.30109	60.1784	26.5835	40.2806	-19.5597	6.04622	-10.6968	6.67173	-3.792	-29.8653	-15.5808	-18.4047	-41.504	30.0582	-2.03572	8.98679	-35.7172	41.4229	71.4474	-30.6263	-3.50161	38.6945
0.088	-11.07	-0.814815	61.308	29.5349	45.6955	-14.663	13.3597	-10.0676	12.5436	3.13226	-25.4823	-13.2562	-16.8593	-39.3041	36.056	1.60257	11.5138	-31.5832	45.592	65.151	-28.6592	-2.59415	38.0839
0.089	-7.0417	-0.794422	62.3354	31.9315	48.89	-9.77396	17.3097	-9.6362	20.8101	8.71608	-19.4123	-8.41676	-15.2443	-38.0989	41.9459	5.22563	14.0192	-26.3852	52.1765	64.6763	-26.4045	1.72719	38.9259
0.09	-5.19944	0.109997	63.2334	34.7707	53.8688	-3.08703	21.7293	-8.37066	28.5204	14.0864	-15.9529	-4.29942	-14.4505	-37.41	45.1554	7.19703	18.4731	-22.0315	56.0778	64.3694	-23.6095	4.9248	39.326
0.091	-3.48663	2.75051	67.0009	37.7337	57.4393	-0.353694	22.7097	-6.02905	33.8557	17.5536	-14.0975	-1.94377	-15.0457	-36.1079	49.6233	9.74034	18.8879	-21.5567	57.8392	64.0809	-19.9282	7.11064	40.9474
0.092	-1.92813	7.49896	71.1198	40.2602	60.5594	3.77896	24.0355	-3.89909	40.5572	20.1566	-11.8937	0.125635	-15.0119	-36.0939	55.2014	13.8307	21.2224	-21.8212	59.3183	62.9861	-18.4425	9.76554	42.0185
0.093	2.29588	14.2575	77.9497	42.2817	63.4006	8.35911	26.2022	-0.488211	45.023	23.0715	-10.5626	2.29077	-14.0538	-35.8286	60.4353	16.9517	23.9655	-21.8763	58.569	62.1355	-18.3463	9.12125	41.6896
0.094	8.7227	21.8927	82.1011	44.8455	64.5903	11.8901	26.9194	2.9399	47.0618	24.8682	-9.51614	4.7303	-12.4802	-35.6794	62.6435	18.7187	25.0783	-22.3562	56.7678	61.38	-18.8797	11.2896	41.4139
0.095	17.3884	27.3763	85.8564	48.1419	62.9741	15.611	29.3787	5.90227	50.3589	26.7782	-7.02795	7.35066	-10.3621	-34.4071	66.8108	21.2552	28.8599	-19.2169	54.2658	59.7025	-17.2113	13.0163	41.7167
0.096	26.6171	32.7498	87.2613	52.4354	64.5198	18.654	33.9773	9.37849	51.254	30.9594	-4.84518	10.8139	-8.66545	-31.6618	72.3345	22.1255	31.7888	-14.9991	54.9579	58.6683	-13.8834	15.2584	41.8324
0.097	35.6749	37.6321	89.6885	57.7026	67.2821	21.6452	39.9218	11.682	49.2346	37.8695	-3.22043	13.1778	-5.2278	-27.9059	77.145	23.7684	34.7371	-10.3817	58.8773	58.1428	-11.2328	19.9015	44.3279
0.098	44.8705	40.1963	94.2469	62.9136	68.7728	24.8128	45.1923	14.0681	50.5854	44.9206	0.585513	15.6908	-0.183827	-23.2748	82.27	25.8195	38.6136	-4.50331	64.8215	58.0436	-8.23515	26.1282	48.8546
0.099	52.0784	41.3546	96.9391	66.5679	71.5161	28.3071	49.1813	18.0578	54.0653	55.6073	4.65056	18.1877	3.62933	-19.7637	86.4456	26.0629	40.3431	2.32635	73.6916	59.0338	-4.61634	33.7511	51.3002
0.1	57.1288	40.3772	98.386	70.2211	72.4786	32.6438	51.5375	20.014	55.5041	63.8152	8.21092	20.7565	7.40013	-14.7183	92.7665	26.139	42.3611	11.9282	83.2987	61.3926	-1.81581	39.8219	52.8113
0.101	59.1129	41.123	97.0248	75.145	73.9178	37.9404	54.7105	21.0358	59.8022	69.2052	11.1476	23.0448	11.6815	-9.23734	96.7407	27.8607	45.5387	16.8693	92.5048	63.473	0.97961	44.9067	52.9587
0.102	61.1292	41.2821	97.0126	77.3137	74.5563	42.125	55.4467	22.4801	64.4709	76.0115	11.8302	25.2929	15.4606	-5.78745	100.229	29.1477	46.6286	19.4512	99.1583	65.6246	4.48733	48.5447	53.2361
0.103	62.4473	42.0696	96.6011	75.9846	74.9821	46.9232	54.0687	24.2241	69.5528	79.8577	14.1014	29.2629	18.7893	-3.01682	104.025	30.9565	47.7215	22.1737	102.682	67.9429	5.79055	51.4069	54.8223
0.104	61.8894	45.4759	95.5021	74.684	77.747	50.4711	55.5296	27.2496	74.8305	83.943	16.1131	30.3479	22.4442	-1.48885	105.223	32.0078	50.3978	24.9025	103.185	67.958	8.00414	54.2015	56.0586
0.105	62.3009	49.8366	97.8806	76.8674	79.2609	52.9056	55.0895	29.3242	77.7683	85.294	16.916	31.4171	24.8793	-0.47169	107.595	33.2316	52.6463	28.4924	101.854	67.054	10.423	58.4021	56.7813
0.106	64.6455	55.2973	98.7053	77.2651	80.2693	56.0741	53.9258	32.6745	80.0636	85.2697	18.7052	36.2105	26.8681	0.832199	109.516	34.6186	53.5946	29.9756	99.9823	65.82	12.3986	61.7657	58.1763
0.107	69.4986	60.0821	100.293	76.1572	80.5632	58.7203	54.6571	36.9614	80.7568	86.7906	21.6504	39.3611	30.0888	3.34153	110.646	34.1865	54.2139	29.6818	94.4626	64.3365	13.9774	65.2597	59.4031
0.108	75.1082	65.8791	103.433	76.2495	78.7853	62.6078	56.6628	40.4101	81.2046	87.3446	22.7365	41.2988	33.1263	5.51642	111.371	35.3994	57.1141	30.7001	92.0546	63.1176	16.8389	69.8169	60.777
0.109	81.9073	69.6411	104.42	76.8538	78.1759	65.5456	61.4728	44.06	80.9119	87.5483	23.3513	44.5536	37.135	7.30526	113.006	35.9886	59.9226	34.1902	91.1976	62.0375	20.0172	74.4359	61.292
0.11	88.8734	71.1897	103.718	79.0855	76.2915	66.0232	65.4321	47.8452	80.7318	89.7243	24.2667	47.3808	40.6393	10.5613	116.309	37.3895	61.0695	39.0961	90.7779	60.7218	21.0795	78.8095	60.5107
0.111	94.429	70.8725	101.131	79.541	76.206	68.42	67.3648	50.8809	80.224	93.171	26.8806	47.07	43.6427	14.2687	118.937	37.3365	61.0327	43.0587	94.692	60.3051	21.1445	81.6219	61.1501
0.112	98.7465	66.8792	96.1853	79.8109	74.8388	70.9803	68.6293	54.0526	81.1375	97.8195	28.6396	48.1893	47.1729	17.8443	121.657	35.3549	60.4689	46.5042	99.2436	59.6906	23.5353	85.7941	61.5889
0.113	101.02	62.7537	93.0334	80.9871	72.2573	72.7415	70.7186	56.2097	84.2868	101.5	29.3594	50.6076	49.0352	21.3709	123.891	35.8538	62.8458	51.0106	104.625	58.6742	24.8213	90.541	61.6617
0.114	99.8767	57.6409	91.5025	78.9325	72.6486	75.6957	72.0154	58.3107	85.0214	102.309	31.9194	51.226	53.0987	23.2091	126.224	35.5141	64.23	55.5332	108.656	58.5571	25.5237	92.9713	63.1886
0.115	96.4921	52.1466	91.066	77.3799	69.7988	78.6083	71.0219	60.7088	87.2002	103.894	34.6674	54.1999	57.4326	24.4989	126.868	34.4149	65.9736	58.0237	108.709	58.2045	27.7613	93.952	64.1891
0.116	92.5361	50.5799	90.4312	74.7707	68.6366	80.2645	68.9029	62.3327	91.6496	103.523	36.9419	55.4701	61.2175	25.9014	125.022	32.6374	68.0268	59.5621	106.447	57.4822	28.8772	95.7813	64.7114
0.117	88.2023	49.9378	88.4999	72.4663	71.0502	82.172	66.7915	63.2211	93.6605	100.594	37.4985	55.7643	66.3247	27.3149	121.264	31.388	67.556	62.1626	101.543	55.9815	31.0508	97.8185	64.0952
0.118	85.5395	50.8923	89.6036	70.7163	68.4927	83.1142	64.7207	63.8469	95.3524	97.2121	38.0701	58.8588	69.0659	29.2901	119.236	33.1873	66.2588	62.3773	93.5107	52.878	33.7388	100.176	62.397
0.119	83.9129	55.338	90.1785	66.4554	65.977	83.1423	63.6155	65.985	94.0016	94.3933	40.0211	59.8625	72.5672	29.6697	118.809	33.007	65.9429	63.3724	84.8714	48.4192	33.5019	102.947	60.8537
0.12	83.4014	57.9824	87.7027	65.5194	64.2405	83.892	62.8714	66.09	91.3008	91.7063	39.9895	61.8056	76.1904	29.8421	117.401	30.519	66.3364	65.6507	78.1223	43.3657	35.5178	104.676	58.5241
0.121	85.0786	60.644	85.8372	65.0965	59.764	84.4653	62.7436	66.0448	88.3312	91.8558	40.4027	64.6929	78.334	30.2861	116.992	29.9926	68.031	66.1786	73.0754	38.339	38.9576	107.634	58.7378
0.122	87.1934	62.002	83.0965	65.8298	56.5451	86.2998	62.6473	68.1021	85.4331	91.3374	42.1007	65.988	81.033	29.6387	115.979	31.91	69.6383	68.2865	70.9734	34.7906	39.7156	111.803	57.4307
0.123	89.0343	59.9323	79.6155	66.2568	53.7494	88.0252	64.4447	69.1763	84.8028	89.1529	42.3339	66.998	84.0559	30.1646	115.201	32.8305	72.5638	71.0517	69.8792	32.6205	42.1176	112.885	53.446
0.124	89.5068	56.2646	75.7188	64.4871	50.7552	89.7676	66.932	68.7533	80.3953	88.4821	43.024	65.9756	86.9742	31.2033	113.041	32.6869	74.7402	73.2103	72.641	31.3638	45.5331	112.839	52.1199
0.125	89.624	50.7559	68.5858	64.2967	47.8537	90.8155	68.7815	69.0058	78.1896	86.5722	44.4307	66.1233	87.4707	32.3457	110.066	33.0459	73.487	76.3626	76.8524	31.4216	45.3963	114.525	50.8804
0.126	88.9939	45.2832	64.356	61.3974	46.7049	90.5598	69.9508	69.2154	80.0569	87.3083	45.5492	66.4772	89.1257	33.3968	108.63	33.1945	74.6301	77.4593	77.1	30.9672	44.5583	115.973	48.7597
0.127	86.1296	38.9908	61.2516	57.1725	46.5386	90.7264	67.8879	68.4799	79.69	86.0137	46.5276	66.2325	91.3865	34.5344	107.906	33.2401	76.145	79.6062	75.9883	30.2661	45.0239	115.954	45.699
0.128	82.189	32.8507	58.5524	54.5354	45.0953	90.5476	64.8456	67.7436	80.6681	83.0927	48.0111	66.2006	91.4211	34.691	105.804	34.2916	75.1845	81.827	74.0963	28.622	44.5708	116.309	42.8647
0.129	77.5327	29.6154	58.393	51.76	45.5404	90.1813	61.0114	68.3479	79.79	81.1661	49.2031	63.9996	93.4053	34.2232	101.752	35.7124	76.0537	81.759	69.9396	27.0818	43.4035	116.726	41.6625
0.13	72.6174	29.6403	57.6122	48.265	45.0633	90.229	57.9467	69.0801	79.3452	76.2832	47.4824	63.3674	93.9443	35.3212	97.888	36.1467	76.9186	80.6806	62.8229	25.0028	43.067	115.714	40.3588
0.131	69.173	32.0235	55.3593	46.0769	44.0636	90.8677	55.9222	68.8364	78.4516	71.9214	45.5132	62.9835	94.735	36.202	92.9935	36.1152	78.1511	80.0636	55.6298	21.816	43.9631	115.141	38.3218
0.132	66.8295	33.8511	52.9153	43.776	42.8105	90.5523	53.2959	69.2129	75.8543	67.1449	45.7747	62.5423	96.7456	37.3304	87.2372	35.6992	78.1029	81.8276	46.9626	17.2041	44.4184	114.324	36.2949
0.133	64.6975	35.6977	50.6817	40.5058	39.6064	90.1343	52.3261	69.5501	74.9904	63.4262	45.3322	62.1175	97.3761	37.2051	83.4237	34.7047	78.5077	80.4992	38.0308	10.8516	45.4443	115.176	32.4805
0.134	64.1998	36.9314	46.3645	39.8783	35.5469	90.2827	51.0138	68.7668	71.2743	62.0716	44.9008	61.359	99.3998	36.7409	79.9834	34.748	78.7347	79.7718	31.0618	4.34636	44.5653	116.593	28.1427
0.135	64.1755	35.5154	43.8353	40.3638	32.1686	89.6784	49.1952	67.3231	69.2175	60.4609	44.6115	60.8041	99.955	38.1694	76.9077	35.7801	78.6595	82.0752	26.6399	-3.67491	43.4131	116.472	24.5083
0.136	63.2988	31.8291	41.2751	39.3247	28.8196	89.4347	48.0194	65.9206	66.3161	59.2469	43.9236	59.9597	100.629	38.6809	73.325	35.5669	80.848	82.9461	25.2045	-10.7002	44.1647	115.46	21.4371
0.137	62.1831	26.6857	34.329	37.1238	24.2323	88.9902	48.1358	64.4811	62.8502	58.1016	41.6764	59.6728	100.934	38.6743	69.5598	33.6568	80.6898	84.0764	25.1715	-16.4209	43.2352	114.068	19.297
0.138	59.6598	19.5902	28.5003	34.3836	20.4303	87.5693	47.8955	64.3089	59.2753	54.5033	40.6005	57.6124	100.793	39.5901	64.4443	32.5269	81.2014	86.3119	27.1788	-20.3034	44.6177	112.371	17.3146
0.139	56.604	11.6196	25.6081	30.8298	17.1993	87.754	46.2322	63.3944	55.8132	51.4739	41.9229	56.1444	100.415	39.4532	58.7825	32.5195	80.6429	86.5333	28.1646	-20.7797	45.2837	109.853	14.7876
0.14	52.7349	3.58233	20.3544	28.0918	14.7657	88.3447	44.3974	60.6531	55.1693	48.0122	42.225	55.5204	99.5139	37.4487	54.3913	32.8331	78.5319	86.1135	28.8893	-22.4796	44.9465	107.168	12.922
0.141	44.6232	-1.57248	17.9083	25.6857	12.7259	87.706	42.5519	58.2411	54.2301	42.792	41.4938	53.3637	98.7786	36.207	47.3173	32.8054	78.9786	83.7862	27.4908	-24.0978	46.1781	104.172	11.0021
0.142	37.0268	-5.60199	16.5111	21.2666	11.0692	87.4612	40.0723	55.8164	52.6128	37.981	40.2832	51.9363	97.286	35.9444	41.5575	33.6095	78.194	81.4813	22.9495	-27.2493	45.9066	101.868	7.18022
0.143	32.3515	-7.71487	13.0343	17.5619	11.2448	86.1793	39.4214	52.898	51.8229	33.3136	38.1609	50.5564	96.5987	34.4472	37.4183	33.8238	76.041	79.6715	15.9465	-31.3683	46.5375	100.057	4.69488
0.144	28.3689	-7.0643	11.6628	14.0681	11.0169	83.7639	36.6979	49.9012	51.1446	27.3695	36.2458	48.4454	96.9322	32.2553	32.4182	34.9627	75.5376	77.7881	5.46181	-35.6569	45.0685	97.3888	3.81649
0.145	23.4613	-6.36566	7.49754	11.1534	7.20834	81.9039	32.4492	49.9358	48.1801	20.5436	33.7515	46.5949	95.7234	31.0937	27.6976	35.1556	75.8589	76.3281	-4.69444	-42.2292	43.369	95.3764	0.455444
0.146	19.8145	-3.68304	5.94429	9.88931	3.98327	79.5081	30.4545	49.0356	46.0781	15.2204	31.8872	45.3448	94.4181	31.4365	20.8181	34.9588	77.4168	73.6175	-11.881	-48.3022	41.6409	94.875	-1.79792
0.147	18.5496	-4.93015	3.92109	7.32762	-1.09219	77.207	28.4388	47.1574	42.2332	9.96532	30.575	42.1719	94.1724	30.7843	16.2753	36.1389	78.337	73.1563	-18.5169	-55.6971	39.6214	92.1943	-4.68172
0.148	16.5308	-6.87768	-2.29927	4.7406	-5.7616	75.1945	26.995	46.3811	36.3631	5.53541	28.0695	40.1575	92.7838	30.8653	12.2756	35.5428	78.7241	72.7919	-25.0295	-62.2908	37.7116	87.5281	-8.29803
0.149	14.3584	-9.52362	-6.19239	1.86312	-9.24815	72.8432	27.017	44.8256	30.9878	0.447443	26.6725	38.2089	92.2938	31.0477	6.71731	34.7102	79.8279	72.3353	-28.4561	-68.2718	35.9172	84.5601	-11.3429
0.15	13.107	-15.0214	-11.8199	-0.211757	-12.8446	71.2252	27.9285	43.5535	28.051	-4.49621	25.9218	35.8828	91.3058	29.6727	1.5055	34.8605	79.7698	70.9202	-29.112	-74.2895	35.0664	80.6676	-15.5736
0.151	11.1127	-21.6014	-17.4228	-2.65454	-13.6581	68.9095	28.4534	40.84	23.8376	-6.99257	24.4731	33.4189	89.0981	29.0752	-4.05306	34.8055	77.3738	69.244	-28.8446	-77.7055	36.0702	77.5621	-18.83
0.152	6.42727	-29.757	-23.144	-5.81884	-15.7485	66.9168	27.2164	39.4684	18.9313	-8.50515	23.3821	30.4557	86.2579	27.0178	-10.4012	33.63	77.2228	66.5793	-28.1005	-79.6162	35.4477	73.4141	-23.2637
0.153	1.3464	-37.1642	-26.5338	-7.54907	-16.8996	64.8153	22.8192	37.9331	13.6045	-11.6205	20.1227	28.1934	82.7335	25.6195	-16.3885	33.318	78.0165	62.5335	-28.7128	-80.2613	34.4197	67.3704	-25.2498
0.154	-2.27161	-41.7478	-27.7991	-10.7518	-18.6673	62.6025	20.0375	36.1489	8.06999	-15.8938	16.5998	25.9041	79.4635	23.8983	-21.9279	34.4356	75.1268	60.2956	-30.7541	-80.92	33.4783	63.4562	-24.5301
0.155	-7.04101	-44.1957	-30.3555	-12.3468	-21.6266	60.6194	18.4846	35.4715	6.07041	-19.5888	14.2474	24.3491	76.6316	20.1473	-27.1243	33.6583	72.9431	56.9313	-33.453	-81.7866	31.0812	58.9214	-24.8842
0.156	-11.7789	-45.4939	-30.9203	-13.3285	-23.4333	58.9492	15.5259	33.1035	4.35176	-22.9181	13.4239	22.0336	73.0564	17.4975	-30.4478	33.847	70.8229	54.396	-35.5123	-83.5539	30.2778	55.6749	-25.2699
0.157	-15.169	-43.6151	-32.7243	-16.1281	-23.8419	57.2877	12.7579	32.0212	2.81927	-26.3909	13.6827	21.3657	69.8972	15.3797	-35.1272	34.1508	67.9843	52.0343	-39.1458	-85.957	29.5256	53.0413	-28.7182
0.158	-16.4958	-43.1813	-34.429	-17.7386	-23.0941	55.0295	10.9145	31.0277	0.817055	-30.0961	10.7056	19.1507	67.6266	14.6953	-40.5686	33.1814	67.4842	48.5703	-44.1525	-90.0018	28.5328	47.9046	-31.2829
0.159	-17.7768	-40.7228	-34.2316	-20.4223	-24.4205	52.4498	10.392	29.7791	-3.63608	-31.3712	9.431	16.0616	64.2109	14.407	-44.6024	33.0192	67.5381	46.0917	-47.7444	-93.9914	28.3048	42.4575	-32.1381
0.16	-19.5164	-39.7726	-35.0892	-23.6518	-25.6653	47.8782	9.59406	29.1351	-9.02859	-32.6835	8.44688	12.8167	61.8648	13.4326	-48.2099	31.3753	66.6688	43.023	-54.3591	-97.2654	27.0357	39.4711	-34.8142
0.161	-20.4022	-42.8725	-38.4794	-25.6134	-26.6171	43.996	8.02422	27.1167	-11.2758	-32.757	6.7879	9.02355	59.5817	13.4301	-53.4012	31.8854	66.7234	41.6581	-59.5946	-101.297	26.1166	36.4268	-38.5163
0.162	-21.9719	-45.0314	-44.9895	-26.025	-27.0875	40.2373	7.56937	25.1067	-15.9489	-33.6	4.91946	6.99099	55.9252	13.0909	-58.2321	32.4154	65.5395	40.6752	-61.8192	-103.215	25.903	34.1001	-40.4133
0.163	-23.6346	-49.8609	-49.6722	-25.5308	-29.3694	37.0006	4.95755	22.5707	-20.7482	-35.5504	2.08478	6.18604	52.5098	12.1801	-59.8508	30.8356	63.8732	37.5045	-63.0707	-104.431	24.679	31.3368	-39.5079
0.164	-26.0087	-55.349	-51.7013	-26.2454	-31.6483	34.6002	2.15114	20.5056	-22.9107	-34.8936	1.3013	5.14814	48.9185	10.7065	-63.9042	29.5257	61.0089	33.991	-61.3833	-105.119	25.1077	26.8797	-39.746
0.165	-29.6792	-59.9143	-51.5106	-26.6018	-31.4549	31.2006	0.79261	18.858	-25.9468	-35.4578	-0.411133	3.15706	45.4652	8.454	-67.6136	30.4159	59.1502	31.2951	-60.9339	-105.025	23.4919	22.188	-39.8608
0.166	-34.1515	-64.8262	-51.7555	-26.1926	-31.5513	28.8029	-1.10818	15.8595	-28.6599	-36.3365	-2.75197	0.94334	42.4064	5.11039	-71.0187	32.0804	59.3761	29.0819	-59.9874	-104.037	22.541	17.8135	-40.4691
0.167	-36.2315	-67.0342	-52.8188	-25.7762	-30.4512	26.3365	-3.03557	13.036	-29.9654	-37.9102	-3.56333	0.300974	37.9296	2.46914	-74.3242	32.8885	56.0619	27.8986	-59.054	-102.45	21.0408	13.1863	-40.4507
0.168	-38.6744	-67.9514	-53.3838	-26.6062	-30.8269	24.3206	-6.34537	11.089	-30.6465	-38.3334	-4.89501	-0.774146	33.9836	0.886851	-78.1844	32.6618	53.0967	25.7234	-59.3978	-101.497	19.0612	9.56793	-41.5824
0.169	-42.2762	-66.3795	-55.0228	-28.9409	-31.6728	23.8756	-8.80085	10.3813	-34.4096	-37.5184	-5.81899	-3.72216	30.9363	-1.20974	-82.2428	31.8509	50.8369	22.5193	-59.9678	-100.879	19.5698	6.05226	-42.0941
0.17	-42.0283	-62.0343	-54.445	-30.8279	-32.3479	21.8549	-11.9178	8.72036	-35.3626	-39.9996	-6.04316	-4.5005	27.6154	-3.07025	-82.3435	31.4572	50.2437	20.7641	-62.2988	-100.915	18.5092	0.444445	-41.7276
0.171	-41.5736	-59.8313	-54.6595	-29.9478	-35.1408	20.524	-12.1034	6.45848	-36.5801	-39.6665	-6.52313	-5.44874	23.3084	-4.22043	-85.163	29.9976	48.9632	18.8964	-66.6015	-102.306	17.6215	-1.76057	-43.4889
0.172	-41.878	-57.306	-54.1737	-30.0843	-35.6252	19.746	-11.0526	5.57114	-38.4136	-40.4651	-6.1562	-6.76415	18.7032	-5.43826	-89.0118	28.7147	45.8828	17.4521	-69.8543	-105.162	16.8664	-4.17525	-43.0667
0.173	-42.4649	-54.7879	-55.3031	-33.6919	-37.7009	16.3642	-13.1177	3.65389	-38.1356	-39.198	-7.12331	-7.42515	15.6287	-5.31494	-89.9717	28.8538	41.8333	13.4696	-71.2799	-107.898	16.9606	-7.03225	-42.9667
0.174	-42.4116	-55.2222	-54.8133	-35.5634	-39.0246	12.8845	-13.7599	1.49566	-41.5924	-38.6634	-7.23847	-8.72421	11.3083	-4.4575	-92.0062	28.1033	38.6327	11.7733	-72.8458	-109.601	17.5497	-8.48215	-42.7791
0.175	-40.2184	-56.3454	-52.66	-35.8434	-38.1719	10.3297	-13.8835	-0.123776	-44.4801	-40.0474	-7.07819	-9.24688	7.22116	-4.52865	-94.1685	27.1561	37.0789	11.032	-72.0328	-111.748	15.1469	-12.3189	-42.5289
0.176	-40.5772	-58.9378	-56.9148	-35.6894	-37.8398	6.60615	-13.7935	-2.63985	-47.407	-39.2941	-8.63838	-10.8926	3.72722	-5.04795	-95.5742	25.8089	34.4705	9.16324	-72.6892	-111.976	11.7282	-17.6281	-41.9721
0.177	-41.5698	-61.9381	-56.5674	-36.4814	-36.7279	3.66256	-13.2308	-4.49098	-50.0112	-40.5515	-8.53566	-12.7451	0.695105	-5.80252	-97.6738	23.8761	33.3534	9.3236	-72.3293	-109.982	8.76315	-22.9979	-41.5298
0.178	-41.8228	-65.0483	-55.3021	-37.4403	-37.0654	1.23523	-13.0133	-5.06364	-50.8664	-41.4585	-10.9208	-14.735	-2.09965	-5.47401	-98.8541	23.2235	30.9346	6.15602	-71.0322	-108.701	7.8622	-26.521	-39.8047
0.179	-42.9898	-67.1032	-55.9806	-37.1306	-36.2915	-0.696276	-14.6482	-6.08222	-51.0784	-42.3508	-11.847	-15.3126	-4.42209	-6.19927	-99.1026	21.8956	26.6767	3.2269	-70.7409	-106.624	7.43634	-29.9536	-38.0606
0.18	-44.0366	-68.5633	-54.2842	-37.4046	-35.2109	-1.94804	-16.7104	-8.1936	-52.4246	-43.5047	-11.7705	-17.108	-6.56884	-7.93707	-99.6904	20.0409	23.6085	1.64282	-69.9319	-104.49	8.05254	-31.3392	-36.582
0.181	-46.7148	-70.0436	-53.4018	-37.9168	-34.108	-5.18604	-17.0872	-9.50052	-54.5856	-44.7358	-13.4911	-20.48	-9.35613	-8.36519	-100.848	19.9914	20.6734	-0.502698	-68.007	-101.317	8.43993	-32.006	-35.861
0.182	-48.2418	-68.8183	-49.4551	-36.66	-32.92	-6.12966	-17.9827	-9.29397	-54.5645	-45.8055	-14.1205	-21.2325	-11.9624	-8.78311	-101.586	18.6635	18.1539	-2.89576	-64.951	-97.1	7.75245	-34.6793	-34.658
0.183	-48.3159	-64.9676	-46.6652	-34.9208	-31.6868	-7.56532	-18.4486	-8.75408	-53.2541	-45.6009	-15.503	-21.1148	-14.6689	-7.97159	-99.4137	17.8856	16.9938	-3.8527	-64.2429	-95.3107	6.09741	-34.8322	-33.8086
0.184	-48.6554	-60.1649	-47.8664	-36.0845	-30.8	-10.5882	-18.7091	-9.38443	-52.2109	-44.5865	-14.0729	-20.9566	-17.3	-6.47317	-98.5934	17.1687	14.9158	-6.01266	-65.1015	-94.3374	3.21775	-35.3781	-35.8684
0.185	-49.2103	-56.597	-48.8479	-35.3078	-29.9264	-11.0875	-21.658	-9.61345	-49.5215	-43.1304	-13.8647	-21.6789	-19.6396	-5.00254	-99.4773	15.8462	12.5585	-9.89219	-68.5233	-93.9155	3.61079	-37.8811	-36.0052
0.186	-50.4831	-54.2399	-49.6604	-33.3096	-29.4833	-12.2082	-22.6708	-9.09805	-49.443	-42.4457	-13.8432	-22.264	-21.333	-3.41771	-99.2891	14.8486	10.6513	-9.52627	-70.7656	-93.411	2.5344	-39.5474	-37.0645
0.187	-50.0407	-52.0872	-50.855	-34.4647	-31.3399	-12.0423	-20.4477	-9.70018	-51.0357	-43.1883	-12.6886	-22.5575	-23.8299	-3.03195	-98.3329	14.5294	6.86144	-10.2052	-71.1099	-93.7455	1.42101	-40.3737	-36.703
0.188	-49.486	-50.9555	-50.9055	-34.6693	-31.2091	-12.6285	-18.3872	-9.99938	-50.8978	-41.5133	-13.3422	-22.9841	-26.5105	-2.47424	-96.6346	13.6365	4.44969	-12.7779	-71.4504	-94.4186	2.84935	-41.1568	-36.0411
0.189	-49.1039	-51.3133	-50.8441	-33.7681	-30.4732	-14.0231	-16.5005	-9.36438	-51.21	-40.6584	-12.8566	-22.9862	-28.0278	-2.49415	-93.1221	11.0002	1.7334	-11.7243	-68.8842	-94.106	3.06736	-42.4018	-36.1988
0.19	-46.8989	-51.5856	-51.4374	-35.7298	-30.4303	-14.4222	-16.856	-9.10625	-49.3205	-40.3361	-12.8205	-23.1984	-30.9746	-2.7978	-91.915	9.98061	-2.73842	-12.0012	-67.7248	-93.9276	2.21538	-43.5622	-34.599
0.191	-46.0548	-53.0537	-49.8444	-38.1506	-29.9518	-15.9579	-18.7905	-10.9907	-47.0611	-38.3304	-13.1907	-23.568	-33.5636	-2.66722	-91.4097	9.23568	-5.25114	-13.113	-66.3186	-93.45	2.41334	-45.5653	-33.9192
0.192	-46.4863	-56.0958	-50.3951	-36.4334	-27.7732	-17.8915	-18.3379	-11.9903	-47.0478	-36.7449	-11.9941	-23.933	-36.3116	-3.32795	-89.2494	7.79691	-8.61174	-13.8234	-63.9613	-91.7594	1.1577	-46.5724	-33.383
0.193	-46.5478	-57.5541	-49.8143	-35.2908	-26.631	-20.1871	-16.7373	-12.3498	-45.7604	-36.1375	-12.2323	-24.5168	-37.9943	-3.64675	-88.8527	7.96263	-13.2167	-16.0219	-63.2081	-89.2413	0.357622	-48.5466	-33.2336
0.194	-46.8524	-57.5236	-46.0488	-34.8452	-26.7864	-20.7896	-17.6185	-13.0273	-42.1988	-36.0807	-11.2758	-24.2857	-37.9972	-3.61646	-87.3891	6.58382	-16.6356	-16.2727	-61.062	-85.886	-1.50142	-51.011	-33.5927
0.195	-46.012	-55.5819	-44.6161	-34.7834	-28.2981	-21.1999	-17.0235	-13.1811	-41.0748	-35.0701	-10.2418	-23.394	-39.845	-4.45828	-85.8378	4.24995	-19.8174	-15.5504	-59.1961	-83.1543	-2.54286	-52.6359	-32.3999
0.196	-45.1126	-52.2007	-45.2143	-34.7513	-31.257	-22.4117	-16.2063	-13.026	-39.2779	-34.9915	-11.2946	-24.7202	-40.7044	-4.8502	-84.7389	5.80016	-21.7036	-17.8566	-56.8034	-80.2807	-2.59827	-53.7534	-33.8851
0.197	-45.0677	-48.5679	-44.8501	-33.9524	-30.0434	-23.4968	-16.5828	-12.2301	-37.7133	-35.3983	-10.775	-25.1678	-41.4041	-3.98108	-81.718	5.79541	-23.3909	-19.398	-55.3361	-77.8672	-3.16885	-54.7041	-33.827
0.198	-45.3839	-44.4593	-43.732	-34.4481	-28.1007	-24.3007	-16.6639	-12.97	-37.0251	-35.6822	-11.0167	-25.2	-42.8991	-2.29872	-78.7474	4.12625	-26.0084	-18.7148	-54.6706	-76.5314	-2.3066	-54.9697	-31.6518
0.199	-43.9028	-41.7095	-41.6152	-34.1009	-26.8708	-25.1917	-15.8244	-13.5741	-35.6928	-34.8951	-10.9924	-25.2249	-44.37	-1.19828	-75.1784	5.2885	-27.061	-18.9957	-54.9307	-74.596	-3.35561	-53.4951	-31.1609
0.2	-40.7442	-38.3777	-39.4724	-33.0791	-25.2031	-27.1537	-14.8345	-12.7598	-34.1748	-34.4674	-10.244	-26.0179	-45.3417	0.0448636	-73.106	4.55388	-29.7998	-18.6937	-57.2757	-74.6806	-3.57423	-53.5128	-30.0605
0.201	-39.6931	-36.1089	-37.6306	-31.0221	-25.6909	-27.5734	-14.6549	-12.9125	-34.0077	-32.3081	-10.5102	-28.2718	-45.7226	2.24303	-70.9821	2.96837	-32.3241	-20.2046	-57.6959	-75.2565	-3.48397	-53.8437	-29.2606
0.202	-38.6551	-35.2424	-37.1582	-29.8701	-25.668	-27.6542	-14.3848	-13.114	-34.6501	-29.7229	-9.78641	-26.7781	-46.08	3.5989	-68.149	2.10405	-34.9098	-21.2295	-55.4896	-75.3792	-3.61593	-54.012	-29.2436
0.203	-37.225	-35.7649	-36.4825	-30.8652	-24.2749	-28.2941	-13.7703	-13.7028	-35.1528	-30.7627	-9.38872	-26.851	-46.2266	3.80377	-64.3139	0.902584	-37.5797	-21.5304	-53.4112	-75.9207	-3.5572	-53.8572	-30.4517
0.204	-36.8732	-37.8557	-34.0219	-31.4095	-22.1281	-27.4569	-12.7826	-13.3505	-35.1528	-31.225	-9.85012	-27.93	-46.5757	2.27199	-61.067	-0.194649	-38.6125	-22.0438	-51.2982	-74.7143	-3.5101	-53.0252	-32.572
0.205	-36.8202	-37.6462	-33.3723	-30.5236	-20.3734	-26.7517	-11.0487	-13.9488	-31.8839	-30.9088	-9.34035	-28.195	-47.2515	1.39045	-59.043	-0.0461721	-40.7041	-19.5067	-47.2924	-72.8952	-2.30306	-53.5374	-31.999
0.206	-35.7998	-37.9516	-32.2951	-29.4846	-18.3824	-26.4311	-9.21349	-13.3758	-30.8331	-29.4395	-8.7097	-27.3865	-47.1514	0.245733	-57.8474	-0.618414	-41.9973	-20.5725	-43.3784	-70.5174	-1.7799	-53.734	-30.3217
0.207	-34.6477	-36.9911	-31.8051	-29.4336	-18.3163	-26.3617	-10.3049	-12.0565	-28.0798	-29.5838	-8.52086	-25.9297	-48.1924	-0.959476	-57.3985	-1.41462	-43.8339	-20.749	-40.3657	-67.5332	-2.80626	-53.0608	-30.8592
0.208	-34.0159	-34.8919	-28.4315	-28.1819	-19.4018	-27.894	-11.099	-11.5244	-26.5051	-28.96	-8.36455	-25.3495	-48.6044	-2.01164	-55.2365	-0.948499	-46.379	-19.0589	-37.4524	-65.5491	-3.59897	-52.1481	-29.7927
0.209	-34.2122	-33.2446	-25.9034	-27.2732	-18.5327	-29.3211	-10.1169	-11.1454	-26.1127	-28.3682	-9.17691	-25.3406	-48.1484	-2.2334	-54.3606	-0.973503	-48.8784	-19.3623	-34.64	-61.8274	-3.65562	-53.4364	-27.7741
0.21	-33.9285	-29.833	-26.0634	-26.3047	-16.7575	-30.7423	-11.0556	-12.4958	-25.1522	-29.4344	-9.0617	-24.9252	-47.4033	-2.26657	-53.4307	-0.52647	-50.2117	-18.5275	-32.7126	-57.2874	-3.71186	-54.7517	-27.3447
0.211	-32.6488	-27.2209	-23.1755	-24.3599	-16.4515	-30.8507	-12.3435	-11.4202	-25.5857	-28.6625	-7.94786	-23.7015	-47.7415	-1.81505	-52.0194	-1.2929	-51.4897	-18.9419	-33.9139	-54.9995	-3.08293	-54.3928	-27.3419
0.212	-32.9358	-23.3227	-27.1166	-23.569	-16.4228	-29.8807	-12.0113	-11.8326	-24.1291	-27.5656	-8.9348	-22.9716	-48.6092	-0.303225	-49.5671	-1.41541	-53.1226	-18.518	-34.6755	-53.1313	-3.96832	-54.5607	-26.6497
0.213	-31.8812	-20.4182	-27.7308	-22.9316	-14.8401	-29.058	-11.8118	-12.894	-25.3877	-24.0587	-8.02731	-22.0513	-48.081	1.66494	-47.0974	-2.52239	-54.1577	-16.7002	-34.9918	-50.8629	-3.38211	-53.4911	-24.5686
0.214	-31.0101	-19.0092	-25.4161	-22.3414	-13.9887	-27.9653	-9.57402	-12.3975	-23.4665	-22.4173	-7.46961	-21.9306	-47.8668	3.49451	-43.8119	-3.68222	-53.9505	-18.0945	-35.7292	-49.8607	-2.488	-54.6536	-22.9315
0.215	-30.096	-18.2391	-25.3906	-20.882	-12.6039	-28.755	-6.63846	-13.4296	-21.3516	-22.9	-8.19462	-22.7328	-47.521	3.34575	-40.5183	-2.99446	-53.512	-16.9031	-35.3451	-49.5117	-2.9273	-55.9327	-23.2615
0.216	-28.3833	-17.5809	-23.6239	-19.409	-11.2229	-29.8057	-7.17788	-13.2684	-23.1669	-22.456	-7.08818	-22.874	-46.3719	4.17502	-38.8311	-3.58861	-54.805	-17.1261	-35.2183	-49.1128	-2.07134	-56.3345	-23.9674
0.217	-26.9647	-16.4364	-24.0337	-18.5867	-10.2304	-30.8834	-8.39969	-12.7841	-21.9561	-21.3744	-6.90588	-22.3508	-44.8343	4.83167	-35.2748	-2.26174	-54.7216	-16.003	-34.6589	-48.4255	-3.45085	-57.815	-23.3533
0.218	-26.4041	-17.6832	-21.4086	-16.8227	-8.90248	-31.4234	-8.32351	-13.3623	-22.7496	-19.9885	-7.00024	-23.5218	-43.7352	5.02342	-33.4392	-3.00767	-54.7857	-14.6394	-34.6135	-47.5429	-2.90504	-55.8814	-23.9554
0.219	-25.5812	-19.4779	-18.068	-16.8608	-7.69519	-31.102	-7.85217	-13.296	-25.05	-19.1545	-5.77712	-23.5541	-43.3787	4.72143	-32.812	-4.49098	-56.625	-14.9105	-34.6139	-47.2578	-0.919501	-54.3504	-24.554
0.22	-23.8136	-19.7483	-18.3459	-16.8843	-8.15427	-32.2622	-8.10107	-13.6676	-24.6953	-19.1256	-5.71904	-22.3513	-42.8546	5.28685	-31.2138	-4.74881	-57.7809	-12.5893	-33.8355	-45.6905	-2.6106	-51.8963	-23.1955
0.221	-22.344	-18.2302	-16.0909	-17.8744	-9.17088	-32.6676	-8.63434	-13.3368	-23.8835	-17.5133	-5.11595	-22.4521	-42.9134	5.2947	-31.0926	-6.13098	-57.6465	-13.3154	-32.62	-43.7283	-4.59397	-48.9012	-21.0615
0.222	-20.8933	-14.4702	-14.4978	-17.0487	-9.60903	-31.4561	-7.19694	-11.7029	-23.6238	-15.635	-2.33978	-20.7757	-42.6666	4.22584	-30.1534	-7.09227	-58.1754	-13.6568	-30.3661	-40.5389	-4.23371	-45.2432	-20.7032
0.223	-19.6103	-11.9574	-13.3629	-15.6719	-10.3628	-29.8359	-5.70469	-11.0519	-22.2398	-15.2728	-2.14522	-19.381	-40.9676	5.19962	-30.2996	-9.58369	-58.0381	-13.0077	-27.6101	-37.7335	-2.78915	-41.8285	-19.9732
0.224	-18.6167	-10.2598	-11.4412	-15.7194	-8.86991	-29.2431	-6.93499	-11.0954	-20.2665	-15.4922	-2.48373	-19.1201	-39.1608	5.51227	-30.6892	-10.9681	-58.2634	-14.2158	-24.8138	-37.1392	-1.83567	-39.8781	-18.8485
0.225	-17.3965	-7.14726	-10.2498	-13.0215	-9.07225	-29.7092	-6.89212	-11.6174	-20.5835	-16.626	-2.31727	-18.1476	-38.2142	5.53266	-28.6518	-10.8232	-58.8544	-15.1767	-23.2798	-36.5841	-0.990492	-37.8331	-19.3633
0.226	-15.0093	-3.88401	-9.36635	-11.3675	-8.55944	-29.5623	-4.32044	-11.385	-17.8568	-15.4982	-1.8839	-18.2787	-36.7578	6.05188	-26.3968	-11.3711	-56.8726	-13.9432	-22.6629	-36.0336	-0.758724	-37.621	-17.7675
0.227	-13.9751	-1.48442	-7.6837	-9.19987	-9.05176	-29.9894	-2.47827	-11.5694	-17.1509	-14.2699	-2.13069	-19.1249	-34.9449	6.88349	-23.0571	-11.0795	-57.4199	-14.0067	-23.1078	-35.1042	-0.845517	-37.0472	-19.103
0.228	-13.7231	-0.389202	-7.68129	-8.80662	-10.2481	-30.9282	-3.35839	-11.423	-18.9305	-12.837	-1.84807	-19.3165	-33.4602	6.97208	-20.7027	-10.3904	-57.9072	-13.7701	-23.5657	-35.6595	-1.87384	-36.7998	-21.2486
0.229	-12.6664	1.90911	-7.91573	-9.41886	-9.42181	-31.388	-3.77697	-11.2868	-18.4392	-11.0379	-0.715916	-20.8825	-32.0804	6.86477	-19.8855	-9.77882	-56.4444	-13.7393	-22.5081	-36.1091	-2.95498	-37.3203	-20.2507
0.23	-10.2458	2.93671	-6.47721	-8.45282	-11.2704	-30.6006	-3.62677	-11.5182	-18.0914	-10.503	-0.344078	-20.4038	-31.3005	7.01208	-17.4504	-10.2849	-56.2995	-13.1431	-22.5446	-36.1371	-2.51417	-36.6552	-20.1156
0.231	-8.67752	2.1014	-5.89582	-8.55827	-10.417	-30.6325	-4.29482	-10.654	-16.7794	-9.24416	0.406413	-19.6828	-30.1476	6.63795	-15.8681	-10.9075	-55.0489	-10.888	-23.0671	-36.4108	-3.19993	-37.0365	-18.0706
0.232	-7.11174	2.03172	-5.46765	-7.36336	-8.89171	-29.8989	-3.14683	-11.0049	-15.3288	-7.70997	1.0543	-19.4075	-28.7335	6.31681	-14.7008	-9.83692	-54.7066	-10.2755	-22.4962	-34.3961	-3.09246	-35.3838	-15.7066
0.233	-5.13821	1.29807	-2.99734	-6.03245	-9.44439	-29.6239	-1.52866	-11.0238	-14.5024	-6.73821	1.1083	-19.1029	-28.8054	6.83878	-12.7577	-10.3881	-56.5094	-9.6374	-22.1581	-31.8371	-2.68922	-32.5106	-13.3698
0.234	-4.59848	0.0690063	-0.688404	-4.20151	-8.07605	-30.3383	0.419447	-9.00054	-13.0437	-5.57121	0.296221	-18.3325	-26.8591	7.99397	-11.0337	-10.312	-53.9862	-8.74942	-20.6736	-28.9924	-1.57055	-31.1623	-12.031
0.235	-3.28792	0.0786245	-1.3771	-1.49571	-8.69063	-29.7835	0.796277	-8.0504	-11.4472	-3.80174	0.817315	-17.0963	-24.2487	7.17034	-10.7385	-9.99508	-50.9643	-7.77104	-19.8136	-25.3162	-1.50821	-28.2881	-12.5379
0.236	-2.83656	2.85064	-0.328711	-0.476915	-9.93748	-29.8889	-0.454661	-7.20186	-12.516	-3.77167	2.59536	-17.279	-23.6348	6.26876	-10.7398	-11.3499	-50.2969	-7.96945	-18.3504	-22.5103	-2.77406	-26.2562	-11.4815
0.237	-3.48875	4.88174	0.852529	0.619821	-7.44198	-29.007	-1.10575	-6.37966	-11.3701	-4.95727	3.92372	-17.0247	-21.71	6.72264	-9.11166	-11.6783	-49.5267	-7.28479	-16.1562	-20.5102	-3.84543	-24.1651	-10.4388
0.238	-2.07048	5.37996	-0.486411	1.25364	-6.15945	-28.2342	-0.627822	-6.6634	-11.1804	-3.98634	2.70096	-17.0023	-19.7427	6.30918	-7.16484	-12.1531	-49.1731	-5.88124	-13.5952	-18.6298	-4.87752	-20.8333	-10.4073
0.239	-0.470827	6.03825	-0.837424	1.2604	-6.32866	-27.1939	-1.68103	-6.10221	-11.6805	-0.548721	1.49115	-15.7941	-19.3602	6.86493	-7.54751	-11.416	-50.2818	-4.06128	-10.9841	-16.9621	-2.91895	-19.5623	-9.11792
0.24	-0.790554	5.76766	0.81945	1.25287	-4.95563	-25.2338	-1.52551	-6.80837	-8.99764	0.87442	2.40372	-15.7881	-17.5446	7.44346	-7.27358	-11.3829	-50.1702	-2.35677	-9.95081	-15.8309	-2.97291	-18.1262	-8.39977
0.241	-0.770475	6.14586	2.14703	2.65813	-7.72009	-23.5806	-1.00857	-8.20187	-8.69713	-0.605995	4.43951	-17.5908	-16.4368	7.13994	-4.76176	-11.4344	-51.5628	-1.44196	-11.3587	-15.1253	-1.23957	-17.3578	-8.05217
0.242	1.11831	7.17378	0.827196	3.52975	-9.08814	-21.8161	0.156834	-8.30724	-7.48945	-1.41468	5.33047	-15.486	-16.7909	8.19637	-2.65261	-10.5934	-51.6149	-0.946839	-12.2224	-15.1774	0.243568	-17.6927	-7.90216
0.243	2.23665	7.88986	0.274557	3.38707	-7.47937	-21.8471	1.093	-8.04768	-6.65486	-3.06215	5.9879	-12.6871	-14.9344	7.72357	-1.83487	-10.4197	-49.8011	0.219503	-10.3999	-15.3317	-1.69574	-17.6334	-8.58415
0.244	1.98327	8.50124	1.99163	3.26284	-7.52887	-21.4583	-0.0560636	-6.55885	-6.77731	-4.27003	6.11868	-12.1394	-12.6619	7.00357	-1.30736	-9.6646	-48.7141	0.0748894	-12.2195	-15.5048	-0.635529	-17.996	-7.34327
0.245	3.24516	6.76593	3.10519	3.99096	-5.19214	-20.1066	-0.352092	-4.9371	-7.90777	-3.85581	4.56104	-12.148	-10.94	6.2723	-0.434975	-8.44377	-48.025	-0.802567	-14.597	-15.5233	-1.93298	-16.8536	-6.96546
0.246	3.34952	6.72332	4.44184	4.5159	-3.47003	-20.6679	0.226399	-3.30075	-8.77099	-4.46971	5.29077	-12.359	-8.7293	6.7377	-1.25261	-7.51872	-48.278	-1.31861	-15.3725	-15.9388	-4.02538	-14.626	-6.72024
0.247	3.42862	8.09584	4.234	5.74542	-2.96902	-20.5562	1.39861	-2.40603	-7.83703	-2.6383	4.84739	-12.251	-6.8312	7.29552	-1.25927	-6.96499	-46.8895	-0.972093	-14.9316	-15.3355	-2.94026	-14.5712	-5.33668
0.248	3.01306	8.51669	5.07518	6.4509	-3.13227	-19.7883	-0.244082	-3.43331	-6.24988	-0.977268	3.19052	-12.7937	-5.66422	7.695	1.22848	-6.80268	-45.0552	0.616725	-12.7957	-13.7973	-2.36664	-15.1381	-5.99581
0.249	1.51989	9.7771	6.17631	6.92986	-5.03372	-19.481	-1.36929	-3.96057	-5.95014	-1.38289	4.59278	-13.9251	-4.88304	9.7488	1.87517	-6.50951	-44.4458	1.87201	-13.157	-12.0983	-0.899569	-13.7152	-5.93589
0.25	0.887074	10.1373	7.46122	7.6953	-5.68061	-17.9565	-1.46549	-3.81591	-5.47833	-0.0388585	4.72508	-13.3881	-3.24776	11.1716	1.52444	-5.47824	-42.9175	1.77218	-13.2203	-9.88219	-2.3401	-13.4889	-4.57727
0.251	0.912671	11.7707	8.64011	9.69558	-6.59178	-16.1372	-2.48092	-4.49482	-3.23023	0.666846	3.16904	-14.2128	-2.751	11.877	3.52427	-6.31473	-40.2803	1.24832	-12.3688	-8.88671	-4.24713	-12.5036	-6.91103
0.252	2.03329	14.1975	8.78847	10.5803	-7.2636	-13.5965	-1.21697	-4.81525	-4.75978	1.85525	4.46143	-13.6073	-2.46297	12.2154	4.08543	-6.54747	-37.9823	2.4306	-11.2747	-7.39158	-2.95979	-10.1412	-6.69543
0.253	3.29298	15.7589	9.07502	11.6107	-7.4859	-11.8779	-0.360389	-3.82658	-4.93175	3.15027	6.07196	-11.2174	-1.13857	12.8228	4.29418	-4.82647	-35.8877	3.20201	-9.46237	-6.55026	-2.58427	-10.0652	-5.49837
0.254	4.61286	16.4881	8.8458	14.0383	-7.41356	-11.2026	0.284185	-3.63239	-2.30798	3.52186	5.70198	-10.7709	-0.858285	12.5612	5.10111	-5.26874	-35.4071	5.36168	-9.1618	-5.97245	-1.60892	-8.58143	-7.3628
0.255	6.17663	17.4926	8.69702	14.1027	-6.70797	-8.93702	0.169737	-3.5418	-2.75645	6.02556	6.43112	-10.4295	0.279267	12.0546	4.32799	-5.80539	-33.8057	6.50058	-11.6053	-5.40899	-0.0689956	-6.43631	-7.33657
0.256	7.04932	17.4185	7.71638	13.3994	-5.49878	-7.6462	-1.2996	-2.49617	-2.05162	4.96744	7.17432	-9.98625	1.19797	12.0427	6.98693	-5.73221	-33.4437	3.76033	-14.4032	-4.17481	0.184038	-7.71943	-7.27728
0.257	7.00251	17.0971	6.96217	12.667	-5.38142	-6.776	-2.12694	-2.38794	-0.89008	5.33183	8.62884	-8.73352	1.02347	11.9181	6.75879	-4.5197	-34.2565	4.27498	-14.2992	-3.39436	0.285677	-7.09558	-6.33106
0.258	7.67613	16.0077	8.70558	11.4145	-4.95335	-6.22563	-0.767636	-1.9527	-0.473038	7.87564	9.0089	-6.92153	1.96942	10.8537	5.83857	-3.30611	-32.8808	5.68041	-13.1084	-3.7584	0.311531	-6.03046	-5.24343
0.259	8.09413	13.8806	9.15497	10.1743	-4.5705	-6.96671	-0.266303	-1.30232	-0.340125	6.78297	8.24699	-7.39972	3.5339	10.0521	6.39464	-3.63841	-33.4047	5.06103	-14.6802	-4.51254	0.550872	-6.50039	-5.59531
0.26	7.98577	12.6976	9.20833	9.92644	-5.09302	-7.7427	-1.8688	-1.09221	0.131438	6.52035	9.07244	-7.64	4.17897	8.68599	7.07509	-3.60611	-32.1503	5.96384	-13.5915	-4.35206	0.0211488	-5.02401	-5.47827
0.261	7.66336	10.9728	8.07303	10.3388	-4.17857	-7.34449	-2.05486	-1.32297	0.530994	6.4195	7.95855	-7.2291	4.83804	7.77786	7.37157	-3.71184	-31.266	6.86528	-11.2301	-2.11564	-1.83638	-5.11244	-5.78088
0.262	7.03065	10.334	6.71091	11.3454	-4.52851	-6.54731	-3.29511	-1.78698	-0.248974	7.30318	6.90252	-7.02373	6.45325	8.16922	5.69236	-2.82652	-31.863	5.45552	-11.741	-0.241195	-2.90929	-6.80115	-4.18608
0.263	7.02704	10.095	6.9642	12.2756	-4.10404	-6.35257	-3.45228	-1.62606	-0.229593	7.97833	7.26749	-8.99889	7.3107	8.00762	6.45187	-1.38964	-29.0969	4.17727	-11.0751	1.78166	-2.21777	-5.95817	-3.80197
0.264	8.30482	10.5517	8.32914	13.8682	-4.19141	-6.17651	-2.80351	-0.983881	3.07785	7.08882	6.70584	-10.2353	9.59665	8.68276	6.86088	-0.510155	-28.9447	4.33888	-11.4126	3.38204	-0.501165	-5.5028	-4.92846
0.265	8.16057	11.3877	7.00034	15.1442	-3.82065	-5.6123	-2.27048	-0.179068	3.3121	6.40629	6.51609	-9.14782	11.8384	9.54549	7.57548	-0.108494	-28.9942	4.41699	-10.9452	3.82802	-1.12354	-7.39547	-3.26988
0.266	8.58128	11.0526	6.07367	13.4848	-0.771619	-6.07271	-2.30845	0.636483	2.37513	7.38192	7.73916	-9.29314	12.894	10.2849	7.27098	-0.0349518	-27.981	4.28422	-10.3616	5.65234	-1.25489	-5.55914	-4.14461
0.267	10.7183	12.0842	10.1415	14.7338	0.431469	-5.98183	-1.66911	0.785539	2.11647	7.43842	9.35696	-7.43758	14.6686	11.2352	7.2506	-1.12341	-27.5028	3.35442	-11.5808	6.12516	-1.25096	-2.64914	-7.12949
0.268	10.0716	12.3923	10.6896	15.4287	1.86147	-6.4298	-0.44394	1.30681	1.52127	5.85258	8.80102	-4.69285	15.633	11.7544	9.32178	-1.55965	-24.9517	2.63778	-13.4338	6.06783	0.284595	-3.49181	-6.03016
0.269	10.3107	12.6018	11.8706	14.4511	1.67859	-6.76109	-1.1873	3.22955	1.44631	4.70647	7.0868	-3.68597	17.3712	11.54	9.60614	-0.150771	-23.1903	3.37529	-13.9077	7.22374	1.37576	-3.96083	-4.98533
0.27	10.6918	13.6864	10.8847	14.2624	1.46924	-5.76738	-0.480101	4.01233	1.39989	5.17537	5.66347	-3.51898	17.757	11.8966	9.16876	-0.44496	-21.9874	4.9866	-12.5688	7.69112	-0.158028	-4.3879	-5.47588
0.271	10.9666	13.1651	10.6918	14.2465	1.19362	-5.09982	1.22856	3.83456	1.94528	4.64218	5.92064	-5.75347	18.5926	11.9179	8.18188	-1.67124	-21.3117	6.35828	-13.4872	7.41145	0.506685	-2.57913	-5.41317
0.272	12.1778	12.4441	10.0997	12.9966	-0.175034	-3.56887	1.65453	3.91763	3.44108	5.11447	5.75847	-6.28822	20.7342	10.4163	9.40855	-2.21295	-21.2135	7.32493	-14.3872	7.47213	0.69475	-0.499803	-6.77987
0.273	10.963	11.0944	8.62147	12.2122	-0.321694	-2.04324	1.98167	4.24487	6.1834	7.92443	5.1754	-4.14556	20.8561	9.55983	10.4057	-0.745843	-21.8518	8.66782	-15.2176	7.84562	2.66347	-0.31802	-6.08517
0.274	9.67788	10.1417	8.54931	11.1483	-2.31444	-1.38892	2.15938	5.07757	6.76744	9.1929	5.79323	-4.39744	21.1803	10.7826	9.5844	0.854815	-22.8612	9.90725	-14.5054	7.64581	3.28819	1.65337	-6.31183
0.275	9.26465	10.5341	6.69096	9.47939	-0.952263	-2.09096	2.36267	4.34368	7.66288	9.47223	6.36895	-3.92317	20.8574	12.3607	7.72937	0.0158972	-20.8579	9.37423	-13.8178	8.26024	3.25015	2.41351	-7.01496
0.276	9.93556	11.0238	6.76807	10.2926	0.835136	-2.1528	1.11531	2.71459	8.87347	9.1212	5.57348	-5.01324	20.5087	12.5161	7.25614	-0.5974	-18.4309	10.2868	-13.8396	8.49336	4.81612	1.5346	-6.65469
0.277	11.3001	10.724	6.20412	9.74535	0.233078	-2.64356	0.375763	1.99129	7.78129	8.23405	4.44181	-7.27249	20.8793	11.5251	9.3117	-0.607921	-17.1219	10.5899	-11.1894	9.10781	2.94317	-0.69691	-5.38674
0.278	11.556	9.94348	5.85503	11.9275	0.90932	-3.83152	-0.609461	0.515144	7.92517	9.46706	4.37823	-6.59033	21.5761	11.2656	8.69845	0.29886	-15.9488	8.56316	-11.0536	10.6924	1.78819	-2.50513	-3.76937
0.279	12.8388	10.032	6.20447	12.3698	1.55026	-3.72785	-2.94166	0.116577	7.01638	8.76805	4.40348	-6.79778	22.7168	11.0288	10.5474	0.253221	-15.1349	7.33316	-11.09	12.0163	2.40251	-1.99222	-3.71604
0.28	13.4194	9.23458	7.54378	11.9982	1.90286	-3.73773	-2.54056	-0.757737	6.36154	8.35821	4.66496	-6.72824	23.0357	10.4717	11.8934	0.0958123	-13.9989	6.52109	-11.7542	13.4915	1.65293	-2.11014	-3.46282
0.281	12.5595	8.43486	7.71668	13.2682	0.0410656	-3.06201	-2.51261	-2.4151	6.13469	10.17	5.31227	-6.27976	23.3346	10.2083	10.4576	1.14403	-13.3413	5.03822	-14.0883	13.0229	-0.278313	-1.50423	-4.621
0.282	11.1375	9.34924	6.9399	11.1391	0.385936	-2.56938	-2.96223	-2.23024	6.68703	9.31449	5.28577	-5.66039	23.4073	8.89167	10.0233	1.13328	-12.6907	4.64411	-12.8928	12.4652	-1.01549	-0.0597068	-4.6041
0.283	9.01553	8.82733	7.95744	11.0484	1.96882	-2.35842	-2.64654	-1.63195	7.64105	6.94781	4.58816	-5.76213	24.2105	8.95728	9.79043	0.786191	-10.7693	5.65194	-10.9503	12.7673	-1.24608	-0.163416	-5.6187
0.284	7.71442	7.92149	7.62017	11.8564	1.63351	-2.01525	-1.80543	-0.995272	8.26005	6.16802	5.35518	-6.32064	23.9279	8.20044	9.7702	-0.11566	-9.94287	6.2701	-12.0587	12.0962	-2.33413	1.06226	-6.59159
0.285	6.34727	8.55975	6.35632	9.86761	2.00473	-0.634013	-2.16565	-0.224113	9.15715	7.1416	6.74187	-6.79264	24.5304	7.67205	8.28555	-1.15033	-11.2238	9.29213	-14.8445	11.7411	-0.822866	2.45737	-5.99927
0.286	5.77122	8.55651	5.0884	9.88504	0.501671	0.397755	-1.67892	0.281258	7.77313	7.88743	6.84831	-5.91254	25.9568	7.95182	7.22271	-1.62084	-10.4048	11.1712	-16.325	10.994	-0.31376	1.37492	-4.98169
0.287	6.08031	7.396	6.76891	9.89832	1.6162	0.267478	-1.50041	1.09806	9.42865	6.66058	6.04144	-4.80834	25.5776	7.25908	7.40628	-2.0681	-8.37709	11.3179	-16.3784	10.4453	-1.21946	0.926856	-4.3878
0.288	6.56406	7.66599	7.24775	9.23086	4.67338	1.74259	-2.23128	1.80162	8.72962	7.9136	5.75634	-3.00522	27.0865	7.8435	7.95208	-2.35214	-11.2701	11.4983	-15.0423	10.5338	0.349635	2.08017	-5.98637
0.289	6.42882	7.86141	7.1299	8.44585	5.08596	2.16677	-0.542584	2.09148	6.74574	8.79256	5.85979	-0.843235	27.8594	8.22728	7.5542	-2.1523	-11.5	10.0957	-12.1778	11.8015	1.21659	1.89064	-6.06764
0.29	5.57175	6.30087	6.25904	8.48675	5.66405	2.15901	-1.71612	2.26502	6.83932	8.04011	5.09868	-0.714294	27.4796	8.09056	6.55276	-2.93009	-9.16515	7.6482	-10.1962	13.5848	0.157539	2.34994	-6.21666
0.291	5.53102	5.08002	4.26657	8.52389	5.08311	2.14254	-1.52675	1.82015	3.32137	8.07719	3.74805	0.6062	28.0433	7.9525	7.17764	-4.44696	-8.40661	6.7156	-8.43187	15.0434	0.95623	2.85294	-6.14614
0.292	5.33253	3.99584	2.51517	8.33596	3.28332	2.89561	-0.348901	0.784247	3.7391	7.35559	3.25164	0.52735	27.4289	8.33979	6.39384	-5.16381	-6.65472	6.29109	-8.37963	15.3448	1.62022	1.30069	-5.33429
0.293	5.02024	3.96766	1.50598	7.85062	2.78146	3.17453	-0.729823	0.35128	4.55724	6.05712	4.05557	-0.439302	27.3153	9.73851	5.49719	-5.0647	-6.59023	4.37849	-10.4601	15.8198	3.24249	0.927788	-6.8976
0.294	4.23532	4.06326	2.6439	6.35642	1.76085	2.08032	0.139384	0.237248	4.48703	5.82108	4.71297	-1.18223	27.5807	9.39652	5.47099	-4.10418	-7.01816	3.60248	-11.1391	16.292	1.91498	-0.393589	-8.05939
0.295	3.13822	3.79969	4.46465	7.0456	1.68111	2.95476	0.468677	0.666541	6.79027	6.77589	4.23167	-1.40358	27.4168	8.79849	6.09116	-3.73044	-6.23547	2.97531	-10.6837	16.1965	-0.896436	-3.18478	-8.1627
0.296	3.42232	5.0373	3.87248	7.33041	2.54355	2.00959	0.637379	2.02345	5.95173	5.99521	4.26767	-0.403726	26.5846	8.18862	6.4806	-4.43415	-6.69222	5.04577	-10.1366	16.6515	-0.265574	-4.66097	-8.55289
0.297	3.74979	5.52765	2.79005	6.91304	3.15489	1.68049	0.00846725	2.82672	5.3498	5.43615	5.75475	-0.881635	26.5341	7.80305	5.93572	-3.78819	-5.54024	6.03622	-11.1882	16.7507	-0.115402	-5.2967	-6.36193
0.298	3.32289	3.89444	2.34894	6.79998	3.51085	1.53796	-1.58148	2.53557	5.41542	5.61987	6.22229	-0.425351	27.3466	7.96061	4.03261	-2.15312	-4.43249	6.62037	-12.1072	15.8612	0.47148	-6.17235	-6.42125
0.299	2.96937	1.16319	3.56928	7.19828	3.69363	1.05229	-0.350587	1.89701	3.57923	5.27227	6.58776	-0.145163	26.8671	7.40662	3.31844	-1.81213	-3.47474	9.64156	-12.5051	15.22	0.246277	-5.77236	-7.0053
0.3	2.00487	0.354898	3.74629	7.73684	5.67089	0.940869	-0.495702	2.24819	2.96693	4.4975	6.41681	-0.444277	26.3278	7.49515	3.74351	-1.21268	-4.20204	8.85617	-13.9847	15.2827	-1.07388	-6.68571	-7.1906
0.301	1.7057	-0.646418	3.58894	8.00813	4.27132	1.21226	-2.38781	0.837151	2.08874	5.09334	6.04407	0.701038	25.2494	7.20585	3.66758	-1.77708	-5.82321	8.75003	-12.8216	15.6583	0.242541	-7.75721	-6.57224
0.302	2.30801	-2.18772	4.62888	8.1	4.59611	2.9277	-4.20111	-0.122625	2.34579	4.86437	5.38112	-0.13512	23.9474	7.54762	5.11817	-3.2094	-4.88053	8.58561	-12.0248	16.6505	0.428828	-8.29519	-4.37616
0.303	2.71257	-1.53107	4.7932	7.31012	4.08982	2.628	-5.224	0.656239	3.49136	4.82955	6.10497	0.398179	23.34	7.95048	5.66057	-3.24702	-4.48561	7.63965	-12.1625	17.2699	-1.1785	-9.81661	-5.43062
0.304	3.66114	-1.99266	4.60665	7.26062	3.89801	3.23799	-4.6335	1.40893	3.24426	5.18409	6.29586	0.649703	23.0925	7.78411	4.13431	-3.75759	-4.16352	9.03587	-11.6375	18.2328	-1.16745	-10.5907	-4.8047
0.305	3.55242	-1.33818	3.03053	7.88885	6.97147	4.17811	-4.10605	2.66949	3.99479	5.26584	6.38868	-0.745428	23.3319	8.05092	4.01663	-5.54392	-2.62595	8.67292	-11.8303	18.8906	-0.731593	-12.182	-2.97814
0.306	3.73326	-0.712998	0.419203	9.02416	6.34934	4.80371	-3.01057	2.26694	4.10472	7.36019	7.44095	-1.50027	23.2144	8.43586	4.20743	-4.7974	-1.58465	9.58083	-10.9928	18.9772	1.86899	-12.5531	-3.7939
0.307	3.87314	0.483803	-1.28505	9.00033	4.02186	5.86528	-1.50505	2.36134	3.98201	7.77177	7.18402	-1.01904	22.55	8.97146	2.25061	-3.24107	-0.538806	11.6288	-10.5407	19.6477	0.930624	-12.6762	-3.57559
0.308	2.671	1.97846	-2.73743	9.07504	3.11284	5.26385	-0.813682	3.32859	4.34891	7.98199	8.70789	-0.626473	21.1878	8.81301	2.96997	-4.4278	0.259242	11.4816	-10.9722	19.7167	0.512784	-12.9356	-3.20745
0.309	1.90793	1.53101	-0.395684	10.3932	1.14397	4.25495	-0.523522	2.6908	5.40188	7.45611	7.89447	-2.1473	20.788	7.7348	3.82983	-4.68071	-1.50183	11.6795	-11.5917	18.426	1.04727	-14.4495	-3.24034
0.31	2.54442	1.1204	0.570254	9.76612	-2.34897	3.09815	-0.981911	2.16062	6.28268	4.23591	7.26452	-0.941376	19.4188	6.95373	2.42801	-4.74238	-2.03566	9.8622	-11.5208	17.2769	-0.733032	-15.9379	-2.45665
0.311	2.33826	-0.0683804	-0.31425	8.67507	-2.82683	2.55944	-2.61516	2.60014	5.02525	3.94455	8.32839	-1.52331	18.6111	6.78326	2.37354	-4.9847	-2.6544	10.306	-11.4596	16.2193	1.0295	-16.1271	-3.14019
0.312	2.20354	-0.692394	1.94185	7.89401	-1.83569	1.38152	-3.24175	2.85006	4.32549	4.97047	8.07908	-2.35221	19.0464	6.37213	1.72807	-4.30504	-4.32823	9.22455	-12.494	15.3025	-0.505602	-16.7261	-4.14582
0.313	3.19906	-1.00789	2.58052	6.49922	0.571349	0.663552	-3.51679	2.56655	3.10295	4.81846	7.86816	-2.40146	18.3338	6.39309	1.42568	-3.67488	-3.55561	8.20242	-12.9545	13.7973	-1.06144	-16.6619	-4.94081
0.314	2.66361	-2.50766	2.34416	7.38039	1.75282	-0.52027	-4.3006	2.27414	1.98745	4.41671	7.85988	-3.35211	18.9442	6.1526	1.12581	-2.70783	-3.80742	8.30848	-12.6308	11.9107	0.235377	-18.531	-4.74234
0.315	1.64074	-4.12014	2.67878	7.15395	3.29267	-1.32331	-3.25639	2.41549	2.44924	4.80101	7.95915	-2.25199	19.6138	5.04718	1.10905	-3.39355	-3.7284	8.00944	-12.5362	11.2303	0.0239307	-17.9828	-4.25451
0.316	0.974743	-5.1	2.047	7.35925	5.03597	-0.442549	-3.00536	2.26929	4.44904	6.62985	7.50855	-2.01605	19.7895	4.61843	1.89277	-5.31194	-3.73917	10.4072	-13.4878	10.8218	0.273579	-14.4314	-3.45086
0.317	0.402534	-5.29804	1.7252	7.90126	4.59535	0.580632	-2.43054	2.01724	7.24573	7.07691	6.37957	-0.555833	19.9298	5.50045	2.63979	-3.93275	-2.30214	10.2312	-13.4696	11.6439	-0.946932	-11.2543	-1.97839
0.318	-0.47204	-3.21919	1.38477	7.40436	4.64712	2.80676	-2.53792	1.74942	4.91746	3.88925	7.09188	1.40608	19.4957	6.21121	1.35385	-3.8361	-0.994792	9.32047	-13.2953	12.985	1.62831	-10.39	-1.38261
0.319	-0.442457	-2.01254	-0.0717313	8.62957	5.60289	3.99535	-2.73904	1.06149	2.08875	1.99612	7.62503	0.869304	20.153	6.19009	-0.347481	-3.9736	-1.72196	9.80284	-13.9372	13.8424	3.72252	-11.2763	-0.690622
0.32	-0.330678	-2.41556	-0.651121	8.55492	4.29482	2.85614	-2.03764	1.27913	3.81772	4.35026	6.77873	-0.0027778	19.4133	6.75039	1.50712	-2.61083	0.334913	10.1733	-13.8092	15.0634	3.42176	-11.7238	-0.628891
0.321	-1.12175	-1.49101	0.390216	6.89484	2.92056	2.36809	-2.64613	1.87469	4.18036	4.18943	7.05917	0.168453	18.8083	7.24893	1.35147	-3.45887	1.86394	8.64776	-14.4044	15.3164	5.82667	-12.8894	-0.575688
0.322	-0.557436	-2.03325	0.562963	6.62422	3.75843	2.70606	-1.72953	1.45476	3.25785	4.7539	8.5288	0.363664	18.8498	7.52872	-0.0902094	-3.81518	0.966024	7.63251	-12.5156	15.1668	5.30171	-11.9428	0.509436
0.323	-0.427294	-3.47367	2.07106	7.20332	3.55693	3.25986	-2.35178	2.05106	2.66732	6.58905	9.35489	0.278955	18.6728	7.25199	1.91977	-2.61144	1.94499	7.86899	-10.8646	14.5142	6.20571	-11.9172	1.50342
0.324	-1.69379	-3.64429	1.54352	6.88619	5.47839	3.37981	-3.13746	2.05084	2.2533	7.78507	10.0795	-0.179064	18.671	6.65882	2.70984	-2.42425	2.68244	7.39114	-10.8149	14.3795	7.33012	-11.232	2.05508
0.325	-0.589314	-5.20134	1.0623	6.92353	7.23079	2.33021	-2.45513	2.03556	2.24301	7.36864	9.27159	-0.335839	18.0615	5.85404	2.06233	-2.92361	2.11096	8.38495	-11.8454	15.1961	5.76876	-10.1433	3.30855
0.326	0.704685	-6.13508	2.11399	7.79553	5.1067	1.13879	-3.36512	2.00923	2.65854	5.5977	7.52312	0.0931721	17.3674	5.24631	1.81704	-4.33251	2.22789	9.26156	-14.1253	15.0454	4.64524	-12.8411	3.72992
0.327	0.352841	-6.18618	3.20701	8.51939	4.41562	-1.34764	-3.16288	0.437758	1.11678	6.1119	8.65972	-1.19899	16.5126	5.19823	0.646169	-4.9242	2.7144	9.24729	-13.2959	15.1618	4.89988	-13.6712	3.56139
0.328	0.339889	-7.08565	3.85045	8.50331	4.39154	-2.18597	-2.67868	-0.827383	-0.104733	5.93192	7.66729	-1.48662	15.9966	5.46261	-0.461296	-4.31902	2.36458	10.3223	-12.969	14.5057	4.56094	-13.4711	4.73891
0.329	-0.453929	-8.56418	1.13372	9.03187	1.87733	-2.05761	-2.69106	-0.953448	0.151118	5.76102	5.25624	-1.50792	15.9101	4.91963	-0.242272	-5.0933	1.16606	10.7352	-12.301	13.1041	4.3429	-14.3562	4.67106
0.33	-1.4393	-9.10131	1.12495	9.29733	0.875676	-2.56558	-3.66141	-0.448698	1.23257	6.5213	5.41216	-1.80136	15.4739	5.98609	-0.468176	-3.79938	-0.00749784	11.1294	-10.92	13.2712	4.39474	-14.332	3.16294
0.331	-0.991518	-7.72518	0.319336	9.2165	1.56744	-2.69916	-3.64621	0.382141	1.4077	5.94105	4.83608	-2.15841	14.5641	7.09076	-1.62418	-4.36179	-1.18111	11.7356	-10.2093	13.1294	3.24595	-14.3775	2.7788
0.332	-1.68176	-6.33223	0.369436	8.56706	0.931819	-3.46146	-2.60706	0.982649	1.10163	5.77529	4.66501	-1.89211	13.8932	6.76143	-1.80156	-5.25619	0.00227298	10.4764	-8.15887	13.4081	2.44672	-14.1586	2.20209
0.333	-2.87439	-6.34395	-0.0715113	8.70199	1.91374	-3.40769	-5.63233	1.37025	1.6008	5.61221	5.84809	-2.01257	13.2953	7.02334	-1.81657	-3.82319	-0.202178	10.3117	-6.84744	14.6007	2.2589	-14.7765	0.290331
0.334	-2.8606	-5.30257	-1.76877	10.8471	4.22523	-3.00584	-5.03097	2.56756	0.581499	5.35857	5.71943	-3.86747	12.5551	6.84142	-1.67619	-3.1199	-1.75936	10.3219	-5.87088	15.3332	3.50585	-13.7795	-0.958541
0.335	-3.80234	-4.09676	-1.48425	9.98674	5.51325	-1.76538	-5.49784	2.97397	0.467546	4.06246	6.31456	-3.77158	13.4792	8.04968	-2.04116	-2.60652	-0.390768	9.42785	-5.27105	15.7904	3.30256	-10.817	-2.94102
0.336	-3.9602	-3.98614	-1.61201	9.14195	7.00441	-0.926462	-6.43711	2.6631	2.04344	1.2529	6.42209	-2.89182	12.9736	8.18194	-1.40528	-3.05609	-0.28503	9.37248	-4.93752	15.9701	2.33468	-9.69273	-3.81874
0.337	-4.85077	-4.13796	0.742251	9.1926	7.87206	-1.67623	-4.15039	2.06058	1.80457	2.42517	5.32389	-3.005	12.067	7.16642	-0.445958	-2.98993	-1.28946	10.2356	-5.07975	15.623	2.44316	-8.3388	-2.09759
0.338	-4.49733	-4.83385	1.879	8.35841	7.06422	-0.399612	-3.16055	2.09792	1.18767	4.5913	6.13498	-1.73598	12.3009	7.25003	-0.846494	-2.88473	-0.436104	9.1521	-5.89151	14.6523	2.21854	-7.31022	-1.82138
0.339	-2.78163	-5.41506	0.00773115	7.67967	6.11538	1.45682	-1.42108	2.86157	0.578564	4.16586	7.01947	0.117003	11.5152	7.8605	-1.81586	-2.44599	-0.887735	8.51187	-6.567	13.659	2.15215	-5.3344	-1.55786
0.34	-1.45635	-6.08578	0.243045	6.60639	4.67276	2.8576	-0.0602814	3.29625	0.985256	3.81131	6.59471	1.41237	10.6383	7.6371	-2.45057	-0.82924	-0.782769	8.87821	-7.63729	12.4555	2.02931	-3.30893	1.16273
0.341	-0.96267	-7.57634	0.586131	7.66474	3.42063	3.88336	1.63922	2.34298	3.1767	2.49082	7.35596	3.06928	9.9481	7.01132	-3.12886	-1.14603	0.021529	8.25463	-8.77212	12.4193	1.01111	-2.8817	0.824984
0.342	-2.13246	-8.71776	1.06364	9.741	3.38378	2.72162	2.24596	2.34598	3.09564	1.72267	7.46512	2.73746	9.68822	7.19112	-3.28921	-2.13817	1.87323	8.4204	-9.94625	13.1623	2.30129	-2.27161	-0.825806
0.343	-2.93033	-9.4111	2.86076	10.461	1.2016	1.75266	2.82013	2.54354	2.57914	0.793144	6.40014	2.66244	9.25729	7.00842	-2.50835	-2.2111	2.65258	9.24018	-10.8586	12.3557	2.21205	-1.90258	-0.176915
0.344	-4.12339	-10.9325	2.32387	9.01067	0.313074	0.743942	2.3739	1.90087	1.85363	-0.742353	5.77409	3.30219	9.16871	7.59146	-3.44105	-3.17919	1.99365	10.4236	-12.4841	11.3335	1.36228	-2.05586	-0.124277
0.345	-4.77967	-10.4647	2.88407	8.654	2.08631	0.0483882	1.22788	2.76027	1.08421	-1.97114	4.00675	1.96083	8.41331	7.24134	-2.68024	-3.60966	3.04757	9.72223	-13.0218	10.8324	0.930515	-0.451608	-2.09836
0.346	-6.41317	-8.46068	3.80348	8.24637	2.5978	-0.662772	1.57171	2.87013	0.494113	-2.63104	3.48641	0.387029	8.46872	6.18658	-2.59541	-3.05344	2.61512	8.7899	-11.5113	9.486	-0.467951	-0.76175	-3.85341
0.347	-7.52032	-8.27765	2.53335	5.64212	3.03557	-0.838294	0.880788	3.72796	-0.645668	-1.84253	4.49441	-1.3984	8.41757	7.06126	-2.27916	-3.03459	3.21181	7.3457	-10.4898	9.26356	0.718392	-2.07046	-3.20052
0.348	-7.46385	-7.45447	3.7434	4.18388	5.29874	1.27541	-0.494183	4.30495	-0.975199	-4.80598	3.96338	-2.98099	7.14716	8.01826	-2.7298	-1.79429	3.5199	6.96263	-9.10308	8.78488	0.977991	-2.43344	-3.43465
0.349	-8.40221	-7.9003	2.95508	4.70816	7.10405	1.75074	-1.49496	4.8998	-0.772418	-5.03467	4.48382	-3.46943	7.7844	8.90875	-3.57383	-0.730965	3.07182	8.40801	-9.21827	8.80158	-0.282059	-3.53662	-2.62787
0.35	-7.77241	-8.67747	3.97777	4.32	8.67345	0.453049	-3.3556	6.18728	-3.00764	-2.76428	4.99497	-3.89989	7.72734	10.12	-2.44369	-0.596534	3.36651	8.83043	-10.0357	8.47363	-0.901939	-3.91548	-4.30136
0.351	-7.44715	-8.45239	4.55123	2.71952	8.21219	0.706358	-4.23201	5.89023	-4.92681	-3.35018	5.84761	-3.60186	6.72227	10.7284	-2.21072	-0.605406	2.20456	10.2126	-9.52726	8.08885	-0.835704	-5.09731	-6.57533
0.352	-6.43649	-8.06193	3.62937	3.65498	7.96098	1.07125	-2.58943	6.33799	-2.26574	-1.35968	6.02287	-2.11079	5.60467	10.2905	-1.06477	-1.22121	1.75458	10.6836	-10.4804	8.23454	0.645197	-5.87002	-6.45926
0.353	-5.47645	-8.44812	6.17132	3.38407	9.83266	2.17164	-1.55462	6.09772	-1.2509	-2.92353	5.43681	-2.1919	5.01444	9.13085	-3.25812	-1.61712	3.26311	8.695	-11.0698	8.49524	3.072	-6.45468	-6.7021
0.354	-6.05431	-7.59788	5.16787	2.22676	9.87903	2.25026	-0.65656	6.06094	-1.10215	-3.55488	5.87441	-1.09787	4.74071	9.19331	-6.11706	-1.91797	4.2693	9.56932	-10.7167	8.90686	2.62985	-6.00529	-7.00516
0.355	-6.36929	-7.45483	4.0725	3.6373	10.4773	0.967149	0.196272	6.85078	0.904828	-0.968672	6.08765	0.914482	4.89717	8.46338	-7.54275	-2.21403	4.87303	10.4619	-11.2421	7.98003	2.61509	-3.55836	-6.01377
0.356	-6.613	-7.16033	2.30733	5.54945	11.1125	1.5605	0.528836	6.09619	2.42399	-1.9319	6.00002	1.54867	5.81554	8.35585	-8.95945	-2.84544	6.1307	10.1749	-10.7925	8.22147	4.0794	-1.47856	-7.47042
0.357	-6.14444	-6.62244	1.95784	4.24845	10.9326	0.885216	1.01743	5.11909	2.54042	-1.44102	4.6125	2.83815	5.95036	8.67433	-9.45791	-2.39858	4.78222	12.2149	-9.0994	7.00643	2.82965	0.490995	-6.63612
0.358	-7.04977	-5.88564	0.678941	3.86408	11.0512	0.538802	2.49146	4.49241	2.68656	-1.28566	3.59111	2.83819	6.08369	8.57505	-9.71276	-2.38823	2.27585	13.2136	-7.2356	5.25105	2.45857	2.17636	-6.30436
0.359	-6.61077	-4.36023	-1.88929	4.85998	10.8305	0.531624	3.509	4.22235	2.00081	-0.168167	4.54193	1.48484	5.66123	8.62265	-7.39841	-2.09158	3.18194	11.4044	-5.32834	3.44449	2.6387	2.40513	-7.92637
0.36	-5.74726	-4.77105	-1.7242	3.74542	10.1131	-0.721176	4.30961	4.15316	1.38581	1.3593	4.40103	1.30711	5.68458	8.27958	-6.17442	-0.587683	3.22785	11.281	-4.77604	1.34663	1.37794	0.837733	-5.1756
0.361	-7.76313	-4.58396	-2.98742	3.17353	10.2148	-1.03059	3.73809	4.14545	3.48789	-0.59599	4.22864	0.296009	5.44019	8.55165	-5.74226	-1.04947	1.84524	10.4655	-3.6978	0.264537	-0.0653219	-1.93527	-3.76873
0.362	-7.62873	-4.96843	-1.96893	4.80075	11.1303	-1.07939	2.93299	4.44466	2.26113	-1.40966	4.26474	-0.752525	4.47129	8.30594	-4.8626	-2.95433	0.69136	8.56032	-3.18979	-0.793762	0.261023	-2.94763	-3.89067
0.363	-7.49025	-5.55059	-0.782999	5.61146	9.78376	-1.01403	2.04602	4.56157	2.33268	0.148035	4.05223	0.182527	4.02127	7.96539	-5.58334	-3.7549	0.91019	8.15108	-4.08886	-0.59549	0.177618	-4.15363	-4.10683
0.364	-8.64023	-4.69898	-0.977109	7.27489	7.44628	-1.11264	0.233807	4.89734	3.33714	-1.52657	5.11822	-0.753436	3.70517	7.47283	-5.36218	-2.74816	1.57759	6.71499	-4.00815	-1.27756	-0.993283	-5.8075	-4.5343
0.365	-8.76771	-4.07116	-0.524028	7.31001	6.28978	-1.25453	-0.63068	5.64806	2.06744	-2.6665	3.79158	0.127525	4.01969	8.12771	-4.63708	-1.82221	0.396237	7.10227	-3.94201	-1.69085	-0.964369	-5.11726	-7.11549
0.366	-9.11017	-4.39548	-0.595109	5.2027	6.48831	-1.11179	-2.44483	6.17207	1.84785	-0.919049	2.40497	1.88071	3.75928	7.74491	-5.69672	-1.26564	0.240145	8.19287	-3.14661	-1.98056	-3.46311	-3.5736	-7.85475
0.367	-8.99046	-4.34952	0.841285	5.1311	6.71715	-0.590365	-1.16227	6.97041	1.07666	-1.3116	2.66711	0.298476	3.79546	6.41843	-6.81812	-1.61865	1.1635	8.79602	-2.49741	-2.75204	-3.58078	-2.44915	-5.53038
0.368	-9.46459	-4.18261	0.115187	4.52868	6.19539	0.943627	-0.837606	8.07429	1.3817	-2.00225	2.76589	0.131792	3.64665	6.23747	-5.52462	-0.970811	2.60076	8.61525	-3.16407	-3.76881	-0.461988	-0.268526	-4.36624
0.369	-7.99525	-4.92386	-0.362972	5.03508	6.43473	0.398967	-0.817384	7.98271	1.2357	-3.82895	2.74059	0.555087	3.32133	5.05617	-5.99097	0.255272	4.3948	7.53658	-3.54213	-4.71545	0.516995	1.33528	-5.4909
0.37	-6.41218	-4.80009	1.58025	5.10108	6.02921	0.845802	0.377576	6.53435	1.39809	-4.33443	2.10534	0.641665	3.41441	4.74324	-8.62663	-0.355476	4.73575	7.16851	-3.05079	-3.99454	0.27358	0.933734	-5.15862
0.371	-6.58717	-3.70795	-0.200739	4.41752	5.23366	2.02969	0.722041	5.83533	2.07785	-2.66589	3.11542	1.54531	2.1193	4.42944	-8.50664	-0.217625	5.13764	6.62605	-3.46192	-3.7995	-0.287563	1.25859	-4.10067
0.372	-6.45588	-2.7318	0.897823	7.07817	5.46929	2.68424	3.49398	5.35224	1.13362	-3.55226	4.64741	1.57214	1.45257	3.45861	-6.95482	0.13995	6.41389	6.75735	-3.87957	-3.50676	0.080208	2.6625	-3.29629
0.373	-6.81935	-2.19295	0.425431	7.57507	5.2592	3.48887	4.83423	3.72211	0.649587	-2.71641	3.84537	1.4176	2.37935	3.09851	-6.73628	0.685541	4.74148	6.85065	-2.42091	-2.99836	-0.909556	2.54187	-3.31515
0.374	-7.18372	-2.6955	-1.18055	5.59441	4.30688	4.07416	5.31511	3.33135	-0.571725	-3.02964	3.21583	0.716766	3.32792	2.42544	-5.50908	2.9225	5.41923	5.60662	0.428344	-4.11072	-0.68016	2.80966	-4.42129
0.375	-6.94601	-2.98514	1.22339	5.4847	4.94911	5.00576	4.75436	3.3972	0.431128	-3.59497	3.49354	0.584929	3.29963	2.25822	-4.56651	2.84678	6.40641	5.72049	3.18026	-5.15683	-0.207029	2.5732	-3.68646
0.376	-7.76769	-3.27201	1.28312	4.4269	5.46548	3.24859	4.76783	3.24444	1.64386	-2.71269	3.27377	0.131304	3.49972	3.40104	-4.80316	2.77593	5.73691	4.97566	3.00326	-5.49264	-1.75923	1.95452	-3.20212
0.377	-7.7355	-2.48687	1.92016	3.93982	4.9956	2.72959	3.91122	3.14684	2.4624	-2.96092	3.83449	0.217633	3.86539	4.78921	-2.70592	3.79635	5.7034	3.79347	1.96069	-4.98389	-1.11712	1.51331	-1.42303
0.378	-7.99906	-2.34236	2.27915	3.37051	5.18461	2.16571	2.15063	3.59104	3.33875	-3.41625	4.23812	-0.441822	4.10519	4.75143	-2.2679	3.65279	4.9871	3.98813	-0.031806	-3.69645	-0.965335	1.0185	0.68315
0.379	-8.33631	-3.99659	0.622938	2.94804	5.07468	0.243326	2.51925	4.14431	2.5795	-1.849	3.04302	0.490002	4.2093	4.79049	-2.38205	3.20976	4.37228	4.58333	-2.27992	-2.09061	-3.36138	2.5252	-1.45785
0.38	-6.82136	-4.88956	0.398085	1.09593	5.94282	0.73185	2.93214	3.80231	3.43277	-0.994078	2.41928	0.16798	5.02076	4.58495	-2.92558	1.96112	3.40743	7.10376	-2.27341	-1.32324	-4.31706	4.08463	0.407537
0.381	-6.16154	-4.84567	0.391982	1.14314	5.62602	-0.67	3.17097	3.38413	4.85063	-2.52249	2.55751	-1.28828	5.80743	3.43174	-3.29884	2.00936	3.94946	7.38242	-1.70513	-1.55832	-4.33255	3.49777	3.50918
0.382	-5.38552	-4.66038	-0.824263	3.52813	4.89716	-1.01828	1.67164	3.62273	5.50639	-0.892884	0.910631	0.226851	6.13258	3.1528	-3.37757	2.32507	3.70592	6.10837	-1.17877	-1.38495	-5.51892	2.91727	2.76114
0.383	-5.23496	-4.62731	-1.33163	2.93135	4.83774	-1.67686	1.7665	3.54751	4.51682	-0.344298	1.05158	-0.0299371	6.59985	3.10896	-3.85363	1.5747	3.74525	6.14992	-1.08882	-1.22759	-4.56602	2.40046	2.42333
0.384	-5.23185	-3.93959	-1.16962	1.7861	3.45197	-2.18651	3.74037	4.46135	4.79465	-1.06275	2.35901	-0.327178	7.00858	2.34046	-3.5912	1.30671	6.48562	6.34839	-0.981519	-1.57179	-3.42545	0.721706	1.86479
0.385	-5.84672	-3.34101	-0.396221	2.95583	2.75859	-1.1867	4.04218	5.37019	3.73033	-0.357715	2.7975	0.748104	6.68698	2.68835	-3.22239	1.53782	5.97879	6.56095	-1.62805	-2.17082	-3.16568	1.23766	3.95002
0.386	-5.52952	-2.40761	0.701169	3.66069	1.76853	-1.40372	2.13376	4.92528	2.80812	-1.18165	2.7857	0.612488	6.47716	2.30753	-2.97304	3.0979	5.24803	6.48195	-2.53751	-3.65215	-2.85135	1.87614	5.12006
0.387	-4.82394	-2.55229	2.71354	3.54332	2.09302	0.387501	0.0750028	4.42903	3.44209	-2.22865	2.59223	1.3938	5.41468	2.20351	-2.15994	3.2254	5.44586	7.38003	-2.85132	-4.64204	-3.65322	3.08044	5.72547
0.388	-6.08107	-4.09147	3.28285	4.39426	3.28681	2.3143	-0.904069	2.95097	1.41292	-1.61661	3.26953	1.07226	5.19376	2.61345	-1.24411	2.20367	5.10842	5.36191	-3.71401	-4.27242	-1.95647	3.50717	4.28146
0.389	-7.10943	-4.62363	1.10204	4.67196	2.42912	2.69398	-0.678763	1.81663	1.66776	-0.757855	3.13493	0.477665	7.12652	3.11764	-1.98577	2.3445	4.72385	4.9601	-3.30809	-3.40705	-0.420998	2.08862	1.98865
0.39	-8.41587	-4.46483	1.65507	4.36656	3.69776	4.09764	0.900724	1.69226	1.86613	0.92262	4.36424	1.31198	7.04055	4.06902	-2.51352	1.66263	5.03124	5.36591	-4.02615	-2.69412	-0.707333	4.25621	3.46353
0.391	-9.36396	-4.48622	0.42412	2.65726	4.71281	3.43078	1.65036	1.23511	-1.30387	2.36747	5.00935	-0.294111	6.84448	3.35384	-2.62623	0.839356	5.29051	4.39035	-4.36071	-2.03003	-0.0353717	4.79106	2.84412
0.392	-8.99512	-5.51778	-0.695458	2.56761	4.86094	1.84099	2.23464	0.506709	-2.38764	0.604242	4.66111	0.811751	7.0541	2.61274	-3.28039	0.946726	3.86905	4.43074	-5.33019	-1.79453	-1.13025	4.36802	2.5187
0.393	-7.74284	-5.82872	0.242264	2.87989	4.86313	0.983444	4.29369	-0.286608	-3.55384	-1.50077	5.62655	1.3885	6.49974	2.29501	-3.16295	1.6568	2.56975	3.54849	-5.15492	-2.01902	-2.13233	4.3878	3.06473
0.394	-6.52307	-6.10776	0.870205	1.81737	4.31201	-0.133909	4.95414	-0.183502	-4.45966	-3.46255	5.70518	1.71444	6.61423	2.52127	-2.04998	2.68689	0.195969	5.58343	-2.83616	-1.74947	-2.71148	2.53009	1.60229
0.395	-6.37061	-6.34769	3.70889	1.64916	4.31461	0.455274	3.41013	0.590114	-2.44818	-2.93838	5.2487	2.64725	6.34705	2.47601	-2.98908	2.83667	-0.517564	5.6693	-2.16317	-1.81791	-3.37403	3.7275	1.57502
0.396	-6.26945	-6.81656	4.43852	0.0779834	4.2424	0.547711	2.85814	0.818144	-2.4216	-3.23501	4.92868	2.72647	7.10363	3.33252	-3.6729	1.41543	-0.0854561	4.84201	-2.32536	-0.383654	-3.09583	3.16148	1.23846
0.397	-5.26292	-6.7232	4.75971	-0.0409181	3.72317	0.556169	3.07967	0.626803	-1.96702	-2.90577	5.72107	3.13628	7.61793	4.30639	-2.84333	1.69954	-0.3527	6.66662	-1.82073	0.565763	-2.27221	3.44633	1.46135
0.398	-4.88433	-5.86977	2.10554	0.469336	3.37285	0.496969	2.97024	0.922765	-1.86566	-3.13808	6.71099	3.16953	8.13365	3.53612	-3.44582	0.463621	0.666093	6.91387	-0.432198	1.12166	-1.36328	4.71817	0.640882
0.399	-4.69221	-4.38367	1.63721	-1.09146	4.18318	-0.44074	3.42193	1.0405	-2.07606	-4.61779	7.02659	3.94262	9.50792	3.12624	-3.24034	0.50638	1.77483	5.72435	-1.67634	1.71409	-1.05696	4.203	-1.23761
0.4	-3.93032	-2.80878	1.14361	0.253405	4.67229	-1.03125	3.48317	0.343381	-2.06594	-2.94153	7.06196	3.79303	10.2249	3.48439	-2.02091	2.37753	2.81294	7.09837	-3.13092	0.576857	-0.938609	6.2169	0.413804
0.401	-3.7359	-3.80025	0.167096	1.59871	3.36331	-1.03677	1.71331	-0.031971	-2.51581	-2.18088	7.21707	4.10646	10.231	3.14937	-2.38366	1.65047	2.75657	7.73475	-4.37428	0.0834934	-0.546989	5.08546	2.15252
0.402	-5.19085	-3.88399	0.705086	0.555429	1.76656	-0.642348	0.140158	0.313539	-1.0614	-1.47245	7.91033	4.61646	10.4337	2.13419	-2.92568	1.74206	3.90409	6.76539	-6.41526	-0.734998	1.62006	4.21123	1.73871
0.403	-4.93594	-3.37751	-2.1803	0.91078	0.978168	-1.04403	0.0108377	0.0280059	-0.76944	-1.07685	7.33818	5.59415	10.6994	1.27855	-2.22365	1.28307	4.85267	10.381	-6.31081	-1.90016	3.24578	4.28489	1.644
0.404	-4.75031	-3.45246	-2.00372	1.43898	3.16773	0.042973	0.216879	-1.41321	-1.18274	-1.72938	7.50981	4.74566	9.89431	0.1318	-0.0857092	1.21283	4.01444	12.3202	-6.0347	-2.82065	4.09762	1.99849	1.65617
0.405	-5.13324	-4.02089	-0.187117	1.47466	4.80047	1.84657	-0.350494	-2.09699	-1.94513	-0.146096	7.48822	2.97384	9.40989	0.105874	-0.01742	1.54944	3.05835	12.7154	-3.86667	-3.02238	4.80478	1.05202	1.38411
0.406	-4.27777	-5.40454	-0.537038	2.19282	5.32793	2.56087	1.7493	-1.41775	-0.529691	1.56011	7.43693	2.26147	9.99697	0.929504	-1.20589	2.48231	2.4247	10.5019	-1.03585	-2.51649	3.93647	1.18094	2.6135
0.407	-4.65887	-4.72751	-3.88168	2.21533	5.97275	4.13393	2.97832	-1.81072	-0.900347	0.732814	9.05917	3.1179	10.0843	0.857837	-1.89748	3.26025	2.79155	8.37209	-0.900155	-2.67821	4.63641	0.196071	3.72162
0.408	-4.88432	-5.39698	-4.74958	-0.274097	3.7629	3.80323	2.5767	-1.3659	-1.73217	-1.33316	8.80097	4.80567	10.4333	0.328208	-2.88924	2.80625	2.44409	8.34988	-0.500622	-2.58062	4.80046	0.901746	2.91555
0.409	-5.15404	-6.07165	-5.05119	-1.9892	4.26006	2.6388	3.5382	-0.647603	-1.22016	-0.957703	7.86158	5.5839	11.3583	1.41752	-3.51139	3.02902	2.79548	7.58344	1.55677	-1.70069	3.43648	1.73572	3.41644
0.41	-6.50954	-4.19479	-4.69984	-0.221875	5.31366	2.75727	3.68839	-1.16996	-1.67595	0.128216	7.71327	6.08048	12.4101	1.38408	-5.04703	3.31835	1.62664	10.1045	2.7185	-0.234117	1.9528	0.674215	3.32142
0.411	-7.64301	-4.66821	-3.17011	1.4661	4.06742	2.99786	2.73027	-1.23051	-1.81759	1.62842	6.33924	5.88831	12.9836	1.55782	-3.86235	3.23249	0.624399	9.75197	3.82632	-0.0927742	1.91973	0.354757	1.39975
0.412	-7.92788	-5.44329	-3.44113	0.580648	3.83634	2.90768	3.05476	-1.75061	-2.33814	2.90276	5.72782	5.94037	13.7448	1.60906	-2.54402	4.34418	0.571175	9.55747	4.00348	-0.424108	3.19203	-0.405482	-0.342856
0.413	-6.56021	-5.69352	-1.50265	0.115481	3.96969	2.91399	4.02237	-1.85367	-0.721577	3.70972	5.74625	7.09648	15.1876	1.67754	-4.94426	5.52894	-0.926391	10.4881	3.70957	0.913237	2.17593	0.263552	-0.803535
0.414	-6.25849	-5.18007	-3.08497	0.954773	2.75415	3.30055	2.98838	-1.74053	0.259833	3.4048	5.31196	6.18949	14.4832	3.11537	-6.37127	5.88281	-2.26469	9.42334	3.31559	1.68357	2.61037	0.0833566	-0.965982
0.415	-7.31301	-3.92486	-4.07338	2.22744	3.24631	2.91652	1.13885	-2.37968	0.242217	3.59692	5.20558	3.97509	15.1383	3.64598	-7.15582	6.71043	-1.75379	8.00319	2.3399	2.42014	3.3674	-3.46636	-1.81571
0.416	-7.75002	-4.37192	-0.841859	1.23077	4.98547	1.28005	0.298931	-3.03825	0.570444	4.76222	5.04453	2.73374	16.2105	3.35009	-7.07178	4.66782	-1.54292	6.62072	2.12697	3.62645	3.87765	-4.88488	-0.524731
0.417	-7.3786	-3.97338	-1.03606	-0.0918686	5.02395	-0.833816	1.32822	-3.3872	0.74293	3.70614	3.62519	1.82604	16.0622	3.04256	-6.96907	4.68048	-0.199028	5.7722	1.35104	2.32552	4.16351	-5.62945	-0.0444972
0.418	-7.85169	-4.07767	-2.39937	0.505733	3.44011	-1.02696	-0.318495	-4.04463	0.255494	4.11175	3.0154	2.48405	16.9873	3.23663	-6.89876	4.17705	0.863942	5.46225	2.14107	0.504018	2.3208	-5.4167	1.99702
0.419	-7.80927	-4.77804	-2.14206	-0.397896	2.26782	-0.983571	-0.356071	-3.97119	0.554987	4.07555	4.49748	2.59087	16.6848	3.06167	-6.08013	2.67374	1.62561	5.33796	2.72672	-0.855724	3.09319	-4.18182	2.23805
0.42	-6.64101	-6.3823	-1.67276	-1.35946	3.28505	-0.752625	0.455151	-4.03918	-0.122259	2.5032	4.30591	1.63859	16.0679	3.14834	-5.52075	4.12759	2.75567	6.31626	1.3803	-1.56329	3.88154	-4.03803	1.82456
0.421	-6.161	-8.3615	-3.60841	-1.98809	4.82043	1.13895	-0.943691	-3.63561	-3.61585	1.86293	5.10461	1.8545	16.9047	4.2843	-6.47894	4.0571	0.846382	6.51847	0.804304	-1.2444	3.61953	-3.67881	0.837528
0.422	-5.75941	-7.20268	-2.80536	-1.50279	5.26092	1.31902	0.314957	-2.97259	-4.26559	1.6784	5.80885	2.91586	16.734	4.02415	-6.85166	3.31815	-0.141836	4.74641	0.793786	-1.10174	3.31535	-4.85928	-1.49594
0.423	-5.5881	-6.80147	0.0886499	-1.98399	4.63252	1.52087	1.65422	-4.1106	-4.34652	1.19657	4.65174	3.3715	16.1813	2.7327	-6.19731	3.09608	1.05521	3.77133	0.472646	-1.42197	4.76855	-5.54742	-1.74258
0.424	-5.10058	-7.74361	0.0809939	-1.84422	5.09917	2.25162	2.74783	-4.75978	-4.89084	1.702	5.91189	4.74225	16.4653	2.48557	-6.61899	4.1901	1.69891	4.96528	0.779682	-1.32747	6.32243	-4.0719	-1.62918
0.425	-5.14909	-7.20476	0.532983	-0.0881779	4.27608	2.19343	1.22602	-5.2926	-2.97221	0.257577	7.40966	2.94582	15.3489	2.08265	-5.87629	3.62029	0.0734633	4.99301	1.87337	-0.924875	5.41355	-2.24295	-1.39994
0.426	-4.80566	-7.39886	1.59245	-0.291587	4.95937	2.25168	1.05536	-6.04462	-1.1752	0.101744	7.55102	1.39196	14.9787	0.829551	-6.37028	2.29802	-0.403824	4.80859	0.556818	-0.107236	5.87487	-1.22517	-2.97012
0.427	-5.096	-7.19363	2.00026	-2.00159	7.72523	1.23281	0.966228	-5.4317	0.234983	0.482037	7.40225	1.5679	14.7102	-0.733893	-5.65939	3.46724	0.690166	5.31445	-1.52036	1.32054	4.68793	-3.03575	-3.72501
0.428	-7.30424	-7.09156	2.36373	-3.81015	8.54205	0.882112	0.993084	-6.07086	1.92273	0.773584	7.12458	1.47755	14.2535	-2.13202	-6.90828	4.86144	0.743141	3.60087	-2.43115	2.33458	3.51448	-3.7088	-3.96902
0.429	-8.07522	-7.64462	0.376142	-3.55125	8.80078	0.0995908	3.8114	-5.66616	2.60239	0.781263	7.33028	1.68854	13.7035	-2.80962	-8.45154	5.36376	0.661363	3.69941	-1.22991	3.63211	3.57907	-2.38746	-3.61189
0.43	-8.6481	-7.55671	-0.00831958	-2.16502	9.74479	-0.13883	4.04016	-4.02757	2.78668	0.24327	7.70607	0.918145	13.3382	-3.76188	-5.37478	6.62245	2.02573	5.50255	-0.0281009	3.43616	3.1413	-1.76597	-3.40618
0.431	-9.19895	-6.6492	0.551729	-0.470363	12.2432	0.804057	6.13287	-3.52854	2.15173	-0.207372	8.18879	0.685479	13.8715	-3.21613	-3.67129	7.31567	1.52697	5.54434	-1.06775	2.22197	3.32671	-0.656628	-2.78924
0.432	-9.72139	-5.57344	0.918561	0.528723	12.0009	-0.197509	5.89162	-3.03754	-0.265605	-0.341999	8.22874	-0.422888	13.1693	-1.84412	-3.6585	7.42008	0.263231	4.77215	-1.72881	1.56901	3.95006	-0.314185	-1.41118
0.433	-9.21917	-5.95801	1.48278	-0.516842	8.74996	-1.03227	5.16197	-2.1509	-1.87614	1.31936	7.12599	2.25908	13.183	-0.827326	-3.43192	8.14908	0.0897341	3.77376	-2.61437	0.992439	3.93523	0.415772	-1.36478
0.434	-9.3372	-6.54222	0.675457	-0.611458	7.86022	-1.23266	5.07653	-1.5569	-4.78368	0.885524	6.95452	4.61659	12.9563	0.667617	-2.95529	9.34219	-0.868428	3.59322	-3.47402	1.65868	3.39733	0.904753	-1.09974
0.435	-8.3891	-7.31232	-1.27451	0.306508	6.52608	-1.52209	3.62939	-1.53896	-4.19412	0.921832	6.60113	4.25166	13.1482	0.832245	-2.28352	9.04945	-0.854448	4.91781	-1.89802	2.43577	4.21204	0.147295	-1.07608
[truncated: 64 more rows]

## Sheet: Unfamiliar VEP Day 9 5m
Time	Tau_neg_1	Tau_neg_2	Tau_neg_3	Tau_neg_4	Tau_neg_5	Tau_neg_6	Tau_neg_7	Tau_neg_8	Tau_neg_9	Tau_neg_10	Tau_neg_11	Tau_neg_12	Tau_pos1	Tau_pos_2	Tau_pos_3	Tau_pos_4	Tau_pos_5	Tau_pos_6	Tau_pos_7	Tau_pos_8	Tau_pos_9	Tau_pos_10	Tau_pos_11
[truncated: 500 more rows]
