# Supplementary material for: Plasticity in visual cortex is disrupted in a mouse model of tauopathy
Source: Commun Biol. 2022 Jan 20;5:77. doi: 10.1038/s42003-022-03012-9 (PMC8776781; doi:10.1038/s42003-022-03012-9)
Supplement: Supplementary file 6 — Supplementary Data 3 [file 42003_2022_3012_MOESM6_ESM.xlsx]

## Sheet: Change in VEP amp. 8m
Phenotype	Familiar_day_1	Familiar_day_2	Familiar_day_3	Familiar_day_4	Familiar_day_5	Familiar_day_6	Familiar_day_7	Familiar_day_8	Familiar_day_9	Unfamiliar_day_1	Unfamiliar_day_9
Tau+	0	-2.46888	-7.86106	3.96308	0.687187	-18.0436	-20.5196	-9.273	-12.6306	-7.61297	-23.8832
Tau+	0	-3.60477	-12.0439	-0.26228	-2.68074	-7.04289	-12.8393	-2.03446	-4.16982	1.80515	-4.66939
Tau-	0	10.9024	-4.48978	-18.2318	27.2957	62.1159	19.8127	53.7985	45.5293	-31.7104	35.711
Tau-	0	-5.30623	-17.0722	-5.52977	-22.6572	-14.7934	-16.0707	-14.0363	-1.73468	1.38986	-6.38756
Tau+	0	12.2125	-4.44809	16.808	33.4711	-11.0157	-13.16	2.13893	-6.09823	11.1733	-5.37566
Tau+	0	18.1904	14.4332	54.2483	47.3713	33.1016	52.4326	49.6026	33.8843	7.2691	5.56135
Tau-	0	4.52916	5.82788	-0.882825	1.21197	-9.3061	-3.0041	7.73277	-6.87403	16.6905	9.94136
Tau-	0	-7.31445	-11.4011	-14.0518	-14.8433	-14.3483	-15.3189	-13.3639	11.13	-4.09648	-15.7964
Tau+	0	13.0959	22.9939	37.5271	21.32	6.75765	18.8885	22.9293	33.2176	-10.3541	3.15664
Tau-	0	7.89457	4.96344	43.042	28.5072	26.6895	1.15454	26.3515	8.61389	-10.5459	0.0451192
Tau+	0	11.2716	12.424	14.4571	9.50841	28.0879	34.7772	24.8212	43.675	15.618	31.1077
Tau-	0	-58.6077	-57.5016	39.992	-54.541	-60.0926	-51.7755	-59.2477	-72.3562	0.881571	-29.0914
Tau+	0	4.18297	3.57954	-2.68108	10.2618	38.2667	36.7839	20.5862	16.7134	-17.8032	-15.011
Tau-	0	35.429	38.6354	19.9811	46.6564	59.3669	15.373	68.1069	25.0625	-3.60851	-5.62472
Tau+	0	12.9684	9.74488	19.0791	18.8442	23.3733	8.76243	23.883	9.93152	-13.3239	1.52579
Tau-	0	12.2378	26.7452	25.3317	9.67452	37.8926	2.31136	31.2538	-12.9726	13.7208	-15.5257
Tau-	0	73.4258	135.104	1.461	0.312594	-11.422	-8.39452	72.5154	175.282	5.77051	140.676
Tau+	0	68.769	37.6986	65.6362	-2.68042	39.0107	70.3538	121.964	74.4647	-1.77352	57.2008
Tau-	0	49.4496	30.0577	32.896	-10.7722	-7.10244	184.658	200.767	163.338	29.4028	167.378
Tau-	0	44.0274	39.7833	54.3969	72.2076	86.6333	91.6482	47.638	118.299	-5.9715	45.2074
Tau-	0	5.15991	40.1726	54.1341	73.2887	83.465	45.6511	57.4648	50.2111	1.38209	30.8793
Tau-	0	6.49169	19.3501	32.0965	40.2901	44.8834	37.7309	8.34864	3.75791	5.63656	-10.7992
Tau+	0	25.6185	-78.9602	-109.699	17.6817	23.5621	1.98468	-111.57	-56.2445	-20.3321	-83.6252
Tau+	0	3.65062	2.96409	34.1596	10.4346	21.7319	26.896	42.0396	38.2659	-7.25255	24.3094
Tau+	0	16.1768	4.2188	-0.0742002	17.8225	16.0279	9.33662	12.3742	22.5514	-8.4026	-18.4523
Tau+	0	18.1149	65.3627	-6.71259	47.2186	-22.4253	-7.42629	-8.81519	-24.7725	-16.8401	42.1542

## Sheet: VEP amp. 8m
Phenotype	Familiar_day_1	Familiar_day_2	Familiar_day_3	Familiar_day_4	Familiar_day_5	Familiar_day_6	Familiar_day_7	Familiar_day_8	Familiar_day_9	Unfamiliar_day_1	Unfamiliar_day_9
Tau+	81.5698	79.101	73.7088	85.5329	82.257	63.5263	61.0503	72.2968	68.9393	73.9569	57.6867
Tau+	51.456	47.8512	39.4121	51.1937	48.7753	44.4131	38.6167	49.4216	47.2862	53.2612	46.7866
Tau-	153.126	164.029	148.637	134.895	180.422	215.242	172.939	206.925	198.656	121.416	188.837
Tau-	67.5425	62.2362	50.4703	62.0127	44.8853	52.7491	51.4718	53.5062	65.8078	68.9323	61.1549
Tau+	116.929	129.141	112.481	133.737	150.4	105.913	103.769	119.068	110.831	128.102	111.553
Tau+	101.451	119.642	115.885	155.7	148.823	134.553	153.884	151.054	135.336	108.72	107.013
Tau-	67.7269	72.2561	73.5548	66.8441	68.9389	58.4208	64.7228	75.4597	60.8529	84.4174	77.6683
Tau-	76.2508	68.9364	64.8497	62.199	61.4075	61.9026	60.9319	62.887	87.3808	72.1544	60.4545
Tau+	117.141	130.237	140.135	154.668	138.461	123.899	136.03	140.071	150.359	106.787	120.298
Tau-	74.9485	82.843	79.9119	117.991	103.456	101.638	76.103	101.3	83.5624	64.4026	74.9936
Tau+	110.524	121.795	122.948	124.981	120.032	138.612	145.301	135.345	154.199	126.142	141.631
Tau-	246.064	187.456	188.563	286.056	191.523	185.971	194.289	186.816	173.708	246.946	216.973
Tau+	151.651	155.834	155.23	148.97	161.913	189.918	188.435	172.237	168.364	133.848	136.64
Tau-	269.68	305.109	308.316	289.661	316.337	329.047	285.053	337.787	294.743	266.072	264.055
Tau+	101.42	114.388	111.165	120.499	120.264	124.793	110.182	125.303	111.351	88.0959	102.946
Tau-	179.644	191.882	206.39	204.976	189.319	217.537	181.956	210.898	166.672	193.365	164.119
Tau-	166.251	239.676	301.355	167.712	166.563	154.829	157.856	238.766	341.533	172.021	306.926
Tau+	201.633	270.402	239.331	267.269	198.952	240.643	271.986	323.596	276.097	199.859	258.833
Tau-	177.143	226.592	207.2	210.039	166.37	170.04	361.8	377.91	340.48	206.545	344.52
Tau-	183.217	227.245	223.001	237.614	255.425	269.851	274.866	230.855	301.516	177.246	228.425
Tau-	134.119	139.278	174.291	188.253	207.407	217.584	179.77	191.583	184.33	135.501	164.998
Tau-	225.571	232.063	244.921	257.667	265.861	270.454	263.302	233.92	229.329	231.208	214.772
Tau+	290.297	315.916	211.337	180.598	307.979	313.859	292.282	178.727	234.053	269.965	206.672
Tau+	113.43	117.081	116.394	147.59	123.865	135.162	140.326	155.47	151.696	106.178	137.74
Tau+	130.743	146.919	134.961	130.668	148.565	146.77	140.079	143.117	153.294	122.34	112.29
Tau+	181.826	199.941	247.189	175.114	229.045	159.401	174.4	173.011	157.054	164.986	223.981

## Sheet: Familiar VEP Day 1 8m
Time	Tau_pos1	Tau_pos_2	Tau_pos_3	Tau_pos_4	Tau_pos_5	Tau_pos_6	Tau_pos_7	Tau_pos_8	Tau_pos_9	Tau_pos_10	Tau_pos_11	Tau_pos_12	Tau_pos_13	Tau_neg_1	Tau_neg_2	Tau_neg_3	Tau_neg_4	Tau_neg_5	Tau_neg_6	Tau_neg_7	Tau_neg_8	Tau_neg_9	Tau_neg_10	Tau_neg_11	Tau_neg_12	Tau_neg_13
0	0.297251	-4.86558	-3.06754	0.282848	-1.85184	2.5093	2.12592	-0.811777	3.21113	-11.8049	-4.01134	-2.11692	5.17682	4.40725	-1.04745	2.07705	-0.737461	6.34675	-1.92346	2.83404	2.38146	13.2483	1.85447	4.45766	22.5836	5.91329
0.001	-0.133339	-4.79853	-2.97399	1.88448	-3.67768	3.23366	1.43834	-1.15162	3.09622	-11.6052	-2.40236	-2.82787	5.15684	4.50785	-0.844449	3.24913	0.330149	5.5863	-2.59609	2.02641	-0.283426	13.8091	3.09806	3.78855	21.5534	6.78843
0.002	-0.254123	-4.76585	-3.51376	1.75218	-4.53802	3.11088	1.68498	-1.0072	4.20878	-12.2548	-0.181468	-1.62054	5.87561	4.78119	-0.759857	3.9904	0.917892	5.10311	-2.56433	3.49862	-0.638222	14.3525	3.40746	3.86344	21.2243	5.86796
0.003	-0.909951	-3.52784	-3.32534	2.49631	-3.0659	4.52359	1.63374	-1.69188	5.27906	-13.6467	0.0100198	-1.80589	6.09452	4.95836	-1.00501	3.217	0.970034	5.66715	-0.912633	4.17596	1.65919	14.2139	5.07605	3.66236	20.5408	4.068
0.004	0.194539	-2.4503	-3.20492	3.62081	-2.61892	4.25502	2.12162	-2.97469	4.3108	-14.1195	1.59866	-1.80116	5.70546	5.97382	-1.09767	1.93477	1.47517	4.73102	0.957239	4.28629	0.96281	14.7462	6.12453	2.96417	21.2341	4.81318
0.005	0.75408	-2.5892	-4.64644	3.7964	-2.45906	5.25592	2.42734	-3.02233	3.52585	-13.3588	2.09803	-1.28013	5.12833	7.3764	-0.902922	1.41577	2.50555	4.19983	1.02425	4.49549	-0.45729	13.8966	5.68001	4.01393	22.3979	4.90302
0.006	0.446006	-2.30555	-4.45218	4.05775	-1.33361	7.33142	0.783874	-2.35875	4.25643	-11.8938	2.34554	-1.67236	4.74148	7.52087	-1.85837	1.93684	3.41328	3.97836	2.74184	5.79428	-1.41816	15.177	5.20774	5.18117	23.6108	4.02289
0.007	3.11023	-0.90168	-3.6602	4.03583	-1.05288	7.37764	0.198222	-1.71387	4.82506	-12.0218	2.21125	-1.53122	6.02513	7.05434	-1.43932	2.20682	4.34284	4.29988	4.20628	4.72548	-2.33958	15.5754	5.72738	7.04295	25.2814	4.73035
0.008	5.11337	-0.522156	-3.80901	3.85308	-0.94082	6.90693	1.3213	-1.64166	3.32359	-11.7864	0.811288	-1.07713	6.03408	7.15075	-0.242047	3.50504	3.67977	4.94225	2.94245	4.00783	-1.88917	15.4484	6.38213	8.68551	24.6432	5.98292
0.009	5.16416	-0.444418	-4.86696	4.19558	-0.965714	6.17175	0.488096	-1.04221	2.64677	-10.6681	-0.0203865	-1.50516	6.73151	5.34448	-0.286781	3.13859	3.05522	3.8687	4.53512	3.77897	-1.48127	14.0148	6.56865	8.49905	24.2335	6.51105
0.01	3.00887	-0.332871	-4.00515	4.09279	0.0814665	6.44312	-0.273216	-0.598944	2.46119	-9.73426	-1.19489	-1.39964	7.58194	4.43239	-0.200997	4.06496	2.94606	3.98241	4.72054	3.71636	-3.00171	13.1114	6.26764	7.28455	23.8282	7.11501
0.011	1.1807	-0.935455	-2.29729	2.69836	1.25321	6.17042	0.779013	-1.2878	2.14792	-9.53325	-2.24223	-0.56879	7.08801	3.71204	0.554938	5.08998	2.52209	4.64512	4.48053	4.58343	-4.34607	13.7305	5.89759	7.76118	24.7437	5.88166
0.012	2.23623	0.887379	-2.49596	2.37481	0.820477	6.20048	0.391899	-1.52233	3.41322	-9.36121	-0.940219	-0.938808	7.54182	2.79444	0.639381	5.34376	2.7876	5.46669	5.62766	3.99718	-5.7259	12.2734	5.27895	6.66825	25.7123	4.2246
0.013	-0.408354	1.23613	-2.3795	3.49068	-0.157603	6.75915	0.271	-1.54917	5.00023	-7.48803	0.0147369	-2.09009	7.54539	6.10446	-0.643355	5.81767	2.05158	7.2732	4.41419	4.35507	-8.20158	10.6933	4.27664	5.63819	22.4518	2.68642
0.014	-0.845677	0.664456	-2.1878	2.9168	0.112064	5.59158	1.25693	-1.66474	4.20841	-6.85331	0.789637	-3.38797	7.22309	7.06016	-2.16086	4.47989	1.41252	10.1978	3.34355	3.55246	-7.33891	10.5162	4.46774	5.97718	21.5253	0.942494
0.015	-1.0277	1.05847	-1.1254	3.37143	0.878977	6.36573	1.10089	-1.69999	3.75456	-8.51269	1.34211	-3.12667	6.14822	8.2596	-2.61285	4.0772	1.52402	13.0147	3.1295	4.40172	-9.18746	8.48425	5.22738	5.56364	20.439	1.31361
0.016	-2.06835	1.60684	-0.868479	4.17006	-0.993399	6.2056	0.486319	-1.91412	4.70285	-8.81774	1.57851	-3.63128	5.39092	10.6844	-2.40366	4.14145	1.23475	15.2292	4.38374	2.81457	-11.4005	9.20288	5.43028	7.23304	19.4766	1.87533
0.017	-1.4	1.46168	-0.612797	3.9624	-1.39339	5.13204	-0.120001	-2.89828	4.89408	-7.17315	2.03033	-4.50326	5.90499	11.3666	-1.38276	3.0696	0.624359	15.5607	5.14796	0.409402	-12.424	8.52595	5.20353	6.02858	19.3984	1.56775
0.018	-1.16778	-0.046618	0.310111	5.85584	-0.849614	6.07747	0.108662	-3.52678	3.82464	-7.9197	1.53478	-3.4038	5.47696	14.4077	-0.683233	1.54602	1.22752	15.6842	5.46443	1.42256	-18.3721	4.11041	6.18497	6.6274	19.0968	1.09576
0.019	0.63747	-0.23505	0.965752	6.43712	-0.950322	7.32531	-0.449161	-3.16028	1.61381	-9.66067	1.45748	-2.78117	5.52131	16.6008	-0.228818	1.54146	2.58846	14.9252	5.2888	0.254107	-21.6031	1.17001	5.76324	6.64633	19.8759	1.93396
0.02	-0.209298	0.491995	2.30452	7.99381	0.217699	7.64695	-1.82251	-2.88588	-1.56591	-12.0416	1.68916	-3.00437	5.92377	15.0736	0.15062	2.26747	3.35044	13.2762	3.89628	-1.78646	-24.6826	-2.05274	4.28954	4.58066	19.9146	2.88842
0.021	-0.558622	1.00645	3.12549	9.30982	1.44206	7.36905	-3.93916	-2.13087	-4.16265	-13.9295	2.81389	-2.17086	6.96425	11.7809	-0.685725	2.74671	4.93712	13.0628	1.32696	-4.99249	-28.9488	-5.08497	3.67753	4.80382	19.8428	4.89918
0.022	-0.925486	0.071741	3.46827	10.3137	2.12256	7.75827	-9.2311	0.254121	-6.66994	-17.2354	4.8201	-1.6021	6.13549	6.52263	-0.857997	3.56885	5.68571	12.3788	-2.21663	-9.95127	-33.7297	-12.0907	1.35452	3.41424	19.9759	6.03843
0.023	-1.68504	-1.33685	4.56083	12.8117	2.5916	7.36581	-14.9358	2.36246	-11.9712	-23.72	5.72126	-1.63073	5.13168	-1.59837	0.229286	4.39201	6.52263	13.4049	-6.29323	-15.2164	-39.3768	-20.586	-3.73944	3.13492	20.6657	4.36553
0.024	-0.445305	-0.986137	6.35396	13.9962	3.16145	7.63147	-21.9613	3.75301	-17.3077	-28.3373	5.295	-0.770384	5.28168	-12.2987	1.15253	6.60587	6.3292	15.2405	-13.5945	-20.6135	-43.9807	-28.4309	-9.87101	0.676967	20.3945	2.51465
0.025	-1.09515	-1.75356	6.21994	14.7901	2.60083	7.00462	-32.5133	5.4141	-25.1824	-35.6742	5.49483	-1.43596	4.69105	-24.3406	2.50312	9.73177	5.67924	16.3385	-23.0472	-26.8496	-49.3287	-39.5378	-20.3975	-4.5799	20.4081	-2.32538
0.026	-3.56413	-2.98965	6.36819	14.9791	1.63146	3.79858	-44.8216	7.08164	-36.3094	-45.3383	6.71669	-2.60764	4.97207	-37.3295	4.06375	13.3141	3.86233	16.9956	-33.5561	-35.5164	-52.9651	-50.1461	-29.9317	-8.64279	18.5051	-7.72911
0.027	-6.566	-5.87484	5.39187	14.48	0.860392	0.0268631	-57.6732	9.09177	-46.4195	-55.5112	6.46148	-3.52295	4.45595	-51.1807	5.45933	18.1249	-4.11589	16.0486	-49.1008	-46.8216	-57.565	-61.7405	-39.3827	-15.4388	14.2835	-14.3723
0.028	-9.65865	-9.27483	3.84317	13.1191	-1.07517	-4.92071	-70.6084	10.148	-57.1594	-65.9045	5.13033	-6.83047	3.65906	-64.4901	6.52488	21.882	-7.55048	13.4968	-65.6548	-59.499	-61.2758	-72.3594	-53.9253	-25.1374	9.97229	-24.8587
0.029	-12.0365	-11.0139	0.524626	9.39755	-4.22383	-12.2162	-80.2135	9.55739	-69.4579	-75.3689	2.28937	-10.7392	3.32827	-78.8348	6.71769	22.9456	-10.9333	10.0364	-81.5039	-71.4815	-63.1662	-80.3182	-67.1073	-35.1879	4.41808	-36.983
0.03	-14.6872	-14.6607	-3.64118	3.67415	-8.43759	-21.0428	-86.7059	8.42857	-81.7724	-86.2329	-2.37251	-15.6771	0.724375	-91.0672	7.55979	23.8561	-17.9198	5.36978	-102.265	-82.7348	-65.9337	-86.2426	-79.5113	-45.0557	-2.65474	-52.134
0.031	-19.5939	-18.8013	-7.48129	-2.89908	-13.8207	-30.7964	-91.0021	6.16115	-92.2328	-96.5254	-7.68363	-22.4851	-3.49844	-98.0852	7.4037	23.8617	-24.4572	0.136849	-121.791	-95.1085	-66.0077	-90.2553	-91.3932	-55.6958	-12.1559	-67.7268
0.032	-24.7475	-22.912	-14.2041	-7.49504	-19.2035	-39.7468	-93.2167	2.89527	-102.609	-107.428	-14.9882	-30.5365	-7.65994	-103.122	6.10479	22.3243	-29.4351	-2.33582	-138.965	-107.481	-67.1916	-93.6136	-100.424	-64.2673	-20.738	-84.3899
0.033	-31.1591	-25.5368	-21.6266	-13.9217	-25.7675	-48.3106	-94.5157	-1.4277	-111.752	-118.226	-22.7125	-39.7723	-14.7146	-107.898	4.02225	20.7483	-34.3627	-5.71086	-154.866	-116.039	-66.5268	-96.7447	-108.882	-74.0465	-29.1477	-99.7305
0.034	-37.0165	-26.8418	-29.9763	-21.3477	-33.2147	-57.0401	-92.6587	-7.54842	-116.737	-125.606	-29.1907	-49.5953	-23.3605	-112.09	0.582704	16.4149	-40.7195	-9.81125	-162.923	-122.893	-65.9204	-95.5652	-109.202	-82.9319	-39.2408	-112.987
0.035	-40.0681	-26.5879	-40.8429	-26.614	-37.5597	-63.9739	-89.7261	-14.0768	-117.481	-130.137	-36.8889	-58.6863	-33.2917	-112.894	-3.86777	9.48638	-43.5275	-11.2389	-165.841	-126.411	-66.759	-93.0069	-109.99	-87.5498	-46.8046	-121.077
0.036	-45.0879	-22.5788	-51.1995	-31.611	-41.3991	-69.1412	-86.1087	-20.6964	-114.372	-134.872	-44.4521	-65.4447	-45.3461	-111.066	-8.39754	5.10206	-44.8501	-14.9263	-164.673	-125.39	-63.8913	-89.1262	-111.152	-92.0079	-53.1258	-123.823
0.037	-49.104	-19.0285	-59.7098	-34.0425	-45.6654	-72.096	-82.29	-27.4143	-111.544	-137.075	-50.5406	-71.0267	-58.1722	-112.73	-12.6787	2.09406	-45.6191	-17.9051	-157.199	-121.967	-64.0566	-85.2226	-106.097	-91.8752	-56.4296	-122.861
0.038	-49.4032	-12.7231	-66.0265	-36.7349	-48.4952	-72.1905	-78.0754	-33.5346	-106.484	-135.397	-55.5809	-74.5516	-71.9624	-113.825	-16.6601	-1.12785	-42.7447	-21.1274	-147.885	-117.804	-64.972	-82.8375	-101.058	-88.6838	-57.2426	-117.203
0.039	-48.7338	-6.04304	-69.6723	-38.6591	-49.6014	-70.3673	-73.0075	-39.8849	-97.5816	-129.564	-60.0862	-74.1006	-84.6077	-111.91	-20.0116	-2.63454	-38.8248	-24.6648	-134.243	-114.542	-64.2687	-77.6238	-93.7362	-85.5862	-57.9709	-108.728
0.04	-46.7262	-1.75849	-68.0187	-40.1942	-49.8513	-66.4527	-69.5339	-45.5668	-89.5093	-120.309	-62.0742	-73.7948	-98.2854	-108.969	-22.668	-4.01174	-33.6895	-26.3955	-119.588	-108.128	-63.8105	-73.4197	-87.2908	-81.6038	-55.4973	-98.1478
0.041	-43.1954	3.5294	-62.946	-41.4799	-49.4114	-61.1746	-64.555	-50.1962	-84.0275	-112.22	-62.8521	-71.0157	-111.205	-106.831	-22.4873	-6.6868	-27.1043	-29.7683	-105.819	-102.924	-64.504	-69.6411	-80.5997	-75.8234	-51.7642	-85.5816
0.042	-38.4712	9.79177	-55.8627	-43.1329	-48.4006	-57.4816	-59.806	-54.0925	-78.1825	-104.378	-62.1222	-66.6837	-121.004	-107.799	-20.8157	-9.48891	-20.6987	-30.9647	-91.6295	-98.8727	-63.9402	-66.6477	-73.5799	-67.7841	-49.4201	-74.4285
0.043	-33.2119	13.9019	-44.3829	-44.3791	-47.4116	-53.6291	-56.819	-56.9358	-70.8203	-96.8167	-60.4118	-62.2342	-127.393	-107.115	-21.8941	-12.7978	-15.4518	-32.3791	-81.2437	-96.3721	-62.8112	-66.3675	-69.3081	-61.2144	-47.3011	-66.4447
0.044	-30.1897	16.4609	-33.4674	-44.9697	-46.8982	-49.4377	-52.6661	-59.4768	-65.8806	-89.5809	-60.3138	-57.1907	-129.117	-103.894	-22.0994	-17.1021	-10.8556	-33.1509	-70.078	-94.5163	-63.9449	-66.6813	-62.9768	-56.5308	-45.9167	-58.6724
0.045	-28.6288	20.9576	-21.2834	-45.5317	-45.9552	-44.1458	-50.2263	-60.7939	-62.6736	-82.5743	-59.6203	-53.0467	-128.134	-102.046	-22.2545	-22.4987	-6.55668	-31.7055	-58.8515	-93.5385	-63.3371	-66.4337	-59.4702	-50.8636	-43.922	-52.3552
0.046	-24.9422	25.2797	-9.35342	-45.7794	-44.7176	-39.8666	-49.0773	-62.3673	-60.4439	-75.7066	-59.0534	-48.3166	-123.682	-99.824	-24.0874	-27.7846	-5.99422	-32.1334	-51.2974	-96.159	-64.7651	-67.8778	-58.3208	-46.7806	-41.2845	-47.0027
0.047	-22.956	28.0621	1.41421	-45.8554	-44.1055	-36.5609	-49.4841	-63.9502	-58.5151	-69.7776	-58.0816	-43.6658	-116.439	-95.7765	-24.4519	-32.1925	-4.57369	-32.376	-46.0686	-97.7217	-69.4163	-68.3229	-54.6023	-44.2624	-39.3764	-41.4959
0.048	-21.1707	28.8529	12.5752	-45.8827	-44.7033	-31.9401	-49.1963	-65.2072	-58.2636	-64.9994	-56.1527	-39.8466	-108.037	-91.8599	-25.794	-36.539	-2.93876	-34.822	-42.5405	-100.391	-72.1995	-68.4117	-55.7152	-42.2961	-36.9247	-39.4305
0.049	-19.3622	30.2013	22.2977	-45.0975	-44.8812	-29.8273	-46.7562	-66.4339	-60.6609	-60.1158	-54.2872	-36.0309	-98.2141	-88.4829	-27.5382	-41.0737	-2.35775	-37.6746	-41.8622	-102.176	-74.1288	-68.5549	-59.2941	-39.8633	-33.6328	-40.0922
0.05	-18.7	31.423	32.4471	-42.6666	-45.2286	-28.1359	-43.6814	-67.661	-64.2123	-53.8576	-53.3784	-32.2431	-87.0521	-83.233	-29.7667	-44.9165	-0.981657	-38.7704	-41.2139	-103.953	-78.6645	-70.1224	-60.676	-36.9629	-32.6404	-39.6674
0.051	-17.274	30.5738	41.1115	-41.7001	-46.528	-27.3263	-41.1762	-68.7753	-66.7432	-47.6983	-52.5258	-29.6879	-75.1417	-76.8427	-31.6708	-48.023	-1.1892	-40.0247	-40.7832	-108.938	-84.3788	-73.5342	-62.4314	-36.6061	-32.6441	-39.668
0.052	-17.0586	32.5248	47.9313	-40.2901	-44.8186	-28.3541	-39.5971	-68.3461	-68.0932	-44.8542	-51.9402	-27.5123	-63.7926	-73.5281	-32.1867	-50.1856	1.42188	-38.7708	-38.918	-109.933	-84.5175	-76.3795	-62.6636	-36.178	-32.8235	-41.0489
0.053	-16.7529	32.4001	53.8695	-37.1784	-42.6824	-27.7825	-39.9238	-66.9063	-70.7144	-44.1028	-51.2892	-26.685	-53.1143	-72.9352	-31.9514	-50.7917	3.6846	-37.5798	-33.3314	-112.578	-80.8612	-77.7117	-61.7682	-34.1816	-31.9674	-40.5462
0.054	-17.5404	32.3206	59.5834	-34.2185	-41.5733	-26.9835	-41.2723	-65.8116	-72.8238	-43.7896	-50.3625	-24.5915	-41.8721	-67.7762	-31.341	-51.2563	5.01903	-36.8248	-26.2896	-113.666	-80.447	-79.4048	-63.1581	-35.0756	-31.1142	-39.0783
0.055	-18.0338	33.3619	63.2274	-32.7656	-40.0692	-28.0114	-41.1202	-65.0369	-73.2938	-42.7308	-49.6394	-21.9507	-31.7119	-64.1121	-29.6994	-50.1973	7.27658	-34.0091	-20.0142	-112.733	-82.6594	-81.772	-63.6793	-35.915	-30.1679	-34.2209
0.056	-17.1305	31.3796	65.8704	-31.4303	-37.3874	-28.5586	-41.5763	-63.4083	-73.2067	-43.6496	-48.6426	-21.6746	-22.5169	-64.1512	-27.7717	-47.1396	8.37996	-32.5066	-16.3244	-114.698	-87.2703	-83.3419	-64.4295	-37.086	-26.2069	-29.5455
0.057	-16.443	29.197	66.6061	-31.1822	-34.865	-28.3269	-41.5225	-62.411	-74.4708	-45.9038	-47.3618	-20.4974	-14.2461	-60.8691	-25.7547	-43.7045	10.3365	-31.6028	-16.9078	-116.512	-90.6654	-84.0826	-65.9726	-36.18	-25.3201	-25.6756
0.058	-15.9252	27.4873	64.183	-30.9317	-33.1198	-28.9189	-39.3096	-61.1931	-73.9989	-47.3287	-45.9985	-19.4067	-8.15296	-60.1491	-24.3093	-40.8317	10.5403	-30.5646	-17.402	-118.675	-93.5095	-83.8152	-69.405	-38.8062	-24.1355	-22.3541
0.059	-15.2538	26.4981	64.3199	-29.7699	-32.0698	-30.3878	-36.0035	-60.1904	-72.5608	-48.9971	-45.4328	-19.1802	-1.82904	-59.3505	-23.4831	-37.1596	7.6917	-30.5432	-20.9577	-117.022	-97.3967	-85.5465	-70.9413	-47.0425	-21.4408	-22.6217
0.06	-15.8414	24.9765	62.5964	-29.7367	-32.0673	-31.6761	-31.4661	-59.7425	-72.1433	-51.9628	-45.3927	-17.4965	3.26298	-55.7868	-24.2158	-36.3071	3.958	-30.9733	-28.8742	-116.874	-99.2673	-86.1002	-70.2298	-51.2113	-19.9411	-24.1377
0.061	-18.5754	23.904	59.3323	-28.3771	-31.7843	-32.9304	-26.4273	-58.1351	-70.9468	-58.2935	-45.704	-17.2143	6.53959	-52.3602	-26.7245	-37.2076	0.416417	-32.7371	-34.2607	-116.519	-99.777	-82.9842	-70.4989	-56.2849	-19.8018	-28.5048
0.062	-19.5885	21.927	56.7051	-27.0679	-31.1849	-34.7756	-22.4257	-56.3429	-71.2542	-63.9188	-45.4114	-17.6272	9.89954	-49.3778	-27.0818	-37.0366	-2.1525	-33.8922	-38.526	-112.538	-97.7487	-79.3244	-69.7335	-61.8306	-19.3199	-33.1786
0.063	-21.1518	21.8096	51.7967	-25.5216	-30.2612	-35.1936	-20.6904	-55.4495	-69.4649	-70.6003	-44.5872	-17.2986	13.3804	-45.667	-26.7587	-38.1283	-5.63171	-33.5011	-39.6624	-111.65	-94.7269	-76.5131	-67.9622	-66.4954	-18.8235	-39.1882
0.064	-19.763	23.7348	46.6195	-22.2985	-28.2311	-35.2213	-18.6805	-54.6447	-66.1284	-77.9644	-43.2395	-16.3884	15.707	-40.8697	-26.9301	-36.496	-7.90595	-34.6497	-38.5878	-108.279	-91.7323	-78.4745	-65.0947	-69.3959	-16.9515	-42.7273
0.065	-19.0901	22.7518	42.0906	-20.4184	-25.2503	-35.025	-17.9504	-52.6791	-63.7066	-84.079	-41.6324	-16.0894	17.4513	-38.5259	-23.9072	-32.1661	-8.39521	-34.5847	-32.9581	-102.985	-86.8658	-79.2555	-63.7713	-70.9185	-14.1494	-41.4599
0.066	-20.4053	23.397	37.4141	-18.3539	-20.7904	-35.0324	-18.0571	-50.4844	-61.191	-88.491	-40.6761	-16.693	18.655	-35.5297	-19.8821	-27.5668	-8.51066	-34.6594	-26.3342	-102.42	-84.8028	-77.0378	-62.0468	-71.7476	-11.208	-40.7205
0.067	-18.4553	23.9068	30.8633	-16.4694	-16.4194	-33.6369	-18.579	-46.9622	-59.3468	-90.2901	-39.5505	-15.2482	18.181	-30.3973	-17.1752	-23.0905	-7.1409	-35.5301	-22.1324	-101.838	-84.8141	-72.6645	-62.5908	-70.9007	-10.5629	-37.8538
0.068	-16.9835	23.4095	25.9915	-17.8698	-12.2978	-32.8372	-16.3647	-43.1487	-58.9454	-92.2689	-37.732	-12.4193	17.1441	-26.9652	-13.2151	-18.8139	-6.66236	-35.6129	-17.9383	-97.1575	-81.9858	-68.7812	-62.5736	-70.581	-8.24422	-35.0508
0.069	-16.2231	21.908	22.6028	-17.1978	-7.9258	-32.5902	-12.7387	-39.7747	-57.6625	-93.4906	-35.6728	-10.5868	14.8333	-20.942	-10.5368	-15.6943	-6.85098	-35.296	-17.6969	-93.8466	-77.8989	-66.6766	-61.8349	-71.0305	-4.61077	-34.5457
0.07	-14.9779	21.2319	18.5847	-15.7088	-6.27895	-31.5951	-11.2532	-37.2727	-56.7643	-95.1411	-34.0925	-8.82932	10.5042	-14.3908	-10.7951	-14.2083	-8.17618	-35.1357	-18.4537	-90.2676	-76.0514	-61.3043	-63.8132	-72.0268	-3.68625	-34.4469
0.071	-13.7279	19.3852	17.3611	-16.6106	-4.7449	-31.4449	-6.55795	-35.4923	-53.4919	-94.8319	-31.4598	-5.72127	6.81763	-7.97668	-11.8486	-11.9884	-10.3355	-36.1258	-21.1256	-86.2772	-76.0889	-55.7702	-63.6693	-72.1879	-2.50109	-34.4079
0.072	-14.1375	17.0489	16.4844	-17.7963	-4.11411	-31.07	-2.79153	-33.0354	-50.3754	-92.1202	-28.9776	-3.63286	3.22099	-2.10568	-13.2794	-11.6289	-13.6579	-36.0128	-23.9402	-82.5402	-73.7018	-53.7353	-62.7476	-74.1982	-1.68096	-32.9277
0.073	-13.4988	17.2614	15.1042	-18.7422	-3.46539	-29.8629	-0.80747	-32.1844	-48.1175	-89.0284	-27.2374	-2.10269	-2.95836	2.3461	-13.5625	-11.3617	-18.2214	-37.6227	-25.3858	-75.7943	-69.65	-50.2301	-61.0174	-77.7833	-1.15762	-33.9931
0.074	-12.0495	17.3835	13.698	-18.0237	-2.22445	-29.5992	0.704919	-31.328	-46.2005	-85.8933	-26.5242	-0.37468	-6.99568	6.24703	-14.6913	-9.94493	-20.4046	-39.6112	-23.1305	-71.3317	-64.5539	-48.4682	-56.3686	-78.2587	-0.651336	-33.0893
0.075	-12.1593	16.9395	11.6803	-16.5892	-1.07707	-30.2643	-0.508628	-30.747	-45.915	-81.759	-26.048	1.06883	-9.54202	7.41462	-14.436	-8.25388	-23.6793	-39.6741	-17.8032	-67.7089	-59.0086	-49.1267	-51.6539	-74.9548	-0.262319	-28.028
0.076	-11.9259	17.4052	9.45954	-16.3863	1.10003	-30.3704	-1.17878	-31.803	-42.5509	-77.3008	-24.9942	1.26333	-13.8697	8.30684	-11.9434	-5.867	-25.9013	-40.2671	-13.6224	-63.1422	-57.3368	-46.9351	-49.4597	-74.2312	-0.783875	-24.6096
0.077	-13.3783	17.9467	7.5459	-15.5995	1.75821	-29.8299	-2.47588	-32.9713	-40.4355	-72.9463	-24.7538	1.19876	-15.4025	8.08285	-10.8989	-4.56675	-26.1367	-40.3169	-7.35323	-62.1037	-54.2805	-43.2996	-49.5363	-76.8658	0.985053	-24.1992
0.078	-13.5948	18.1626	5.07008	-14.9879	2.6108	-29.4231	-4.76138	-35.5296	-37.3021	-65.3409	-23.8433	2.06608	-16.4652	9.2554	-9.57346	-3.53312	-25.4269	-40.0738	-1.89923	-60.9558	-51.7252	-40.5036	-51.1182	-74.4747	-0.534772	-23.1448
0.079	-11.3198	17.983	2.73519	-14.7657	4.22311	-29.1127	-6.30251	-37.2007	-35.7192	-55.6034	-24.0999	1.3589	-19.5722	10.8949	-7.52464	-2.85605	-23.3203	-40.6533	1.02413	-59.4637	-48.6479	-37.8118	-51.5979	-69.3604	-2.4673	-19.419
0.08	-8.85623	16.1873	0.77673	-14.3648	5.0592	-27.3299	-5.88068	-39.1922	-34.3613	-44.9774	-23.9917	1.06606	-21.5469	14.2126	-7.55751	-3.94452	-22.4671	-42.5433	3.22206	-58.6359	-44.35	-32.7407	-50.0411	-67.4834	-1.9189	-17.432
0.081	-9.96168	13.7398	-3.13588	-14.3472	4.58141	-26.2592	-3.46028	-41.5244	-31.9245	-34.5965	-23.016	1.7881	-23.6352	17.5547	-9.43296	-5.3795	-21.9709	-44.8472	1.46608	-56.4557	-41.229	-29.6825	-49.8284	-64.7963	-3.45258	-15.6558
0.082	-11.0416	12.3507	-5.82096	-14.5906	4.65781	-25.0371	-0.860515	-42.5067	-33.074	-23.9912	-22.8465	4.3094	-25.5423	18.0762	-9.64258	-6.63953	-21.9169	-47.3358	-0.735732	-54.5866	-36.4153	-27.0571	-48.6195	-60.9043	-2.93418	-14.3655
0.083	-8.00608	10.9689	-7.26582	-14.2266	5.36899	-23.2006	2.28726	-43.5598	-31.1005	-14.6874	-21.5307	5.6711	-27.1083	21.4985	-9.92194	-8.09867	-21.3061	-48.5502	-2.46487	-50.7164	-32.312	-23.3407	-47.165	-59.6128	-3.64554	-12.3677
0.084	-8.50274	9.93791	-9.55409	-16.299	4.51404	-23.0851	6.01698	-44.2533	-30.4856	-6.98472	-20.3931	5.66932	-30.0152	24.7548	-9.45481	-10.1136	-21.4531	-50.2994	-4.19424	-44.6351	-29.6768	-19.8161	-43.4868	-57.1434	-3.25792	-12.302
0.085	-9.32504	8.01608	-9.0178	-18.75	4.34352	-22.0407	9.41977	-45.3449	-29.9879	0.363889	-19.1951	6.12574	-32.7519	27.6315	-9.18322	-10.5185	-21.9555	-51.1394	-0.307467	-40.3311	-26.4313	-16.1708	-38.1308	-54.1521	-2.5188	-12.5733
0.086	-9.09123	6.65273	-8.89297	-18.0746	5.26269	-20.7291	11.9421	-46.4302	-27.9046	6.11927	-19.1858	5.86154	-33.9438	29.7723	-9.37931	-8.58373	-21.678	-50.5085	2.44926	-35.0358	-22.6605	-12.8737	-31.9961	-51.735	0.11148	-8.66329
0.087	-10.5917	7.58438	-7.8907	-17.7341	5.55049	-20.1834	13.3697	-46.6548	-26.8375	9.9299	-18.8117	6.54985	-35.5961	28.7586	-7.53644	-6.50677	-21.3712	-49.6464	7.75581	-30.4785	-15.8413	-10.0335	-28.113	-46.2115	3.36406	-6.05256
0.088	-10.2344	8.37202	-7.10397	-16.3714	8.00477	-19.0556	14.4567	-45.9036	-24.2058	12.8078	-17.0464	6.04259	-37.238	29.3363	-7.0916	-3.7721	-18.9471	-48.5179	15.2877	-26.2801	-10.0345	-8.10964	-22.8942	-42.6417	5.04632	0.158721
0.089	-10.4609	9.23695	-6.99474	-15.084	10.4193	-17.7714	14.6379	-44.9428	-21.5637	16.8255	-16.229	5.92857	-37.7006	30.4014	-3.89001	-2.33792	-16.2618	-47.0665	19.7398	-20.094	-7.51075	-5.07206	-16.862	-37.6031	7.46749	5.47514
0.09	-8.29759	10.103	-4.02322	-16.112	11.6745	-17.1639	16.7179	-45.2933	-17.4636	21.5625	-14.9018	5.55377	-37.1564	29.8618	-0.831032	-0.184943	-15.4572	-46.5124	27.8399	-16.5323	-4.15161	-4.00671	-13.2748	-30.6445	6.63964	10.4699
0.091	-5.36807	11.1778	-4.02348	-16.4069	13.799	-16.2791	17.8421	-45.3732	-14.0745	25.1487	-13.0269	5.45106	-35.671	28.6098	-0.471889	0.896683	-14.791	-46.3225	34.4467	-12.6039	-0.774173	0.0906174	-9.00274	-26.496	9.26909	15.3296
0.092	-4.82693	12.5375	-3.08591	-15.6225	16.693	-15.7005	19.15	-45.1009	-9.49517	31.2003	-11.1388	5.9707	-34.5614	27.5654	0.386011	-1.1488	-14.5026	-45.0602	39.5236	-9.86991	4.01026	6.57403	-5.07294	-21.5863	12.3609	17.3108
0.093	-3.33634	11.7555	-1.99119	-14.4277	17.9811	-15.3921	23.0843	-44.5091	-7.18037	37.3027	-9.8908	5.98324	-32.9105	29.6208	0.544175	-2.3197	-13.82	-44.9311	43.1081	-8.04595	5.94899	9.12641	-0.550484	-18.0685	12.8407	21.5326
0.094	-3.26814	10.5218	-3.29874	-14.4011	18.4367	-14.211	25.9566	-43.6037	-5.12138	42.0036	-9.68194	6.66464	-31.3099	31.8466	0.744129	-3.83382	-13.204	-44.7289	42.0354	-2.49767	9.31165	12.4301	2.67351	-15.282	14.1334	25.0274
0.095	-2.22619	10.5976	-4.24684	-14.2488	18.9039	-12.8437	29.1785	-43.9057	-0.539324	47.316	-8.19971	6.46954	-30.0351	32.2124	1.78784	-6.27339	-12.7941	-43.4668	42.7877	4.09159	14.9012	16.0225	4.99293	-10.5555	16.2608	29.8117
0.096	-0.824128	10.3857	-4.81448	-12.3521	20.1082	-10.2726	32.2986	-43.6347	2.16389	51.203	-6.20492	6.57418	-28.7164	32.9515	1.49261	-8.44538	-13.7804	-41.5366	44.2396	8.47829	19.4119	21.0171	8.83237	-8.29714	19.7251	36.4701
0.097	-0.871466	10.4613	-5.59207	-11.3831	22.4666	-6.87145	34.7502	-43.093	5.11927	54.9772	-3.61005	8.29648	-28.0895	35.0552	1.83728	-9.95808	-14.1175	-40.7823	47.0524	12.5873	22.9979	25.8412	13.3898	-6.08412	20.989	42.1146
0.098	1.19856	9.34688	-6.69717	-8.40731	23.4156	-6.01973	36.997	-42.8393	8.93271	58.7226	-0.969937	10.4751	-26.4578	37.183	2.62501	-10.9084	-13.7059	-41.1003	48.7643	17.6715	24.5381	29.1231	17.383	-0.308583	24.4712	46.4644
0.099	2.68652	9.47623	-6.85697	-5.41051	25.0716	-3.61318	38.3219	-42.9602	12.8694	60.9918	1.18843	12.0187	-24.9421	36.7324	2.89957	-12.0075	-13.4035	-40.2951	53.7781	21.4417	28.4382	33.2037	21.4103	2.32222	29.47	51.9373
0.1	5.92771	11.5602	-7.6083	-2.68285	27.6161	0.131694	40.5295	-43.2789	16.2403	64.333	4.2768	14.0909	-24.0997	35.6856	3.67659	-10.5516	-11.6602	-38.6477	59.3331	26.5649	31.5723	37.4414	25.5141	6.50784	33.3134	56.6397
0.101	8.89979	11.7973	-8.39649	0.663125	29.0812	1.91304	42.6448	-42.2647	19.2351	66.1958	7.17591	16.9495	-22.8252	35.9349	6.46887	-8.78714	-10.1454	-37.2135	64.9383	30.6479	34.6564	38.1782	30.108	11.1717	36.148	60.6784
0.102	8.56781	11.779	-7.51713	3.7704	31.6074	5.50045	44.1459	-40.6492	24.6983	66.8164	10.4561	18.7362	-21.0732	36.9184	9.35427	-7.17227	-8.86203	-35.7503	72.7087	35.4069	40.0424	39.3308	33.4497	15.4359	37.6848	64.3565
0.103	10.0883	10.9509	-8.44828	6.80078	34.0725	8.83799	46.3777	-39.1117	28.0807	68.6235	14.2398	20.8257	-18.9841	37.267	11.2417	-4.32962	-9.09386	-34.2521	77.7952	40.176	43.1556	41.8778	34.4605	18.7834	39.4172	67.1593
0.104	10.2499	10.4231	-9.99729	9.29635	35.4384	10.2221	48.9412	-36.9439	31.2143	70.7293	17.9202	23.6592	-17.3143	37.2889	13.7485	-2.11929	-9.05873	-33.4019	80.7832	45.0848	46.7372	44.9099	36.6884	22.7575	41.2787	73.372
0.105	11.1161	11.8589	-11.2115	12.1506	38.1602	12.4061	52.6338	-34.9369	35.5263	73.9221	21.5558	26.1734	-16.3318	37.2838	16.1407	-1.26486	-7.56683	-31.696	82.0326	50.7032	47.743	48.26	39.5676	27.7579	44.6789	77.6629
0.106	13.3412	12.6555	-11.8948	14.84	40.7225	15.992	54.8431	-32.2546	38.796	76.9863	23.7426	28.1455	-15.3425	36.8982	16.9446	-1.3312	-6.56517	-29.9076	85.1788	55.4384	51.0894	51.6904	42.1027	30.7729	49.3863	79.7197
0.107	14.6026	13.3397	-14.2473	17.123	42.8021	17.7226	57.3058	-30.5128	42.6839	80.6469	26.2514	31.0175	-13.8844	36.7949	17.5861	-0.584457	-5.41454	-30.3962	85.4792	60.4937	56.7661	56.5327	44.4792	36.0514	53.3351	82.461
0.108	16.6566	13.5077	-15.028	18.1063	45.5578	18.1433	59.0957	-29.4627	45.4235	84.3441	29.5037	34.5124	-12.2872	35.7629	19.1082	-0.216706	-4.74617	-31.631	83.6392	66.1903	56.5646	58.4568	45.78	40.375	57.5432	86.4907
0.109	17.4075	13.9209	-15.6666	20.1765	45.733	19.0604	59.0718	-27.3001	48.1704	88.7891	32.3622	36.8569	-11.5395	37.769	20.2164	-0.929293	-5.03693	-29.896	83.1492	71.1423	59.3915	61.7801	48.233	44.3787	61.6638	90.5852
0.11	17.2103	13.1592	-17.7093	22.7714	46.4824	20.7499	60.8278	-26.156	51.3974	93.0081	35.8589	39.5303	-9.92272	38.0802	20.5748	-2.46371	-5.70686	-29.1721	82.7437	77.1488	64.0267	65.8495	50.4121	49.0957	65.0941	94.8421
0.111	17.1243	12.2123	-18.2355	24.5509	47.8831	22.9543	60.4353	-24.5115	55.5337	96.5632	38.0246	42.855	-9.13898	38.2064	22.2255	-2.59585	-5.47934	-29.1729	85.9053	83.3034	66.6464	67.5895	53.6042	54.213	67.8441	99.4641
0.112	17.0446	11.2501	-18.2652	28.0547	48.7124	24.9435	59.7986	-22.323	61.0811	100.5	38.2894	45.0446	-9.78684	39.3551	24.7124	-0.39066	-5.00203	-26.1018	89.968	87.8137	68.5119	71.0267	57.6212	58.0867	68.5847	101.69
0.113	17.5133	9.48225	-19.1338	30.6746	50.111	27.1954	61.1079	-19.7827	64.7339	103.501	38.3873	47.29	-11.0048	37.7223	26.6725	3.09931	-3.85558	-24.7279	92.7364	93.5164	69.3916	72.2475	59.8468	61.5679	70.7765	105.339
0.114	20.0106	8.60998	-19.9117	32.9158	50.8838	29.6313	61.4109	-16.9464	68.3197	107.373	39.4847	48.8538	-11.9899	36.7208	28.9317	6.21503	-2.94107	-23.6325	97.2078	99.1575	71.2018	71.4006	60.2473	66.8288	73.091	107.942
0.115	19.5377	7.9977	-20.7535	36.339	51.9266	30.8709	61.5994	-14.8559	70.7573	110.681	40.2211	49.4699	-12.3997	33.797	30.5445	7.50144	-2.35058	-22.2674	99.7115	101.301	73.1417	72.3424	61.5797	69.2654	72.6668	108.244
0.116	19.8721	8.46291	-22.0395	39.1328	53.8073	32.3673	61.7193	-12.502	71.603	113.978	40.774	50.5239	-12.8534	31.6649	31.4702	8.57497	-1.17982	-21.7956	101.018	104.365	74.4277	72.0128	61.6922	71.3028	74.377	108.282
0.117	21.4995	8.75702	-20.333	41.3216	54.8856	35.5783	62.1683	-8.98331	73.8497	117.808	42.0887	51.5138	-12.8541	30.3013	31.3898	8.86549	0.0607127	-19.1213	101.178	108.312	75.9931	71.4727	60.7396	76.2479	74.6562	110.095
0.118	22.235	9.02286	-19.7077	43.506	55.0467	37.486	65.5562	-5.53326	76.2635	121.755	43.5812	52.3043	-12.1018	29.4066	31.7779	9.9843	1.50031	-17.2902	98.3967	112.159	77.6138	72.0473	63.905	77.9518	75.1081	111.799
0.119	22.8633	8.88359	-20.9167	45.1775	55.5483	37.7643	66.6191	-3.27815	80.0856	126.901	45.6222	54.3077	-11.3058	27.5861	32.9569	10.2493	3.85605	-16.751	97.182	115.708	79.6084	73.4637	64.7672	79.9037	76.1066	113.619
0.12	22.093	8.40211	-20.6152	46.9453	57.7408	38.9166	67.1796	-0.740476	82.069	130.1	46.8664	55.9695	-10.2261	22.9461	33.6319	10.0719	4.98355	-13.9935	94.4819	118.548	81.711	74.987	64.1853	83.5197	74.7595	115.426
0.121	23.886	8.24041	-19.3298	48.7715	58.14	39.7267	68.6282	2.57957	82.2725	134.816	47.6316	57.9653	-8.82946	23.131	34.2237	10.6807	7.2509	-11.6395	94.5481	123.254	83.2139	76.6277	66.1585	86.8787	75.9867	117.202
0.122	25.7547	7.97726	-17.1076	50.4186	58.3214	40.0142	69.3989	6.0804	84.701	139.257	49.4735	60.0449	-8.69479	26.9204	34.869	10.8038	10.0448	-10.4598	93.3848	126.786	84.474	78.2741	69.3279	89.0163	78.207	119.124
0.123	26.3337	7.15343	-17.338	51.6387	62.3936	40.9944	69.3186	9.00509	85.7702	143.126	49.7588	60.6653	-8.60525	28.8372	36.408	12.3942	13.028	-8.76619	93.1501	130.352	84.904	79.0275	71.0281	88.5727	78.5286	120.6
0.124	27.03	5.73886	-17.26	52.0319	65.0431	41.6567	69.1014	11.1367	86.6811	147.046	49.1271	62.3665	-7.33248	26.7253	38.5067	14.072	15.7238	-6.91984	95.5898	134.151	85.7433	78.3694	70.3524	91.7007	79.9878	121.717
0.125	27.9807	5.49595	-18.1175	53.8007	67.8734	42.1701	68.6146	12.9502	88.1492	149.808	50.4929	62.95	-5.9886	24.4824	39.3877	14.4555	16.9137	-5.62852	95.5979	136.401	87.483	77.5148	72.2119	96.0656	80.9529	121.294
0.126	29.6395	4.52377	-19.5961	54.5345	70.6809	42.9069	68.1874	14.3809	87.7681	152.794	50.6891	64.1706	-5.61076	22.3891	40.4455	15.1127	17.8379	-3.28996	98.6207	138.145	87.5227	76.6355	72.3179	98.2264	81.2892	120.307
0.127	31.5847	3.84311	-19.6643	53.1995	70.6739	42.2122	67.9431	15.2456	89.2688	154.901	50.973	64.616	-4.92059	19.0512	39.8078	15.9494	18.0827	-2.34463	100.127	139.634	87.5462	73.239	68.2668	98.0219	80.3655	119.053
0.128	31.4205	3.39615	-19.9852	53.9158	71.8003	41.4874	66.9179	16.6176	90.4872	155.995	50.4512	64.3018	-4.43321	16.1368	38.0162	16.2297	19.1224	-1.39862	99.9522	140.455	87.7032	70.6262	67.1376	98.0338	79.6306	115.802
0.129	30.3211	2.2339	-19.2996	53.7167	72.3503	41.9287	66.4163	17.852	90.6304	158.554	48.9771	65.2493	-3.61281	14.2375	38.0535	17.7575	19.9029	2.51795	101.387	142.16	89.9552	71.9231	66.458	98.4259	80.4024	112.787
0.13	31.3805	0.254386	-21.1312	53.2572	71.9616	42.006	67.5435	18.4793	92.3815	162.407	50.3062	63.0965	-0.860231	13.7858	37.7277	18.1847	21.9393	4.92924	100.322	144.017	92.1188	72.3406	64.2227	97.6276	78.8595	111.599
0.131	30.2248	-1.741	-23.0208	53.2325	72.2325	42.5527	67.1992	19.7719	91.7038	164.59	50.7855	63.6951	-0.0162093	13.9248	37.2075	17.3191	24.8441	4.89555	97.1594	144.469	91.336	72.5088	63.8128	100.268	78.3886	109.562
0.132	29.0095	-1.73016	-21.7044	54.0009	72.3029	41.3521	65.0462	21.2877	90.7357	166.733	49.5886	63.7746	1.84192	14.5305	37.6327	16.9305	25.53	4.57057	95.1903	145.807	91.5485	72.1398	63.4179	101.508	78.0774	107.945
0.133	31.4547	-1.88278	-21.4666	56.1382	71.2191	40.4524	64.6898	22.443	90.4441	168.241	48.6385	61.7563	3.73049	14.577	37.6856	16.3825	25.4923	5.00765	91.1758	148.178	91.6968	70.961	61.9734	102.398	78.1839	106.68
0.134	31.443	-2.38693	-21.9321	57.0102	71.6356	40.4998	64.151	22.6489	90.2777	168.482	48.6489	62.2918	4.11068	13.1692	38.1341	16.3723	25.1729	6.09012	87.3958	149.218	90.5639	71.5775	61.6411	104.579	77.749	103.22
0.135	31.3441	-3.57501	-21.2071	58.8545	70.5026	39.7625	62.1142	23.0887	89.7243	168.478	48.704	61.5542	6.8499	12.1783	37.8388	16.6568	26.5613	7.54778	83.8237	150.865	89.6643	71.2434	61.6405	103.467	75.9091	99.7894
0.136	32.2941	-5.20204	-20.78	58.9773	68.3012	39.8326	59.6775	23.4004	87.619	168.408	47.7808	61.5804	8.49001	10.7787	37.4189	17.2167	28.284	9.4845	79.3433	152.432	89.0482	68.8885	60.5205	100.973	75.5882	98.1577
0.137	32.0073	-4.09698	-18.6663	57.2347	69.595	39.5546	60.3825	24.4246	85.8948	168.628	46.8204	61.3839	8.18622	10.227	38.1782	17.6407	29.0554	10.9523	78.0527	151.951	89.8469	66.0624	60.7224	99.5821	73.0141	96.981
0.138	34.3739	-4.67509	-17.5397	56.5922	69.5591	39.0541	59.8071	26.8217	84.9855	168.086	45.8349	60.3654	8.73597	11.1097	38.4483	18.6148	31.1839	11.267	77.3951	151.945	87.9783	65.0877	61.9631	98.0877	71.517	96.5593
0.139	36.2044	-5.75799	-18.1878	55.9675	67.8126	39.3859	57.41	29.545	85.5354	167.038	45.851	59.6151	9.07224	9.99898	38.8961	19.2624	32.7259	12.7188	78.0992	150.015	86.0172	61.397	60.3819	96.9955	71.8692	93.3912
0.14	36.7617	-6.01715	-16.7638	54.4071	67.4241	41.1382	57.1986	31.0807	83.8328	166.229	46.7387	58.2837	8.85761	8.44788	38.9475	20.1301	34.4229	14.3031	78.9267	149.515	85.6853	57.5457	57.8589	97.3676	72.1395	90.0887
0.141	37.235	-5.79869	-16.7517	51.6483	65.8231	41.5365	55.5377	30.3975	82.6856	164.661	45.8637	57.3244	10.1445	7.21999	39.0583	20.9846	35.5304	14.8975	78.0023	149.839	83.3896	53.2426	55.4625	95.3104	72.0516	87.5042
0.142	37.2588	-6.8191	-15.0606	49.9173	64.615	40.9329	54.8841	29.6808	81.9122	163.414	45.2728	55.797	12.0048	6.6734	39.0051	21.1629	35.4756	16.2532	76.6697	149.633	82.9637	49.4276	53.5264	94.498	69.3339	84.5773
0.143	36.6569	-7.70363	-14.1503	49.161	63.8676	39.9213	53.8786	28.5427	79.0636	161.065	43.7979	53.8491	13.4776	5.73616	38.4777	21.2001	36.846	17.2727	74.9183	148.33	81.5789	48.7986	50.4624	94.7796	67.8132	81.1263
0.144	36.3743	-8.47536	-14.2672	47.1472	61.2291	38.6274	51.5237	27.8252	77.1072	158.758	42.274	50.9756	14.5968	4.05773	37.8558	19.6012	37.2408	17.6477	72.1473	146.015	80.1682	46.7991	47.5689	93.3812	65.8863	76.0324
0.145	36.5321	-10.7201	-11.8972	44.432	58.0353	38.092	49.6746	27.5693	74.9567	153.27	41.6801	48.621	16.2468	2.89635	37.1994	17.8204	36.4353	19.2393	68.0854	144.118	79.591	46.8935	45.4089	90.9349	62.9357	69.788
0.146	35.8126	-11.7026	-10.3748	43.2758	55.0358	37.4272	47.3517	27.6072	72.7778	147.409	40.4461	48.0061	16.872	2.31066	36.0578	16.7241	35.6503	20.6116	64.4668	142.668	77.9176	44.8865	41.0857	88.9848	62.3852	65.4381
0.147	35.8772	-12.3967	-9.0986	41.8779	53.8966	37.4182	46.8214	27.763	71.2775	147.792	39.1371	46.4944	16.1807	1.65253	35.2727	14.7876	33.9902	20.6411	61.1154	141.789	76.2086	43.1974	38.4179	88.6262	60.5688	60.1302
0.148	35.3463	-11.6415	-9.23874	40.549	52.8359	36.3969	44.3721	27.1839	68.4797	146.95	37.0272	44.6026	16.6273	3.26038	33.8489	13.2685	33.4184	20.1126	56.5961	140.543	74.808	42.9037	36.4201	87.2739	59.4688	57.0296
0.149	35.5967	-12.461	-9.30115	39.142	49.7743	34.9128	40.585	26.7782	65.8344	144.675	36.2646	42.2457	17.5591	5.78008	31.6286	13.1165	34.3577	22.7708	52.3345	137.61	73.5686	39.52	34.9052	85.9486	58.4718	54.6941
0.15	35.869	-13.6685	-8.08335	37.4193	46.7184	34.8021	39.3173	27.015	63.9673	143.157	35.413	40.7854	17.7717	3.78998	29.5895	12.0084	33.5308	23.9958	49.6349	134.855	71.2155	36.4156	34.5903	82.8855	55.7811	47.7372
0.151	35.9492	-13.1515	-7.90542	35.066	43.8229	34.6171	37.677	27.8161	61.6744	140.438	34.6787	40.158	18.5425	3.43441	26.3147	11.1141	33.2968	23.9862	47.064	131.691	69.437	33.6347	33.7497	80.4258	54.9481	44.3778
0.152	36.6669	-13.2787	-7.22752	33.3743	41.5687	34.5046	35.1284	27.4962	58.9861	138.14	34.1838	38.6565	19.4988	5.27734	24.6599	10.856	35.3085	24.0566	43.9465	128.047	66.599	31.2071	33.7174	78.1209	53.6259	42.6285
0.153	36.7294	-13.3494	-5.45285	31.6132	39.1236	34.4462	34.1129	27.5568	55.6923	134.583	33.0475	35.7331	19.5917	3.15342	23.8854	10.4848	36.2957	23.8861	41.6638	125.039	62.3063	28.6514	31.3525	76.098	52.766	40.074
0.154	37.0136	-14.0203	-5.00468	28.8849	37.4677	33.4514	31.7044	28.404	51.6348	130.79	31.8399	33.9831	20.4914	0.368505	23.3649	10.8662	37.5766	23.5952	40.2714	122.649	61.1134	25.7105	29.3593	75.7391	51.2736	35.819
0.155	38.2928	-14.4753	-4.81715	27.0909	36.132	33.2048	29.3042	28.8413	50.8399	129.267	29.8001	32.8513	21.8297	0.286194	23.7625	10.8957	38.3278	22.9247	37.5561	121.413	59.6541	22.1703	28.3735	71.7795	50.8814	31.8003
0.156	39.9904	-13.689	-3.92155	25.0917	33.7872	34.0745	28.504	28.6286	50.3727	127.953	28.7903	30.0727	23.0747	1.55354	22.8455	10.4895	38.6859	24.6263	34.1999	118.99	56.7285	17.4622	24.8356	68.5827	49.9092	30.0204
0.157	41.8498	-14.0251	-3.17127	23.9202	30.9031	34.9702	25.8084	27.5584	48.2697	126.571	27.4872	26.3918	25.1605	0.705337	21.0062	9.75492	39.1401	25.5952	31.5845	116.225	54.7255	15.2849	19.6687	68.1794	47.7642	26.7033
0.158	42.0436	-14.7052	-2.6682	22.8247	27.3807	33.9082	24.2333	26.9421	47.0102	123.809	25.9696	24.7647	25.6395	-0.210725	19.5258	8.82001	38.3041	26.4328	28.1301	114.254	53.9454	13.4122	18.1266	65.7116	48.4758	24.11
0.159	40.5766	-14.7767	-2.43156	19.4541	25.1685	32.8795	22.6122	27.1997	43.211	121.61	24.6861	22.3283	24.9998	0.323366	17.3785	7.246	37.8561	25.8874	23.3531	111.557	54.4283	9.9543	16.4376	63.1465	47.7408	20.2994
0.16	40.8467	-14.1862	-1.20783	17.0314	22.8477	32.6926	20.8244	25.9854	40.4519	119.394	23.1785	19.5184	25.2147	-1.24076	15.4114	4.78776	38.3775	24.691	20.7137	107.572	50.0275	7.54184	14.0422	60.9623	45.5307	16.1913
0.161	39.9118	-14.2948	0.84801	16.0999	20.9606	30.8663	20.0321	24.1202	36.743	115.397	22.1042	17.7429	25.7475	-0.624943	13.3155	2.84282	37.8918	24.3193	15.383	103.843	46.8025	5.84674	13.0077	57.3192	44.7151	11.7423
0.162	38.2417	-15.9628	1.91004	13.3727	19.5845	29.9322	18.0804	22.5872	31.9143	112.689	21.0656	15.4567	27.6122	1.47892	11.8163	1.12734	37.4696	23.923	8.15048	101.451	45.9864	2.63299	9.9266	54.7199	43.0717	7.63968
0.163	38.5725	-16.4792	3.20591	11.8876	16.7957	28.5458	16.5663	21.1392	29.0048	110.525	19.3974	13.8554	29.8271	2.33432	10.7212	0.895397	37.7834	24.1268	4.39022	98.2543	42.6033	-0.187264	11.1829	53.0839	39.3115	5.32046
0.164	37.6198	-17.5035	5.3841	10.7366	14.124	27.9672	15.2158	20.7617	27.0326	106.421	17.5077	10.4525	31.0436	3.71901	8.96839	0.530034	37.2592	22.9223	0.0229133	93.643	40.3247	-2.10884	8.60856	48.7773	37.0249	1.71533
0.165	37.2348	-17.8322	7.33542	8.51769	10.823	27.9054	13.402	20.3666	25.8474	103.904	16.1394	9.28162	32.829	4.02286	7.6997	0.268828	36.9326	20.8355	-3.09865	89.7823	39.8511	-5.29386	3.75199	45.0529	34.4906	-1.17997
0.166	38.7234	-17.2201	8.74322	5.55812	8.07686	26.6316	12.9062	19.8134	22.5786	101.915	14.7651	8.54905	34.9293	5.06318	6.37863	-0.401715	37.3607	21.9976	-5.48133	86.2242	36.3495	-6.98318	2.2359	43.5419	32.4231	-4.21211
0.167	38.2354	-18.1194	10.5064	3.15752	5.6695	27.0846	12.4478	19.1063	20.3943	98.9655	14.1595	6.18532	34.7186	6.68607	4.29948	-1.29883	37.4479	21.7456	-8.13323	80.7078	32.5579	-8.16882	1.35328	41.881	31.026	-7.27352
0.168	37.3341	-18.3096	12.8595	2.4432	2.99625	28.2391	11.1899	18.754	17.9594	95.4854	14.3145	5.41403	35.0543	7.8161	2.65382	-0.966006	36.8073	20.7583	-9.11203	75.1867	31.9232	-10.5998	-1.47817	39.5394	29.2766	-9.6631
0.169	37.3942	-17.5258	11.9862	1.93777	0.935496	28.7492	10.7506	19.4171	15.1598	92.3041	13.9225	3.15443	37.4272	7.24326	1.72218	-0.988049	37.6904	19.9039	-11.7489	70.9737	29.3686	-12.4243	-3.45771	38.0704	28.6169	-10.9388
0.17	37.5315	-16.5215	13.1928	0.652807	-1.81102	29.3873	10.5719	19.6751	15.774	89.9163	13.2106	1.83826	38.7095	6.29991	0.729914	0.4325	36.7706	19.0433	-14.7657	67.2521	26.045	-11.8724	-4.5273	36.1136	26.7039	-12.7451
0.171	37.3444	-15.9988	15.9014	-0.390483	-3.10391	29.5297	9.70702	19.634	15.1612	87.1587	12.4124	2.15363	40.818	6.39191	0.435702	1.11461	35.558	18.9185	-18.3458	64.6998	24.2372	-13.0155	-8.52334	32.4215	27.2418	-14.874
0.172	38.2697	-15.5822	16.5321	-1.1738	-4.21857	29.2109	8.47368	20.032	12.1775	84.4625	12.2205	-0.197066	42.5683	6.89334	-0.0179732	0.978749	34.8216	18.2551	-23.4654	62.2852	21.1636	-15.5017	-8.55056	31.5296	27.5078	-16.1288
0.173	38.7194	-14.5967	17.6335	-2.54669	-6.1494	28.6289	6.85359	19.3692	9.9852	81.366	12.3247	-0.837506	44.1809	7.44419	0.157828	1.37521	33.2725	18.2632	-27.5584	59.316	18.8542	-15.1511	-10.1425	30.0486	27.3322	-19.3945
0.174	38.4252	-14.5396	19.8101	-2.86463	-7.68262	27.9611	5.36132	19.5544	7.86298	80.0141	11.9796	-1.8524	46.1713	6.64925	0.845132	1.27407	31.8581	17.2297	-31.5235	56.1333	15.9687	-14.6414	-11.4426	27.6572	26.2532	-20.9063
0.175	39.7951	-13.954	22.4864	-3.58444	-8.66451	27.198	4.25558	19.6085	6.46463	79.0493	11.3169	-4.48692	48.1776	5.39744	0.93238	0.778646	30.338	15.8796	-34.305	53.0684	13.4451	-14.1019	-11.9104	26.8783	23.9838	-24.1298
0.176	39.0248	-13.6404	22.5299	-4.99227	-10.4899	26.129	2.23205	19.1047	3.94	75.9002	9.86366	-6.29106	49.6696	5.41462	0.0306581	0.149613	28.9699	14.9914	-35.8008	49.359	11.4117	-13.8011	-14.9984	23.9557	21.5234	-27.4917
0.177	36.0959	-12.7423	23.2857	-6.27961	-12.8454	25.7613	0.347079	18.3477	1.14311	72.891	9.52563	-8.68259	50.5198	5.88202	-1.98846	-0.758565	27.044	15.1362	-37.625	45.8556	10.9359	-14.8529	-15.1746	23.8972	18.9993	-28.3987
0.178	35.3821	-10.4048	25.3462	-7.07019	-13.9471	24.8164	-0.620844	16.9134	1.49854	70.3286	8.95788	-10.5465	52.7155	5.55017	-2.97249	-2.39304	26.3259	14.5588	-39.4505	43.6581	8.37364	-16.5742	-17.8262	21.361	18.4712	-29.3885
0.179	34.2446	-11.0105	25.7636	-8.26681	-15.3214	23.6491	-1.94539	16.6296	0.0719009	67.6425	8.40494	-11.6881	53.8374	4.95616	-3.74177	-3.9262	25.9483	14.4238	-39.9504	38.4316	5.97976	-17.2244	-20.1508	18.2361	15.7713	-30.0433
0.18	33.0121	-11.4223	26.0481	-9.86918	-16.8808	23.6698	-1.80084	16.202	-1.6836	66.2768	6.98939	-12.538	55.5343	4.97042	-4.32343	-4.36027	25.5352	13.6702	-40.0095	34.7699	4.64993	-17.1758	-19.8907	17.2065	13.0492	-31.2166
0.181	32.8067	-10.8656	26.7804	-10.3661	-18.4252	23.503	-3.09502	15.564	-1.75862	65.2211	4.96525	-12.5655	57.0406	5.49901	-5.46941	-4.2535	24.5703	12.8872	-41.6718	31.4355	3.74347	-16.835	-21.7961	12.8065	12.0484	-33.5556
0.182	31.0808	-9.43119	26.9887	-11.5189	-20.6844	23.1493	-4.15916	15.9142	-4.49957	62.9644	5.16293	-12.8838	57.4862	5.80331	-6.30572	-4.2369	23.5414	13.9075	-43.5746	28.2374	3.605	-17.6276	-21.7684	12.0512	10.7919	-34.9538
0.183	31.501	-6.39597	26.0512	-12.6899	-21.7614	23.4403	-3.58746	17.1113	-5.91226	59.8295	5.44614	-12.9248	57.9178	6.78574	-7.1154	-3.908	22.7601	13.8007	-45.6417	26.0627	0.489848	-19.1047	-23.6785	9.58572	11.4035	-36.0197
0.184	30.8488	-6.34579	26.2103	-12.7395	-21.9104	23.8968	-4.85978	16.909	-6.56144	56.4054	5.19791	-14.8116	58.7267	8.82899	-7.81536	-5.1689	22.4681	14.3051	-47.1878	21.2852	-0.168149	-19.4554	-24.6429	9.18635	11.756	-37.6181
0.185	28.8716	-6.86198	27.345	-13.0762	-21.6406	23.7708	-5.15483	16.694	-8.57083	52.6421	5.00038	-15.4558	59.3459	8.14817	-8.16542	-5.76847	21.7669	13.5156	-47.261	17.6399	-1.70682	-19.5063	-23.4018	9.9955	9.86105	-37.4985
0.186	29.086	-6.49907	27.6048	-13.7821	-20.2878	23.3228	-5.4724	16.5909	-9.32613	49.5096	4.31541	-15.2566	60.1353	7.04846	-9.08046	-5.90051	20.7679	11.9705	-48.7649	15.4039	-4.44478	-20.3714	-26.4591	7.88737	8.80228	-39.7995
0.187	28.0511	-5.12623	29.4541	-13.976	-20.3557	23.1116	-5.95121	16.7953	-12.0146	47.6131	4.11001	-17.1241	61.8463	8.81806	-9.1046	-6.60734	21.2759	10.0942	-51.4848	12.7918	-5.83124	-20.9846	-24.8414	8.11855	7.6242	-41.1449
0.188	27.7445	-3.54539	30.0348	-14.9564	-21.5189	23.1292	-5.57656	17.5134	-14.0892	46.0542	3.85375	-18.2326	62.789	8.99481	-8.00931	-6.56652	21.4056	9.35848	-51.0069	10.2201	-8.27364	-21.1037	-23.8597	7.92499	7.87863	-41.1406
0.189	27.7791	-3.14794	29.9639	-14.1153	-21.8343	23.3661	-5.20045	17.0478	-13.4934	43.753	3.73013	-19.5275	63.0269	9.78237	-8.57659	-6.54022	20.468	10.3864	-49.9736	8.62051	-8.95654	-21.6112	-25.0358	7.86571	7.44756	-42.1748
0.19	26.5154	-2.32075	29.5803	-12.6038	-21.6994	23.4115	-5.32283	17.3194	-14.2378	40.8316	4.15378	-20.2338	63.0897	11.8239	-9.08157	-4.93198	20.1725	9.70767	-50.3855	6.38435	-8.02483	-21.6789	-23.8778	7.66513	6.29927	-42.2796
0.191	26.7123	-2.08626	28.3081	-12.5632	-21.8397	23.5014	-4.58233	16.5393	-15.1525	38.3843	5.29148	-20.7767	63.5928	13.1468	-9.55291	-4.17737	19.8293	9.1822	-48.6165	3.52214	-9.52726	-23.9145	-23.2151	6.32947	5.64311	-42.7152
0.192	26.9771	-0.840932	29.1632	-12.6798	-22.4399	23.6906	-5.54145	16.6546	-17.563	35.4075	6.91335	-21.174	64.4064	13.8312	-10.4205	-3.19803	19.6516	9.18249	-46.0604	0.43029	-10.7183	-24.9014	-23.4146	3.8768	5.69347	-42.3582
0.193	25.7132	0.139231	29.0633	-12.8977	-23.4578	22.8686	-5.769	17.4243	-18.4406	33.3162	7.35369	-20.4175	64.3452	12.5862	-10.4145	-3.68144	17.8709	8.17507	-46.3458	-0.78446	-10.4896	-24.0931	-25.1243	1.84659	5.07812	-42.7151
0.194	24.3405	-0.749291	29.2492	-12.9571	-25.5846	21.6841	-5.24246	16.5243	-18.9118	30.0107	7.08843	-22.8881	64.087	12.8101	-10.6433	-4.71046	15.314	8.02064	-44.7649	-3.46286	-12.8647	-25.8721	-26.4208	1.09387	4.50667	-42.6621
0.195	23.1028	-0.9272	27.9269	-14.3064	-26.7695	21.6171	-7.55735	16.2154	-19.4732	25.9352	6.80519	-23.6768	65.0378	11.1636	-10.3937	-4.0445	13.8779	8.79496	-44.1981	-7.34099	-12.8523	-27.385	-23.8819	-0.189588	4.73137	-44.2533
0.196	22.5225	-1.03148	26.7372	-15.3833	-27.4172	20.5374	-9.0221	15.2608	-18.5411	24.317	5.61509	-23.4673	64.9627	9.57846	-9.6219	-3.61691	11.5266	7.40449	-43.6181	-7.57819	-13.3171	-27.2288	-24.492	-1.30175	4.33769	-44.636
0.197	22.0298	-1.39402	25.619	-16.0174	-26.9489	19.8014	-9.56207	14.654	-18.9521	21.2878	4.01028	-25.2259	64.7457	9.44567	-9.61246	-4.65301	9.46532	6.02659	-42.1416	-9.0951	-13.5339	-27.5044	-25.8704	-3.05876	3.63361	-43.173
0.198	20.6603	-0.72674	23.6559	-17.5836	-26.2129	19.6862	-9.53329	13.9258	-18.2159	19.6615	2.97303	-25.6815	64.7424	8.41858	-10.4734	-5.63182	8.16058	5.051	-44.1947	-12.8956	-14.1778	-27.5825	-25.3989	-5.18651	2.02233	-44.6839
0.199	19.5843	-0.181058	22.4698	-17.9017	-27.5336	18.8912	-10.5751	13.1586	-18.9289	18.6793	1.72111	-27.2694	64.5956	9.15448	-10.8242	-5.48824	6.83406	3.81757	-42.8513	-14.3865	-14.373	-27.2199	-26.7185	-5.97107	0.0566647	-44.2189
0.2	18.9635	0.470716	19.2067	-18.7478	-28.1227	19.1466	-10.7515	13.4258	-21.1182	16.6958	1.36571	-27.1934	64.5782	8.9873	-10.445	-5.62844	5.32101	4.00905	-42.2835	-17.1083	-13.4155	-27.1496	-25.7204	-6.10636	-0.715214	-44.918
0.201	18.7778	-0.0346984	16.2038	-19.627	-28.6954	18.7798	-8.98056	14.2411	-21.663	15.6058	1.75103	-26.7031	63.9403	9.16706	-9.60493	-5.78188	3.74221	2.96072	-42.8449	-20.4531	-15.5589	-26.9662	-25.5708	-5.55506	0.813193	-45.3374
0.202	17.1505	0.258009	15.3774	-19.6936	-28.8674	18.3107	-8.04711	15.3144	-21.9764	13.1477	2.16043	-27.0417	63.5675	10.3243	-7.80044	-6.51601	2.78035	1.51914	-41.159	-22.7855	-16.7466	-24.5493	-25.3608	-5.70178	2.55158	-45.7406
0.203	15.729	1.08857	15.5944	-19.9076	-28.6134	18.6046	-8.83656	16.8252	-22.3126	10.5232	2.16779	-26.6727	62.4021	10.6813	-7.68091	-6.40483	1.90917	1.67701	-41.2269	-24.4864	-18.3797	-24.6495	-23.6156	-5.16936	3.33192	-46.6269
0.204	15.8177	0.798994	15.2611	-19.0467	-29.1708	18.3955	-9.82051	18.371	-23.073	9.0818	2.48728	-26.368	62.4303	12.8555	-8.08272	-5.45661	2.37113	2.24711	-40.555	-26.9152	-19.0417	-26.1784	-21.5985	-4.63758	2.13398	-43.2011
0.205	14.4558	1.46551	14.5695	-18.0942	-28.4396	17.6724	-9.38999	18.6455	-22.8422	8.18965	3.88638	-23.9966	62.0611	13.7744	-9.06843	-5.46912	2.78308	1.93988	-39.8598	-28.9722	-19.8802	-26.1682	-20.7881	-4.31547	2.10951	-40.6943
0.206	13.552	2.15708	14.4385	-19.0629	-27.5968	16.9287	-9.20042	20.4323	-22.5759	6.60627	4.06101	-22.8951	61.0487	13.1256	-11.0653	-5.8117	1.9443	2.33843	-38.1455	-30.2275	-20.5296	-27.1877	-19.9518	-3.6692	3.85489	-39.8044
0.207	14.7896	1.75592	14.4062	-19.2896	-27.4236	16.8008	-9.92104	21.4503	-22.7151	4.053	4.10942	-23.3115	60.8715	13.0688	-12.2475	-5.74363	1.46817	1.64814	-37.8827	-31.7088	-19.594	-26.3523	-18.4746	-4.029	3.56887	-39.2671
0.208	15.1082	1.58308	13.4991	-19.6604	-26.0703	16.4423	-12.0903	22.2178	-21.9938	3.19165	4.77816	-23.0763	60.0124	9.23208	-12.7745	-5.08093	0.792879	0.476341	-36.7648	-32.2377	-20.4945	-25.9373	-19.5975	-5.18898	4.52388	-39.5945
0.209	14.2506	2.5138	11.9801	-21.4702	-24.9641	15.5016	-12.1477	23.4666	-22.9841	1.41506	4.28715	-22.38	59.0889	9.2275	-13.1283	-5.40197	0.34067	0.123716	-35.3167	-32.8792	-20.0866	-27.3169	-19.7007	-5.77087	5.64258	-39.3279
0.21	13.3617	2.29786	9.57391	-21.9983	-25.1019	14.2876	-10.9996	23.0138	-24.2273	-1.54123	4.01899	-21.9997	58.0306	11.1336	-13.0823	-5.38664	-0.300282	-0.69042	-33.6647	-34.0866	-19.7149	-27.9115	-18.5695	-6.25239	4.50713	-40.9638
0.211	11.3516	1.08586	6.70451	-23.1984	-25.0129	13.5676	-11.3797	24.1257	-23.6664	-5.88903	4.651	-22.9938	57.6598	9.55375	-12.9737	-5.38076	-1.47094	0.438178	-32.8445	-35.6805	-20.8381	-27.5529	-18.4819	-7.03122	3.37327	-42.3699
0.212	10.7692	0.509684	5.89563	-23.2797	-25.6086	13.4771	-11.2641	24.742	-23.0872	-10.1866	4.25319	-23.3966	56.6157	8.81185	-13.0744	-6.57658	-3.24313	1.68036	-31.6497	-37.4386	-21.8198	-27.7062	-17.9353	-8.13257	3.56054	-42.4746
0.213	11.0273	1.31004	6.23877	-23.2724	-25.5236	13.3404	-11.1695	24.9452	-24.023	-11.328	4.01072	-22.9548	54.6195	7.69806	-12.8468	-6.24902	-5.26116	1.98222	-30.1079	-37.0898	-22.585	-28.0847	-17.1622	-10.3867	3.06024	-42.6016
0.214	9.85786	1.20272	4.8127	-22.681	-25.4705	13.4561	-11.0117	25.3605	-24.4816	-14.3258	3.78418	-23.4821	53.5176	7.47301	-12.9918	-4.29104	-7.32129	1.02538	-31.9488	-38.0142	-21.546	-27.044	-16.5462	-11.3611	1.76988	-43.2117
0.215	8.14968	0.0484442	4.17768	-20.7175	-26.2142	13.1069	-10.4916	24.4762	-24.0463	-16.9096	2.45547	-23.3489	52.2391	6.79281	-12.4434	-4.07553	-9.4814	0.333385	-30.7647	-39.6011	-20.8185	-26.0876	-16.3382	-12.8533	0.598135	-43.2986
0.216	6.50556	-0.0536134	3.0439	-19.9361	-25.7817	11.8955	-9.76924	23.387	-22.9013	-17.9876	1.48281	-22.1857	50.2714	5.24584	-11.8864	-5.28384	-10.5144	0.295496	-29.0355	-39.965	-21.9357	-26.1944	-13.947	-15.1895	0.969448	-40.8229
0.217	4.18462	-0.283721	2.40876	-18.5511	-24.6574	10.8793	-9.7781	23.3099	-21.4647	-19.2746	0.665869	-22.8234	48.7854	6.59647	-12.0604	-4.63321	-11.3836	0.141599	-29.312	-40.658	-21.2179	-26.3807	-12.5313	-13.7105	1.90441	-40.5981
0.218	3.17072	-0.222326	2.57621	-18.2372	-24.1177	11.0148	-10.6665	24.3526	-22.5708	-20.2995	-0.350746	-22.1596	46.898	7.30706	-11.647	-4.82367	-11.1694	-0.0443894	-28.2454	-40.9643	-20.6022	-25.9276	-11.5436	-12.92	1.3032	-40.5988
0.219	2.36604	-0.869318	-0.283182	-17.6488	-23.5373	11.5445	-11.746	24.8923	-22.6409	-22.6844	-0.8222	-19.9699	44.0319	7.65808	-12.3399	-5.58943	-10.544	0.386553	-27.5517	-41.7792	-20.0412	-26.004	-10.9929	-12.7909	1.82438	-39.3045
0.22	2.01477	-0.614012	-3.1276	-15.9809	-22.1149	11.8659	-12.621	24.4733	-23.0749	-23.8493	-0.549289	-19.3515	42.7612	8.86276	-11.8009	-6.05979	-11.178	0.381998	-25.1918	-41.9728	-20.0048	-26.277	-12.3056	-12.3476	2.98611	-39.5537
0.221	1.91746	-0.73701	-3.42867	-16.1574	-21.2278	11.9935	-12.7604	25.3104	-23.988	-24.6821	0.456133	-18.6299	41.2316	8.68197	-11.1334	-6.76248	-10.5257	-1.64547	-23.6936	-42.7289	-20.2681	-25.9982	-12.0929	-12.1738	5.16164	-35.9905
0.222	-0.976659	-0.980561	-3.95686	-15.223	-20.8843	12.0105	-12.3372	26.0783	-23.5807	-25.375	1.22484	-17.736	39.6197	9.54217	-12.0303	-6.90019	-10.8832	-2.45144	-23.6309	-43.3791	-19.1825	-25.3395	-11.6044	-11.0994	6.40123	-33.9757
0.223	-1.62407	-0.77906	-6.12457	-16.5435	-20.6659	12.2	-11.2471	26.5773	-24.2721	-27.5394	0.883336	-17.6982	38.6834	8.07705	-12.2799	-7.60113	-11.6465	-2.14602	-21.8007	-42.2232	-18.9039	-23.2645	-11.9328	-10.5649	5.23487	-33.717
0.224	-0.330026	-1.45614	-6.54956	-20.0632	-20.2339	11.404	-10.4623	27.2271	-23.9748	-30.2723	0.759466	-17.3347	36.737	7.36035	-12.6504	-7.32142	-11.3108	-2.15444	-21.7759	-42.4901	-18.7753	-22.5137	-11.139	-10.8397	4.4823	-31.1339
0.225	-0.572274	-0.0466539	-6.36217	-20.3243	-20.0637	10.6836	-10.2725	27.4093	-23.4259	-32.3185	1.41587	-16.7164	35.3071	5.46992	-12.761	-7.17333	-11.3732	-1.95431	-20.8859	-42.7997	-18.6324	-21.6379	-10.606	-11.8415	4.78368	-30.9083
0.226	-0.764945	0.587593	-5.4289	-21.281	-19.1935	11.2293	-10.7408	27.8389	-23.2578	-35.8004	2.72042	-16.7545	34.1507	5.10394	-11.9871	-7.71989	-11.8571	-2.81973	-19.6122	-41.1848	-17.9633	-18.1064	-11.4727	-10.9193	5.8442	-30.2129
0.227	-2.75631	0.397536	-5.1748	-21.8218	-19.5937	10.343	-10.5022	27.102	-24.1525	-38.2383	3.04776	-17.0422	32.9188	7.33827	-12.0106	-8.12364	-14.466	-3.20866	-20.2845	-40.3103	-17.3211	-16.9992	-11.7459	-10.8196	5.77747	-30.2558
0.228	-4.06235	-0.0544816	-5.51557	-21.2256	-20.8143	10.306	-11.8299	25.8395	-24.7784	-41.4576	2.6494	-16.3711	31.1315	6.32536	-12.0524	-8.29008	-15.1504	-2.00363	-18.1119	-39.4357	-19.0247	-19.5093	-9.33416	-9.41549	4.9944	-30.2018
0.229	-4.28027	-1.85907	-4.55013	-22.6794	-21.0125	10.2208	-12.3008	25.5856	-22.5992	-44.9435	3.38001	-16.0192	30.4004	6.23541	-12.3339	-8.6199	-15.3726	-1.63195	-17.9101	-39.4675	-18.0043	-20.6784	-7.95092	-7.64456	4.84652	-28.5763
0.23	-5.13109	-2.9065	-5.42463	-23.4781	-21.3751	9.75347	-10.7982	25.3916	-20.6379	-45.139	2.87016	-16.3427	28.1131	6.53957	-13.0743	-8.18619	-15.2597	-0.688184	-17.6828	-39.4188	-16.106	-19.6621	-6.51531	-7.10799	4.31719	-27.9725
0.231	-6.04772	-3.20198	-5.84707	-23.5684	-20.8296	9.16753	-11.5718	26.1583	-20.3501	-45.2101	1.58355	-14.7274	25.4896	8.03154	-13.623	-7.70133	-14.5746	-0.747342	-16.3156	-37.7222	-17.2215	-19.3939	-5.84299	-7.15257	4.33833	-24.9909
0.232	-7.79691	-2.01678	-6.0798	-24.0659	-20.5969	7.71491	-10.5205	26.4619	-19.4356	-47.3042	1.44879	-14.0158	23.395	7.69706	-13.7454	-7.91386	-14.3961	-1.70962	-14.5635	-38.4591	-16.9268	-19.084	-6.08254	-7.49647	5.61119	-24.0312
0.233	-7.01858	-1.92941	-7.08137	-22.1765	-21.7304	6.28291	-9.47673	26.1599	-17.0712	-47.57	1.45229	-13.6347	20.5497	6.45487	-13.0781	-6.83531	-14.2684	-1.28308	-12.3488	-38.7287	-15.6631	-17.1786	-4.79394	-6.1592	6.24552	-23.5143
0.234	-7.51212	-1.576	-6.95063	-20.3098	-21.0395	4.13923	-10.6898	25.827	-16.3216	-47.2753	1.26161	-12.58	19.5618	8.7492	-12.2781	-6.15663	-15.6584	-1.29722	-11.7349	-39.0395	-15.3211	-15.9452	-6.84248	-6.53443	6.39525	-23.0164
0.235	-9.09374	-0.811472	-7.42616	-18.5031	-20.5226	3.27107	-10.1073	25.6626	-15.9488	-48.3802	0.572136	-13.3262	18.1155	8.69342	-12.129	-6.18581	-15.5559	-1.15441	-9.59245	-39.0024	-14.0066	-14.0232	-7.25127	-8.18614	6.41967	-23.4813
0.236	-10.1	-1.24982	-9.24656	-16.2355	-20.8861	2.52901	-9.07909	26.0953	-15.575	-48.8894	0.412156	-13.471	16.5361	8.21335	-11.7258	-6.60868	-14.312	-1.35943	-8.43061	-38.3183	-13.6557	-13.4539	-6.55627	-7.9267	6.79043	-20.8994
0.237	-11.0774	-0.974183	-8.64934	-16.3229	-20.0911	1.76775	-7.80194	25.5843	-16.1257	-49.0122	0.580358	-12.3909	16.5978	8.272	-10.8065	-6.64298	-13.5798	-1.8004	-8.44182	-38.1935	-14.4737	-15.2619	-4.26066	-8.46695	7.44962	-20.0234
0.238	-9.68876	-0.526959	-7.70898	-17.0737	-18.8681	1.57604	-8.33786	26.4929	-14.6892	-50.2635	0.478534	-11.198	15.1164	8.89566	-11.5291	-6.9359	-12.7204	-0.638744	-7.16714	-34.9362	-15.1109	-14.4814	-2.9684	-7.75618	7.81763	-20.6427
0.239	-9.2346	-0.322721	-8.63342	-18.537	-18.1287	2.24126	-9.95328	27.6938	-14.1309	-50.5839	1.13374	-9.64263	13.4364	10.0978	-12.4808	-7.81095	-12.6866	-0.0649392	-5.40922	-32.4134	-13.3493	-12.9788	-1.83141	-5.0988	6.71422	-19.4915
0.24	-9.24034	-0.00772395	-8.25313	-18.641	-17.6575	2.5857	-8.87976	27.8548	-12.9247	-51.6201	0.667477	-8.88407	11.4357	8.60756	-12.1546	-8.36962	-11.838	0.36102	-5.04927	-32.6325	-11.4397	-10.6728	1.26369	-6.65873	6.49863	-18.9494
0.241	-9.62266	0.135008	-7.76432	-18.7422	-17.2386	3.74752	-8.57847	28.0879	-12.0578	-52.2192	-0.255375	-8.4014	8.87236	7.36252	-11.4989	-8.51327	-12.1246	1.13094	-4.23199	-32.6057	-10.8162	-11.3349	0.792457	-4.84072	7.69817	-19.4556
0.242	-10.2191	0.431718	-8.3086	-18.6407	-16.6294	3.03491	-9.8597	28.6102	-11.6928	-52.5853	-1.6091	-7.90722	6.3487	5.57419	-11.3579	-8.31095	-13.6393	-0.126982	-3.92966	-31.9555	-10.8481	-12.8514	0.167759	-1.3278	7.75886	-19.4731
0.243	-11.6357	0.783996	-8.55449	-17.2989	-15.3665	1.21603	-9.65328	28.4663	-11.6559	-54.132	-2.81569	-7.60975	4.94728	3.02368	-10.6919	-7.78641	-14.051	-0.332276	-3.90026	-30.8537	-10.103	-10.9407	1.85232	-3.64866	8.17596	-16.3548
0.244	-15.6885	0.465508	-9.13675	-16.1115	-15.2506	0.753346	-9.9798	27.0686	-12.6023	-54.5228	-3.0678	-7.89055	4.62996	2.8247	-10.6125	-7.24227	-14.6477	-1.01497	-4.63089	-29.3472	-8.77219	-10.3984	1.73741	-1.74587	7.59292	-16.1425
0.245	-16.2256	-0.729028	-9.81982	-14.8627	-15.6927	0.341373	-9.18143	26.0827	-12.7012	-56.7037	-2.12163	-8.19518	2.49739	1.71216	-10.2948	-8.21861	-14.0498	-1.23436	-6.44943	-27.7106	-9.64752	-10.7351	0.713003	-2.16197	6.08724	-15.4004
0.246	-17.3367	-1.73227	-11.0907	-14.6569	-15.6683	0.0113357	-7.33155	24.8717	-11.1197	-58.0802	-2.33821	-7.32619	1.00047	2.38953	-10.1369	-8.5439	-13.9707	-0.783984	-6.15232	-27.3074	-9.4936	-10.2331	1.49586	-4.64317	4.87945	-13.5315
0.247	-17.9677	-0.650807	-10.38	-13.8608	-14.4964	0.244816	-8.48033	23.0314	-9.77093	-57.7681	-2.68352	-6.08558	-0.749294	3.90855	-11.0363	-8.30308	-14.2196	-2.6239	-6.19503	-27.4833	-9.61579	-9.32477	2.11038	-3.49134	4.53284	-13.0023
0.248	-16.9789	-1.655	-10.6672	-13.1726	-13.5742	-0.0998623	-6.46941	21.8769	-10.0728	-58.9012	-1.83953	-4.92941	-1.81859	5.05632	-10.238	-8.5153	-14.9278	-3.82552	-6.01562	-26.8229	-10.1145	-9.84166	3.17802	-4.76031	5.19147	-12.2461
0.249	-18.097	-2.29293	-12.6196	-13.118	-12.9287	0.0759068	-5.487	21.322	-8.45205	-60.5418	-2.71812	-4.42145	-2.46248	5.81723	-9.95139	-8.19009	-16.0626	-3.47068	-4.20144	-26.3357	-10.8154	-8.45817	3.86434	-4.55293	5.44815	-12.8517
0.25	-17.8844	-1.2021	-12.445	-14.2733	-11.8622	1.50285	-6.11796	20.9152	-8.04406	-62.861	-2.97442	-3.11806	-4.18435	6.67293	-10.0039	-7.97795	-17.4429	-2.33567	-3.06356	-26.6833	-9.89254	-8.20874	3.27751	-2.93558	6.3667	-12.2584
0.251	-18.4342	-2.54641	-10.705	-13.4419	-12.6784	1.80177	-5.12675	20.581	-7.61573	-62.519	-1.284	-2.17343	-4.31972	8.32971	-11.0415	-8.02872	-19.4222	-0.320582	-2.08069	-26.1749	-8.36037	-9.49165	3.61476	-1.25302	7.21053	-11.1991
0.252	-17.8873	-2.09215	-9.12066	-11.6424	-12.3205	1.94364	-4.3157	20.9	-6.24417	-61.1261	-0.400379	-1.45351	-3.99905	8.68083	-11.4718	-8.33423	-19.2435	-0.370093	-0.960161	-25.9062	-9.67863	-8.4215	3.39572	0.863916	8.68328	-11.1551
0.253	-17.4875	-1.66231	-9.37275	-11.4319	-10.9154	1.81381	-4.19502	21.2771	-7.15042	-62.2055	-0.982146	-1.04681	-5.17981	9.26509	-11.1751	-8.76895	-18.5533	-1.40596	-1.30751	-25.0075	-9.7191	-9.56878	1.04486	1.12115	9.78178	-10.8256
0.254	-18.8399	-1.74073	-9.42701	-11.6212	-11.1812	1.14889	-4.74888	21.1793	-7.708	-62.9479	-1.6838	-0.27905	-6.51261	9.8197	-11.0501	-9.68605	-17.3737	-1.12621	0.461168	-23.9742	-8.28136	-8.70682	2.28437	1.86677	10.9003	-9.30103
0.255	-18.6113	-2.64734	-7.74088	-10.8945	-10.3161	1.12352	-5.60124	21.355	-7.41968	-63.2849	-2.37194	1.60978	-7.01496	10.3384	-9.56636	-10.0555	-16.0831	0.700111	2.97362	-23.4721	-7.80467	-7.55028	4.22777	2.92239	11.107	-8.55943
0.256	-18.3819	-2.8729	-6.66084	-10.7604	-8.4777	-0.054471	-5.77567	21.7052	-6.38636	-62.5219	-2.85286	1.76025	-9.38908	9.53071	-9.07635	-10.526	-16.1411	0.849788	5.1765	-22.9684	-7.9662	-9.39113	5.00833	2.49641	11.2609	-8.67515
0.257	-17.1064	-2.25361	-6.56766	-10.9469	-7.77786	-0.600524	-5.5015	21.6537	-6.53646	-61.507	-2.67177	1.55878	-11.8627	7.44041	-9.06826	-10.98	-16.2347	1.38146	7.0863	-22.501	-7.10334	-9.80536	6.79629	0.730278	13.3081	-8.26948
0.258	-16.6847	-3.49745	-7.29918	-9.91923	-7.5487	-0.667711	-7.33955	21.242	-5.64451	-59.4545	-1.96434	3.36219	-13.0316	5.21734	-8.99081	-11.6134	-15.6049	1.88337	7.765	-21.7282	-5.15403	-9.11735	7.31626	0.408416	12.7949	-6.51614
0.259	-18.7814	-2.45751	-6.90234	-9.6155	-7.44994	-2.10793	-7.53013	20.9492	-4.03863	-57.9933	-1.51989	3.94342	-14.7134	4.58439	-8.63673	-10.9637	-15.3931	2.98655	8.43561	-21.159	-3.49108	-8.90528	7.37893	2.16019	11.6712	-5.70878
0.26	-18.7085	-1.48293	-7.38706	-10.9575	-6.58137	-2.91421	-7.50416	20.7771	-2.5989	-58.6076	-1.36498	4.04683	-15.5741	4.28567	-9.72825	-10.1851	-15.4584	3.85311	8.53304	-20.9219	-2.67969	-9.24861	6.51015	1.94949	12.2771	-5.71874
0.261	-19.7179	-0.527319	-8.95698	-10.9135	-6.81665	-3.73494	-8.33108	20.0121	-2.18287	-59.8262	-2.17654	4.05749	-15.7008	3.22726	-10.0233	-10.814	-14.5152	2.5026	8.51108	-20.9834	-3.47784	-10.2711	5.62125	0.898598	12.1572	-5.2077
0.262	-21.229	-0.981579	-6.85611	-9.73371	-8.27247	-4.45178	-7.91151	18.6915	-1.46421	-61.0195	-2.52896	4.27375	-16.0463	3.44199	-9.93213	-10.2226	-14.8762	2.09874	9.12076	-19.5515	-4.25633	-10.6422	6.90273	0.612496	13.2864	-3.37453
0.263	-22.2101	-2.39889	-5.65164	-9.55834	-7.54982	-5.721	-7.2211	18.0472	-0.436835	-60.6453	-1.85268	4.82298	-16.6536	2.20805	-11.1932	-9.38684	-16.0338	1.43721	8.77712	-18.2311	-4.21212	-10.52	6.90821	3.08802	13.947	-2.84811
0.264	-24.8935	-0.305466	-6.81213	-8.51646	-8.07798	-6.43805	-6.02252	16.2855	-1.26632	-60.96	-1.7419	5.04167	-17.4113	1.67367	-10.6162	-9.71466	-15.2986	1.35625	6.88488	-16.6942	-4.18319	-10.396	8.01004	3.80092	13.7966	-4.41907
0.265	-24.5646	0.169669	-6.04504	-7.69276	-8.61695	-6.94421	-4.35883	14.3032	-1.12199	-60.9926	-1.37985	5.66141	-16.9882	0.858168	-9.18976	-9.57125	-14.2173	-0.154529	6.59241	-16.2932	-4.46526	-8.07102	7.39435	2.56852	13.7896	-5.16842
0.266	-24.3805	-0.548511	-5.73562	-6.13283	-7.47005	-6.14395	-4.48742	13.3039	-2.05772	-59.311	-2.12786	5.26226	-16.8535	-0.785655	-7.76002	-9.4319	-14.2326	-1.20986	7.40059	-16.2189	-5.07345	-6.17848	5.96175	1.92997	15.3414	-5.19973
0.267	-25.4288	0.813096	-6.1795	-4.33074	-7.91592	-5.20909	-5.32248	12.1946	-3.1003	-57.1234	-2.40373	5.49891	-18.1643	-0.860066	-7.03176	-8.24285	-14.5651	-1.08442	7.29059	-15.7215	-4.41191	-5.72839	7.64217	3.34674	16.4473	-5.29619
0.268	-26.1338	0.266678	-5.11882	-3.60211	-8.64001	-5.60765	-4.59864	11.0272	-3.01038	-56.1847	-2.39878	6.70799	-18.0997	1.28869	-8.41658	-7.70096	-13.3434	-2.21864	7.09622	-14.5603	-3.90085	-6.08285	7.32799	4.72563	16.6523	-5.39105
0.269	-27.0005	-0.251715	-8.70576	-3.83804	-9.53241	-5.16474	-4.64892	10.5455	-3.26342	-55.6852	-2.71695	6.80479	-18.1211	1.42089	-8.47823	-8.26871	-11.3801	-1.04548	6.49795	-12.9448	-3.33601	-5.14359	6.82338	4.84573	17.5727	-5.52046
0.27	-26.7718	-0.158345	-11.9904	-3.6746	-9.18012	-6.15097	-3.9749	10.92	-3.08767	-55.8546	-1.98853	7.08236	-18.7884	-0.199929	-8.11169	-8.63452	-10.8803	-0.110713	7.48692	-13.5912	-2.75176	-5.47983	7.15047	6.40382	15.5406	-4.90756
0.271	-25.5493	-0.265383	-11.1368	-3.25808	-8.69521	-6.89757	-3.19494	10.9976	-1.3753	-54.9377	-1.22477	8.24844	-18.9426	-0.169514	-9.51169	-9.85972	-10.6411	0.964262	8.70395	-11.6125	-3.21405	-5.30775	8.29358	6.04696	15.8517	-3.23539
0.272	-23.8294	-0.353055	-9.81393	-3.47999	-7.86146	-5.9172	-2.98128	11.1344	-0.757686	-52.5606	0.853623	9.35609	-19.8078	-0.76052	-9.16742	-8.71406	-10.9196	2.30387	8.66007	-11.4438	-1.32448	-7.00152	9.96431	5.00419	17.0625	-2.11786
0.273	-22.4333	-0.913681	-7.27011	-3.13148	-6.19232	-6.22497	-4.03281	11.6535	-2.81623	-52.7524	0.671996	10.1221	-20.3114	0.949637	-7.91651	-8.52383	-10.9773	2.42222	7.9325	-12.0251	-1.13952	-9.28817	11.2867	4.33667	15.9728	-2.7232
0.274	-19.4718	0.21279	-7.02491	-2.78692	-6.05732	-6.56215	-5.59084	11.4454	-1.62523	-53.5826	0.443085	9.95442	-20.2134	2.54993	-7.41115	-8.62191	-10.239	4.0115	7.5421	-10.7576	-0.223867	-9.3257	11.5813	4.18323	16.7895	-3.11602
0.275	-18.0841	-0.06343	-6.64154	-1.71937	-5.38833	-5.51498	-4.51012	10.9155	-0.147179	-53.3777	0.768273	8.61869	-19.8849	-0.725287	-6.62166	-7.85609	-10.8768	4.68207	7.72745	-11.3939	0.479047	-10.8009	13.4815	6.37593	16.7084	-2.53767
0.276	-18.2908	-0.237264	-5.75565	-2.07497	-5.48639	-5.72333	-5.54713	11.4483	0.0614957	-52.5432	-0.453933	8.69609	-20.7958	-0.971405	-7.86039	-7.12572	-11.0263	4.7034	7.42275	-10.3794	-0.595906	-10.6975	13.842	8.56431	16.9418	-2.557
0.277	-18.7715	0.266074	-6.68172	-1.58753	-6.13262	-7.00696	-6.40505	11.0374	1.981	-51.9697	-1.09545	8.71697	-21.5507	0.259196	-7.46701	-5.65312	-11.2278	4.61326	7.50931	-9.47292	1.20979	-10.6451	11.9104	6.71132	17.7673	-3.53001
0.278	-20.7018	0.657538	-6.15514	-0.93074	-6.65976	-7.99183	-6.85124	9.19021	1.66184	-51.953	-2.52074	8.10548	-21.9807	-0.0515097	-6.88055	-4.93852	-10.6368	4.58632	6.81306	-9.76294	3.77498	-10.4742	10.9594	6.84536	17.3428	-2.46911
0.279	-22.1694	0.327841	-6.37427	-2.18278	-7.67537	-8.83516	-8.02477	8.39412	2.03307	-51.3793	-3.38873	9.19745	-22.2191	1.64692	-7.28977	-4.42762	-10.0579	4.54528	6.76503	-9.55039	1.72898	-9.67172	9.67666	6.75408	16.1364	-4.63519
0.28	-20.5928	-0.378753	-6.61836	-2.63387	-8.07949	-9.48676	-5.6533	7.44873	3.03155	-51.1493	-3.1056	9.38534	-21.5869	0.8714	-6.39324	-4.0891	-10.2844	5.04221	7.01073	-9.29234	-0.305698	-8.68042	9.92446	6.98603	15.478	-6.12237
0.281	-21.2202	-0.322568	-7.10004	-4.27425	-7.77416	-10.5838	-6.22559	6.88274	3.7665	-50.6999	-2.87511	9.47698	-22.6696	0.469303	-7.63978	-4.52793	-9.81288	4.02797	6.25775	-9.8293	1.17855	-8.29091	8.10628	8.79868	15.7928	-5.79207
0.282	-22.9988	-0.485355	-8.71044	-3.98089	-7.48136	-10.5454	-7.15074	6.89095	3.89802	-49.3045	-2.99939	10.2319	-23.3395	2.17755	-7.40017	-5.65345	-10.528	2.3946	5.89616	-10.7275	1.44775	-9.30394	7.9437	8.59529	17.3845	-7.92443
0.283	-21.1589	-0.396139	-9.71742	-2.60673	-7.80766	-10.3258	-5.77285	5.43228	4.67357	-47.5019	-3.30671	10.8468	-23.9863	3.44885	-6.83663	-5.94133	-10.4062	1.64617	7.41408	-9.88862	2.18823	-9.11051	9.37306	9.97013	18.7721	-8.14123
0.284	-22.3066	-1.21435	-10.0284	-2.24577	-7.8499	-11.6056	-6.34286	4.16045	4.48115	-46.0253	-3.43653	9.77362	-24.3799	4.4092	-6.41214	-5.7062	-9.63036	1.60537	8.61108	-8.32857	1.66615	-9.32327	9.1634	12.2632	18.8523	-6.75732
0.285	-22.8553	-1.23082	-9.52515	-1.96841	-8.01552	-11.3187	-6.88626	3.32062	2.81353	-44.4497	-4.20778	8.99516	-23.7904	4.84118	-5.49552	-4.70557	-9.71997	2.22627	8.87869	-8.29241	1.31177	-9.35593	9.56967	12.3831	18.0966	-6.10261
0.286	-20.5615	-0.483033	-9.74317	-2.36721	-8.18651	-11.4323	-7.61732	3.18294	3.322	-43.5973	-4.64648	9.86172	-23.3105	3.29598	-6.04813	-4.9984	-9.08357	3.8434	9.06014	-7.71822	1.50923	-8.65051	9.62403	10.6423	17.3681	-7.08673
0.287	-21.1639	0.0922007	-10.0065	-2.21337	-8.9381	-11.5742	-9.52363	2.64568	2.70944	-44.0613	-3.97411	10.4003	-22.8146	2.05244	-4.98029	-5.77792	-7.8732	5.62393	8.04622	-7.44934	-0.0748882	-7.10328	8.0817	13.5843	17.8339	-5.13515
0.288	-19.4111	0.815552	-9.04183	-2.12541	-7.85262	-10.5466	-10.0338	1.94988	1.9328	-43.0282	-3.00241	11.097	-21.5888	2.5685	-4.64147	-5.43821	-5.95569	5.77285	7.65081	-7.78334	-1.01863	-5.10713	7.02532	15.0874	18.72	-1.79777
0.289	-17.0655	1.25487	-6.84115	-3.1409	-7.09536	-10.8432	-8.59419	3.31928	3.25068	-41.8714	-2.70811	11.0181	-20.1416	3.56923	-4.3187	-6.17288	-4.57994	6.43627	6.93571	-6.49008	-1.12051	-4.25267	9.66336	12.6029	19.6455	-0.984112
0.29	-15.6501	1.58738	-5.65872	-2.99099	-6.80972	-10.3469	-9.34819	2.90047	5.59817	-42.5522	-3.76442	10.67	-19.0559	4.25346	-3.15001	-5.96399	-3.01111	6.66168	7.14973	-6.57936	-1.10591	-4.63275	9.9032	12.4347	20.7173	-3.21375
0.291	-14.3987	1.09712	-6.63695	-2.55145	-5.96683	-9.17749	-8.27439	1.7548	7.36949	-41.0543	-4.31361	10.0257	-19.0791	4.84039	-2.48071	-5.58207	-2.24171	7.43851	7.14686	-7.0361	0.450276	-5.7593	9.29494	12.1424	20.6308	-3.74461
0.292	-13.0709	0.77835	-6.86993	-1.98449	-6.46248	-8.17172	-6.77608	1.17602	7.14549	-37.9887	-3.41929	10.3481	-19.542	4.86029	-2.14281	-5.94559	-2.90976	8.00299	7.38924	-6.68398	-0.453323	-5.82579	8.04358	11.8197	21.1997	-1.70106
0.293	-12.6727	0.0760901	-6.5629	-0.716839	-5.64926	-7.13357	-8.54672	0.686176	7.48527	-37.7975	-3.43716	9.37882	-19.1681	5.18748	-2.53782	-5.85134	-3.23147	7.39973	7.97642	-8.76535	-0.659623	-5.7723	7.29453	10.8503	20.9324	-0.964496
0.294	-12.8961	-0.123197	-8.08439	-0.955835	-5.61342	-6.88388	-9.07591	-0.0155487	6.40865	-39.0712	-3.22339	7.41588	-18.9053	4.96113	-2.44966	-5.39941	-4.01767	7.6591	7.43131	-9.5163	0.98274	-6.87848	8.08958	9.68704	20.3443	-0.886361
0.295	-13.1996	-0.753884	-9.19817	-1.12897	-6.12197	-6.93142	-9.18345	-0.992837	4.52341	-38.8067	-1.6051	6.77086	-18.8502	4.38553	-3.07498	-4.34906	-4.11649	8.14611	8.3246	-8.97247	3.59761	-6.93441	7.55247	10.0872	21.1716	-1.29629
0.296	-13.2436	-0.943107	-8.24985	-0.112616	-7.08289	-7.87654	-8.83942	-0.683726	5.31003	-38.0267	-1.20322	5.64924	-17.3537	5.40743	-4.53666	-4.0658	-4.46332	10.0432	8.53316	-8.79993	2.83838	-7.21277	9.19209	9.72511	21.3664	-1.38459
0.297	-12.5055	-1.12715	-7.89884	0.0753449	-8.41048	-8.31609	-9.95114	-0.678647	4.95978	-38.2812	-1.19139	4.54791	-16.9134	6.34176	-4.83125	-3.31218	-5.18825	9.87469	7.75367	-7.98617	0.339494	-8.97389	10.3763	9.0472	21.3621	-1.04104
0.298	-14.0795	-1.78943	-9.25215	-0.232867	-7.46108	-8.50373	-10.7397	0.0822609	4.82254	-37.5379	-1.14368	4.43805	-17.32	6.16266	-4.85761	-4.09835	-4.59673	9.19674	7.35682	-7.77998	0.72686	-9.12446	9.61589	8.93623	21.1961	-1.40696
0.299	-13.7558	-0.416653	-9.57781	0.930261	-7.97836	-8.18041	-8.53676	0.59432	5.41742	-34.6026	-2.2276	4.72686	-15.7353	6.6064	-5.37052	-4.95139	-4.10129	10.2758	5.46828	-8.07224	-1.03995	-8.30216	8.81627	9.0186	22.1753	0.583485
0.3	-13.3968	-0.130296	-10.3044	2.16885	-7.63306	-7.3127	-7.7158	1.03771	3.8869	-34.0957	-3.17154	4.03882	-14.8766	7.55103	-4.43649	-4.01275	-4.08054	9.38317	4.03485	-8.81227	-0.600929	-7.92058	8.13384	10.0657	21.6006	0.0569136
0.301	-14.6671	0.0459698	-11.1563	1.94042	-6.39288	-6.86546	-8.02643	0.993053	3.84114	-32.532	-4.01106	3.10002	-14.7408	7.25383	-4.42658	-4.43161	-4.08683	9.63724	3.08044	-8.77523	0.0881304	-5.72922	8.71364	9.74243	19.3046	-1.14775
0.302	-13.5085	0.717639	-11.5987	3.732	-6.27166	-6.60564	-7.74842	-0.084585	6.80037	-31.0158	-3.81907	2.15017	-14.8604	7.88938	-4.74592	-3.41093	-3.39368	8.87474	1.96374	-8.67484	0.898195	-4.85344	8.60433	9.53247	19.9641	-1.34766
0.303	-13.0416	1.56154	-10.6292	3.50884	-5.16807	-7.32609	-6.94533	-0.282742	7.17229	-31.9075	-4.16255	1.22201	-15.48	7.90607	-2.84245	-3.18292	-3.74627	8.30718	1.28333	-8.23166	2.89124	-5.01529	8.08388	8.78078	19.5584	-1.90177
0.304	-13.6442	1.84477	-9.50353	1.28385	-5.75743	-6.86257	-6.52993	-0.179045	6.51133	-31.0143	-4.37538	1.76148	-16.8625	7.37796	-1.93812	-4.00907	-4.49818	7.54265	1.93363	-8.02742	3.61615	-4.32073	8.85923	9.28149	20.1491	-0.162691
0.305	-12.5024	1.58245	-7.89778	2.36948	-5.09819	-5.86371	-6.23115	0.464022	7.04952	-28.9863	-2.42854	1.87072	-17.4661	7.66278	-1.91672	-3.11223	-4.53576	6.45021	2.43676	-8.96802	4.33221	-3.09528	9.48433	9.75506	21.9725	0.445888
0.306	-11.5444	2.96878	-6.29519	2.45441	-4.88981	-6.03262	-5.87065	0.751965	7.60796	-28.5965	-3.00385	2.45086	-17.5012	7.68945	-2.55013	-3.58679	-4.6811	7.37155	2.66165	-8.36025	3.85142	-2.70635	9.8821	9.11741	23.1355	0.623609
0.307	-11.1476	3.34391	-6.03622	1.40214	-6.13844	-5.25274	-5.09708	-0.394245	6.80371	-28.2608	-4.50141	2.51684	-17.7299	9.38157	-2.45235	-4.86849	-3.063	7.71189	3.24744	-7.35072	3.56409	-4.60009	9.42678	11.9328	24.73	0.945239
0.308	-11.6832	3.09323	-4.96513	2.1161	-4.12532	-5.70816	-4.16978	0.2604	4.74159	-26.2194	-3.47757	2.20484	-17.1419	8.66414	-2.73078	-3.97958	-2.51757	8.06824	4.62254	-7.56882	2.05382	-5.17801	9.56674	10.7853	25.6578	0.473118
0.309	-10.9403	3.39665	-3.50701	3.06151	-3.15716	-6.67353	-4.87956	0.310223	4.68772	-25.5671	-2.74258	2.9592	-17.1737	6.77466	-2.45902	-4.04534	-2.949	8.54683	4.04924	-6.06545	0.718684	-6.11268	9.26985	8.30018	25.8235	0.0542663
0.31	-11.2179	3.22611	-2.55255	3.92567	-3.09137	-7.40197	-4.43835	-1.26806	4.09798	-25.1896	-3.22356	1.87147	-16.2058	7.38185	-1.63285	-3.79039	-3.1725	8.22401	3.69265	-5.61911	0.551193	-7.47362	9.11017	10.3221	25.6778	-1.18505
0.311	-13.4409	1.31436	-2.53284	4.66499	-2.09756	-9.05084	-3.82297	-2.33779	4.32776	-25.4763	-3.65528	2.11423	-15.9985	6.36412	-1.57075	-2.22865	-3.88952	8.96828	6.08602	-6.07008	1.22124	-6.42479	8.65346	9.33145	25.9365	-4.42524
0.312	-13.6321	0.183565	-2.4883	4.74853	-1.33752	-8.95849	-5.50691	-2.42917	4.68019	-25.5616	-4.21244	2.09472	-17.0895	5.84471	-1.49855	-1.53719	-5.01212	9.5995	5.36689	-7.68981	1.87344	-7.32349	6.92705	7.70759	24.0644	-5.37565
0.313	-14.852	-0.00338901	-2.06561	4.88207	-1.20668	-7.78784	-5.88551	-2.00288	4.60666	-25.1549	-4.66294	1.44497	-18.2828	7.327	-2.17993	-0.720359	-5.60158	8.72106	5.27546	-8.41345	2.99046	-7.6254	7.21111	8.62674	23.2146	-3.68031
0.314	-14.5458	-2.71763	-1.16289	4.7199	-1.86943	-8.29426	-4.96375	-2.4514	6.82967	-24.952	-5.46848	2.35484	-19.2012	8.07823	-2.30118	-0.0340369	-6.11092	8.64274	6.43429	-8.1586	4.20602	-5.55042	5.62671	8.63593	24.7152	-4.08681
0.315	-13.3248	-2.93298	0.57883	5.34472	-2.29004	-7.55451	-6.2477	-3.50207	6.47925	-22.9859	-5.45574	1.29733	-18.6232	5.79584	-1.22645	-0.515227	-7.90242	8.77218	4.97125	-9.34899	3.36942	-6.63702	4.57001	8.25738	25.4349	-3.45344
0.316	-12.4432	-2.82873	-0.654803	6.00779	-2.11547	-7.4589	-7.56399	-4.47162	5.38757	-22.9125	-4.8803	0.308421	-18.9083	3.60991	-0.61923	-0.784328	-8.50268	8.2534	3.5981	-8.5084	1.45391	-6.51491	5.55919	8.6981	25.6403	-2.98936
0.317	-11.9908	-4.31442	-0.623674	6.06032	-3.4346	-7.82506	-7.85861	-5.05372	3.73027	-21.036	-4.40855	-0.720069	-18.6238	3.60027	-0.560438	-0.347195	-7.69982	7.77496	2.94395	-8.34108	1.29006	-5.83893	5.11825	8.73982	25.4966	-3.445
0.318	-11.9456	-4.30034	-0.653492	6.53721	-4.2367	-8.6675	-6.73938	-5.48861	3.03801	-20.3697	-2.86408	-1.36023	-18.9138	3.94499	0.625048	-0.24313	-7.31452	7.63492	2.73096	-7.47374	1.65715	-4.37083	4.61146	11.1122	26.9519	-2.07992
0.319	-12.4854	-4.85353	-0.187765	6.63536	-2.58351	-9.64325	-5.00581	-5.10383	2.87748	-21.7083	-2.40668	-2.41216	-18.868	5.42548	2.66427	-0.555095	-6.88615	7.23075	1.23937	-5.87614	1.99243	-1.64635	5.54921	11.7966	26.2892	-1.50102
0.32	-11.9361	-4.20265	1.85906	6.31974	-3.64476	-9.35461	-6.04136	-4.27545	2.64087	-20.1201	-3.11423	-3.69453	-18.7157	5.85302	3.15312	0.128483	-6.24022	7.93952	0.699858	-5.93362	3.29542	-3.25362	5.60604	11.1359	24.0503	-0.602107
0.321	-11.9862	-4.10156	1.59958	5.9613	-3.96984	-9.89013	-5.42821	-3.08609	2.69692	-19.5256	-2.70988	-3.11294	-20.1387	7.62467	3.41455	2.57612	-4.78709	8.26431	0.981678	-4.68742	2.61311	-3.4307	6.27077	12.3577	22.9763	0.777061
0.322	-12.5349	-4.31131	1.59146	5.44888	-4.60002	-9.73098	-4.81277	-1.46697	2.66844	-18.0275	-2.57702	-3.5655	-20.6449	8.20775	3.28287	3.83621	-4.50872	8.11084	1.78373	-4.73031	2.41794	-2.33206	7.73796	11.0839	22.4977	0.455622
0.323	-12.1204	-3.91931	2.01979	5.26576	-4.64697	-9.54267	-4.11869	-0.649944	3.05034	-17.0244	-3.22937	-3.87303	-20.237	6.19926	3.69286	4.32162	-4.35224	8.82751	1.46134	-4.9805	2.76782	-2.51148	8.75642	10.995	22.4635	-0.587417
0.324	-11.8031	-3.6238	2.59847	4.74355	-2.36289	-9.47135	-3.91244	-1.13727	3.69693	-19.5129	-3.57086	-3.92974	-21.263	4.19843	4.17989	4.66304	-3.45497	8.63395	3.55067	-5.94774	1.80739	-0.753831	9.19438	12.0273	22.114	0.525004
0.325	-10.0516	-3.90437	1.84199	3.85467	-1.7242	-9.54668	-3.25525	-2.0665	5.85664	-19.7765	-2.45667	-4.14187	-21.1968	2.60367	4.07215	3.93759	-3.3478	7.62788	4.82781	-6.83883	0.627029	1.01067	8.85268	11.1318	21.5819	0.740829
0.326	-9.66874	-5.54842	0.489809	4.86816	-1.76166	-9.74375	-2.88976	-3.03689	5.78831	-18.914	-1.80977	-4.79271	-20.5354	2.11797	4.49136	4.19704	-2.80974	6.86137	3.19641	-6.8798	0.9538	1.25688	7.4631	11.227	20.4797	0.677404
0.327	-10.3589	-6.61605	0.947923	6.64119	-1.55284	-10.1455	-2.63105	-3.88955	5.44456	-19.4713	-2.34066	-5.02503	-20.5054	1.02881	4.42043	3.72791	-2.84379	6.52303	3.17295	-7.13846	0.964569	2.13593	5.02341	9.54808	21.7756	-0.99573
0.328	-10.9728	-6.70464	1.22069	6.97812	-0.578547	-10.0358	-2.55689	-5.31932	4.71161	-17.736	-2.99198	-5.09954	-19.2656	-0.197703	3.37593	3.85295	-2.54694	6.01163	1.57384	-5.89686	1.61277	2.70303	4.75136	8.3193	22.8714	-2.00069
0.329	-12.4873	-6.29032	0.169484	7.2811	-0.250089	-8.5627	-4.37379	-5.55876	3.57832	-15.6586	-3.12577	-6.12499	-18.1177	0.160882	2.17142	4.36024	-2.29476	5.50925	1.79714	-6.79482	2.58613	2.97264	5.00503	9.97905	21.3969	-1.57592
0.33	-13.6832	-4.66473	-0.749971	6.50996	-1.48548	-7.75281	-4.95932	-5.03674	4.59503	-16.187	-3.45816	-5.75481	-16.985	1.26453	2.38283	3.42684	-2.44545	6.22582	0.610798	-6.61181	3.23689	5.08443	6.75758	9.00246	20.9567	-2.81654
0.331	-13.1663	-4.43971	-0.776229	5.76061	-1.50177	-9.00461	-4.27296	-4.8431	3.68945	-15.1372	-3.39705	-5.74723	-16.345	1.99544	1.81222	2.82	-2.22002	7.22098	-0.189378	-6.68427	4.25314	7.01044	8.8609	8.03309	22.4954	-2.97246
0.332	-12.0144	-4.29012	-1.36801	4.92292	-0.675305	-9.56113	-4.27185	-5.95962	4.85047	-14.3836	-1.6861	-7.03414	-16.2022	3.52698	2.35157	1.51069	-1.37539	7.79443	1.0118	-7.01176	3.51017	7.59798	8.82992	9.14185	22.6075	-3.18236
0.333	-12.194	-4.43695	-1.69425	6.26208	-1.98485	-8.3411	-3.19429	-6.39864	6.93419	-16.6392	-1.09232	-6.84122	-16.341	5.43934	2.90381	2.92366	-0.158934	7.77823	-0.67362	-7.92978	3.03894	7.66546	7.71286	6.7602	21.9773	-3.90438
0.334	-11.4508	-4.38463	-0.159752	7.43806	-2.89222	-8.59594	-3.08986	-4.80019	6.63768	-17.5263	-1.01285	-6.39253	-16.1549	6.34774	1.90167	3.11525	-0.275511	7.8851	-1.02982	-9.79282	3.93043	7.12478	8.09921	7.1445	21.7933	-2.40708
0.335	-9.34573	-3.30719	0.769161	6.7694	-2.60079	-9.4033	-3.93532	-4.39553	5.83818	-16.4829	-0.919258	-6.72472	-17.1157	4.57739	1.85824	2.80512	-0.326256	7.62215	-0.76125	-8.98462	5.91064	7.94193	8.07573	8.94084	20.7979	-1.02485
0.336	-8.58433	-3.6851	-0.173976	8.30804	-2.42461	-9.18398	-3.23407	-4.4577	5.29225	-16.9394	-1.30513	-6.21468	-16.8588	2.26951	1.35811	3.74034	0.844975	6.44692	0.674414	-10.1883	6.34163	8.87171	6.00057	10.0109	20.7143	-2.34431
0.337	-10.1396	-3.21166	-0.431494	8.52382	-4.03654	-9.82756	-4.11903	-2.97129	6.35236	-17.0686	-1.8509	-5.73049	-15.8977	1.89592	1.86557	3.33937	1.79906	5.14803	1.59635	-10.6412	4.47413	9.71992	6.35197	9.44237	20.7553	-1.68525
0.338	-9.82104	-3.32138	0.357234	8.13409	-3.76714	-9.85257	-3.21864	-0.833806	6.46368	-14.4557	-1.29854	-4.75042	-15.544	1.40108	2.19071	4.6084	2.98643	4.69061	0.980084	-9.43732	4.26391	9.66278	7.5651	8.83247	20.8202	-1.06922
0.339	-7.25696	-3.7047	-0.288153	9.45041	-1.81868	-9.33321	-3.04331	-0.891966	6.50349	-13.8145	-0.775813	-5.32074	-13.8956	2.04782	1.41581	5.13647	2.70547	4.85201	1.2538	-10.0193	4.41677	8.60901	9.72503	10.1485	21.6329	-0.158927
0.34	-6.47487	-4.03128	-1.67897	9.79364	-1.04567	-8.45444	-4.47196	-1.34638	6.66026	-14.8369	-0.765279	-5.29984	-14.541	2.92143	1.41363	6.26399	2.61348	5.30361	2.38206	-9.86303	4.30554	9.47335	9.25891	9.87528	21.7262	1.72834
0.341	-5.47902	-4.47445	-2.13174	9.39879	-0.363338	-6.03205	-5.30993	-2.05049	7.39959	-13.8971	-0.250583	-5.64272	-14.3806	0.878188	0.858903	7.04941	3.11973	4.68824	4.64507	-8.85736	6.74714	11.425	7.60449	10.2532	22.3356	-0.238234
0.342	-5.21754	-4.43007	-2.86163	8.13579	0.37135	-5.3551	-6.11087	-2.18994	6.65804	-12.3804	-0.340605	-6.81797	-13.5057	-0.243328	0.441871	6.99588	1.7995	3.33903	3.61399	-7.49609	7.21343	13.1227	8.32118	10.3794	23.1698	-0.0335787
0.343	-6.55199	-4.8431	-3.42453	6.13223	-0.197782	-6.09579	-5.65853	-2.40619	4.82841	-13.1488	-0.883178	-6.62538	-14.2014	0.127044	0.642592	8.74876	1.39942	2.54842	0.475401	-5.79849	7.2421	12.235	7.33155	10.1294	24.6925	0.070728
0.344	-7.48045	-3.93007	-4.37364	4.92917	-0.989654	-7.73208	-5.11497	-2.45991	5.0628	-13.5568	-1.58796	-7.72958	-13.2808	1.12463	-0.151262	8.92299	1.13531	2.23124	-0.00388612	-6.65776	7.44032	11.5968	7.2295	9.87372	24.0942	-1.568
0.345	-8.16287	-3.40498	-4.85426	4.73537	-1.85895	-9.07268	-3.70279	-1.95448	4.41678	-13.4572	-1.30958	-7.54873	-12.7409	1.67677	-0.0424318	9.15575	0.899549	2.95626	-1.37404	-6.81589	7.34985	10.8682	7.57085	9.30654	22.5814	-2.1307
0.346	-7.58232	-3.34982	-5.09619	4.79865	-3.93039	-8.8057	-4.86306	-3.01094	4.66094	-13.9904	-0.0271888	-6.97322	-12.6998	1.24669	-0.441394	8.26802	0.812264	3.74237	-2.53709	-8.46494	9.34367	10.7857	7.31197	8.18934	22.0444	-2.82346
0.347	-7.16825	-3.82396	-5.20152	4.09696	-4.59871	-9.78847	-5.23418	-3.04124	4.76968	-14.4058	0.157443	-7.88783	-12.8992	-1.82585	-1.43446	6.8417	1.64539	3.20483	-3.15463	-9.03757	8.28109	10.3193	7.7962	8.69155	21.8836	-2.61118
0.348	-5.56437	-5.33946	-4.66247	4.64975	-4.32832	-9.8889	-4.41842	-3.71519	3.36444	-14.4456	0.108752	-7.82153	-12.7094	-4.6561	-1.60189	7.24219	1.99182	3.7564	-4.479	-6.44625	5.8855	10.5629	6.79165	8.27633	22.0356	-3.34196
0.349	-5.3664	-5.48812	-4.63411	5.11715	-4.08694	-8.99797	-4.45998	-4.57104	1.46927	-14.931	-0.240161	-8.19099	-13.7732	-2.58487	-3.1154	6.30694	0.175298	4.56816	-3.83748	-7.4213	3.93295	14.2229	7.70679	6.89838	21.1807	-2.51997
0.35	-5.23953	-5.76432	-3.7884	4.12969	-3.12389	-9.13406	-4.39971	-4.74264	1.03526	-16.9231	0.204852	-8.40484	-15.0153	-0.535442	-4.43867	6.82396	-1.25986	6.28845	-1.98769	-7.37459	3.9199	14.6287	7.66757	6.77386	19.9454	-1.94451
0.351	-2.86567	-6.52042	-2.38822	4.05446	-0.915939	-9.98597	-5.95331	-5.257	1.15107	-16.8877	0.907796	-6.81862	-14.5177	0.294423	-4.12304	7.8638	-2.16478	7.9016	-1.80871	-7.50408	5.94289	15.2107	5.71424	6.10158	21.3205	-2.8189
0.352	-2.80108	-5.97308	-1.48939	4.33757	5.28624e-05	-10.4065	-6.96036	-6.37721	0.704128	-15.5814	1.53982	-6.27452	-14.8472	-0.196344	-3.9566	5.99421	-1.05942	7.44685	-1.63136	-7.80483	5.87391	15.7923	5.3228	6.3064	21.9272	-2.91017
0.353	-2.60057	-6.07817	-0.607437	4.38918	-1.2634	-9.7712	-6.85663	-6.62643	3.49404	-15.5458	2.18029	-5.76764	-15.8008	-0.71836	-4.16361	5.31766	-0.659726	7.18164	-1.78128	-8.01406	5.65603	15.6164	4.55437	6.48778	21.9452	-4.18029
0.354	-1.7365	-5.78316	1.84747	3.79256	-0.801269	-10.0247	-7.19179	-5.63111	5.00399	-14.1142	2.63765	-5.69561	-17.4619	0.597597	-4.12327	5.30281	-1.24721	7.27041	-2.48569	-8.50964	6.73515	16.2878	6.46224	6.3344	23.1273	-2.8447
0.355	0.526349	-4.6804	2.19624	4.17542	0.475842	-9.2961	-6.60906	-4.59031	4.2548	-12.459	3.54336	-6.26877	-17.2479	1.5466	-2.91268	5.6319	-0.285796	7.65701	-2.68984	-7.79189	6.20509	15.4679	6.20874	6.59569	23.36	-1.09179
0.356	1.42424	-5.2559	1.22318	5.56942	-0.353651	-8.6389	-4.77205	-4.15131	4.21794	-11.104	3.99585	-6.55106	-16.6112	3.09265	-2.38136	6.36233	-0.580163	7.63555	-1.06585	-6.088	6.50503	16.5299	6.14842	7.47672	25.0448	-1.51919
0.357	1.61301	-4.93222	2.9623	5.11358	0.532755	-8.15266	-4.13768	-4.44107	2.32369	-11.2366	3.37193	-7.50317	-16.1216	2.77582	-2.39489	5.1181	-0.76314	6.9488	1.30707	-5.47941	6.48128	17.4667	6.78634	8.64462	25.5477	0.718486
0.358	4.51557	-4.03254	3.0436	4.58055	1.53323	-6.82091	-3.39436	-4.08032	1.81899	-12.7235	3.66247	-6.80682	-14.6956	-0.246087	-2.56148	4.72063	-1.17357	5.98952	-0.344359	-6.01281	6.17321	16.7687	6.55353	6.57151	23.9943	0.691175
0.359	4.46114	-3.66711	2.81305	4.00178	1.17626	-7.31447	-2.76715	-3.44667	2.20451	-11.0736	4.27768	-5.69672	-14.2065	-1.06299	-2.77703	4.29558	-0.591551	4.89784	-1.37041	-5.87456	8.32069	16.0875	6.54684	7.57038	23.1425	-0.159771
0.36	1.69579	-3.68706	2.98313	3.7085	1.07848	-7.19218	-4.11654	-3.06422	2.74936	-9.28477	2.46857	-7.64025	-14.4678	-0.26359	-1.69499	4.55401	-0.0959268	3.97187	-0.522451	-6.15009	8.74074	15.4709	5.60137	8.88268	21.6501	-1.13133
0.361	-0.808291	-3.48243	2.17496	4.34811	-0.620807	-7.07842	-5.32605	-2.1626	2.91314	-8.95171	2.22432	-8.57629	-14.1259	0.226288	-1.87908	3.95074	-0.314482	4.43066	-1.56846	-6.58757	8.23668	15.0649	5.95629	5.77177	20.5818	-3.70612
0.362	-0.494684	-3.69647	2.24433	4.61335	-2.11	-6.97588	-4.50474	-3.58022	2.87817	-8.08451	2.46164	-9.16147	-12.9069	0.513599	-2.16513	3.6001	0.126704	6.44914	-2.34712	-5.87087	8.6468	15.6022	6.29756	5.47793	19.5678	-3.77972
0.363	0.742103	-4.64928	1.16294	3.64522	-2.25749	-5.73432	-5.91008	-4.36067	3.22741	-7.80683	1.16603	-10.2633	-12.1566	1.06807	-1.48574	4.32937	-0.0127699	7.14773	-2.39605	-5.52305	10.5092	15.9625	5.65363	5.36931	19.3559	-6.11069
0.364	0.849317	-4.12924	0.401537	3.31805	-3.17222	-6.63539	-6.82031	-5.25062	3.0535	-8.792	1.96102	-10.1449	-12.6264	0.877992	-1.5908	4.00298	1.38671	8.05278	-3.35893	-5.82353	9.34366	14.574	6.14303	5.39335	19.2496	-4.50785
0.365	0.92154	-3.32503	-0.608533	3.57384	-2.25237	-7.88068	-5.73024	-6.57967	3.38177	-9.11562	2.89871	-9.57129	-12.2407	0.222611	-1.44411	4.12322	2.16156	8.63432	-3.62954	-5.55397	8.78586	15.253	6.84833	5.26655	18.9276	-2.54214
0.366	0.520665	-3.37821	-1.77916	2.94056	-1.45786	-8.0371	-5.86353	-6.7892	2.86135	-9.11129	2.70763	-8.64206	-11.5755	-0.217244	-1.33986	4.45812	1.86583	8.06369	-3.83867	-5.75739	9.54431	14.5945	5.4542	4.31603	19.2047	-1.94657
0.367	0.426809	-3.00752	-1.34944	2.849	-1.3948	-8.10821	-5.97501	-6.98854	2.58526	-9.71554	2.04778	-8.6317	-11.2257	-0.401198	-1.67377	4.87341	1.43638	7.5033	-5.06384	-5.6387	7.10837	13.5795	3.19983	4.83628	19.0164	-0.392932
0.368	0.734737	-3.07329	-1.46247	3.64584	-1.83236	-6.97878	-5.91868	-6.17865	4.04268	-8.4988	1.00844	-8.30984	-11.2721	1.64452	-2.13764	4.6445	0.503444	8.77786	-5.3134	-5.13816	8.44349	14.7206	3.12672	5.98831	18.9447	-0.704762
0.369	0.322308	-2.73045	-2.17622	4.00999	-1.25694	-5.97601	-5.25939	-6.78494	4.72605	-6.75734	0.967627	-8.76739	-11.8198	1.79067	-1.69569	5.46054	0.250808	9.44986	-4.07774	-5.00169	7.9928	14.1528	4.32764	7.14824	18.8879	-0.55423
0.37	-0.592665	-2.41337	-3.67943	2.87987	0.132313	-5.6279	-3.89378	-7.1511	4.76883	-5.59858	1.49214	-8.28096	-12.431	2.16848	-2.7305	6.72226	0.73614	8.70372	-3.82488	-3.85805	6.75568	13.3895	4.77254	8.94219	19.5599	-1.59888
0.371	-0.378571	-2.93963	-3.28577	1.92122	-0.97395	-4.90015	-2.91971	-7.08073	5.77439	-4.23725	2.24425	-7.42958	-12.4112	2.23302	-3.18382	7.37917	0.979424	9.31138	-4.53522	-2.29437	5.92958	14.5944	5.6372	10.3809	21.2536	-2.0377
0.372	0.945417	-3.02665	-2.05002	1.15156	-1.56898	-4.59727	-3.31198	-7.30326	5.05536	-2.47827	3.45996	-7.56289	-12.6205	2.67499	-2.14335	8.15015	1.15462	8.46849	-2.46814	-3.39482	3.93469	14.7215	5.60971	9.96104	21.4247	-1.69024
0.373	2.63104	-2.36725	-2.98881	0.974128	-0.433835	-4.5002	-4.56494	-6.81568	5.47946	-0.161732	3.48754	-6.80501	-12.6623	3.048	-2.29618	7.81369	0.937471	8.06633	-3.08036	-3.33804	6.24654	15.4672	4.87837	8.15831	21.1601	-1.4503
0.374	2.98833	-1.80679	-2.61217	1.24945	-0.29374	-6.0268	-6.1781	-6.85488	5.3047	-0.292217	2.86976	-7.51672	-10.7632	3.37134	-1.14788	7.61312	0.701345	7.70881	-5.58918	-5.13208	6.83192	15.958	5.09784	5.84362	22.922	-2.39517
0.375	4.29518	-2.57414	-2.32055	0.611055	-0.662742	-6.4331	-5.79371	-6.27726	4.31337	-2.03873	3.26631	-6.97747	-10.4938	3.39391	-0.40871	7.65385	-0.559811	8.19148	-5.07198	-6.03413	5.49091	15.2153	6.10928	5.83911	24.2014	-2.60623
0.376	5.21764	-2.77505	-2.37104	-0.163146	0.216277	-6.47212	-6.57102	-5.72797	5.05527	-3.06441	2.77983	-5.02826	-9.79932	0.71469	0.371201	7.9177	-2.23876	9.28912	-4.78271	-5.38297	6.78738	15.2375	6.7027	5.67739	25.6328	-2.07151
0.377	2.85331	-2.77555	-1.88974	0.514241	-0.900717	-7.38707	-7.01837	-7.10079	4.17476	-3.99291	2.56602	-5.58565	-8.89614	2.01512	0.347189	9.10316	-1.79788	9.89562	-5.7203	-6.65493	6.05816	13.0239	6.50928	4.89734	25.9362	-2.59884
0.378	1.15377	-4.20717	-2.60535	1.83784	-1.51172	-7.82271	-7.00073	-7.36647	3.38752	-5.42541	2.90844	-6.50833	-9.50239	0.869885	0.810484	9.68413	-0.932288	11.322	-6.00422	-4.55341	3.75254	10.5533	6.02027	4.14471	24.7817	-3.67412
0.379	0.381651	-4.57517	-3.09411	1.30388	-1.38119	-8.87962	-7.86572	-7.83156	5.06318	-6.60381	1.56801	-6.11239	-8.87944	1.46842	1.57492	9.18807	-1.15574	11.1999	-5.09139	-3.6371	3.36243	9.55391	5.31799	5.64813	25.2719	-3.83328
0.38	0.437989	-3.78516	-3.65658	1.53471	-1.10943	-9.01382	-7.54345	-8.72602	4.01689	-8.26498	1.16047	-6.18498	-8.77674	2.6824	0.894687	9.0916	-1.65913	11.8334	-5.38709	-2.72846	4.18516	9.80773	5.76897	6.73281	25.805	-4.46046
0.381	0.801614	-4.4191	-3.94235	1.66961	-0.84909	-8.62992	-6.43563	-9.35104	3.38368	-9.63747	0.382771	-6.84999	-8.45193	1.28375	0.363349	8.549	-1.42009	11.3836	-3.68914	-2.3592	4.76098	9.58081	4.13723	5.56307	25.3214	-4.87054
0.382	1.1881	-4.356	-4.15704	1.42507	-1.37514	-8.31297	-6.92682	-9.7662	4.25824	-10.0899	1.21034	-7.34406	-6.72439	2.04862	-0.265547	7.60395	-0.47817	11.5967	-2.70476	-4.27553	4.47882	10.5283	3.78202	5.70975	27.1638	-3.3351
0.383	0.914096	-2.68013	-5.83722	2.39422	-1.38295	-8.17657	-6.91795	-8.80529	3.06719	-10.4671	1.52214	-7.99599	-5.69062	1.89863	0.161259	7.26728	0.225206	12.0591	-3.16848	-4.18401	4.38553	9.65588	5.18061	4.90243	27.9443	-4.61036
0.384	0.572686	-3.43984	-7.06571	2.55465	-1.79725	-7.38215	-5.72085	-7.47466	3.49508	-10.6352	0.701289	-9.46287	-6.40484	3.4295	0.620795	7.41692	0.365397	11.2225	-2.95853	-5.18813	4.22449	10.279	6.68068	7.23588	26.5122	-3.70488
0.385	0.572812	-3.23359	-6.11594	1.82921	-1.15265	-5.96893	-5.62522	-6.59665	3.69288	-9.18229	0.346379	-8.04787	-5.68286	3.19302	1.19302	6.89758	0.48744	12.9335	-2.93594	-5.24081	3.08754	11.6892	7.5895	7.34434	27.1327	-1.66439
0.386	0.986982	-2.09855	-6.34089	1.94034	-0.752639	-6.49711	-5.81927	-5.96432	3.31828	-8.83496	-0.999676	-7.69296	-4.45682	1.59585	2.21881	6.61142	0.912339	12.3705	-2.50294	-2.45475	3.08271	13.0874	5.21587	5.33872	25.815	-1.99607
0.387	1.48281	-2.87319	-6.05397	2.18056	-0.0581652	-6.30635	-6.29387	-4.49373	1.60721	-9.31473	-0.575864	-8.22467	-4.30975	1.72393	1.68736	7.23228	1.1668	11.4769	-2.7648	-0.146709	1.9076	15.8487	3.77905	6.86664	25.3577	-1.18705
0.388	0.802555	-2.84091	-5.85459	2.0309	0.588782	-4.7445	-5.6198	-3.26956	2.98548	-7.62315	0.0713763	-6.00745	-3.47421	2.22341	1.53596	7.10053	1.79764	12.5517	-1.82236	0.151621	0.649589	15.974	4.55159	8.47768	24.9368	-0.29859
0.389	1.3795	-3.3559	-6.43483	1.12007	1.23996	-4.19149	-5.29657	-2.00757	5.82298	-5.88276	1.10198	-5.51445	-2.74587	2.95089	1.99013	6.72107	2.22924	12.7121	-1.56488	0.807119	3.30265	17.9257	5.20401	8.70527	25.1817	0.213739
0.39	2.12108	-2.85816	-6.15456	0.785045	2.53931	-3.62114	-5.44732	-0.888059	6.26873	-4.41033	1.53681	-4.33266	-4.16995	4.30396	1.88851	6.30969	3.28839	13.5662	-1.06803	1.3879	4.40126	21.0089	6.0693	8.85225	26.2885	1.2122
0.391	2.86435	-2.3971	-5.73479	1.39042	2.39051	-3.6775	-4.26525	-0.28883	6.25965	-3.96203	1.98374	-4.48812	-3.92368	5.52528	2.2553	6.1581	3.45365	13.4246	-0.545269	1.86331	3.61388	19.9252	6.29404	9.11239	23.7213	1.8144
0.392	3.95739	-2.95823	-5.1949	0.587685	3.53197	-4.89967	-4.67305	0.484317	5.61315	-4.05037	2.77353	-4.72427	-3.00721	3.70668	2.19476	6.71867	3.71045	12.6549	-0.504964	1.92467	5.05944	18.6245	6.86037	11.2601	23.739	3.37003
0.393	3.65842	-2.09738	-5.42486	0.184284	4.41535	-6.49774	-5.3554	0.621804	5.80007	-3.75264	3.0405	-3.69687	-3.30661	2.49555	1.91532	6.51857	3.81364	11.9552	-1.48588	0.320423	4.30866	18.7861	5.76208	11.7401	23.7507	3.59903
0.394	1.55807	-2.05045	-6.29738	-0.898117	4.39331	-7.06137	-5.40862	-0.430149	6.73099	-4.45442	3.47117	-2.55437	-2.08704	4.10367	1.9646	6.80502	3.12508	12.2682	-2.79032	-0.164814	5.18376	18.1552	5.52001	10.4092	23.106	1.42339
0.395	-0.127648	-2.84595	-4.85882	-1.89455	4.00719	-8.27129	-5.97524	0.377065	7.92681	-5.64271	3.07625	-3.23843	-1.62859	4.87823	1.87789	7.55047	2.43859	13.3772	-2.59663	0.299322	5.39772	17.8254	5.33423	8.89798	22.0238	-0.766113
0.396	-0.18972	-3.54468	-4.16163	-0.734706	3.21515	-9.55103	-4.96733	0.225554	6.82266	-7.31731	3.82219	-4.19918	-1.61753	4.55939	1.94685	7.19803	1.84569	13.0347	-3.3063	-0.103293	3.09885	18.4235	5.39485	5.80332	21.8256	-1.97135
0.397	-1.68653	-3.68274	-4.7691	-0.343831	3.12779	-9.06591	-4.25413	-1.21305	5.102	-10.062	4.12981	-2.57401	-0.355659	5.58216	2.20504	7.33431	1.30923	12.9277	-2.96202	-1.0067	4.91162	17.0863	6.46439	4.71296	24.0193	-1.76429
0.398	-3.0834	-2.86238	-5.25883	-0.353451	2.79845	-9.77336	-4.13295	-0.58969	4.6402	-10.8451	3.09996	-2.40668	0.432505	6.20581	1.60512	6.65072	1.80881	12.9233	-2.56834	0.867714	5.91897	17.4715	4.91059	3.66228	24.1339	-2.72451
0.399	-3.48001	-2.64445	-5.67949	-0.327725	2.77214	-10.3288	-3.34702	-1.34852	3.78322	-10.8234	2.84939	-1.76795	0.977939	4.60802	1.6513	6.78844	1.75458	11.463	-2.27306	1.42206	4.11239	16.7283	5.40743	4.55116	23.7847	-3.08439
0.4	-3.49123	-2.59376	-3.83868	-1.15371	2.46276	-10.8794	-3.34052	-1.81933	3.91411	-10.9906	2.01038	-2.22625	1.53452	4.85168	2.02827	7.49969	-0.0235855	10.8187	-1.71402	-1.61238	4.15624	14.9686	5.40137	5.65585	25.2364	-2.38639
0.401	-2.20442	-3.1494	-1.5177	0.131041	1.15538	-11.252	-3.49834	-1.17202	4.31456	-10.5144	1.22028	-2.10564	1.41072	5.70402	2.85229	7.27576	-0.418502	9.80569	-1.3271	-0.599961	5.38097	16.0474	4.45824	5.5	25.1754	-2.53857
0.402	-2.17054	-3.43136	-0.30484	1.02934	0.217036	-9.96279	-3.88423	-1.29227	4.09364	-9.89183	0.972893	-0.473173	1.64798	5.7297	3.31456	7.14329	-0.963608	8.86004	-0.726856	-0.273371	5.09232	16.2547	5.18039	7.47551	25.4425	-2.9548
0.403	-1.78375	-2.55263	-0.0425644	1.0017	-0.0875102	-9.71874	-4.17936	-0.126061	2.80934	-10.5657	1.22132	0.300476	0.917704	5.99053	2.17886	6.05546	-0.835795	8.90196	-0.940456	-0.071976	5.86855	16.3224	6.71581	7.15898	26.053	-3.11584
0.404	-0.798869	-3.27975	-0.719626	2.81372	0.254583	-9.84553	-3.99727	0.993871	2.39581	-9.75527	1.88244	1.87474	1.49086	5.54493	2.06325	5.70112	-0.937072	8.20267	-0.401518	2.02712	4.51504	16.164	6.92584	6.34807	26.044	-2.53245
0.405	-1.1519	-3.21207	-0.936034	3.90455	1.07863	-8.73411	-2.55464	2.72912	3.47097	-8.53597	2.15294	1.40015	2.55638	5.69009	0.98468	6.18283	-1.68683	8.96196	1.03337	1.95237	4.62425	15.522	4.50451	8.19192	26.2357	-0.609186
0.406	0.409346	-2.82978	-0.783333	4.18055	1.1302	-8.05063	-2.06262	4.42327	4.99392	-7.98635	2.46794	1.43182	1.28645	5.50885	0.845237	6.23609	-1.34056	9.11981	0.912092	0.313934	5.88715	16.2705	4.45245	7.86617	25.4224	1.59973
0.407	2.32346	-3.07091	-0.147212	3.55799	0.755873	-6.89487	-2.78846	3.6887	5.11282	-7.25449	2.55708	1.61214	2.54666	6.21327	1.5824	6.59589	-0.816094	7.93167	-2.03552	-0.0274231	5.28455	16.7607	4.60163	7.99528	26.0758	1.78925
0.408	0.725591	-1.77688	0.451568	3.98562	0.767745	-5.74552	-2.94351	4.50392	3.87834	-7.62441	2.35299	3.79613	3.07861	6.10194	1.73576	7.3931	-0.944987	8.20263	-3.06218	1.58578	4.53822	15.9958	3.12157	6.88436	26.2324	2.5622
0.409	-0.614496	-1.03595	-0.0121454	5.37352	1.57415	-5.86565	-3.65787	5.25854	2.86348	-7.74027	2.78798	4.20912	1.90051	5.39649	1.99032	7.572	-0.968787	8.16472	-3.20478	1.93684	3.45712	13.8887	3.30615	7.4443	25.0848	3.09279
0.41	-0.176942	-0.71498	1.03963	5.83349	2.3426	-6.97751	-2.68958	4.22213	1.84318	-6.60235	2.29427	3.02436	1.22275	6.94654	2.587	7.28562	-1.74467	7.40474	-4.59608	2.73289	3.09606	13.0015	4.36498	8.41689	23.4478	1.44954
0.411	-1.46167	0.00589577	1.62894	4.87136	1.67974	-8.27592	-1.59463	4.2855	2.08486	-6.78925	1.89132	3.17288	0.760724	8.54076	3.44998	6.39236	-1.51934	7.66908	-4.19199	3.07213	3.15317	13.6045	3.57857	7.78594	22.5857	0.350089
0.412	-2.49824	-0.360091	1.22923	3.50902	1.01319	-7.92679	-1.00403	4.03227	2.12884	-8.10931	1.48418	2.75652	0.118653	8.22137	2.83686	5.33307	-1.32778	6.92015	-3.79779	2.50557	4.48642	12.5994	3.73863	7.73978	22.987	-0.858638
0.413	-2.88281	0.233223	0.947921	4.25364	1.17298	-8.35143	0.843717	3.48455	1.66408	-8.0251	0.614561	3.19365	0.182908	8.47536	2.09987	6.32881	-2.78222	7.44164	-3.20055	1.28429	3.38708	11.7881	4.37472	6.34123	22.0755	-0.555884
0.414	-2.70338	0.841078	-0.19019	5.25157	1.71269	-8.65659	0.0837612	3.15548	1.70777	-6.41156	1.0029	4.57462	0.239853	9.37434	2.44017	6.60855	-3.58324	7.5055	-1.19123	1.52088	3.26606	13.3425	2.43165	7.24621	22.4445	-1.28141
0.415	-3.50775	0.245962	0.16222	4.97907	2.39214	-8.12152	-0.702528	3.45202	1.83156	-5.73059	0.273533	3.63358	-0.715995	8.07852	1.49512	6.68272	-4.38117	7.03657	-0.312019	2.13616	3.19443	16.4331	2.53192	7.53406	23.1276	-1.47161
0.416	-4.84733	0.536505	1.0778	3.95788	1.87981	-8.58411	-1.6245	4.17831	0.398538	-5.99416	-0.582836	2.12126	0.0626392	8.24561	1.87838	7.45144	-4.23207	7.49799	0.0316768	1.50184	0.0727783	16.6769	3.88883	7.96752	23.3922	-0.920284
0.417	-5.304	0.948305	1.5683	2.85213	1.0618	-8.09723	-2.01287	4.39473	-0.637297	-6.25712	-0.119972	2.98993	-0.322032	9.34373	1.08508	6.9571	-4.56245	6.69067	0.678041	1.17929	-0.44051	18.5249	5.20779	8.33189	23.4051	-2.94404
0.418	-5.8685	0.544466	3.20792	2.64592	1.11249	-8.30291	0.144916	4.55524	-0.568438	-6.34414	-0.675775	3.64239	0.149489	9.48402	0.836768	6.8222	-4.58119	6.33481	0.349809	0.299551	-0.31924	19.5824	6.11333	8.05256	22.6324	-1.90542
0.419	-4.5537	0.241445	4.42308	3.06787	0.15747	-8.50573	0.0218939	4.887	-0.59281	-5.06313	-1.09335	3.56926	1.9788	9.45542	1.43541	6.97773	-2.98493	5.29386	1.55806	0.635572	-1.19779	17.8269	5.27517	7.76187	23.5925	-2.21296
0.42	-2.48529	1.01789	4.50601	2.42535	-0.111014	-8.17623	0.670688	5.9158	-0.435581	-5.22765	-1.7957	3.87182	3.79105	7.69642	1.60785	6.66154	-1.18027	4.54963	2.17967	2.21087	-0.155517	17.5727	6.05988	7.48558	24.2262	-3.90893
0.421	-1.45595	1.17303	3.75742	1.43127	-0.924072	-8.0344	-0.0769349	6.07386	-0.825878	-7.17354	-2.06716	5.2527	4.52921	6.54718	1.94242	7.25008	1.02556	4.42336	1.58109	1.72583	-0.69203	17.723	6.83083	7.67321	24.7378	-2.39354
0.422	-0.639429	0.643132	4.58196	1.63605	-1.09382	-6.64228	0.200522	6.03215	1.52476	-7.68903	-1.44148	5.67636	4.71742	7.49415	0.417646	8.18041	2.78529	4.27458	-0.417146	0.335876	-0.683873	18.8663	6.72954	7.42689	26.8732	-1.89959
0.423	0.857519	0.135686	5.43732	2.76959	0.114668	-5.25135	0.937041	5.61825	3.33302	-7.24668	-1.80059	5.655	4.88097	7.86509	0.917669	7.36081	3.85605	4.41976	0.0423886	-0.557947	1.0528	16.9141	6.21365	6.40832	25.8703	-1.41958
0.424	2.03754	0.164012	4.58673	2.7217	-0.503507	-4.05331	0.37758	4.32695	2.90851	-6.21869	-2.56382	5.1968	3.8345	7.3402	1.49558	7.3871	5.2886	4.1666	1.69762	-0.544083	1.39892	18.1033	6.2315	6.51936	24.7737	-0.365008
0.425	1.41566	1.22974	3.49461	1.97521	-1.16955	-3.97381	0.555528	3.81972	3.06569	-6.97874	-3.33578	3.9587	4.02874	7.24115	1.17206	7.53001	5.40342	3.91669	2.00563	-0.20525	0.155699	19.5185	8.73464	5.78536	25.3718	-1.39584
0.426	0.380694	2.17569	2.45344	2.25508	-1.702	-4.78002	-0.825774	4.7741	2.74986	-6.57539	-3.80067	3.57381	2.28419	6.91001	1.1726	6.77201	4.45524	4.11185	2.66174	-0.959411	-0.655654	17.052	8.91065	4.428	25.9749	-0.975288
0.427	-0.219544	1.12339	1.7832	2.39412	-1.23296	-6.01839	0.210113	5.24016	1.2588	-4.86082	-4.32678	1.28457	2.12762	5.18273	0.464321	7.69261	4.09902	3.18373	0.862172	-0.635076	1.14024	17.9784	8.66679	5.11139	25.5813	-0.290081
0.428	-0.30835	0.7944	1.38758	2.02018	-1.3915	-6.74192	-0.206337	4.57854	0.224406	-6.35582	-5.20187	0.679278	2.80494	3.09509	0.859751	8.14366	3.38121	2.31263	0.809935	-2.09955	2.07021	16.6886	8.64456	4.85924	23.5015	-1.38351
0.429	-0.0878785	0.825801	2.42493	2.83782	-0.701483	-6.3366	-1.81436	5.13377	0.0637713	-7.15708	-6.43062	1.35239	1.53971	1.4021	0.929646	8.25463	1.88025	2.84851	0.917407	-2.13816	2.6951	17.4302	7.23955	5.80563	23.2735	-1.28662
0.43	0.836779	-0.698638	3.27291	3.08684	-0.291197	-6.3509	-1.23839	5.87524	1.36497	-7.6331	-6.25229	-0.730865	2.16758	-0.24645	0.803775	8.9964	1.15822	3.52033	1.12601	-1.26265	3.93823	19.4549	6.96553	6.49654	22.6276	-1.46921
0.431	0.797957	-0.574625	1.73767	3.18738	-0.808324	-7.26243	-2.14	5.26584	1.76428	-8.07661	-5.11136	-0.951552	1.04829	0.0153439	0.88846	8.05404	0.434696	4.75437	2.01055	-2.59784	2.93851	19.1463	7.28363	9.09664	22.2313	-1.52366
0.432	-1.14558	-1.48649	1.80092	3.76104	-0.694561	-6.80508	-1.52908	4.25052	0.861242	-7.04174	-5.36385	0.524509	-0.301659	2.42772	0.145559	6.35506	1.0269	5.70581	1.38836	-0.900615	2.20573	19.2753	7.71268	12.6829	22.0071	-2.98013
0.433	-1.06895	-1.9999	3.4859	3.45517	-1.04152	-5.85221	-0.620737	4.36675	0.763493	-6.64531	-5.82577	0.0462536	0.0565105	4.07505	0.0687506	5.39044	1.45956	5.69395	1.65381	-0.561148	2.21462	20.0052	8.37717	11.6162	21.6325	-3.95964
0.434	1.01164	-0.678029	3.08947	5.03204	0.817368	-5.31241	0.0593131	4.51907	0.964269	-7.74602	-4.82058	0.831168	1.1232	6.02086	0.299761	4.9598	0.27549	4.82941	1.68583	0.852975	2.45314	20.1278	10.1126	11.5102	22.8879	-3.79366
0.435	0.562182	-0.74369	2.78204	5.65447	2.07398	-5.34556	0.664233	4.11777	2.56248	-7.95907	-3.99732	0.591108	2.7072	5.1506	0.0664758	4.471	0.716549	3.82477	1.20936	2.85412	1.16604	19.0584	10.8375	11.4842	23.0469	-3.77488
0.436	0.560768	-1.22715	3.68945	4.37141	0.569076	-5.37149	0.803404	5.32225	3.6522	-6.45007	-4.13111	-0.125858	4.20649	3.20916	-0.521377	3.86066	0.882552	4.2185	-0.418302	2.87541	-0.634827	18.7377	10.2837	10.79	23.896	-3.42746
0.437	0.00251788	-2.32746	4.95473	3.27475	0.243586	-5.03732	1.72603	6.07541	4.61923	-4.89287	-3.90456	1.26114	5.3412	1.61317	-0.979295	5.392	0.155203	4.37327	0.132625	1.95368	0.197545	17.7665	9.55924	10.5199	25.2672	-2.04675
0.438	-1.02492	-2.60769	5.49434	2.53189	1.05729	-4.61442	1.23586	5.85281	6.43931	-3.7428	-3.53095	2.60716	5.6492	1.33636	0.160606	7.61936	0.583074	3.40694	2.13851	0.616983	-0.56169	18.2756	10.0101	9.85471	24.9666	0.285731
0.439	1.07468	-2.41406	5.91683	3.09746	2.14019	-3.38986	1.34858	7.01588	5.88017	-2.77567	-3.92177	1.41022	5.45319	2.82437	1.88751	7.52143	1.11084	2.8686	2.91388	1.03663	-0.38528	17.5697	10.7694	10.1247	23.7614	0.897685
0.44	1.91866	-3.75423	7.41938	3.04825	2.47013	-2.9256	1.23968	7.06041	5.5277	-3.73577	-4.85376	-0.386375	5.11116	1.41896	2.15675	7.33029	2.72738	2.92407	1.95609	1.09832	1.23093	16.5873	10.477	8.86527	22.8564	2.06973
0.441	1.76386	-2.62	7.21347	1.38668	1.99923	-1.86041	0.994486	7.54037	5.12812	-4.02539	-4.24766	-1.21517	5.55267	-0.0272973	1.60084	7.78252	2.68405	2.82211	2.6228	0.654734	1.62167	17.2588	10.6614	8.10685	22.4136	2.50025
0.442	2.3455	-1.50702	7.48051	1.32534	2.0771	-0.0517014	2.22691	8.79995	4.39689	-3.14657	-3.60402	-1.57225	4.80897	-0.287175	2.30906	7.1997	2.04175	1.9338	3.20059	0.510306	1.46233	17.7598	11.9337	9.00999	21.8947	3.32483
0.443	1.84773	-1.32339	7.81936	2.25975	1.67475	0.0866455	3.2608	9.37968	3.45847	-4.65824	-4.08002	-0.489367	4.34321	-0.263192	3.03091	6.4258	1.50065	0.93405	1.66808	0.571952	1.41171	16.3967	9.88011	9.9617	22.0793	2.93366
0.444	-0.0204119	-1.23612	6.74212	2.82666	1.39531	-0.247509	3.41335	10.0992	2.73346	-5.29543	-4.7614	-0.0880445	4.8171	1.49293	3.23022	5.5506	-0.398721	0.661152	0.43687	1.12971	1.65943	15.7165	7.73235	9.09423	22.8073	1.71137
0.445	-0.480983	-1.18984	6.1161	3.03706	1.6019	-1.05773	4.55074	9.58002	3.40379	-4.36144	-5.78014	-0.158399	5.31941	2.29042	3.77154	5.51481	-0.871251	1.94837	1.02694	1.60559	1.48584	14.9773	7.2129	8.50138	22.903	1.67452
0.446	0.0681525	-0.930346	5.22065	1.87819	2.35315	-2.38582	5.51854	8.99341	2.48297	-4.19588	-5.34227	-0.135463	5.64307	2.42117	4.06641	5.35826	-0.656216	3.6572	1.54441	-0.398508	1.67671	12.3422	7.26817	9.20443	22.0611	1.31834
0.447	-1.84108	-1.12232	5.3115	0.826335	2.97658	-1.962	5.91624	8.91226	3.21773	-2.74228	-4.62759	1.20173	5.61015	2.61896	4.36326	5.01796	-0.62567	3.80472	0.189114	-1.8685	0.86043	11.4155	8.74102	7.7721	22.0829	-0.368793
0.448	-2.27262	-0.933228	6.1782	0.832329	1.76374	-0.575566	5.61906	8.35271	4.09806	-3.23431	-5.17188	0.809081	6.75498	2.76258	4.47504	4.98212	-0.180379	3.84423	-0.683561	-1.32104	0.423444	12.8968	9.67256	8.49454	21.2436	-0.547633
0.449	-1.80005	-0.911004	6.20131	1.1193	0.685122	-0.627714	4.72433	8.57941	4.4189	-4.3657	-6.08781	-0.00379298	7.70544	3.49356	3.44769	5.17753	0.911248	4.23749	0.469873	-2.08589	1.49717	11.8643	9.81399	9.14473	20.9605	0.644095
0.45	-1.47045	-0.444708	4.36603	1.31416	-0.0778926	-1.33507	5.66844	8.85567	5.57601	-4.06594	-5.85381	1.12172	8.29645	3.65144	2.59713	5.91635	2.0265	4.00121	1.13105	-3.15509	0.48694	9.55267	10.1802	8.61077	21.6532	2.01663
0.451	-1.58374	0.482477	3.82652	0.460124	-0.610811	-0.572663	5.36309	9.42364	5.48319	-4.32941	-5.64693	1.52045	9.70585	2.26613	3.52269	5.98801	1.91322	4.82795	1.0641	-2.67951	-1.33527	11.2768	10.9926	10.4955	20.1339	2.45432
0.452	-1.49041	0.845621	5.05193	0.664796	0.521639	0.0280111	3.55188	10.0865	6.29846	-3.28435	-6.12045	0.784183	10.9901	1.63849	4.17593	6.52423	2.98917	5.47268	2.16068	-0.974154	-0.669536	12.6085	11.0237	10.1749	20.8826	2.6386
0.453	-1.09428	0.650011	3.56364	2.05231	0.575074	-0.329772	2.82707	9.95848	5.4401	-4.49765	-6.00558	0.411273	10.5454	0.0693587	4.40342	6.8331	3.23424	4.72229	2.62405	-1.19956	-0.69586	13.6543	10.5495	9.35035	20.3387	2.88696
0.454	-0.427522	0.995958	4.37953	2.9427	0.801491	0.0807745	1.69584	10.2219	4.99908	-4.93127	-4.86458	2.14677	9.50694	-2.33316	4.7888	6.1916	3.24786	4.40894	4.36894	-0.542446	-0.395042	12.9047	9.65553	9.95018	20.8739	1.02536
0.455	1.29142	1.03501	4.78919	3.4383	1.44408	1.50828	1.54298	10.2723	5.09778	-3.25432	-4.13401	2.95906	9.1532	-1.18881	5.43862	5.82891	3.81862	4.81166	5.10354	0.673269	0.539212	12.3302	10.2784	8.33296	22.1557	2.66096
0.456	2.07541	1.32037	5.00901	2.21362	0.690202	2.2726	0.597497	10.5915	5.6845	-4.77406	-4.20424	3.23343	7.84233	-0.368752	6.04055	6.3398	3.41964	5.97092	5.37003	-0.239412	-0.74678	12.8824	12.6009	8.55188	22.0272	4.21549
0.457	1.37027	1.76435	6.89003	1.99697	0.622149	2.43452	-0.51167	10.414	5.78403	-4.90522	-3.99519	3.90117	7.23881	-0.307099	4.956	6.96442	3.56506	4.95896	4.64227	-0.306518	-0.0198947	11.2508	13.2283	9.51568	23.9563	2.07329
0.458	1.80918	1.95504	6.33374	1.74835	1.65368	3.07503	-0.690096	10.3678	5.43201	-4.34747	-2.91996	3.31872	6.69046	1.3646	4.01572	6.35355	2.91481	5.22753	4.14959	-1.03445	-0.134139	11.7342	12.8056	10.7288	23.7003	1.70312
0.459	3.26233	2.11224	4.93346	1.71747	2.57573	2.65682	-0.670351	11.7255	6.38129	-2.6539	-1.12356	3.5076	6.30271	1.61421	3.76683	6.11672	2.97599	7.03449	3.91761	-1.57033	-2.67356	14.5008	13.2137	12.4254	23.6593	2.47034
0.46	1.67678	1.75652	4.42387	2.05771	3.44256	1.08182	-2.1087	11.5244	6.59754	-2.04769	-0.953092	2.94714	6.58452	2.12249	2.45431	6.89165	2.08122	6.52736	2.41231	-1.16858	-2.35466	14.0794	13.1835	10.8147	24.5844	3.2789
0.461	0.165066	1.4319	6.20345	0.561514	3.3158	0.538729	-2.97012	10.7345	7.09213	-2.28106	-1.75446	1.94309	7.2939	1.16316	1.23171	7.6592	1.51282	6.62086	2.80511	-1.59144	-1.72375	13.2091	12.0723	8.23163	23.8383	2.72637
0.462	-0.453926	1.19189	8.06088	1.06893	2.67315	0.656461	-2.2318	9.36874	7.4314	-1.85265	-2.58734	1.21677	8.33329	-0.803334	0.333013	6.97351	1.34634	5.88626	2.85184	-2.30691	-2.19494	12.3808	12.5807	7.05785	21.4525	1.29965
0.463	-0.0357884	-0.255349	7.77953	1.60189	1.89273	1.60676	-3.41971	8.06634	6.60987	-3.25855	-3.29873	-0.118555	8.83891	-2.33832	0.327305	6.67256	0.396547	6.08616	2.40588	-1.46606	-0.635513	13.7197	14.428	8.40058	20.8204	0.327972
0.464	-1.1824	0.00339593	8.10926	1.99678	1.70692	1.63407	-3.3618	6.96376	5.07037	-3.45108	-3.7505	-0.721946	9.37283	-4.03373	1.83426	6.54216	-0.300021	6.83359	2.46698	0.25224	1.23792	13.9611	13.7193	8.13943	21.8689	0.283653
0.465	-2.1379	0.0559839	8.95394	1.19768	2.25769	1.34604	-2.16387	5.45795	5.77586	-3.73633	-4.49773	-1.48615	8.16667	-5.17358	2.38022	5.12929	-0.840919	5.545	3.10516	-0.150697	1.27074	12.9699	14.9295	7.73805	21.177	0.561602
0.466	-2.17859	-1.50119	8.96857	-1.08246	2.32433	1.13277	-1.57852	5.26331	7.57564	-3.57881	-5.41729	-2.63282	7.02154	-4.6388	2.50183	4.35731	0.656644	4.86978	3.30183	-0.19908	1.25029	13.2747	14.7439	10.1892	21.2497	-0.7617
0.467	-3.35171	-1.90907	9.51612	-1.27144	1.14723	0.877627	-1.17087	5.78123	7.13013	-3.48752	-5.23131	-3.21041	7.57935	-1.68238	2.56578	3.61914	0.340351	4.82302	3.26908	0.291259	0.602654	12.0663	14.1972	10.0779	21.212	-1.50262
0.468	-2.27477	-0.724982	10.4818	-0.148779	0.964936	0.681151	-1.69235	6.78312	6.60029	-3.50412	-5.47413	-3.01244	7.49218	-0.822434	2.12953	3.75289	-0.791865	4.88692	2.8082	1.27409	1.19113	10.743	15.495	10.3466	21.4026	0.335413
0.469	-2.38716	0.275518	11.1551	2.4895	-0.108238	-0.00864146	-1.16613	8.03082	6.83902	-2.10416	-5.44005	-2.20593	6.25464	-1.15387	2.18741	4.97973	-1.17717	5.22453	1.93054	3.42711	1.70323	11.8013	15.492	11.5035	21.9141	2.64482
0.47	-3.3776	0.427033	10.792	3.23285	-2.08554	0.626917	-0.73024	9.00855	6.19974	-2.04569	-4.93865	-2.93569	6.48441	-1.27481	2.02605	4.9611	-3.04735	4.95078	1.6645	4.04429	1.80327	13.1103	14.7927	10.7392	21.8194	3.31027
0.471	-2.27609	1.06408	10.5231	3.50347	-1.77606	1.03064	-0.315503	9.65289	4.22922	-2.48863	-4.55649	-3.75292	7.0867	-0.10647	2.9094	4.82228	-3.19395	4.6569	-0.867843	5.24916	2.51539	12.7856	13.0159	11.2299	23.0594	5.16822
0.472	-2.04256	1.20502	9.76612	4.17929	-1.21837	1.35587	0.628979	9.82728	4.20033	-2.46068	-2.72759	-4.2705	6.89707	0.650818	3.17942	5.58807	-2.62951	5.82189	-2.42927	4.59005	3.04296	13.6917	11.8239	11.9452	23.8219	5.53433
0.473	-1.26297	2.22566	8.52046	3.40682	-1.6755	2.01315	1.4643	9.79325	4.29141	-3.15457	-1.58452	-5.32845	7.44372	1.46366	3.17551	5.88151	-3.6161	6.26241	-1.79889	3.14462	0.985018	12.0696	10.0973	11.9925	23.3665	5.45656
0.474	-0.554994	2.57452	10.1476	3.6953	-3.08584	2.18561	1.5378	9.26641	4.52879	-4.02082	-0.6296	-4.72914	7.37586	2.97869	4.14134	6.41148	-3.70002	6.42535	-1.5974	3.48234	-3.31437	10.9811	9.88782	12.1705	24.3233	8.0375
0.475	-0.952492	2.05575	10.1174	3.68617	-2.00941	1.7888	0.307096	8.78482	5.38531	-4.83893	-0.13351	-4.3226	7.96575	2.62946	3.32981	6.77449	-2.95126	6.98553	-1.82288	2.92084	-3.44683	11.779	10.8098	11.4407	25.1637	7.9294
0.476	-1.47792	3.17066	8.29489	2.42778	-1.66918	1.79591	0.283112	9.40909	3.73719	-3.56999	-1.26371	-4.06019	8.44949	3.69876	3.79429	6.62763	-2.62211	6.73748	-2.28529	2.08946	-2.23827	10.812	10.0505	10.2033	24.4866	8.42553
0.477	-2.2398	3.39743	7.62612	2.76303	-2.13427	0.29803	-0.319392	9.70573	4.7417	-3.55201	-1.01106	-3.60049	8.018	3.57809	3.8448	7.40131	-3.69504	6.57485	-1.73501	0.985052	-2.11637	9.01505	9.94509	9.3899	23.0967	8.67346
0.478	-3.66296	3.23364	8.43609	3.42061	-0.307025	-1.35654	-1.06565	8.85017	4.15383	-2.60684	-2.11575	-3.76296	8.44449	1.66194	3.1777	7.70951	-3.52878	6.7589	-0.666596	0.914887	-1.97813	9.64698	10.2885	9.91003	23.0865	8.8593
0.479	-5.38575	2.39241	7.39024	2.53285	-1.31382	-0.816725	-1.00294	8.16728	5.47898	-2.06733	-3.79213	-3.36806	7.62328	2.79508	3.87922	7.11615	-2.79588	6.74827	-1.78367	0.986333	-0.476513	10.024	9.36471	10.4089	20.747	8.24011
0.48	-5.9376	1.68395	3.87899	2.81866	-1.46798	-1.48552	-0.458303	8.00667	8.08374	-3.64719	-3.4051	-3.58542	7.42388	2.64547	4.45866	8.06671	-2.63156	6.39749	-1.9715	0.52556	0.172035	11.1549	8.4834	10.3471	19.0785	7.38227
0.481	-7.78391	1.09024	1.51279	3.16998	-1.69355	-1.27261	0.910488	6.91805	6.0453	-3.66325	-3.33927	-4.74145	7.19847	1.01935	3.88926	8.4526	-2.19167	4.57183	-0.749354	0.124012	-1.06084	12.2883	8.33228	11.8852	20.2977	6.44012
0.482	-7.77405	-0.622883	1.12622	1.82911	-0.920783	-0.457687	1.13643	5.28677	6.88467	-4.98412	-3.07605	-5.18224	7.1355	0.481328	3.06933	7.07533	-2.52379	3.89079	-1.58466	-0.783164	0.614824	9.18857	8.51065	11.7994	19.4946	4.93062
0.483	-7.23348	-1.1998	0.742982	2.86609	-0.695824	-1.03832	1.44735	4.72605	7.12502	-5.01996	-1.87592	-4.87233	6.85258	-0.735573	3.95121	7.58904	-2.12895	3.85455	-1.74863	-1.41371	-0.447815	8.14521	6.86438	8.25676	18.8895	6.10173
0.484	-8.93463	-1.74204	1.1229	3.27453	-1.66571	-0.245512	1.51347	3.95941	5.91202	-4.92228	-1.80539	-4.38159	6.3485	0.532662	4.28794	8.37585	-2.74731	4.64101	-1.49309	-0.681407	-1.53368	8.66278	6.78655	8.62267	18.097	5.92153
0.485	-8.11947	-2.18334	0.902751	3.63355	-1.65358	0.970613	0.130479	3.07831	5.27657	-7.52443	-0.655108	-3.82845	6.8298	2.19017	4.13823	7.26884	-2.48405	5.70092	-0.791931	1.42707	0.381619	8.96389	7.88335	8.36672	17.3057	5.55717
0.486	-7.00759	-1.85261	-0.387325	5.23954	-2.38796	0.923939	0.686788	3.34147	3.71289	-7.97965	0.963045	-3.57272	6.04126	1.21309	4.45438	6.22545	-1.87145	7.3559	-0.281704	2.34527	0.608693	9.23223	7.83453	8.16379	17.085	4.87666
0.487	-7.04455	-2.21219	-0.609595	5.15612	-2.25758	-0.0988546	1.80745	3.00605	2.66388	-6.54447	1.0617	-2.81082	6.29398	1.19933	4.06982	5.55195	-1.60098	7.80724	0.513682	2.63129	-0.807443	8.21412	8.2149	10.7417	17.2165	6.42667
0.488	-6.76914	-3.10871	-0.154669	5.28755	-1.52324	0.201992	2.33709	2.73722	3.07009	-6.14308	0.789267	-0.820233	6.59224	0.90187	5.00488	5.04115	0.358282	14.9613	0.486264	3.45737	-2.01001	10.0397	8.30422	11.514	18.742	8.02038
0.489	-6.44299	-2.66164	1.53967	4.26041	-0.421266	2.29234	3.33376	3.70266	3.25769	-8.13386	0.308769	-0.0880855	7.58627	2.41027	6.07542	4.86284	0.547834	18.3222	0.877071	4.17455	1.7843	11.2932	10.7787	12.8838	19.7277	8.81432
0.49	-6.04133	-2.03041	1.20162	3.40662	0.91728	2.92587	1.95489	3.76446	4.50842	-8.71331	-0.368111	-0.555985	8.30855	4.60863	7.40936	4.74874	0.962249	18.2891	0.587957	2.72671	3.32028	11.7995	11.5305	12.6863	19.178	9.9927
0.491	-5.00824	-1.35171	1.81489	2.66484	2.14555	2.12337	2.03386	3.51843	5.10352	-7.87252	0.0273025	-0.947017	7.77236	4.79101	8.94945	4.17405	1.26945	19.2544	-1.23874	1.58085	2.36651	11.8352	11.0896	11.9401	20.7195	9.03857
0.492	-3.38075	-0.99873	2.23268	1.4352	2.94614	1.47406	2.52144	3.99034	5.36086	-7.43366	-0.19042	-1.44977	7.8438	5.33185	8.4472	3.15732	1.23843	18.5438	0.252553	3.19262	0.972005	9.40643	13.0484	11.9529	20.3971	9.56568
0.493	-3.37343	-2.0799	0.775164	2.09401	3.01176	1.39816	0.820544	4.28765	5.61379	-8.7895	-1.17392	-2.95711	7.80848	5.95655	7.2148	3.06377	2.59712	17.4	-0.786841	4.64666	2.74075	11.3921	11.8121	12.7449	19.1021	9.93145
0.494	-4.33734	-2.86314	0.768136	-0.167755	3.27754	0.387174	-0.540226	3.24995	3.97152	-10.4924	-2.12879	-4.22386	8.14835	4.88165	5.31718	3.94646	1.83492	16.945	-2.27895	3.13929	2.78701	10.8611	10.8244	11.9571	20.9597	8.832
0.495	-5.37134	-3.0664	-0.0139388	-1.06406	3.19624	0.717401	7.03924	1.97799	4.15009	-10.7542	-3.07055	-4.2344	8.19724	3.40069	4.26443	4.52357	1.30072	14.9404	-1.35315	2.60066	2.41757	9.42014	9.16989	10.0901	20.5352	9.50208
0.496	-5.52756	-3.8236	-0.389395	-1.65795	3.45827	1.10316	7.925	2.14183	3.96226	-11.8819	-3.41227	-3.59998	7.9761	3.71543	2.93833	5.33093	0.458778	14.7009	-2.44016	2.51343	2.63397	11.0825	6.40389	10.3251	19.7878	9.0602
0.497	-4.44716	-4.56246	-2.34352	-2.41004	3.02473	1.27545	7.85844	2.39792	3.00079	-14.2798	-3.90827	-3.04428	8.03667	5.70193	2.03675	5.83755	-0.697327	13.8514	-2.18955	1.6013	0.666297	16.3433	6.10647	9.4097	18.6372	7.94852
0.498	-4.20619	-4.91649	-3.11667	-3.14494	1.82592	1.87711	9.09825	2.40591	3.48545	-13.6735	-3.33491	-2.42153	8.35055	5.29554	3.32024	5.3928	-1.20728	12.6856	-2.37993	2.23475	1.13298	18.5438	5.30426	9.24447	18.0041	7.25352
0.499	-4.68491	-5.22209	-2.36048	-1.44397	0.156125	2.46767	11.0118	2.64218	4.03044	-11.0145	-3.78051	-2.2315	8.16614	6.6454	4.04161	5.02715	-2.15353	11.1929	-1.12004	1.73177	2.66934	19.6075	4.30515	9.66461	19.7384	5.35985

## Sheet: Familiar VEP Day 9 8m
Time	Tau_neg_1	Tau_neg_2	Tau_neg_3	Tau_neg_4	Tau_neg_5	Tau_neg_6	Tau_neg_7	Tau_neg_8	Tau_neg_9	Tau_neg_10	Tau_neg_11	Tau_neg_12	Tau_neg_13	Tau_pos1	Tau_pos_2	Tau_pos_3	Tau_pos_4	Tau_pos_5	Tau_pos_6	Tau_pos_7	Tau_pos_8	Tau_pos_9	Tau_pos_10	Tau_pos_11	Tau_pos_12	Tau_pos_13
0	1.50849	1.3579	2.11012	-0.425733	3.07075	3.25003	-11.916	4.23787	-3.20612	-10.1342	-5.52237	9.99498	-1.0328	1.53094	-3.27348	-11.7997	-3.4962	2.33705	1.33514	-1.09572	-2.88983	-6.00431	-1.24268	-1.75334	-0.778449	3.60516
0.001	3.07333	0.601083	1.20712	-0.619063	1.9846	3.51148	-11.5253	5.78835	-4.01037	-10.5489	-6.17403	9.49538	-1.15952	1.98077	-2.02478	-12.985	-4.23369	0.772705	1.6168	-1.02219	-2.82697	-7.88139	0.713147	-1.57349	0.122571	1.8629
0.002	4.18291	-0.520296	0.470528	-1.04231	2.02188	4.36977	-10.1344	4.84058	-3.37678	-10.0578	-6.36373	9.96821	0.788423	2.36105	-2.78607	-11.817	-4.38832	1.61246	0.888783	-0.833471	-1.369	-7.97458	1.18509	-1.95764	0.0860616	1.25923
0.003	7.3848	-0.496689	0.13566	-2.40838	2.22059	1.98031	-10.4529	3.87031	-0.058451	-9.50727	-4.33782	9.70053	1.52494	2.57739	-2.97034	-11.019	-4.24245	1.36227	1.34816	-1.90675	-0.808247	-7.04828	0.206146	-1.38095	-0.194979	0.910913
0.004	8.7843	-1.11603	0.0222432	-3.2201	2.43323	0.433558	-11.2143	2.02571	1.05897	-8.31652	-4.86194	9.73516	1.3126	2.43008	-3.2189	-9.89471	-3.81158	2.4201	2.17467	-1.08237	0.823349	-6.03316	-2.77084	-1.30535	-0.430694	0.355473
0.005	5.97736	-1.12231	0.309923	-4.05178	4.42693	1.4348	-10.196	0.61515	1.5788	-9.55155	-5.81623	10.0205	3.50739	3.86143	-3.71864	-8.67149	-2.19217	3.47943	2.4219	-1.50135	2.18637	-5.14273	-4.01083	-1.84694	-0.469946	1.44571
0.006	5.37349	-0.649942	0.675847	-3.8992	6.12034	2.17331	-7.40068	2.38497	1.33052	-9.15612	-6.02648	9.40847	4.20653	3.24176	-2.8536	-7.42386	-1.58238	2.28421	3.05458	-3.7091	2.9437	-4.09107	-3.4255	-1.30484	0.162344	3.16027
0.007	4.83278	0.114404	1.19774	-3.22028	6.67415	2.24597	-6.52094	2.4715	1.80864	-8.97854	-6.63603	9.31999	3.1151	3.55003	-2.68448	-5.29994	-0.376279	3.07031	3.97924	-2.41006	3.18082	-4.15303	-3.78214	-2.10811	0.00181176	3.35224
0.008	5.72527	1.11414	2.03359	-2.96683	7.56786	2.05391	-6.98937	1.1372	1.79252	-9.63907	-6.4731	9.7279	3.5284	4.35404	-3.24323	-4.03494	0.00936938	2.31884	4.002	-1.94461	2.32262	-3.84999	-3.5113	-1.7897	0.54741	3.73781
0.009	5.63551	1.70605	1.6548	-2.03601	7.41084	0.923139	-5.97175	-0.673556	1.72553	-7.21615	-7.54744	11.0298	3.82622	2.97509	-3.48051	-3.34291	-0.274965	2.24815	4.46263	-1.95359	1.48864	-3.15902	-3.17006	-1.37596	1.57583	4.01752
0.01	4.38009	1.17107	1.8753	-0.427069	6.89367	-0.108291	-7.46632	-2.1243	1.30955	-7.64241	-7.65376	10.7164	3.81494	4.41581	-3.34653	-4.85487	-0.896196	2.63483	4.57216	-2.8423	0.960552	-3.67746	-3.12226	-3.21109	2.2741	2.88681
0.011	5.02351	0.585631	2.91454	0.484591	5.95917	-1.7554	-9.34449	0.164473	0.323088	-7.71797	-8.67307	9.52699	3.86309	3.44709	-3.19118	-6.71582	-2.23959	0.632001	4.79312	-2.44503	0.347952	-4.27623	-3.72007	-2.97662	1.39543	3.05399
0.012	6.8262	1.28455	3.04768	0.13886	5.46291	-2.22868	-8.46941	0.851555	1.41648	-6.40152	-7.7557	11.0105	3.34936	2.17163	-2.15411	-6.33825	-2.26893	1.33578	4.89728	0.284803	0.488595	-4.54598	-4.09256	-4.5945	0.217874	4.0259
0.013	8.20499	2.207	4.60156	-0.202526	6.34888	-0.0401329	-8.52671	0.681767	1.03867	-8.24826	-6.34868	11.6042	3.47359	1.69623	-2.22351	-6.67888	-2.70328	0.792463	3.72203	-0.843546	0.604342	-4.41209	-3.03294	-7.20894	0.177017	4.48599
0.014	8.35188	2.17785	4.90556	-1.1359	5.27954	1.93121	-10.1566	0.346616	1.8566	-5.87079	-8.67179	11.8168	2.04287	3.32689	-1.34848	-6.71802	-2.01182	0.537942	4.11524	-1.43477	1.57213	-4.4941	-1.31803	-7.96902	0.404559	5.01986
0.015	7.76075	2.12255	5.11474	-1.23253	3.87141	2.68959	-9.70553	-1.09847	3.0218	-6.13752	-7.33971	13.145	1.19525	3.85033	-1.54812	-6.32063	-0.98527	1.23518	4.04689	-0.568259	2.47904	-5.34689	-1.12288	-7.36056	1.05506	5.11589
0.016	9.45502	2.10511	4.51274	-0.592445	3.70589	2.82227	-9.7855	-0.0337407	1.75293	-6.93133	-6.08523	12.6966	1.55849	1.75068	-1.23096	-6.39267	-2.51206	0.0738881	3.87929	-0.738069	3.01893	-5.9964	-3.25571	-6.22953	1.30491	5.77291
0.017	10.9267	1.87691	3.00971	-1.07995	3.72956	3.20684	-10.95	2.23634	1.58039	-5.17928	-7.21111	12.3472	1.19177	1.41562	0.0755076	-6.42597	-2.26484	0.199778	2.94829	-0.125773	3.05519	-7.67194	-3.58478	-6.92063	1.96417	5.7226
0.018	5.87256	1.9375	3.55033	-1.25517	4.24658	2.6423	-12.9177	1.9366	0.567891	-5.49647	-6.92862	11.7155	1.09357	-0.178172	-1.5889	-6.19755	-1.50298	0.5992	2.06218	-0.155297	2.75199	-9.63931	-2.8891	-5.28276	2.53759	6.67411
0.019	5.28208	1.76095	3.47084	-0.526342	4.0444	2.46797	-15.0719	0.663947	-1.2588	-7.14549	-6.46921	11.6704	1.79827	0.283919	-0.828328	-3.47364	-0.794762	0.118727	1.91049	-0.0761324	4.51402	-11.3198	-4.24362	-3.52451	1.92387	8.36448
0.02	6.84407	2.21792	4.13994	-1.34489	4.5694	2.29154	-15.4296	0.211436	-4.94832	-9.05715	-7.20689	12.1746	0.701035	0.143816	0.303093	-0.224679	-0.24667	0.515099	1.72014	1.35249	6.08596	-15.0006	-7.34848	-4.07435	1.907	8.43118
0.021	5.72452	3.72059	5.40561	-2.26411	6.08188	0.801012	-16.0024	-1.12418	-9.68485	-9.85464	-9.58065	11.3071	0.0954206	-1.89991	-1.44094	-0.0556602	0.322865	0.965348	2.76718	-0.987778	7.638	-19.7284	-10.7936	-2.87698	2.98259	8.47024
0.022	3.16325	6.08075	6.88806	-2.12509	8.25495	-1.56109	-16.6974	-1.91842	-15.5454	-10.8189	-12.7849	10.2101	0.0133401	-0.344829	-2.60547	1.61094	2.06829	1.64001	3.88054	-4.69924	9.62951	-27.0256	-15.7385	-2.21547	3.40243	7.70068
0.023	-1.73163	8.31308	9.14528	-2.58099	11.5751	-5.74641	-16.9344	-3.38498	-22.3057	-13.2351	-18.4999	9.03863	-3.07052	0.752867	-2.95029	2.78026	2.40793	2.05794	5.83946	-7.90639	11.3074	-34.9445	-21.546	-2.43691	3.11343	8.24478
0.024	-9.70262	8.74559	10.8964	-3.70471	14.7586	-11.1232	-19.4311	-6.75562	-30.9229	-18.7716	-25.7933	7.4	-8.56327	1.42623	-4.76904	1.92778	4.6352	1.90001	6.08251	-12.2625	12.0895	-43.6348	-29.2924	-1.42219	3.64741	9.51696
0.025	-19.8743	8.48795	14.5116	-5.5001	19.6106	-20.6796	-23.2939	-12.7168	-41.5072	-25.6252	-31.3568	4.01301	-15.0132	-0.651722	-6.31183	1.47617	6.48204	1.73917	5.47123	-16.7615	13.1914	-53.1734	-37.8307	-2.13312	4.7248	9.34266
0.026	-31.7931	8.73029	18.3571	-7.78409	22.9621	-34.6224	-26.7817	-17.5783	-53.653	-35.1654	-38.0057	-0.799381	-21.3328	-2.69213	-7.69779	1.2566	8.04031	1.22692	2.73345	-22.357	15.1432	-61.5403	-47.1224	-1.34861	4.33118	8.83258
0.027	-47.5664	6.36972	20.7789	-10.3489	25.5749	-52.5907	-32.7366	-21.4972	-69.1398	-46.2834	-49.3552	-7.77523	-32.1769	-3.34038	-11.2351	0.434029	10.6826	0.533502	-0.93039	-28.9448	16.3196	-72.0654	-59.057	-4.22173	3.39289	8.08589
0.028	-64.0961	2.05335	23.3187	-13.0666	27.357	-75.0108	-40.8219	-28.2272	-84.1306	-57.3312	-61.1619	-17.4799	-46.4145	-7.13339	-12.9553	-1.54266	11.9868	-0.911462	-5.02402	-38.9704	16.3024	-82.9503	-68.7723	-10.7248	2.14881	7.46512
0.029	-79.4728	-2.15438	24.925	-16.3027	26.2928	-96.0225	-51.7379	-35.5802	-99.3223	-70.2115	-71.0492	-27.6171	-61.8139	-11.2631	-16.2976	-3.4779	12.9502	-4.49475	-11.8241	-48.9097	15.5566	-93.9468	-76.902	-13.9406	1.02927	6.1476
0.03	-94.8634	-6.61775	24.4934	-22.0557	25.0938	-115.933	-62.6483	-46.0097	-112.411	-86.2734	-81.9183	-37.8418	-77.2778	-15.4054	-19.9099	-6.00534	12.4382	-9.2263	-18.528	-58.2536	13.3529	-104.986	-88.5886	-18.4335	-1.34078	2.77151
0.031	-105.907	-10.8987	21.8764	-28.6368	22.5445	-132.966	-72.9137	-52.6712	-124.269	-104.093	-91.5938	-49.3006	-89.5353	-18.6686	-22.5509	-8.50486	11.4039	-15.0742	-26.6772	-65.7699	10.9448	-113.347	-98.4506	-24.1875	-6.54672	-0.801252
0.032	-116.609	-14.4944	18.3101	-35.5953	17.527	-144.226	-84.4974	-57.1284	-134.277	-120.692	-100.976	-61.6413	-100.961	-21.78	-27.2476	-11.9581	10.0377	-22.6645	-36.452	-71.7976	8.71125	-122.614	-104.772	-31.5078	-11.7413	-4.2358
0.033	-121.95	-17.9495	14.0203	-41.1009	13.9298	-149.805	-95.511	-61.4758	-139.557	-135.848	-108.93	-71.6846	-110.211	-25.7764	-30.4625	-16.7007	6.17224	-29.3478	-46.0049	-77.4302	4.57242	-131.584	-112.509	-39.8861	-19.648	-11.6423
0.034	-124.02	-22.1904	8.357	-45.3594	9.25042	-149.057	-108.222	-62.5366	-144.627	-149.736	-115.045	-79.8382	-115.997	-30.0053	-31.7852	-23.1474	1.36791	-36.3083	-55.7344	-79.4305	-0.611242	-137.894	-116.653	-47.1405	-28.4736	-20.2292
0.035	-127.238	-25.3456	3.04681	-46.9017	2.68883	-146.868	-119.323	-64.2524	-147.48	-157.689	-119.979	-87.2379	-120.118	-33.541	-30.8872	-31.6329	-5.43421	-43.675	-64.0152	-81.3611	-6.52114	-142.094	-116.76	-53.8749	-37.6349	-26.9589
0.036	-125.111	-28.058	-1.09176	-44.7234	-2.63989	-140.518	-126.705	-65.3392	-148.103	-163.249	-123.311	-92.6957	-119.871	-34.5174	-27.9437	-39.6625	-13.3668	-49.8773	-71.1358	-82.3613	-12.3481	-142.935	-116.511	-61.0094	-47.7638	-36.7565
0.037	-120.849	-29.5975	-5.33272	-41.36	-8.03673	-130.473	-131.403	-65.6389	-148.451	-167.974	-121.854	-96.5881	-114.382	-34.7516	-24.7359	-45.6335	-21.4591	-55.8584	-76.1112	-81.6538	-17.29	-142.606	-113.253	-66.637	-56.7406	-46.7387
0.038	-115.195	-30.5627	-9.438	-36.3357	-13.9941	-119.114	-132.568	-64.9824	-147.504	-164.506	-118.417	-96.3807	-107.212	-35.0781	-20.2296	-51.0009	-30.1517	-60.858	-77.5498	-79.1869	-22.1633	-140.868	-105.547	-70.8383	-64.4945	-56.5202
0.039	-107.308	-30.4183	-12.9307	-30.1511	-19.7697	-104.526	-132.288	-64.8552	-144.45	-157.527	-115.859	-94.7211	-98.674	-32.8051	-13.6666	-55.3543	-37.2475	-63.1646	-77.1599	-76.4692	-28.1535	-136.354	-97.9821	-74.2298	-69.6836	-67.1981
0.04	-99.903	-29.7369	-17.121	-22.6699	-24.1455	-90.5029	-131.231	-65.9099	-139.545	-147.554	-108.771	-91.9739	-89.2644	-29.9055	-8.0209	-55.6816	-41.7768	-62.8252	-74.5908	-75.7636	-34.0703	-130.367	-91.6222	-75.7948	-73.0447	-76.4089
0.041	-90.2386	-30.2405	-18.9099	-15.2799	-27.0936	-76.7249	-128.106	-67.89	-132.798	-135.728	-100.687	-87.5631	-81.5282	-26.6782	-3.83015	-53.0782	-46.1285	-61.3658	-69.1036	-74.2844	-37.9243	-124.313	-85.2685	-76.8874	-74.9803	-84.6727
0.042	-80.0629	-30.203	-21.7159	-10.5486	-29.4801	-63.9546	-122.633	-67.9089	-127.233	-124.92	-92.4642	-82.9156	-73.543	-24.1278	1.66608	-47.266	-50.0542	-60.3856	-63.5967	-68.4971	-41.0106	-117.987	-79.4659	-75.5055	-74.5322	-92.5179
0.043	-75.3052	-29.3851	-24.5011	-6.41247	-32.2917	-50.9164	-119.116	-68.4469	-122.135	-112.69	-85.1533	-77.1947	-63.9241	-19.8886	5.37969	-39.5934	-51.1195	-59.9378	-57.5924	-64.8738	-42.1749	-111.107	-71.464	-71.5528	-72.8545	-98.1643
0.044	-67.9092	-27.1976	-25.7753	-2.37451	-34.1638	-36.5372	-117.889	-70.872	-114.525	-101.567	-79.1494	-71.8194	-57.2644	-14.7448	7.0438	-30.7522	-51.7826	-58.3335	-52.3515	-62.2436	-43.3075	-103.736	-64.2015	-66.1351	-70.122	-101.934
0.045	-61.1017	-24.8557	-28.5665	0.510132	-34.4923	-25.9451	-115.941	-67.2349	-107.434	-90.4787	-71.2401	-68.2105	-51.9467	-13.0883	8.95057	-18.7336	-53.1644	-55.9813	-47.144	-58.4876	-45.082	-96.5405	-56.0138	-59.8244	-66.2296	-104.426
0.046	-58.4368	-23.1836	-29.9367	4.04403	-34.6327	-19.6431	-114.642	-66.005	-101.062	-81.0805	-64.4312	-63.7974	-45.2616	-9.98852	12.8527	-6.73361	-52.7058	-54.1423	-41.7478	-53.7804	-45.6429	-92.5012	-48.8983	-56.6602	-61.7952	-103.82
0.047	-52.9526	-21.2668	-30.2578	6.61554	-34.6165	-16.5525	-113.895	-66.6311	-96.547	-73.9724	-60.9762	-59.4238	-42.5602	-7.49878	14.8632	4.31828	-51.6453	-53.4223	-37.0726	-49.7733	-47.5003	-87.6172	-44.541	-53.3573	-57.4254	-101.166
0.048	-46.1797	-18.5769	-31.4286	7.98776	-35.2764	-14.8662	-115.929	-64.7233	-95.2253	-67.8804	-58.4487	-57.3767	-40.2625	-5.24629	16.1051	15.0147	-51.575	-52.0755	-32.7246	-47.9093	-47.5886	-83.0067	-38.8224	-52.2151	-53.2942	-95.7332
0.049	-37.3489	-16.2482	-32.8705	9.37619	-35.408	-14.1358	-118.357	-63.6616	-92.949	-62.873	-55.3447	-54.8466	-36.2937	-4.25999	18.1448	26.1256	-50.2617	-51.5701	-28.8907	-45.0223	-47.4006	-80.8156	-35.7816	-50.9234	-49.1769	-88.7361
0.05	-28.4168	-15.2036	-34.3439	9.70634	-35.6298	-15.4756	-119.434	-62.2096	-90.3295	-57.4093	-52.8212	-52.3521	-34.5495	-4.24073	18.582	36.0714	-48.7805	-49.6741	-25.3544	-42.2973	-48.1009	-78.5656	-33.2535	-46.0965	-46.6959	-82.3571
0.051	-20.7376	-14.6739	-35.1662	10.7673	-36.1119	-13.9321	-120.652	-61.6141	-88.4735	-54.4488	-50.7395	-49.6854	-31.7424	-3.5475	20.4557	43.317	-49.2297	-47.485	-22.7225	-40.7201	-48.4821	-79.0062	-29.3607	-43.3955	-44.4921	-75.0069
0.052	-13.5894	-13.8526	-34.1388	13.8872	-34.929	-11.2329	-119.827	-60.7099	-85.971	-52.2899	-47.4533	-47.05	-26.4816	-3.85498	21.5168	50.1273	-49.1337	-46.6494	-20.8329	-39.224	-50.0667	-80.8186	-27.7289	-39.5752	-42.5004	-68.6455
0.053	-6.56911	-13.0372	-32.2188	16.8285	-33.2519	-5.31494	-120.294	-61.9826	-83.3223	-50.7753	-48.046	-44.6107	-22.2448	-3.528	21.5372	55.5495	-47.7855	-42.6627	-19.5928	-37.9117	-49.7735	-82.3657	-27.5941	-36.8061	-41.7584	-63.664
0.054	-2.06389	-12.0595	-28.1316	19.6858	-30.3492	1.96358	-119.085	-62.9277	-80.315	-50.1318	-49.4225	-39.6512	-17.7033	-3.23692	23.0889	61.0885	-47.1117	-38.8063	-19.2715	-38.0436	-48.8781	-84.8693	-27.788	-37.4312	-40.8329	-58.2565
0.055	0.0298025	-10.3281	-23.5392	21.9161	-27.2825	6.7452	-118.125	-62.5673	-75.8745	-49.1157	-45.038	-36.5696	-11.822	-3.09335	23.1826	65.0237	-46.1777	-34.2221	-18.5739	-39.2601	-50.0788	-85.9641	-26.9537	-36.2125	-38.4712	-53.5246
0.056	2.21981	-9.24575	-19.5713	23.0692	-25.96	9.71448	-118.017	-61.5714	-73.4007	-47.9586	-45.0471	-33.4028	-5.67758	-2.29368	22.6551	67.2849	-44.327	-28.9668	-17.5586	-38.526	-49.2283	-86.708	-26.3446	-33.0482	-36.2403	-49.5618
0.057	3.71093	-7.94032	-15.4271	22.3849	-24.1219	9.9405	-115.867	-61.4807	-72.6178	-45.6068	-49.4111	-29.1855	-0.102217	-1.69422	23.1367	68.7782	-41.4853	-25.8619	-17.0537	-38.0099	-47.8739	-88.4197	-28.1536	-30.0258	-34.1124	-46.1603
0.058	4.6862	-6.80883	-13.1604	20.6197	-21.0959	8.41566	-117.323	-64.1145	-71.2881	-45.2542	-53.3867	-25.1258	2.24386	-2.30913	21.8174	69.0051	-36.8678	-24.178	-18.5023	-38.447	-48.0542	-89.6882	-32.2025	-27.1467	-31.0341	-44.9663
0.059	3.75799	-5.29615	-10.9967	18.1082	-20.3836	3.43563	-117.362	-65.2816	-73.1612	-46.3646	-56.2099	-20.1789	4.35408	-3.34211	19.0767	69.0559	-35.2272	-23.1239	-20.3472	-35.2111	-46.7298	-88.8942	-36.8915	-25.3872	-28.9204	-43.8979
0.06	4.78294	-2.71086	-10.6556	14.9856	-20.1706	-1.47586	-117.071	-68.3367	-73.888	-47.3658	-60.6366	-17.1297	5.84963	-4.50589	18.3041	67.0029	-33.6153	-21.5117	-22.7816	-33.0051	-45.8435	-88.7068	-39.9939	-24.9055	-26.924	-43.0786
0.061	5.81801	-2.26186	-11.5848	12.0165	-20.4568	-7.2855	-118.934	-72.6785	-74.7986	-50.1813	-62.6686	-12.8076	7.87844	-5.41541	17.3466	65.7293	-31.4504	-19.4343	-25.4329	-32.9756	-45.6584	-89.981	-44.4669	-23.9397	-25.6572	-43.1159
0.062	6.96234	-3.04721	-11.1155	9.97347	-21.6416	-10.323	-118.329	-73.7131	-77.4045	-54.6047	-67.2968	-8.17884	11.1782	-7.22207	16.0527	65.0878	-29.0188	-18.009	-27.9174	-29.494	-44.6943	-90.6963	-48.5647	-24.0678	-24.5695	-42.4622
0.063	9.72862	-4.40774	-10.4597	9.02211	-21.9308	-8.6597	-115.645	-74.3097	-75.6321	-60.6256	-71.1421	-3.97512	14.1713	-8.4619	15.2226	62.5074	-25.7658	-17.99	-30.045	-26.4973	-43.1606	-91.16	-51.4835	-23.8426	-23.2661	-42.0949
0.064	12.3405	-5.74626	-9.31992	10.4588	-21.8492	-7.66791	-112.478	-70.9103	-75.6931	-65.7835	-70.2544	1.71205	16.316	-7.60886	14.3053	59.2959	-24.1124	-16.2368	-31.2122	-25.24	-41.5348	-91.923	-53.9388	-23.0229	-23.2049	-41.0619
0.065	12.777	-6.63312	-7.4471	12.4925	-20.7822	-5.67115	-109.243	-69.1631	-76.5638	-67.8662	-68.6623	6.9331	18.1555	-7.40079	15.0192	55.52	-22.7454	-14.1024	-33.5058	-22.8021	-38.6919	-93.0133	-55.8426	-21.3753	-23.4147	-39.6656
0.066	12.3527	-7.73515	-4.23327	13.8998	-20.9078	-5.39789	-105.895	-66.6279	-74.6382	-68.5844	-67.1668	10.6428	20.3741	-8.29081	15.6596	51.6207	-21.1886	-10.8591	-36.2734	-21.1976	-36.4584	-93.4734	-56.9877	-18.8074	-22.4504	-39.4694
0.067	11.6182	-8.81776	0.256792	14.2025	-19.789	-5.16408	-101.098	-64.5285	-72.9381	-69.7258	-65.2081	13.9605	22.3174	-7.87221	16.0984	48.1939	-18.4853	-6.59333	-37.6758	-20.7826	-34.3678	-94.1879	-56.7354	-16.5127	-21.5648	-40.0463
0.068	9.12629	-10.6636	5.35348	13.193	-16.7974	-7.98598	-98.4053	-65.1153	-70.1595	-68.246	-61.1251	17.9392	24.819	-8.52433	16.3905	43.3838	-15.4615	-3.04262	-38.6437	-20.3082	-30.0494	-92.3332	-58.0588	-13.2443	-20.0397	-42.0622
0.069	9.38688	-13.157	7.63126	12.4803	-15.6602	-14.4014	-95.7046	-62.0724	-67.3375	-66.045	-59.4512	21.6567	26.5586	-7.74949	16.4908	38.4615	-12.4266	0.101642	-38.6547	-18.0109	-27.0677	-89.4133	-60.8625	-10.6491	-18.1834	-44.2085
0.07	11.283	-14.8897	7.83461	12.1216	-15.2928	-18.845	-93.9701	-60.2635	-65.3329	-66.9454	-60.1803	23.0297	25.6325	-7.94916	15.316	34.2156	-9.06215	1.9841	-37.3522	-13.9174	-24.7986	-88.2874	-63.1437	-8.72367	-15.9349	-46.7246
0.071	14.5382	-16.563	7.2432	13.2875	-15.1513	-24.5784	-92.002	-56.8915	-63.5944	-66.4807	-57.5714	23.4533	27.307	-9.9401	13.7147	30.785	-6.14689	4.21565	-36.9161	-10.8589	-22.1333	-87.2422	-63.4908	-7.35521	-12.776	-49.0515
0.072	21.0324	-18.1909	6.08131	15.0087	-15.9605	-26.6357	-88.778	-54.4518	-60.7677	-66.5586	-54.8961	23.0248	31.231	-9.5578	12.0478	28.2353	-3.72028	6.30207	-36.5472	-8.39567	-20.8087	-86.4169	-62.4769	-7.59509	-9.78605	-51.4625
0.073	28.483	-18.4123	4.83295	18.0313	-18.6662	-22.4027	-87.5706	-55.2139	-57.2951	-67.961	-51.9751	22.8673	33.2031	-9.54	10.3715	24.504	-3.18253	7.17721	-35.2171	-4.06721	-17.8379	-84.2507	-60.7741	-7.6271	-6.97368	-56.1246
0.074	34.7686	-19.3916	0.583551	20.8751	-20.7534	-15.9098	-84.1337	-53.1397	-53.8038	-67.3806	-47.0719	23.8507	36.3232	-9.71907	11.4246	22.5069	-3.129	7.01015	-35.1166	-0.100788	-15.0187	-80.2751	-56.972	-7.54278	-5.36754	-59.8114
0.075	37.2226	-20.5201	-1.3384	24.6988	-21.8259	-6.91055	-80.1005	-50.4323	-48.1266	-69.3341	-42.2785	24.5937	40.4082	-9.05195	13.109	18.424	-3.34679	8.36248	-35.4821	2.17206	-14.4926	-75.4012	-51.5001	-8.54974	-3.14728	-62.062
0.076	37.701	-19.9379	-3.18208	28.3919	-22.7309	2.79581	-76.3186	-46.3604	-40.8957	-69.2657	-37.2267	25.0282	45.4529	-7.64349	13.4097	15.4414	-3.72049	9.94823	-35.2319	3.0703	-12.9955	-69.6116	-45.2248	-7.43129	-1.09345	-66.2362
0.077	39.5755	-19.3744	-5.42076	29.9864	-23.298	12.2471	-71.9371	-42.0322	-35.2043	-65.8037	-32.187	26.326	50.6154	-7.45488	15.3824	14.2026	-4.42063	10.6048	-35.008	4.02401	-11.9112	-63.3557	-39.5946	-5.40038	-0.0390675	-68.9438
0.078	38.9863	-17.791	-5.47379	32.1089	-23.6178	20.592	-67.0547	-39.7514	-29.042	-64.6868	-26.42	27.9004	52.8162	-7.94585	17.2668	10.7298	-5.79817	12.6613	-34.4782	5.8763	-11.8645	-58.4812	-32.248	-4.87967	0.52117	-69.8827
0.079	36.8205	-16.1671	-8.64263	33.5073	-24.6778	26.925	-62.8814	-36.9135	-23.0852	-61.793	-21.5738	27.9564	55.2824	-7.18051	18.2413	9.62733	-5.1713	14.4626	-34.1689	6.62313	-11.5493	-52.9098	-25.4336	-4.46691	0.607005	-70.7754
0.08	34.9109	-15.1383	-10.6357	35.0389	-25.8944	28.1104	-61.2555	-33.4675	-17.8869	-57.8839	-20.1388	28.3011	58.4642	-6.9099	19.9991	8.18382	-5.66828	15.1093	-32.359	7.73991	-12.2894	-46.8655	-20.0785	-4.06311	1.68435	-71.3576
0.081	33.7126	-14.8151	-11.0466	36.0817	-26.6798	23.2979	-57.012	-31.5977	-14.0182	-55.0857	-16.3653	28.7675	60.344	-6.31929	20.1354	6.01004	-5.45025	14.2736	-31.2318	9.35345	-13.22	-42.2181	-14.2887	-1.90868	1.98079	-71.2113
0.082	33.835	-14.6108	-11.9049	38.0682	-28.1413	17.4943	-52.613	-31.094	-11.5735	-53.0436	-12.529	27.5243	61.8158	-5.26518	18.3905	4.60774	-3.4657	13.4103	-29.484	11.5994	-14.082	-36.2342	-9.3547	-0.0748338	1.81528	-71.5421
0.083	33.3271	-12.8284	-13.4116	42.6421	-29.1125	10.9235	-48.3415	-28.6179	-9.81495	-52.4894	-10.0837	26.4978	61.2679	-4.77489	17.6311	4.0888	-3.53489	13.2809	-26.6521	12.7658	-15.0713	-31.3338	-7.10871	-0.419273	3.05215	-72.3986
0.084	36.2281	-10.7524	-14.176	45.469	-29.7656	6.20834	-44.3577	-24.5091	-8.60144	-49.1338	-5.41594	27.3018	61.1107	-3.93787	17.8496	3.85315	-2.33001	13.812	-24.9758	14.431	-15.9168	-27.4528	-3.13454	2.50606	2.83876	-72.282
0.085	40.2181	-8.22536	-13.4362	48.1304	-30.9106	6.37559	-40.1715	-22.1406	-6.8657	-46.6098	1.43851	29.0218	63.2067	-2.8257	17.8357	4.24145	0.0130049	14.4566	-22.6286	18.036	-17.0805	-22.7092	2.97794	6.7365	3.28781	-71.5431
0.086	45.64	-6.05774	-10.3973	50.6834	-31.8289	11.082	-34.9205	-19.0075	-4.01069	-44.1645	7.66849	30.664	64.3299	-0.977222	16.8445	7.40363	2.53376	16.3693	-19.8525	20.1744	-18.2801	-18.0169	6.23914	9.19497	3.17708	-71.6356
0.087	51.3019	-3.79141	-7.48731	52.9164	-33.1672	16.5837	-30.0103	-14.3387	3.10635	-39.1888	10.734	30.8083	66.4841	0.666263	17.2905	9.29198	4.15602	18.3584	-16.0052	22.9863	-19.8609	-14.4603	11.7077	11.8418	2.81801	-71.633
0.088	54.8294	-1.50187	-6.56951	54.5869	-33.7774	22.2197	-23.6856	-11.7585	12.0662	-36.0274	16.0574	32.0246	69.219	4.38638	18.4337	12.0826	5.12862	20.4465	-11.1026	26.1587	-22.3311	-12.261	18.8488	15.0513	4.44485	-69.7035
0.089	57.9013	0.830799	-4.12744	55.7062	-33.3147	30.0295	-18.4198	-7.75507	20.4844	-33.1319	22.9649	34.0501	71.8655	7.95553	20.3103	15.3408	6.60708	23.8018	-6.72327	28.0417	-22.698	-8.63229	23.7334	18.9329	4.51523	-68.3181
0.09	60.419	3.42689	-2.59037	55.9843	-32.4872	37.3424	-15.5175	-3.77162	29.2097	-29.2187	29.6315	34.2688	76.5225	10.5298	20.5901	16.8234	8.72	26.802	-2.75266	30.998	-21.0385	-3.90323	27.3116	22.2555	5.93073	-65.8907
0.091	61.7088	5.22919	-1.73539	54.5788	-30.017	39.9518	-11.0089	-1.75098	36.0457	-26.2251	34.5904	34.3726	80.6373	11.5086	21.1695	20.637	11.3216	28.8977	0.634328	34.6498	-20.8825	-0.348658	30.5254	24.4397	7.65495	-63.7036
0.092	61.6522	6.62971	-1.45035	52.8099	-26.9881	38.0271	-5.95306	1.24133	42.0167	-21.0213	38.3708	37.1994	85.8381	12.3669	22.5408	22.3354	14.3456	30.3458	3.14677	37.945	-21.6113	4.42775	34.6651	27.0769	9.57683	-61.2591
0.093	60.1781	7.81831	-2.25947	49.5389	-26.2381	36.3259	-1.04808	4.82809	47.3583	-16.3724	43.3934	40.1144	90.3688	14.9071	22.0852	21.1564	16.3571	31.5099	5.54017	41.1092	-22.4642	9.33467	36.6674	30.7871	12.2541	-57.283
0.094	61.8638	8.3647	-2.71223	46.5697	-26.0266	32.3529	2.22308	8.02594	52.0483	-12.8999	46.5964	43.49	93.8326	15.0275	21.8844	20.597	16.6006	32.7012	7.42842	44.3872	-23.4312	14.0506	38.9994	33.6654	13.1085	-54.7868
0.095	64.224	9.45821	-4.03435	45.4003	-25.4422	26.8031	5.77008	9.82399	55.771	-8.04161	52.2874	48.2087	98.5496	15.7193	21.3431	20.9205	17.5238	34.0433	9.35506	48.4067	-22.9614	18.7947	40.7525	35.3231	14.7858	-50.9677
0.096	66.7719	11.438	-5.12729	44.7466	-25.4626	24.6209	10.8603	13.0203	59.8803	-5.01314	59.0909	51.6658	101.209	17.5477	20.5833	19.9013	17.5606	34.3079	12.3304	53.9242	-23.4404	23.4573	41.6451	38.7168	16.158	-48.1823
0.097	70.3552	12.7348	-6.35002	44.082	-25.7629	23.7709	16.6595	17.5804	64.9034	-1.14253	64.0071	55.2694	103.84	19.9883	20.7615	17.3158	17.7547	35.9703	15.2695	57.3741	-23.3791	27.6699	45.3602	41.7181	16.8125	-46.2407
0.098	74.1805	14.1518	-6.96055	44.2259	-24.8013	25.7295	21.1335	20.7799	69.9593	3.11401	68.9099	59.3738	108.777	23.707	20.0214	15.043	18.6298	39.0678	18.44	59.9751	-21.1349	31.0192	47.8	44.6153	17.3213	-43.4995
0.099	78.7115	15.302	-6.73071	44.1597	-23.9694	29.055	25.7716	25.069	77.1482	8.08816	72.3973	63.1341	112.791	24.5207	17.76	15.5682	18.2066	43.3846	21.9673	62.0146	-19.7873	35.4638	51.6866	48.6793	18.3532	-41.6918
0.1	80.5833	16.5925	-5.95845	42.6386	-23.0074	32.5536	31.1706	28.4021	84.4351	12.085	76.7214	65.5313	114.271	26.3381	18.5559	15.217	19.507	47.2499	24.4896	63.0673	-18.155	39.9893	55.4228	51.0564	20.2367	-39.4994
0.101	83.0507	17.9618	-4.19947	40.4614	-20.6648	38.5453	35.7632	31.5874	90.756	16.2343	83.0058	67.6364	116.087	28.295	19.1411	14.7208	22.4505	50.5053	27.907	66.0211	-16.4365	43.0178	58.3163	52.7354	22.0619	-37.4593
0.102	84.8208	19.0973	-3.10065	38.6101	-18.1233	43.7036	40.6606	37.183	97.9136	24.9155	89.202	68.6728	119.074	28.417	18.2172	14.1504	25.101	54.7083	32.4354	69.3133	-14.489	45.3054	62.1006	57.2632	24.2309	-34.4892
0.103	85.1731	21.087	-1.50908	36.6833	-15.0602	47.2946	43.9186	40.3331	103.279	30.6488	95.6076	70.5419	119.572	29.547	19.758	12.5037	28.0021	57.4822	35.738	72.5147	-11.9698	49.0494	65.6875	59.8948	27.1912	-31.2859
0.104	85.7703	22.8991	0.527425	35.2231	-12.244	48.5629	47.5871	43.0813	108.875	34.7035	103.461	73.1557	120.812	29.7981	19.6362	13.7337	31.0438	60.7441	39.1818	76.9135	-10.1393	52.9616	68.9232	64.0501	31.333	-29.3062
0.105	85.9511	24.0392	2.16512	32.8023	-10.0782	46.2717	52.2033	47.5144	116.325	42.5979	108.812	74.4252	122.868	30.2316	19.3533	12.7085	34.0398	63.184	42.392	79.6304	-6.69729	57.8588	73.1122	69.8139	35.6831	-27.0011
0.106	87.6277	26.5519	4.16323	31.5148	-7.97919	41.4694	57.283	50.077	122.284	49.9881	111.713	75.8002	123.609	32.1653	18.7188	12.1228	36.7273	65.6829	45.5342	80.6802	-3.63712	63.2574	77.7058	71.879	38.7813	-24.7501
0.107	88.4399	28.6284	5.61166	31.1735	-6.1151	34.6275	60.353	54.5656	128.376	56.7365	117.628	79.3773	125.549	34.1524	17.7851	13.2679	40.0129	68.6953	49.0136	83.2353	-2.28263	67.6982	80.3218	73.1474	41.9399	-21.9023
0.108	89.2883	28.1013	5.89993	30.2267	-3.7876	27.1235	63.6362	57.7435	133.394	61.4429	122.951	84.1023	125.733	34.601	18.3352	12.5623	43.0636	70.8844	51.8262	87.2412	-0.263137	73.5669	82.4838	74.4655	45.4298	-19.1285
0.109	88.8463	29.4805	7.30834	29.3766	-1.93012	22.2462	69.3776	58.4535	136.75	66.6558	128.841	87.4699	127.507	35.5679	17.4592	10.9232	45.3491	74.7565	53.7452	88.6731	1.93688	77.9728	85.1772	76.1128	48.429	-17.5234
0.11	88.7978	31.1681	9.74973	28.0486	-1.62696	20.2596	75.3555	62.4737	141.103	72.2228	135.082	89.5079	129.229	35.9796	16.6886	8.04818	48.8588	78.0147	54.9865	87.8918	3.32021	81.3222	85.68	77.7863	51.9647	-15.608
0.111	88.4184	31.6283	11.2366	27.7912	-0.316502	18.5907	81.3746	66.0001	146.606	77.1379	140.621	92.329	129.003	37.0201	16.2133	5.47926	52.1778	80.0822	56.8645	89.8632	5.37578	85.7799	88.6434	78.6958	56.1867	-15.4846
0.112	88.5857	32.9949	11.9116	27.4562	2.06162	18.7328	86.0069	70.4854	152.849	83.8797	145.983	93.7344	127.475	37.2254	15.993	3.38903	55.4064	81.6928	59.4485	92.0551	8.61173	89.0256	94.3527	78.5555	59.93	-14.856
0.113	89.2195	33.1423	14.2852	27.1454	4.72618	21.7162	91.2733	75.358	158.748	89.0346	150.983	93.1928	126.768	36.6402	16.7677	1.58832	57.2262	82.4578	61.4165	91.5255	10.6855	91.5096	96.925	78.7231	63.2865	-13.9259
0.114	86.4169	34.1537	16.7014	26.2814	7.27129	24.6443	95.5875	77.0612	164.697	94.457	156.18	94.8614	126.558	35.9159	17.4073	-0.058162	58.2849	84.9221	63.694	93.1743	13.1016	95.3832	99.5875	78.7597	65.7966	-14.3461
0.115	84.5033	35.7567	18.6752	23.8054	8.55617	27.8766	101.255	79.0282	170.948	101.359	161.067	96.0586	124.222	35.3189	16.2404	-3.02335	60.9615	86.2718	66.3961	95.1873	15.8211	98.8229	102.85	79.2303	68.4014	-14.1436
0.116	84.3699	35.7318	20.177	23.0078	11.4501	28.4238	105.012	82.9577	176.406	107.611	164.782	96.8234	123.599	36.7749	15.7043	-4.33081	63.1981	87.7302	68.3499	95.3782	18.3887	102.569	105.815	79.8617	70.9283	-13.6236
0.117	83.0189	35.7645	21.4161	21.3594	13.8725	26.308	108.408	84.8677	180.427	113.163	167.782	96.5409	122.33	36.5061	15.8876	-6.40323	65.5818	89.3744	70.2879	94.5958	21.7118	106.19	109.709	79.5565	72.7618	-13.1342
0.118	80.5757	34.9363	22.5357	20.4947	16.4696	23.6191	113.978	85.2745	184.144	118.838	170.681	97.1328	121.167	35.0537	14.8745	-7.55247	68.0657	89.6805	72.2658	96.6353	24.8884	109.783	113.158	81.9366	74.2073	-13.1517
0.119	79.8428	35.5192	23.5988	22.1263	20.4453	18.76	115.807	88.394	187.869	124.527	174.24	99.1684	121.804	34.8718	14.0914	-7.93322	70.6878	90.5168	74.8879	99.5225	28.0792	112.496	114.548	83.6462	76.4417	-12.6143
0.12	78.6429	37.0871	23.9721	21.6816	21.9139	14.3466	119.222	90.3896	191.381	128.842	175.74	98.5612	120.279	35.0773	12.782	-8.5487	73.0947	91.3165	77.47	98.8285	31.6743	114.048	117.634	82.5985	78.1292	-12.0731
0.121	76.5368	36.3328	23.4855	22.6939	23.1309	10.6477	124.006	91.9944	194.319	131.861	178.354	99.1894	117.574	36.3912	13.1898	-7.34078	75.8988	91.3771	78.8635	98.1468	34.5704	117.497	121.012	83.0947	78.9582	-12.6443
0.122	75.3875	36.1283	24.8475	24.3143	25.0747	8.09394	128.527	94.7127	197.237	136.778	184.06	98.074	116.295	37.6669	12.1774	-8.3909	76.9505	91.4028	80.6776	97.8731	36.9188	119.433	122.098	83.8259	80.7963	-12.8183
0.123	76.0888	36.3102	25.1628	24.3223	27.3374	7.00647	133.396	95.1387	200.878	142.129	186.266	95.6094	115.925	39.2947	10.2798	-9.35582	78.5087	92.096	82.9023	95.9217	39.697	122.023	124.448	83.5558	81.8322	-13.9811
0.124	76.3271	36.62	25.8235	24.6566	28.1931	7.59737	136.893	97.3568	202.343	146.688	189.513	96.0411	112.592	40.958	11.457	-9.69813	80.3311	93.5493	85.0706	95.8539	42.3327	125.431	126.132	83.1633	82.5518	-13.6966
0.125	73.1936	35.9368	27.3353	23.2598	28.7333	9.63016	139.996	99.1647	203.214	152.194	193.195	94.2305	110.505	40.4321	10.8224	-10.5849	81.827	94.6436	86.6702	94.9909	44.0598	127.733	127.232	83.2613	83.71	-13.0192
0.126	70.8894	34.7647	28.0489	21.0216	30.1779	11.5177	142.691	98.4546	204.871	158.237	192.573	92.8537	108.917	41.5523	9.86206	-11.4804	84.1776	96.6131	86.9477	93.6714	46.0575	130.462	127.054	82.7637	84.2229	-12.8618
0.127	66.891	33.9606	28.8587	18.7135	30.0016	12.9381	144.433	97.859	206.968	162.592	193.661	92.9454	105.215	41.8414	8.81982	-13.2041	84.3711	97.2166	86.2734	92.2509	47.5356	132.846	126.967	81.8713	84.1037	-12.4254
0.128	62.0933	32.6789	28.8161	16.2886	30.8313	12.82	147.144	98.2266	208.528	164.64	194.867	91.5913	101.234	39.9841	6.64645	-15.4356	85.3842	97.5943	86.0674	90.2382	48.9734	134.93	128.415	80.385	84.8341	-12.0282
0.129	58.6083	31.7827	29.6689	13.497	33.2596	11.8065	149.429	99.5041	209.909	167.299	193.704	91.1578	96.2724	40.3058	6.53064	-15.9407	86.3226	97.5621	85.0775	89.9841	50.2394	135.171	127.579	79.6465	85.309	-11.8089
0.13	55.5173	32.285	29.1207	10.683	34.9639	9.01967	152.42	99.0947	212.587	169.558	192.396	91.0087	91.4994	39.5071	5.52461	-15.8221	86.9607	95.9743	84.0586	86.3047	52.1546	135.879	126.455	78.9878	85.923	-12.2906
0.131	51.6416	31.9928	27.3315	8.13663	36.8519	4.62712	154.996	97.4729	213.179	170.472	192.82	90.0114	87.9305	38.1001	3.77107	-15.8706	87.0844	94.8479	83.815	85.8569	55.8386	136.78	126.021	73.3247	86.2469	-11.6498
0.132	48.2596	32.2017	27.7044	6.31461	38.8594	-0.611011	156.965	98.0778	211.142	173.361	191.188	89.5697	85.1416	36.9368	2.24334	-16.3449	86.514	92.7573	83.5992	85.0744	57.317	137.706	126.229	70.8241	85.9524	-10.9189
0.133	45.7001	32.4009	27.7262	6.41379	40.0987	-6.02676	159.673	98.0147	209.131	176.542	188.195	88.9398	80.1318	36.0246	0.680829	-20.3387	86.7546	90.2764	83.6045	81.5951	57.8296	139.096	126.375	70.0679	87.2171	-9.50226
0.134	40.6399	30.8312	27.71	6.74287	39.9159	-9.9144	161.761	96.768	206.544	178.891	188.396	86.7042	75.0695	37.3359	-0.934416	-21.5131	85.7698	87.5118	83.157	80.3971	59.1988	138.458	125.199	67.5819	86.6105	-8.03811
0.135	36.9235	30.4018	27.8985	6.67364	40.5804	-14.4967	163.787	96.6703	202.705	180.875	188.283	84.5501	70.9149	36.3636	-1.86041	-19.5741	86.0955	84.963	82.9561	78.6807	60.2833	137.795	125.334	65.8766	86.1127	-7.26716
0.136	33.5466	30.4913	27.6137	6.49074	42.4734	-17.1769	165.232	95.9863	200.422	181.795	187.096	82.0193	66.5785	36.0398	-2.66498	-18.9008	85.0161	83.6405	82.6187	75.9008	62.2089	137.565	126.422	64.7385	86.2369	-5.51362
0.137	30.446	29.4215	27.6519	6.26783	43.7567	-14.9993	166.304	96.7764	198.018	183.579	186.652	79.5589	62.3464	35.2556	-3.48298	-18.7042	84.0869	82.556	82.6059	74.1609	63.8608	137.091	125.165	65.0268	85.3379	-4.30255
0.138	27.4033	27.3311	27.6963	6.3687	44.9715	-12.4023	167.366	96.2502	196.951	186.023	185.977	77.6398	59.054	34.4562	-2.62082	-20.0159	84.1259	81.3216	81.9817	72.6759	64.0008	137.817	124.023	65.246	86.0968	-2.92023
0.139	24.4244	25.5146	27.5205	6.74173	45.316	-9.47528	169.306	95.2244	196.018	188.922	184.222	75.8042	54.3957	35.7363	-1.77786	-21.9065	82.8437	80.885	80.7895	70.1882	64.0505	138.787	123.761	66.4198	86.4892	-1.84366
0.14	20.7352	25.1057	27.7876	7.12689	45.8225	-7.03923	169.032	94.1491	193.486	191.239	182.477	73.9988	49.2266	35.175	-2.93029	-22.8642	82.9418	79.296	81.4071	67.4202	63.772	138.841	122.286	66.2695	85.3844	-0.780245
0.141	15.5876	24.8158	28.5023	6.6342	47.0855	-6.94705	168.363	91.4672	190.728	193.609	180.357	72.1297	46.5748	35.6183	-3.56752	-22.3092	81.7751	77.1488	82.0876	63.8564	62.8692	138.236	120.714	65.6097	85.9921	1.1683
0.142	10.603	23.4688	28.0322	5.03224	47.5063	-8.5943	168.633	90.6022	187.584	195.001	176.413	71.1342	39.4971	34.7357	-3.57542	-23.4319	79.7926	74.5796	81.164	61.5611	62.6646	137.745	118.632	63.2814	85.3694	2.02851
0.143	4.21887	22.7492	26.8794	3.87156	47.6703	-10.1177	169.019	88.8378	184.31	195.365	172.16	69.7228	34.8326	33.0614	-4.64356	-24.9411	77.4442	72.5542	79.4673	59.7507	62.3431	138.475	116.091	59.098	84.2727	2.64529
0.144	-0.059355	22.5369	25.0884	3.19134	47.8079	-11.69	169.103	86.3041	181.753	195.166	168.357	68.1903	31.395	31.1169	-6.13608	-24.8421	75.265	70.5869	77.8764	58.5406	62.2555	137.063	115.902	57.795	83.0785	3.6059
0.145	-3.04859	21.5952	23.2708	2.63208	47.3273	-17.1477	167.786	83.8318	179.034	193.935	164.133	65.356	26.7858	29.9784	-6.73308	-26.1912	73.2277	67.73	75.8439	55.6791	61.1292	134.626	115.662	55.9349	79.958	4.78788
0.146	-7.32648	19.3393	21.5248	2.50635	46.6676	-21.0927	166.381	80.9957	175.98	191.946	160.224	62.5519	24.6134	30.1156	-6.76781	-25.6928	70.459	65.6685	73.7309	52.935	58.4713	132.607	113.014	53.5507	77.6333	4.0289
0.147	-10.5045	17.8243	19.9687	2.41622	46.1024	-22.419	165.653	79.6475	170.917	191.538	157.244	58.645	20.3859	29.8076	-8.69795	-24.8619	68.4257	62.3064	71.9278	51.3142	56.5997	131.012	110.933	51.7164	75.5347	3.29094
0.148	-13.7126	17.0803	18.2678	2.85339	44.8007	-24.8898	163.444	76.2225	166.484	190.176	153.792	54.7373	15.2219	29.4816	-9.04213	-24.5339	65.7159	58.434	70.5818	48.8075	55.0221	129.901	108.192	50.4064	72.6841	3.80233
0.149	-17.2256	15.0549	16.6428	2.68646	43.6832	-22.9974	162.579	71.1702	162.041	188.386	150.007	52.3899	10.4733	28.2747	-8.08693	-22.9906	63.2482	56.6372	69.5132	47.1205	53.5813	127.732	105.959	48.5377	69.1648	3.91571
0.15	-18.9797	13.389	15.5925	1.71722	43.4495	-20.5808	161.343	70.3381	154.716	187.537	145.986	49.2505	7.57593	28.5193	-9.62861	-21.4409	60.0384	53.2354	68.4983	43.7046	52.6249	125.992	103.851	45.3679	66.4113	4.86249
0.151	-19.9919	11.9639	14.6355	1.35631	43.1114	-18.4723	159.645	69.2662	148.416	186.394	141.048	46.5419	5.16059	28.7001	-9.438	-19.8736	57.5322	48.962	66.8386	40.2077	51.5787	122.899	101.786	45.0174	63.9031	5.05201
0.152	-22.0504	10.0666	13.6498	1.35052	43.5068	-13.9242	159.217	66.8138	144.945	184.699	136.446	43.5998	3.05827	27.5467	-8.24142	-19.6795	54.1516	46.7422	64.5931	38.9755	50.1048	121.034	99.7779	43.5762	62.0922	5.40831
0.153	-23.5664	8.5276	12.811	1.68693	43.7666	-10.9466	157.286	65.6976	140.79	182.873	133.23	41.6764	-1.68759	25.801	-9.29422	-19.0184	50.5734	44.1555	64.3414	35.4258	49.5848	120.855	98.3909	40.7888	59.9533	7.13978
0.154	-25.0592	6.54911	12.4569	3.54731	43.2262	-8.29742	155.807	64.4231	135.563	181.1	129.016	39.698	-4.59128	24.8549	-9.76584	-16.2298	47.8714	41.2842	63.414	33.6957	48.7925	119.934	98.1965	39.7785	58.605	8.73825
0.155	-28.8574	5.39365	12.0177	5.23545	43.2727	-6.92781	154.167	62.5324	131.198	178.498	125.071	37.3411	-4.67199	24.1574	-10.2462	-15.1132	44.8932	38.0159	62.478	33.4065	46.8472	119.829	97.9757	39.4863	56.5136	8.33275
0.156	-31.6764	4.72365	10.5104	6.57571	42.5553	-8.90133	152.073	60.2495	125.606	175.204	121.825	34.7127	-8.24519	23.9444	-10.5296	-13.8057	42.1534	34.3056	62.9988	29.7848	45.2122	118.461	97.8704	38.1235	53.0426	9.22252
0.157	-34.7225	3.21892	9.46529	6.73161	42.2421	-11.2957	149.934	57.172	120.999	172.736	118.219	31.6564	-10.8212	24.2575	-12.0284	-12.0007	39.2286	33.2155	63.1751	27.8373	43.3274	116.772	97.089	37.0652	51.6416	10.3122
0.158	-39.0769	2.2944	9.72444	4.30126	42.7071	-15.0128	146.084	52.0077	114.085	169.791	113.279	29.5889	-12.1418	23.8472	-12.9236	-10.4219	36.9277	30.8337	62.5133	23.3754	40.5661	115.231	94.6758	35.7523	49.0254	10.9857
0.159	-42.1195	2.2735	9.66049	1.77885	42.0449	-19.0622	144.642	49.0134	106.247	165.437	108.587	27.9263	-14.1545	23.8527	-12.3083	-8.35776	34.9235	25.9344	60.9862	20.2779	38.833	112.405	92.9253	34.4904	45.4571	12.3445
0.16	-42.684	2.19169	8.05701	-1.05727	40.6153	-21.9923	142.756	46.3669	100.433	160.783	103.121	26.2392	-15.2929	22.2323	-12.2458	-8.0128	31.4309	22.0995	58.4487	19.1688	37.6893	109.94	91.9881	33.4182	42.034	13.3571
0.161	-42.27	0.355503	6.21622	-2.67382	38.7441	-23.1869	140.166	42.5105	93.2416	155.452	96.2616	23.9462	-16.8801	20.0917	-11.3955	-5.75915	27.9594	18.1614	57.0877	18.6333	35.5089	106.709	90.0834	31.0272	38.3387	14.6452
0.162	-42.3229	-2.23521	4.90865	-3.07394	37.5477	-21.0796	138.606	41.7795	86.7472	150.114	91.9118	21.6158	-19.5713	18.8271	-11.7217	-4.24935	25.8195	16.02	56.6508	17.1159	33.4526	103.339	87.7279	28.7277	34.9134	15.8763
0.163	-41.5217	-3.522	3.61629	-3.99146	37.0475	-19.5344	136.474	39.9201	82.2771	145.283	87.2111	19.3462	-21.1508	18.7557	-12.3171	-3.16292	22.1326	13.2659	55.4249	13.7793	31.3054	101.333	84.8377	26.3404	32.5277	17.112
0.164	-42.4734	-3.30875	3.06472	-4.68191	35.7283	-17.8991	135.526	37.55	77.5749	141.474	81.095	16.0579	-22.2247	17.9922	-10.5714	-2.40244	19.226	10.2531	54.0765	11.5676	28.6674	98.7964	82.7312	25.3931	29.792	16.6505
0.165	-42.4119	-2.73531	2.52405	-4.8306	33.9422	-15.6442	132.449	35.4263	72.8	136.231	76.3801	13.6601	-24.6378	16.8706	-10.8023	-3.32015	16.3421	8.23757	53.107	9.59757	26.4147	96.2542	81.2383	24.5219	26.2455	18.2456
0.166	-41.827	-1.87412	1.91668	-4.55349	32.2804	-14.35	129.497	33.9726	67.5136	131.567	69.7727	10.8823	-25.3174	17.6197	-9.31733	-1.71245	12.5452	5.56437	52.196	7.76062	25.005	93.9608	79.8404	23.4749	23.9053	20.5239
0.167	-43.3987	-2.23772	1.32696	-4.7538	30.1719	-12.4852	127.779	33.5504	62.5678	126.402	62.4049	8.37365	-25.9296	16.7706	-10.1713	-0.0653747	9.77492	2.56131	50.6384	6.38626	23.5875	91.7877	78.8883	21.9359	22.5291	20.527
0.168	-42.2454	-2.89913	0.683841	-4.5877	28.6499	-11.7105	125.559	31.1056	57.4742	121.373	58.2369	5.70705	-27.1352	15.9599	-11.6492	2.15496	6.65439	0.762058	48.964	6.43606	21.8901	89.5237	77.1954	21.0888	21.0331	21.884
0.169	-42.3709	-3.4233	0.825334	-4.04406	28.0838	-10.2785	123.902	26.9312	52.8357	116.137	54.7118	4.47169	-26.815	16.67	-9.48061	2.26445	3.46245	-1.06202	47.3558	5.45616	21.0673	87.4189	75.6186	20.0753	18.9659	22.2361
0.17	-41.8401	-4.73634	0.274889	-5.51798	27.3289	-11.2293	121.085	26.0992	46.8289	109.544	49.4067	3.61814	-29.8105	15.4166	-10.812	3.75703	-0.0581506	-4.10809	46.6455	3.89699	19.5401	84.5072	73.5171	20.1566	16.4219	22.906
0.171	-41.7849	-5.52571	0.00390958	-5.62694	25.5712	-11.9119	118.142	25.7862	41.1654	104.744	44.6349	1.47788	-29.3145	15.636	-12.3122	6.99784	-2.7388	-4.97432	46.8324	2.08646	18.0629	81.2484	71.9892	20.0138	14.9511	23.7766
0.172	-43.243	-6.29999	-1.07325	-5.95075	24.0062	-12.372	115.711	26.1645	35.4627	100.769	41.6419	-0.010755	-29.7881	16.6455	-12.027	8.26922	-4.58226	-7.0607	47.3036	-0.81874	16.8897	78.9617	71.9994	18.8494	13.4482	25.5555
0.173	-42.1738	-7.31936	-2.94016	-5.71483	22.9585	-15.1116	113.681	23.3343	30.0743	95.5797	39.5262	-2.10103	-30.6931	16.5311	-12.0834	9.75022	-7.03797	-10.0132	47.8973	-2.85421	15.4521	77.3457	69.7957	18.4855	10.0703	28.6384
0.174	-42.3026	-7.00683	-4.0605	-4.44359	22.5852	-14.9999	110.966	18.9243	25.4416	90.3682	35.4694	-3.26993	-28.0726	17.1624	-11.2963	11.0686	-8.8477	-9.75652	47.7183	-5.273	13.7895	75.6083	69.3548	17.812	7.57673	30.5894
0.175	-42.3084	-7.14508	-5.53609	-4.11867	21.3314	-15.5683	109.428	16.3083	18.9326	85.0531	31.9597	-4.35321	-29.1578	16.7678	-11.0922	12.0094	-10.6407	-11.223	47.0291	-5.64642	10.8206	73.1419	70.2848	16.7101	5.09641	32.7743
0.176	-42.8617	-7.21979	-5.90619	-3.04397	18.5143	-15.6114	107.354	13.0935	14.1163	80.9902	28.2985	-6.33808	-28.8198	16.1222	-10.6243	11.5498	-11.9098	-12.6529	45.2445	-6.54243	8.64683	70.7531	67.6428	15.226	2.84271	35.3688
0.177	-41.8197	-7.11918	-5.40438	-3.88899	16.1981	-12.1109	105.204	11.4554	9.85367	76.7109	24.2971	-8.40657	-28.8887	14.4108	-10.1277	14.1789	-14.8465	-14.4369	43.4561	-7.92549	6.80262	68.6262	66.3139	12.8875	0.690882	37.175
0.178	-40.9221	-7.70135	-4.70122	-5.15397	14.8227	-11.2913	102.762	10.4308	6.28962	71.4083	20.2068	-10.4812	-29.7376	12.0082	-11.0046	16.3698	-18.5617	-16.7013	43.2516	-8.27515	5.52374	66.2448	64.8627	9.82973	-1.50432	39.2153
0.179	-42.4597	-7.82389	-5.44014	-5.25007	12.389	-10.8501	99.8048	9.32705	1.34352	65.776	17.8008	-10.7132	-31.2397	10.8448	-10.5289	16.8996	-20.4289	-17.1559	42.4468	-11.4599	3.50642	62.4762	61.8967	9.7015	-2.05923	40.6898
0.18	-43.349	-8.60172	-5.92442	-6.37369	11.4235	-8.22185	96.9222	6.26316	-3.01849	59.2375	14.8113	-11.2915	-31.1801	9.33048	-9.01746	18.3817	-22.4769	-19.1832	41.5211	-11.8923	0.23257	58.489	59.6921	11.0779	-3.06693	41.3238
0.181	-44.1035	-8.87116	-5.69391	-6.53805	10.4282	-6.84569	92.7075	1.9187	-6.63654	54.2882	9.66122	-10.3444	-28.716	8.30922	-9.94536	17.2207	-23.9877	-21.7402	41.048	-12.0228	-1.49361	55.9885	58.2842	8.89509	-4.88133	41.988
0.182	-46.4305	-7.42146	-5.2252	-6.82946	9.71346	-7.78442	90.7998	0.389332	-9.30714	49.7071	6.77795	-9.86065	-28.1445	7.71221	-10.631	16.0462	-23.471	-23.2279	39.8764	-12.7404	-3.1127	54.8718	56.9748	9.09152	-6.93019	41.9181
0.183	-46.3911	-6.31769	-5.4778	-8.22347	9.49867	-7.35929	88.5503	-1.43249	-10.5176	43.847	-0.0527922	-11.1151	-28.7991	7.27263	-9.56711	16.0936	-24.0411	-23.6296	39.0547	-13.7836	-4.57803	53.2648	55.9398	7.9893	-7.78102	43.3976
0.184	-45.1068	-6.67797	-5.7667	-8.35684	8.24202	-10.0468	85.7697	-2.05373	-13.8825	38.8894	-5.15776	-12.2854	-29.6231	7.99391	-10.065	17.4142	-26.1593	-23.8269	38.4392	-15.176	-5.15585	50.7471	54.4671	5.60522	-9.57825	45.5416
0.185	-46.5516	-7.33059	-5.88244	-8.42204	8.34198	-12.2515	83.3533	-2.89135	-17.5093	34.3245	-6.2383	-14.3901	-30.9425	7.46388	-9.70527	16.6999	-27.1143	-24.7242	37.8284	-15.004	-4.95234	47.3427	50.8568	5.76515	-11.7336	45.7863
0.186	-44.7509	-7.27578	-6.28809	-8.47845	8.18515	-12.3383	79.6516	-4.2765	-20.2634	29.6776	-10.7214	-14.614	-30.8363	8.36477	-10.4394	15.3667	-28.7829	-26.7871	36.6326	-17.5442	-4.74838	44.0562	47.1052	5.30529	-12.1525	46.873
0.187	-43.0687	-8.15029	-6.59873	-10.1041	7.26561	-13.3513	78.4109	-4.75287	-23.5183	25.2746	-14.1803	-15.3505	-29.4885	8.84251	-10.9505	16.3172	-30.6415	-27.6205	35.1782	-19.8135	-6.09986	41.3775	44.5041	6.13505	-13.5094	49.0939
0.188	-42.3407	-9.03743	-6.73141	-11.4223	5.95987	-12.9444	74.7798	-5.78071	-27.0161	22.0937	-15.7263	-16.9266	-29.0078	8.86728	-10.8393	16.9087	-31.7561	-29.1083	34.3093	-20.7524	-6.94066	39.2035	42.399	7.10176	-14.4356	50.0706
0.189	-42.7119	-8.96253	-6.21589	-11.1748	5.57677	-12.194	70.7069	-5.09011	-29.3654	19.7661	-19.0649	-15.8997	-29.0193	9.49097	-11.1413	16.5033	-31.8788	-29.8839	33.2872	-22.5658	-7.65156	37.6404	40.0798	7.58248	-14.6504	51.3956
0.19	-45.2008	-9.21629	-6.58472	-11.2782	5.92001	-9.72235	67.8589	-7.70475	-33.2603	14.7745	-22.0476	-15.2073	-30.3272	9.27582	-11.2934	14.8694	-31.6913	-29.2904	32.5307	-23.1518	-9.6237	36.3968	38.4394	7.70614	-15.7207	51.4425
0.191	-44.9298	-8.97191	-6.42143	-11.5894	5.2227	-9.0023	65.9797	-9.54738	-38.3662	12.1447	-22.6326	-16.0552	-30.5596	9.66811	-11.5004	13.6177	-32.6842	-29.5895	31.436	-22.6457	-11.385	34.1383	37.9382	5.42266	-16.5284	51.9901
0.192	-46.5863	-9.43909	-6.06262	-11.7359	4.89765	-8.03486	64.6693	-10.895	-41.5567	10.4555	-24.3982	-17.035	-30.386	9.75964	-12.0949	14.8624	-33.3964	-30.6801	29.9724	-22.3783	-12.7287	32.7913	35.6361	4.41944	-17.0356	53.6207
0.193	-47.0141	-10.5921	-6.34329	-12.6421	4.3599	-6.49975	61.5828	-13.8539	-44.915	6.08291	-27.3511	-17.3109	-31.1868	7.86656	-11.6505	13.6289	-34.0759	-31.8259	29.3202	-22.353	-14.1252	31.4823	32.2256	4.83493	-18.019	53.5859
0.194	-44.8791	-10.695	-6.89598	-12.8362	2.85847	-5.46119	58.6114	-14.8104	-48.2971	3.21226	-28.7087	-17.9997	-31.3598	6.24203	-11.8869	11.3522	-36.5274	-31.9174	27.9242	-22.8193	-14.8708	28.4606	29.0819	3.78941	-18.539	53.4191
0.195	-44.0106	-11.473	-8.33146	-12.7561	0.877565	-3.96586	55.4723	-15.5075	-50.3797	0.123871	-29.7065	-19.1584	-32.4226	4.8677	-13.1094	9.99251	-38.653	-34.3324	26.198	-23.2456	-14.9669	26.373	27.153	2.34113	-19.4677	53.3005
0.196	-44.0481	-12.2987	-8.95506	-13.921	-0.176723	-4.16486	52.1113	-14.6631	-51.4016	-4.74896	-33.3383	-19.7417	-33.2585	1.77712	-13.6228	9.85221	-38.9581	-35.9649	24.6395	-23.6863	-14.5546	23.0622	26.7915	0.0893972	-20.5928	52.5464
0.197	-44.5246	-11.1849	-8.86562	-14.518	-1.38344	-4.16583	48.9794	-14.8667	-52.9101	-7.9945	-36.5998	-21.1226	-33.7497	0.332139	-14.3464	9.35744	-39.4173	-36.1511	23.5444	-24.7462	-13.6168	21.5458	24.9712	-1.45689	-20.4797	52.4324
0.198	-44.7054	-10.8598	-9.35101	-14.2595	-2.45694	-5.1181	46.6455	-15.2108	-55.382	-11.416	-38.1895	-21.1015	-33.6948	-0.974386	-15.253	7.06533	-40.546	-38.7838	21.8364	-25.6816	-13.7583	19.6349	22.156	-2.14077	-20.4918	53.5369
0.199	-43.0966	-9.91034	-9.81736	-15.0677	-1.57636	-5.64931	44.2265	-17.7269	-57.4929	-15.4082	-41.1325	-20.5064	-34.1151	-1.51687	-14.9101	5.57943	-41.6321	-38.9217	19.8625	-24.9231	-13.5334	15.9633	18.5796	-1.966	-20.5886	55.4426
0.2	-41.4394	-9.86252	-10.2478	-16.5535	-2.41536	-4.99236	41.1371	-17.8035	-58.2518	-18.9676	-43.3238	-21.191	-35.3862	-1.5235	-12.944	4.97021	-41.8539	-39.162	19.6892	-23.7119	-13.6107	14.3395	16.5661	0.0538338	-20.7152	55.8898
0.201	-41.1687	-9.63535	-10.9933	-17.1276	-2.52251	-5.56861	37.857	-18.4047	-57.6559	-21.0037	-45.141	-21.381	-36.7436	-1.92269	-12.9845	5.75275	-43.1258	-40.9369	18.9402	-23.302	-14.5706	11.2614	15.4897	0.214434	-22.3348	55.5264
0.202	-41.8514	-9.05299	-12.2255	-17.1583	-2.06331	-4.9853	35.3873	-20.748	-57.3112	-21.9352	-47.2065	-20.6501	-36.9669	-1.99472	-13.1103	6.16396	-43.2895	-41.1129	17.5641	-22.6674	-15.0984	8.35335	11.4477	-1.03979	-23.4939	55.3968
0.203	-42.1942	-9.90434	-11.4722	-16.6134	-2.82123	-4.77013	32.783	-19.7679	-57.3747	-24.216	-47.0046	-21.2756	-37.2144	-2.81255	-12.928	5.73983	-42.4474	-41.4431	16.7581	-21.9828	-15.9502	5.93369	8.99305	-1.99802	-24.6123	55.8412
0.204	-40.5611	-9.91089	-11.7251	-15.9391	-2.18914	-5.88711	29.5401	-20.3134	-58.2946	-25.8008	-48.7722	-21.2971	-37.9197	-3.96525	-14.1479	5.74363	-42.9968	-42.3154	15.7695	-22.7096	-16.7088	3.4715	6.85976	-0.855136	-25.3423	56.4158
0.205	-38.4098	-9.98217	-13.5947	-15.8383	-2.44849	-4.51986	26.8385	-19.8001	-59.7497	-27.1485	-48.9241	-21.9148	-36.4446	-3.74435	-12.8852	4.75094	-43.0501	-44.0673	15.3064	-23.6	-17.2519	1.61327	4.60405	-0.22946	-25.2577	56.3034
0.206	-37.2945	-9.21237	-13.6118	-15.6251	-4.18857	-3.49427	24.5796	-20.9358	-60.913	-28.754	-48.9778	-23.8887	-36.4359	-3.90054	-11.0251	3.33564	-43.6808	-44.2412	14.5647	-24.4818	-17.3437	-0.81439	4.20218	-1.48121	-24.9322	56.5073
0.207	-37.2083	-8.71297	-14.6707	-14.8558	-5.19067	-2.76032	20.7487	-22.4666	-62.6619	-31.0564	-48.6088	-23.8898	-37.209	-5.64257	-11.3555	3.81754	-43.438	-43.3754	13.9837	-24.6279	-18.2539	-4.61509	1.82885	1.01132	-24.637	55.2833
0.208	-36.1407	-9.54113	-14.8903	-15.8088	-6.77638	-1.78721	17.0698	-20.4729	-63.7486	-32.518	-47.2353	-24.9884	-37.1416	-6.02421	-11.6105	2.23882	-42.3206	-43.6602	14.0401	-25.2217	-19.3883	-8.34068	-1.34025	0.335991	-25.566	53.7343
0.209	-36.2797	-9.33661	-14.5368	-16.6753	-8.4046	0.135409	14.9084	-20.9168	-65.8861	-33.9516	-49.2011	-24.8557	-37.0005	-5.75568	-10.9695	-0.272968	-41.192	-43.607	13.4435	-27.0071	-19.4687	-10.9795	-2.52609	-2.22861	-24.7438	53.1016
0.21	-35.9506	-10.5376	-13.4361	-16.9638	-8.65728	3.19916	12.1166	-23.432	-65.7748	-36.366	-50.1202	-24.5866	-35.331	-7.96368	-9.03084	-1.29994	-39.5732	-43.0738	11.7497	-27.5642	-20.1308	-13.4154	-4.5239	-2.62413	-24.2449	51.8781
0.211	-34.0167	-11.6605	-13.7606	-17.0839	-9.50288	2.07078	7.51303	-23.5816	-65.5488	-39.9424	-50.6672	-25.9351	-35.1415	-11.1414	-9.554	-3.27968	-39.3551	-43.0103	10.1234	-27.5955	-20.209	-15.1402	-7.8764	-5.12893	-25.0856	50.6074
0.212	-33.0031	-11.0533	-14.956	-16.9506	-10.6207	0.728885	3.08593	-23.5222	-66.8724	-43.0853	-51.8006	-27.2325	-36.0493	-12.0637	-10.3077	-3.23291	-40.5688	-43.2691	8.68769	-27.5976	-19.8848	-15.4522	-11.3058	-5.71986	-24.5908	49.454
0.213	-31.8611	-11.4391	-14.2032	-17.5497	-11.1781	0.0959604	0.699898	-22.8918	-66.2072	-44.5859	-52.4559	-27.9487	-35.703	-12.2202	-8.48922	-5.18427	-41.4519	-45.0131	6.75736	-26.0156	-20.1145	-15.8915	-12.9503	-7.61896	-24.8399	48.5583
0.214	-31.2166	-12.1418	-13.829	-18.8225	-11.9525	-1.71621	-2.86244	-23.5303	-67.4675	-48.1512	-53.7145	-27.5151	-34.9345	-13.3437	-7.19186	-5.8105	-41.9746	-46.0334	5.49905	-26.4057	-19.8696	-17.9808	-14.3684	-7.59494	-25.747	48.8321
0.215	-29.2156	-12.4321	-13.8003	-20.4956	-13.0054	-2.99177	-6.33068	-25.0081	-68.2447	-50.4585	-54.6897	-27.9492	-34.968	-14.7203	-6.47005	-7.00364	-41.6803	-45.1969	3.93821	-26.2325	-19.7167	-20.1547	-18.1869	-8.32313	-25.8274	47.3696
0.216	-28.9372	-11.5439	-13.1434	-21.6394	-13.4826	-1.36083	-9.73847	-24.5132	-69.9002	-50.9468	-53.444	-27.6014	-37.0399	-15.5845	-6.82106	-9.87288	-41.0002	-45.9722	2.91951	-24.7894	-19.3364	-21.6433	-18.715	-11.1091	-26.0551	47.0277
0.217	-29.5827	-10.1322	-13.4034	-21.8485	-13.005	0.378337	-13.162	-23.5899	-71.4885	-52.0268	-52.8173	-27.3149	-37.733	-16.6357	-6.03823	-8.33098	-40.4622	-46.2498	2.87883	-24.227	-18.7242	-24.2108	-20.1339	-10.081	-25.8983	47.0196
0.218	-28.0549	-8.23558	-13.8496	-19.9364	-12.3445	-0.343451	-14.2651	-23.5722	-70.7161	-52.8759	-52.2067	-27.4874	-37.2151	-17.2348	-5.5669	-7.93608	-40.0504	-46.3224	2.13179	-23.5858	-18.8993	-25.1467	-22.2241	-10.8856	-26.9946	45.7373
0.219	-26.1253	-7.00073	-13.0958	-17.9665	-11.6052	1.82864	-17.5748	-23.2794	-70.5522	-54.5181	-52.1676	-27.5063	-36.396	-17.6408	-6.67147	-7.90969	-39.5784	-46.002	2.03892	-22.2703	-18.0868	-25.8196	-23.1008	-11.1748	-27.7445	44.8287
0.22	-23.7524	-6.30293	-13.1381	-17.8496	-10.4207	3.32943	-20.5232	-21.8936	-69.9875	-54.8942	-53.0244	-27.8931	-36.549	-16.8398	-6.9167	-9.05664	-38.2602	-44.7699	1.54178	-21.4728	-17.5051	-26.8232	-26.3836	-11.0045	-27.6731	44.395
0.221	-21.8171	-5.17517	-12.0699	-15.8993	-9.79416	3.41575	-21.2908	-22.0856	-69.2304	-54.7568	-53.9737	-27.5395	-34.1856	-16.6869	-6.32398	-9.27978	-36.5679	-43.6693	0.917592	-23.4836	-18.3597	-27.4933	-27.6702	-11.3847	-27.8102	43.8195
0.222	-22.1567	-5.39601	-10.5424	-13.7901	-10.3466	4.30341	-23.0282	-22.8833	-69.7201	-55.6644	-53.6791	-27.3001	-31.902	-16.7265	-6.00424	-8.93887	-35.0209	-42.7458	0.162968	-22.7232	-17.3527	-29.5393	-28.5033	-11.7297	-27.169	42.9306
0.223	-20.5089	-5.63572	-11.615	-12.6404	-10.5038	5.89853	-24.7846	-22.5481	-67.9546	-55.9325	-52.114	-27.0925	-30.8613	-16.4556	-5.55745	-10.1708	-34.0176	-43.1199	-0.646957	-20.8137	-16.2867	-30.5267	-31.697	-10.8787	-25.6084	42.1522
0.224	-19.5031	-4.0852	-11.6625	-12.8721	-10.2507	7.654	-25.0798	-22.3583	-68.2835	-57.7422	-51.6871	-25.6297	-28.5685	-17.0637	-5.55504	-8.17585	-31.9985	-42.7883	-1.89587	-22.5107	-16.213	-31.7828	-32.9513	-9.78371	-25.6478	41.279
0.225	-19.5904	-3.69169	-11.1809	-13.3326	-9.44263	7.51554	-27.0421	-22.235	-70.2678	-59.6721	-50.7444	-23.9135	-25.1986	-17.3719	-5.73272	-8.26691	-29.6543	-41.8355	-3.08264	-23.0033	-15.5942	-33.2323	-32.954	-10.8076	-25.2084	40.3048
0.226	-18.9033	-3.99987	-11.1184	-13.9414	-9.85291	6.94632	-29.6787	-21.4149	-69.4465	-60.1846	-50.3685	-23.1907	-25.2578	-17.845	-5.03144	-10.4372	-30.1391	-41.6155	-3.90528	-21.9209	-14.6061	-33.2272	-34.5932	-11.5069	-24.2212	39.2867
0.227	-17.7916	-3.39929	-10.1833	-14.585	-10.1206	7.33471	-30.8929	-19.8458	-68.7482	-61.033	-50.7191	-23.771	-27.2998	-17.8852	-4.65079	-12.1178	-30.9768	-42.1564	-6.59066	-22.559	-14.2313	-34.2322	-36.8346	-11.2861	-24.6124	38.3612
0.228	-16.1502	-3.61831	-9.61116	-14.8408	-10.6887	8.54056	-33.6847	-21.5077	-68.6526	-61.1148	-50.0681	-23.9288	-26.0748	-17.5925	-5.57545	-12.1631	-31.315	-42.1124	-8.05251	-22.2169	-14.1822	-35.5957	-40.1577	-11.9105	-24.4524	37.602
0.229	-16.7468	-4.10879	-8.79316	-15.2282	-11.482	9.41557	-36.3556	-23.8394	-69.2663	-62.0702	-50.8073	-24.1057	-26.7036	-18.8464	-4.5532	-13.507	-31.3493	-42.2569	-8.43681	-21.2866	-13.5123	-36.4152	-42.2893	-18.6631	-24.0684	37.2412
0.23	-16.4531	-4.36496	-8.50475	-13.6258	-11.4141	10.2566	-38.7993	-22.3307	-68.8837	-62.1753	-51.8466	-25.7599	-26.0932	-19.5752	-4.20838	-14.6849	-31.6624	-43.566	-8.63996	-21.1161	-12.8822	-37.48	-42.2456	-20.7176	-23.8215	36.4866
0.231	-15.29	-4.50938	-8.8995	-13.3761	-12.6747	11.4442	-41.7513	-21.8302	-69.017	-61.2837	-49.931	-25.6097	-24.6321	-20.0451	-4.33968	-14.22	-31.5707	-42.6672	-9.89874	-20.8373	-12.7704	-38.6879	-43.9417	-20.2809	-24.4478	35.4125
0.232	-13.427	-5.15793	-9.34134	-13.608	-13.3665	11.4283	-42.5849	-21.5382	-69.0614	-62.4541	-49.7659	-24.9143	-26.2182	-21.3511	-4.42703	-15.5739	-30.6636	-41.6988	-11.3666	-22.0857	-13.3096	-39.2441	-45.2995	-21.3815	-24.3238	35.1086
0.233	-11.8462	-5.22563	-8.61115	-13.2448	-13.8663	12.4177	-44.5695	-22.8665	-67.2347	-61.9851	-51.2563	-25.2679	-24.6813	-22.3198	-4.69246	-15.9181	-29.5591	-42.3123	-11.4958	-22.2981	-13.1929	-39.9642	-46.1317	-21.0174	-23.9177	33.9293
0.234	-11.0189	-4.02146	-8.56642	-13.3285	-14.0255	14.5888	-47.311	-23.3473	-66.0376	-62.5341	-51.1043	-23.9255	-23.6309	-22.6623	-4.17107	-15.9494	-29.1845	-42.8776	-12.9006	-20.363	-13.1557	-39.5015	-48.4861	-21.5176	-24.4648	32.4354
0.235	-9.07482	-3.60509	-9.21138	-12.3161	-14.0948	15.2877	-47.6901	-22.1562	-63.4561	-62.151	-50.9175	-22.7318	-24.1094	-22.4599	-4.44136	-15.3661	-29.3692	-42.84	-14.0048	-18.3264	-12.9018	-38.8091	-48.3652	-20.29	-24.6668	32.734
0.236	-8.13116	-4.26268	-8.68968	-12.1908	-14.9604	16.8756	-48.9151	-21.3697	-62.3182	-61.5881	-49.5354	-22.9604	-24.6141	-23.7613	-4.67138	-16.0908	-28.1713	-42.6802	-14.5423	-17.8316	-11.0042	-38.2306	-49.1873	-19.97	-24.7191	32.9062
0.237	-8.60843	-5.06161	-9.51637	-11.726	-14.52	16.5423	-51.0058	-19.6225	-61.5042	-61.3936	-48.7536	-23.9368	-23.6977	-23.9265	-3.75531	-16.871	-28.3569	-41.4842	-15.6406	-18.0097	-10.4699	-37.5634	-51.2176	-20.0023	-25.1161	32.6011
0.238	-7.99178	-5.82327	-10.335	-11.0633	-14.1889	15.3587	-51.3702	-21.1245	-58.5755	-58.7091	-48.3459	-23.8732	-22.1755	-22.2112	-1.70007	-16.0945	-28.9251	-40.1712	-17.0998	-17.4615	-10.4036	-37.9443	-50.6196	-18.8478	-25.0519	32.4471
0.239	-6.54519	-5.65235	-11.3918	-10.8678	-14.269	15.1777	-52.316	-20.5922	-58.5195	-57.4317	-45.6082	-23.8922	-21.3322	-23.4241	-1.40309	-14.8873	-27.5405	-40.2496	-16.9842	-17.9579	-9.74494	-37.3098	-50.9239	-19.0879	-23.6761	31.418
0.24	-6.09505	-4.20623	-11.412	-8.53286	-12.8024	13.8833	-52.7311	-19.2424	-58.3258	-55.307	-43.1047	-24.0507	-20.5273	-23.1135	0.0321715	-16.574	-26.3959	-39.6231	-16.6603	-18.8721	-9.00712	-37.0791	-51.1574	-17.9233	-23.9937	29.8314
0.241	-6.68654	-3.27914	-11.0856	-7.33636	-11.8752	13.261	-53.4854	-19.7095	-57.7338	-54.356	-42.2625	-23.1524	-21.1323	-21.6996	0.836854	-17.8704	-25.6696	-38.2268	-18.0413	-18.7779	-7.69422	-37.3436	-51.7939	-17.6713	-24.9076	29.5599
0.242	-5.86702	-3.01662	-11.6047	-8.71767	-10.6708	12.416	-55.8996	-17.1097	-57.4307	-53.8635	-40.34	-22.5657	-20.5561	-20.7351	0.743422	-17.0036	-25.2642	-35.6662	-19.2228	-17.0661	-5.82841	-37.0688	-53.7637	-17.8927	-22.9705	28.6416
0.243	-4.7708	-3.12074	-10.5351	-9.66866	-10.3111	12.7583	-55.3378	-17.2159	-55.7206	-52.651	-38.4825	-22.6861	-21.1201	-20.8605	0.983831	-18.9636	-23.7607	-33.7801	-20.6605	-15.3566	-4.25044	-36.6844	-53.384	-17.3029	-21.7571	26.9812
0.244	-4.19634	-3.63129	-10.5461	-9.57808	-11.4161	12.6443	-56.4817	-18.9445	-54.8034	-52.6257	-38.7812	-23.2833	-21.376	-21.6506	1.04511	-20.0489	-23.2305	-34.4796	-22.056	-14.3258	-3.07006	-36.5647	-53.4853	-18.0008	-22.0067	26.0446
0.245	-3.83935	-5.21477	-10.2608	-10.1565	-11.2404	13.1031	-58.69	-17.1859	-53.598	-52.4775	-38.7485	-22.7827	-22.227	-22.4033	1.04607	-21.177	-21.5114	-34.2554	-22.3774	-13.0242	-2.64218	-36.1857	-53.4379	-17.2709	-21.4749	24.8598
0.246	-4.92692	-5.65241	-9.96289	-10.2895	-11.1687	15.087	-58.9487	-16.371	-51.8258	-52.4357	-39.2434	-22.6688	-23.1052	-23.9952	0.936495	-22.761	-19.9626	-34.734	-23.4661	-14.1336	-2.96887	-35.1592	-53.3383	-16.7694	-22.393	23.1684
0.247	-4.61796	-5.70693	-11.1145	-10.2746	-11.0034	14.1946	-60.3068	-14.2998	-49.175	-50.2644	-41.7136	-22.7199	-22.381	-23.1076	0.533483	-23.7736	-19.7672	-33.6168	-24.8514	-13.4461	-1.77128	-33.9524	-52.7816	-17.4608	-23.2846	21.9742
0.248	-4.72539	-6.62346	-11.2236	-11.9098	-10.5289	15.1491	-61.2006	-12.8917	-48.1106	-50.1238	-43.0015	-23.2364	-21.9588	-22.3598	1.27245	-23.6708	-19.1083	-31.4891	-26.0067	-11.0277	-1.20934	-33.077	-51.518	-18.436	-23.3712	20.8828
0.249	-5.8958	-4.84206	-10.0335	-11.5417	-10.024	17.368	-61.7189	-14.3025	-47.4204	-50.0441	-44.3118	-23.7379	-21.2268	-22.9816	2.78751	-22.9366	-19.5599	-31.655	-26.5031	-10.3865	-1.14587	-33.0486	-51.8984	-18.0437	-23.4681	19.2101
0.25	-5.60812	-3.49938	-8.30249	-10.7639	-9.64179	16.2894	-61.7493	-13.6277	-47.4151	-49.0188	-45.616	-23.4889	-21.432	-21.8499	2.786	-22.1389	-17.573	-30.6206	-28.4539	-9.69135	0.1029	-32.6572	-52.0939	-17.5429	-23.3721	18.1232
0.251	-5.36896	-2.87368	-6.93214	-11.5736	-10.0499	15.2465	-63.6007	-12.762	-48.4778	-49.5733	-44.1718	-23.8842	-20.3134	-20.659	1.75422	-21.5659	-16.7392	-31.4732	-29.8474	-10.3297	1.55965	-31.247	-51.9846	-17.8141	-23.3755	16.6669
0.252	-4.20409	-2.27591	-6.24088	-10.6319	-9.90622	14.8518	-64.6718	-13.1235	-46.8767	-48.4997	-43.7922	-22.9894	-18.2597	-21.6832	1.4169	-20.3321	-15.5236	-30.659	-29.6243	-9.27263	2.67883	-29.6838	-51.9881	-17.6216	-22.0448	15.7555
0.253	-2.53929	-2.87157	-5.4369	-10.0393	-9.75804	15.4282	-64.887	-13.1053	-46.1216	-49.761	-44.7767	-22.3546	-16.8309	-23.1349	2.68185	-19.8708	-14.212	-28.8547	-29.9744	-7.58451	4.08669	-29.2604	-51.1296	-17.323	-22.8441	14.4416
0.254	-1.26518	-2.88735	-5.00596	-9.89895	-10.4636	18.388	-66.8243	-11.2121	-45.6229	-49.5558	-41.4435	-21.4327	-17.5638	-23.1879	2.27024	-19.0673	-14.5785	-28.0287	-29.3141	-6.62231	6.21248	-28.3475	-50.4729	-13.4053	-23.3495	12.6469
0.255	-1.19518	-3.53635	-4.80953	-8.80972	-10.2306	18.5597	-65.6595	-10.1259	-45.0807	-46.5545	-39.092	-20.3852	-17.0397	-22.2975	2.96572	-17.8965	-14.1146	-26.3834	-29.3055	-6.08261	7.74561	-26.0084	-49.4663	-15.2932	-22.6531	11.6694
0.256	-0.739955	-3.64377	-5.65437	-7.23121	-9.84066	16.6127	-65.3961	-9.42716	-44.4418	-44.3873	-37.6004	-18.8191	-15.5655	-22.2636	3.12762	-18.3598	-13.9214	-24.7353	-29.6227	-5.31058	8.46088	-25.197	-48.0606	-18.4504	-22.1906	10.6792
0.257	-0.708901	-3.9561	-5.88564	-6.93338	-8.83099	15.5936	-65.1215	-9.71048	-43.4894	-43.2902	-34.7594	-17.8586	-18.5362	-22.59	1.96403	-16.9911	-13.9091	-23.688	-30.1668	-5.62769	10.3679	-25.2797	-48.2603	-15.7152	-20.503	9.20052
0.258	-3.5346	-4.75452	-6.15664	-7.21891	-8.09253	12.9572	-64.7404	-10.1951	-44.7117	-42.9017	-33.9049	-17.6107	-17.1622	-22.2577	3.73711	-16.6419	-12.7674	-24.8285	-30.7864	-5.17085	11.0559	-25.1395	-47.2981	-15.4397	-20.4679	7.51076
0.259	-4.21995	-3.76353	-8.51635	-5.84125	-9.05673	11.3372	-64.0512	-10.1278	-45.1429	-41.9172	-32.8867	-17.308	-16.0998	-22.1594	4.21	-15.7046	-11.4713	-23.6596	-31.6658	-4.30442	10.9226	-25.0819	-44.7512	-14.6723	-19.6965	6.26779
0.26	-3.72603	-2.98751	-9.66891	-6.3239	-9.11483	11.1187	-62.6046	-10.4396	-45.4401	-40.9825	-33.3417	-17.605	-16.9162	-22.0468	2.98253	-17.2241	-10.7953	-22.0103	-32.6916	-4.76673	11.6822	-25.5563	-44.7466	-15.0144	-19.4751	4.51798
0.261	-4.31065	-2.47703	-9.09904	-6.52092	-10.1094	13.0821	-63.2955	-9.20087	-45.2023	-40.7518	-33.5203	-18.9561	-15.9195	-21.9119	2.53422	-16.7022	-9.11383	-21.1629	-33.4593	-2.6943	11.6488	-25.1376	-43.4676	-14.4881	-19.8327	3.52633
0.262	-4.30444	-1.15758	-8.29935	-6.68002	-10.7389	15.5646	-62.496	-9.36482	-43.9795	-39.93	-33.3283	-19.5577	-17.2371	-21.9996	3.59933	-14.2965	-8.80729	-20.7638	-35.0044	-1.61105	12.689	-24.4686	-42.599	-14.9276	-20.1508	3.20856
0.263	-4.28592	0.128986	-8.31745	-8.34226	-10.0138	16.2387	-62.2741	-10.0126	-43.9052	-38.5718	-35.644	-18.7912	-17.3027	-21.8224	3.37027	-15.496	-8.35506	-20.6512	-37.0535	-1.0294	13.4889	-23.8472	-42.6623	-14.9806	-19.7091	2.371
0.264	-3.0229	0.398577	-9.00743	-8.84843	-10.5728	18.1321	-62.8597	-8.88935	-45.0446	-37.539	-34.6208	-18.4303	-17.0371	-21.1433	2.70745	-13.8967	-8.02832	-19.1746	-38.3715	-1.65488	14.6287	-24.0202	-38.4023	-13.9534	-19.0016	2.68393
0.265	-1.71356	-0.539423	-9.24277	-9.86849	-11.1976	20.4429	-62.1589	-9.69105	-43.8532	-35.9312	-34.9777	-17.7106	-14.5946	-20.7579	4.10286	-14.2693	-7.43638	-18.8938	-39.4333	-2.44755	15.5027	-24.1587	-37.6603	-15.0564	-19.8013	3.13248
0.266	-1.54639	-1.00359	-9.57469	-10.9763	-11.0168	20.2717	-62.5318	-9.725	-41.714	-34.0617	-35.7302	-18.1249	-13.519	-19.3927	2.51557	-14.7778	-6.20272	-17.9747	-39.894	-1.81013	15.5417	-22.7279	-40.3155	-13.3458	-18.6904	3.373
0.267	-1.25938	-1.63837	-10.7048	-12.1401	-9.72344	20.0925	-61.4538	-7.68412	-38.774	-32.962	-33.8986	-19.0954	-14.226	-16.912	0.937878	-13.9026	-6.518	-16.6821	-41.0682	-1.56087	16.6394	-21.8453	-40.6982	-13.2606	-17.3323	3.24997
0.268	-2.09603	-1.85555	-10.2988	-12.5993	-8.7399	19.4087	-60.0143	-8.05864	-35.3683	-32.3989	-32.5476	-19.8588	-13.5934	-16.1469	1.57284	-13.7512	-6.39487	-16.162	-41.3046	-1.43912	16.9884	-21.4993	-40.5456	-14.7748	-16.1719	3.19387
0.269	0.400558	-1.51924	-9.34102	-11.8112	-7.68528	18.3618	-59.8102	-8.97666	-33.671	-31.8153	-31.4399	-21.0686	-13.8335	-14.8801	1.70897	-14.7074	-6.47334	-16.1186	-41.0538	-1.42895	17.9203	-20.5017	-38.7052	-14.3437	-15.625	3.28804
0.27	2.46851	-2.19268	-8.64835	-11.0481	-6.7966	19.62	-59.1514	-9.87496	-31.3652	-31.6202	-31.8592	-20.8236	-13.5033	-13.9824	0.241879	-14.7151	-5.75598	-15.7461	-41.0762	-1.59513	18.4485	-19.2186	-36.932	-14.6961	-15.4225	3.14812
0.271	2.75616	-2.52279	-8.07406	-8.95377	-6.59009	19.4528	-58.5385	-7.6762	-29.2181	-30.5302	-32.2291	-21.8703	-11.852	-13.3707	-0.989127	-12.7974	-5.36328	-15.2884	-40.7953	-1.34122	18.6023	-18.0235	-35.7865	-13.994	-13.4848	3.00217
0.272	4.04558	-1.84288	-7.44203	-6.49604	-5.37665	18.0353	-56.518	-7.3227	-29.3393	-28.9979	-31.6831	-21.4672	-12.4733	-11.4245	-0.611789	-12.6103	-4.40964	-14.5036	-39.0468	-1.52192	20.0151	-15.8645	-34.6872	-12.2059	-12.8781	2.58096
0.273	4.58076	-1.83255	-5.84412	-5.58994	-4.53677	17.4666	-55.3161	-9.09931	-29.5345	-28.2595	-31.8095	-20.948	-13.2813	-10.7262	-0.777992	-13.6669	-3.75399	-13.0922	-37.2397	-1.13785	20.8293	-15.0764	-34.3921	-10.8454	-12.618	2.18586
0.274	5.74463	-2.50296	-4.48669	-5.55504	-4.36044	16.4925	-53.3117	-8.1763	-28.13	-26.594	-33.3918	-21.6668	-11.8281	-9.7101	-0.25598	-14.2749	-5.54687	-12.7681	-37.3014	-0.991058	21.4587	-14.8769	-32.6116	-10.0495	-11.9961	2.6842
0.275	5.55088	-3.07698	-3.50144	-6.21177	-4.92656	15.4058	-50.9727	-6.42162	-26.1444	-26.0175	-31.5277	-19.8043	-11.7462	-9.38454	-0.496773	-13.3548	-4.35042	-12.7751	-37.1742	-3.30019	20.5419	-14.2739	-30.5943	-10.5097	-11.1362	3.32396
0.276	4.46988	-3.41693	-2.00793	-6.9526	-5.25577	14.69	-50.2754	-4.11624	-25.3544	-25.1186	-30.7412	-19.5363	-11.9798	-8.87608	-0.726805	-13.2646	-3.54867	-11.9898	-37.6227	-4.44783	19.392	-14.3448	-31.0369	-11.1407	-10.3899	3.18798
0.277	2.79512	-2.80926	-2.04711	-7.06089	-5.64296	13.8674	-47.0667	-4.65616	-25.6412	-22.2299	-30.9813	-18.265	-11.7428	-8.53187	0.840894	-13.6383	-2.93404	-11.2371	-37.8142	-4.29479	19.1349	-14.0285	-31.4899	-11.7641	-10.3323	3.2519
0.278	3.18422	-2.5298	-2.64277	-7.50639	-7.15407	13.9205	-45.2343	-4.47748	-24.9132	-21.2669	-32.0008	-17.1272	-11.9704	-9.95698	0.236925	-14.251	-2.4123	-11.0505	-37.3938	-4.00402	18.3036	-13.8904	-29.3759	-12.4474	-10.1192	3.17784
0.279	4.15788	-2.70322	-2.54589	-7.84991	-7.80931	14.6087	-43.5981	-6.81772	-25.2355	-20.5994	-31.4565	-16.5483	-12.2845	-10.1502	-0.824493	-14.8647	-3.12349	-11.9697	-36.8033	-3.66545	18.195	-12.4707	-26.7578	-12.937	-10.671	1.85723
0.28	3.96561	-2.00031	-2.55138	-6.01598	-7.65189	15.6562	-42.4533	-6.97802	-26.2367	-19.9895	-31.4238	-16.0291	-12.3136	-9.74395	-1.25627	-14.2744	-2.5651	-10.4052	-36.4941	-3.87612	18.1141	-11.2645	-25.9421	-17.2671	-10.7905	0.164693
0.281	4.7949	-2.41955	-2.61053	-5.30092	-7.05475	15.6196	-41.0829	-4.60194	-26.818	-19.2624	-32.8063	-15.7674	-12.8388	-10.3664	-1.53636	-13.1085	-2.17571	-7.87641	-36.4611	-4.02786	17.5982	-11.7177	-26.1146	-19.7627	-11.028	0.0499536
0.282	5.0128	-3.31864	-2.50572	-7.0841	-6.71039	14.7012	-38.5626	-4.83314	-26.419	-18.8031	-31.0118	-15.6279	-12.6602	-10.968	-1.28525	-11.4565	-1.7091	-9.05737	-37.6141	-5.33711	18.1802	-11.798	-26.6017	-19.204	-10.9678	0.271629
0.283	5.62759	-3.62029	-3.27399	-7.4359	-6.91898	15.3217	-39.686	-3.31223	-26.9999	-19.5444	-32.271	-15.3689	-11.1959	-11.0977	-0.661098	-10.5435	-0.885502	-8.7137	-38.9552	-5.43897	17.5321	-11.1056	-26.9807	-20.5473	-9.9623	0.377161
0.284	5.75186	-4.57446	-3.52254	-7.46167	-6.55857	16.2813	-38.8884	-3.32669	-26.464	-18.1296	-32.6983	-14.6503	-11.7504	-10.1947	-0.193669	-10.0308	-0.463358	-9.02659	-38.1868	-4.73079	16.7773	-11.2356	-27.5038	-19.5964	-9.57559	0.197115
0.285	7.04215	-4.9447	-2.55506	-7.81875	-6.64586	15.7984	-36.2653	-2.58894	-23.9114	-17.5397	-31.3235	-15.0838	-12.5286	-9.52365	-0.665861	-8.81813	0.301393	-10.1076	-37.9777	-5.33559	17.8376	-12.3828	-29.4424	-17.7201	-8.51136	-0.587561
0.286	7.8534	-3.25976	-2.00822	-8.33475	-7.49323	15.475	-35.358	-1.40181	-22.4087	-17.0416	-30.6802	-16.1482	-12.7013	-8.72437	0.159523	-7.1567	0.233469	-8.8171	-37.2747	-5.22923	18.4812	-13.0476	-29.7089	-17.3315	-8.30924	-1.14464
0.287	6.80763	-3.22907	-1.96413	-8.85881	-7.58415	15.887	-32.8064	-1.95213	-20.8093	-16.682	-30.0024	-16.1987	-13.0976	-8.16581	0.617809	-6.01179	1.26271	-7.43853	-37.0217	-6.13683	17.7799	-14.5557	-28.3112	-17.1812	-8.1147	-1.11159
0.288	7.50117	-3.30507	-1.44775	-8.50581	-7.22802	15.406	-28.9163	-1.62855	-19.64	-16.4588	-27.0134	-15.497	-12.2912	-6.70918	0.526734	-5.6108	2.3006	-5.07521	-35.8188	-6.64447	17.1979	-14.4459	-28.5807	-15.4888	-7.03041	-1.92903
0.289	7.85656	-1.72152	-1.46622	-7.17755	-6.13802	15.9358	-27.7262	-2.72145	-20.1616	-14.824	-26.2144	-16.2194	-10.8215	-5.78283	0.149651	-5.09815	2.80423	-3.61551	-34.0179	-7.4916	17.3497	-14.1103	-27.6413	-14.3249	-5.82687	-3.80278
0.29	8.86011	-1.77565	-1.87361	-7.02182	-4.636	17.5188	-25.8546	-2.75124	-20.8854	-13.9389	-28.206	-15.8501	-8.93298	-5.38521	0.606471	-4.73972	3.51574	-4.19457	-33.7185	-8.25412	17.5514	-13.4444	-26.0817	-14.4684	-5.12814	-4.31912
0.291	9.23242	-2.34142	-1.90763	-7.47563	-4.42622	17.2702	-24.2631	-4.2712	-21.6335	-15.2459	-25.4023	-14.7676	-8.37099	-3.17211	1.19184	-4.72968	3.65509	-3.07231	-32.4152	-8.31272	16.7956	-13.6552	-24.7813	-12.8436	-4.98996	-3.46833
0.292	8.00402	-2.75363	-2.86641	-7.44582	-4.9491	15.4707	-23.1448	-4.73602	-22.0156	-14.7069	-23.987	-15.9172	-10.37	-2.91226	0.762273	-4.66827	4.33299	-2.06276	-31.9344	-8.45172	15.8497	-15.3274	-23.2332	-11.8573	-4.21547	-3.40747
0.293	6.65222	-2.50728	-2.76623	-7.8157	-5.4781	13.938	-22.0659	-3.09991	-20.2275	-13.1157	-24.1512	-16.4205	-11.6149	-3.71738	1.72235	-3.90273	4.16845	-1.86612	-31.9815	-8.10291	14.9659	-15.6781	-23.2043	-10.9426	-4.36537	-2.39669
0.294	5.48649	-2.65068	-1.69045	-8.42721	-7.56166	11.2382	-21.1786	-3.69871	-18.1726	-13.3071	-25.6886	-15.71	-13.2905	-4.43838	2.08669	-2.21569	3.82624	-2.56506	-32.9483	-10.4496	13.3909	-15.1795	-24.8323	-10.4811	-4.12606	-1.60986
0.295	5.78287	-3.81111	-1.58891	-8.88163	-8.30828	8.85268	-20.1433	-3.07095	-18.73	-12.5574	-26.0099	-14.8875	-14.0387	-5.35548	1.77893	-1.84234	4.41291	-3.37284	-33.8023	-11.6656	12.7163	-13.5102	-25.6475	-10.8148	-4.64497	-1.31006
0.296	7.04087	-4.52481	-0.850836	-8.83881	-7.81477	8.66215	-19.7229	-1.8321	-19.3829	-11.6	-25.2584	-14.0763	-13.2791	-6.19985	1.88377	-1.52751	4.35227	-3.50893	-33.2006	-12.0989	12.1356	-12.489	-25.1506	-12.4876	-6.05899	-0.297885
0.297	7.21539	-3.88704	-0.504076	-7.72424	-7.49305	10.4461	-19.7795	-3.29466	-18.1748	-11.8576	-25.5873	-13.8309	-14.1995	-5.36151	1.11216	-2.04586	4.03123	-3.73599	-33.4279	-13.9823	11.5136	-11.5878	-25.746	-13.1647	-6.06637	0.365137
0.298	6.92714	-3.76524	-0.0592902	-6.70596	-6.59072	10.0293	-19.0665	-6.10532	-16.4807	-11.6158	-24.9155	-13.4394	-12.9876	-5.72025	2.26456	-3.65525	4.48447	-3.30684	-32.9876	-15.1022	11.4816	-11.6527	-26.8198	-11.9881	-6.32412	0.298275
0.299	6.68094	-4.67099	0.463124	-7.12722	-7.3098	8.62304	-17.5799	-4.89959	-13.7251	-11.3988	-24.1096	-13.9219	-12.9139	-4.93141	3.33475	-2.77716	3.86901	-2.58169	-32.2819	-15.4221	11.6861	-12.1265	-26.8144	-12.8109	-6.33305	0.0810162
0.3	7.62356	-4.18799	1.59108	-7.00462	-7.13136	7.38209	-17.0378	-5.19501	-12.5558	-11.6183	-22.4178	-14.9664	-14.0718	-4.2278	3.07	-3.02263	3.47455	-2.0901	-32.4571	-15.93	11.9626	-10.4359	-23.6019	-12.677	-7.01883	-0.620103
0.301	7.13653	-3.2204	0.889004	-6.31996	-6.66938	7.43666	-14.988	-5.52022	-11.9565	-11.3065	-22.0067	-14.2118	-13.8688	-4.61008	3.6536	-3.562	3.89831	-0.941486	-32.6693	-14.7979	12.2907	-10.4017	-22.1779	-12.3225	-8.11601	-0.464954
0.302	6.07879	-2.89108	0.375652	-5.98918	-6.49046	8.62793	-14.6351	-4.91779	-9.8826	-9.67179	-22.177	-13.0036	-13.2182	-4.90812	1.96977	-4.27355	4.01368	-1.75631	-33.0576	-14.3125	12.9823	-10.6463	-21.8375	-12.8916	-8.48121	0.0784533
0.303	5.79308	-2.39148	1.18941	-5.81882	-6.50467	7.7523	-14.0759	-3.93016	-8.27686	-9.25091	-20.9901	-13.4168	-12.2159	-6.64463	1.33547	-5.44731	4.50975	-2.68804	-32.7664	-13.6952	13.112	-10.1543	-20.4487	-12.3302	-7.91616	-0.776483
0.304	4.75354	-2.19404	1.36346	-6.40902	-6.67641	6.8244	-12.3979	-2.72855	-6.57447	-9.22915	-20.0268	-14.1605	-13.0862	-5.63535	0.465446	-3.68243	4.27196	-2.32458	-32.0272	-12.4708	13.3242	-11.7762	-19.0837	-11.2589	-7.15128	-0.604147
0.305	4.36542	-1.97404	1.87146	-6.02041	-6.26306	6.58196	-10.5513	-2.47298	-6.86584	-6.91617	-19.2009	-14.1664	-12.4022	-4.59824	0.0233346	-3.31357	4.82478	-3.02731	-31.593	-12.5453	13.9904	-11.4477	-18.2652	-11.141	-6.64012	-1.59394
0.306	5.53445	-1.21914	1.32541	-4.36654	-5.55421	7.31761	-7.76182	-0.853123	-9.45146	-5.08342	-18.8163	-14.789	-11.6814	-3.88094	-0.323987	-3.37574	4.64224	-2.90531	-31.2426	-12.4882	14.49	-10.071	-17.6395	-13.2746	-6.09554	-1.53383
0.307	6.396	-1.81526	0.495677	-3.8665	-4.01838	7.8316	-6.70878	0.138508	-9.38206	-4.12333	-20.106	-15.0495	-12.895	-2.40356	-0.0553922	-2.51366	3.83361	-2.12238	-30.5834	-13.2307	14.1165	-10.177	-17.6936	-12.6416	-5.68828	-2.57023
0.308	4.9158	-2.79492	0.534771	-3.95014	-3.42908	7.69094	-4.15311	-0.847843	-10.243	-4.32725	-19.4276	-15.2551	-13.4768	-3.33712	1.64453	-1.34999	3.95944	-0.549519	-29.7587	-13.0425	13.9491	-10.3502	-16.8722	-10.9731	-4.85748	-3.27222
0.309	4.45855	-3.24111	0.947231	-3.0197	-2.97445	6.67037	-3.42743	-0.258533	-10.3278	-3.42751	-18.0574	-15.0548	-13.043	-2.96246	1.40743	-0.510177	4.10157	-0.550155	-30.3928	-13.1008	13.5831	-10.4451	-15.666	-11.6615	-4.8714	-3.14658
0.31	5.9931	-2.80802	0.614561	-3.48403	-3.2414	6.62041	-2.77166	-1.51884	-9.37689	-3.37377	-16.5926	-14.8714	-11.3712	-2.64043	2.40977	-1.04583	4.66955	-1.22886	-30.318	-12.8063	13.1878	-10.0505	-16.6448	-11.7382	-5.54754	-5.24849
0.311	6.5843	-1.74934	0.764764	-4.04214	-3.61095	5.82436	-2.35877	-0.799713	-9.12497	-6.39315	-15.0507	-14.0562	-10.148	-4.1214	2.96163	-0.293171	4.79191	-1.17354	-30.4683	-11.6352	12.5799	-10.994	-17.9924	-10.992	-6.10425	-5.30127
0.312	6.54495	-1.79609	1.39286	-4.83387	-3.06625	5.06687	-2.99713	1.81976	-8.10687	-7.06561	-16.564	-13.4804	-10.6925	-4.56159	0.547467	-0.311443	4.22079	-3.17762	-30.1466	-11.8064	11.6132	-10.3779	-19.8328	-10.7986	-6.79741	-5.49291
0.313	7.46447	-2.10869	1.69052	-5.0969	-3.42279	5.6134	-0.0816957	-0.794581	-8.44138	-7.89226	-19.0789	-13.394	-12.4643	-4.55252	0.0884805	0.428817	3.39412	-3.14912	-29.3383	-11.892	11.198	-9.46935	-21.5129	-10.5735	-6.17617	-6.12443
0.314	6.52003	-1.97905	2.37381	-4.311	-3.2445	5.34699	-1.37461	-2.26761	-8.36794	-6.86308	-19.4034	-12.3905	-14.5641	-4.8695	0.28241	1.22533	2.78702	-2.62576	-29.2942	-11.424	10.7772	-9.07942	-22.4929	-8.94464	-6.00732	-6.3393
0.315	4.68644	-3.30817	3.12263	-3.73793	-3.03114	4.61555	-2.36701	-1.2038	-7.19633	-6.72449	-20.8418	-12.265	-15.9127	-4.73646	-0.566926	0.332457	2.94456	-3.03029	-29.2271	-11.4754	10.7978	-7.78313	-22.864	-8.63706	-6.3313	-6.34666
0.316	4.72905	-3.98197	3.7184	-2.85704	-3.15006	4.06957	-1.96618	-1.37966	-5.86343	-5.86363	-22.8442	-12.8654	-15.2912	-4.82428	-0.931504	0.62657	4.34054	-3.07313	-29.1501	-12.8634	11.4512	-6.80664	-21.8279	-8.66519	-6.58119	-6.25564
0.317	5.29101	-3.62658	4.55624	-2.17945	-3.45388	4.25061	-2.48075	-0.87358	-4.21234	-3.83463	-21.9262	-14.7097	-16.0174	-4.87296	-0.99068	-0.26526	4.85835	-2.95271	-29.1773	-11.6699	12.3728	-7.14214	-21.6823	-9.69414	-7.22168	-6.8523
0.318	4.60251	-3.15886	5.21444	-1.23367	-3.98623	4.59138	0.0876239	0.363264	-4.21433	-5.3933	-22.6238	-16.3971	-15.0996	-4.4438	-0.471687	0.535005	5.55874	-3.21117	-28.0408	-11.1494	13.4071	-6.15142	-21.5783	-10.3854	-7.32575	-5.28953
0.319	5.36408	-3.00141	5.07692	-1.52904	-4.84319	5.40819	0.198597	-1.65688	-3.96819	-5.50226	-21.7056	-16.897	-12.8956	-2.64408	0.0321481	1.44396	5.65168	-2.43089	-26.7127	-13.3226	13.9761	-5.18582	-20.6729	-8.10383	-7.03226	-4.38057
0.32	8.90865	-3.2418	5.17627	-1.53778	-4.46882	5.87998	2.09481	-2.06464	-3.91213	-5.6836	-20.4991	-17.6173	-13.1435	-3.01683	1.13562	1.66009	5.77316	-1.42673	-27.3703	-12.4245	14.626	-6.91123	-20.6322	-8.16741	-7.01649	-5.23747
0.321	8.96889	-3.11759	3.79367	-1.25926	-3.75352	5.68711	4.46955	-4.06788	-2.90184	-5.14506	-20.3472	-17.2465	-11.5528	-3.28072	1.3495	4.0283	6.13289	-1.54826	-27.2916	-10.9061	14.095	-6.76026	-19.9897	-7.08881	-7.31034	-5.35288
0.322	7.8183	-3.07848	4.09202	-1.4906	-4.37003	5.41845	4.13983	-5.59598	-2.68597	-4.58608	-18.4268	-16.9819	-11.5696	-0.926714	-0.332254	4.0474	6.10126	-0.897098	-25.7325	-10.4719	12.7367	-7.40128	-19.3043	-5.26099	-7.43595	-6.56182
0.323	6.85842	-3.73345	3.93829	-0.924492	-4.13937	6.34613	5.71091	-4.12403	-3.26516	-4.25861	-16.6316	-15.637	-14.342	-1.197	0.566902	4.29621	6.34344	-0.517078	-25.8246	-9.37952	12.4031	-8.47258	-18.4781	-5.09932	-7.66185	-7.28036
0.324	5.76913	-3.12633	1.88406	-1.78643	-2.61884	5.32922	6.92678	-4.56174	-3.05582	-4.5876	-16.4655	-14.0189	-15.4191	1.28581	0.645815	6.07132	5.13233	0.580824	-25.2246	-9.83073	11.4812	-9.56308	-18.3686	-4.6485	-8.07637	-7.65451
0.325	5.84211	-3.98809	2.33187	-3.68933	-1.86038	3.9589	7.65821	-2.91587	-3.13128	-4.93473	-16.9803	-15.6622	-14.4362	1.16622	-0.399689	5.02346	3.87406	0.931858	-24.2711	-9.26489	10.1614	-10.6474	-18.7692	-5.05423	-8.00261	-8.40189
0.326	3.6343	-4.14199	1.31358	-4.30738	-2.67676	4.17781	7.47694	-2.44402	-0.720802	-3.30762	-15.7951	-17.2027	-13.6323	-4.92051	0.340438	4.92968	3.76857	0.811822	-24.2031	-8.79259	9.20056	-8.86058	-16.8799	-5.29785	-6.99371	-8.17647
0.327	3.02863	-2.69484	1.88019	-3.69523	-2.92655	3.44771	6.24861	-4.68906	-1.99348	-4.4561	-15.2106	-17.9114	-13.9978	-4.08082	0.806507	5.92702	2.90833	0.157288	-23.233	-9.60962	8.16694	-8.16907	-15.8707	-5.39496	-7.3775	-8.20154
0.328	3.78371	-2.6156	2.34081	-3.06633	-3.27323	3.33813	6.34853	-2.5026	-3.25443	-5.74058	-16.2666	-17.8951	-12.645	-5.89109	1.39058	5.3519	2.74662	-1.32063	-22.9792	-8.67907	7.11827	-8.45631	-14.1147	-6.38588	-8.30811	-7.73606
0.329	5.37639	-2.74139	2.46257	-2.88828	-2.99327	3.89612	6.29303	-1.21559	-1.40728	-5.46549	-16.0594	-17.9181	-12.3773	-7.23471	0.985838	4.43715	2.05463	-1.62456	-22.0535	-8.68571	6.40938	-8.63326	-12.4182	-9.54937	-9.0429	-8.18939
0.33	8.17882	-2.41581	3.81317	-2.45413	-2.07336	3.73319	5.84007	-1.92963	-1.01198	-7.32822	-14.8496	-18.2822	-14.4323	-5.96023	1.22459	4.22662	1.46068	-2.03183	-20.5717	-9.45575	6.22408	-8.24518	-12.8451	-10.7572	-10.9597	-7.98926
0.331	7.20152	-2.42854	3.1784	-2.55598	-2.34197	2.89841	6.59224	-0.829768	-1.89528	-8.83565	-14.2798	-18.1157	-13.0189	-8.17224	1.37123	4.65327	2.18223	-2.60981	-20.083	-9.39985	6.72589	-8.29907	-13.0124	-9.80455	-10.9518	-7.66791
0.332	5.56395	-1.84917	2.2174	-1.9343	-3.23593	4.44994	6.72727	-0.632929	-2.59469	-9.74581	-14.2617	-17.3773	-13.0383	-7.49111	0.590881	3.7408	1.35067	-1.43937	-20.1145	-7.34784	7.09911	-10.2799	-15.5142	-10.8091	-10.8285	-7.95529
0.333	6.1638	-1.41365	2.7598	-1.80495	-3.43175	5.73015	7.94054	-0.790777	-1.81281	-9.33844	-14.7397	-17.1575	-14.0162	-6.47757	-1.47767	3.48114	2.23468	0.167562	-20.3102	-7.50409	6.8756	-11.1233	-17.5438	-11.7187	-11.5901	-7.17113
0.334	4.04778	-1.46404	2.25961	-2.46449	-3.35272	6.31674	8.24769	-1.57149	-1.99407	-8.32278	-16.6964	-17.2794	-15.5681	-7.0812	-2.14548	3.99816	3.42506	-1.28159	-20.0277	-9.1698	7.73285	-10.7225	-18.0782	-11.593	-12.2091	-7.60817
0.335	2.07604	-1.92833	1.41348	-1.90784	-3.93294	8.33002	9.08505	-3.22636	-2.71803	-8.59544	-17.264	-18.2909	-15.8561	-6.23427	-0.0257507	4.9538	3.44328	-0.430917	-19.7328	-10.1006	8.06309	-10.3591	-17.6522	-11.8637	-12.4585	-7.91122
0.336	1.44522	-1.95624	1.26967	-2.21053	-3.91005	8.71007	10.8357	-2.85085	-1.58329	-7.17111	-15.9964	-18.7755	-16.2304	-5.17552	0.520718	5.45605	3.12649	1.35184	-18.9489	-11.1858	8.18064	-10.0601	-16.9398	-11.2087	-12.2556	-9.10462
0.337	1.46272	-1.79672	0.126604	-1.85568	-4.41395	9.34679	9.82976	-2.7534	-0.793175	-6.39399	-16.0008	-17.77	-16.0548	-4.9085	-0.00440732	7.43238	3.32198	0.0690092	-17.4725	-8.56822	7.66702	-9.37335	-16.08	-10.4178	-12.771	-8.58621
0.338	2.90946	-1.7334	-0.874979	-1.37489	-4.14021	9.34684	10.7514	-4.47971	0.663884	-6.20669	-15.689	-17.0481	-13.8245	-3.85884	-0.513045	8.77648	3.74409	-0.587425	-15.5257	-7.48701	6.35756	-9.04363	-13.0625	-9.80661	-12.6594	-7.51794
0.339	2.1213	-1.8348	-0.310707	-1.5527	-3.6076	7.56193	13.6715	-3.94523	1.71659	-4.55689	-14.6995	-14.8088	-14.9396	-3.44493	0.706426	8.08396	3.73037	0.45184	-14.2644	-8.36365	5.83894	-9.14989	-11.9064	-11.4294	-12.7638	-7.88738
0.34	2.82454	-1.62422	-1.3336	-0.858395	-3.40549	5.42002	13.9515	-4.26738	1.05268	-3.35922	-14.1085	-13.7327	-13.9877	-2.22515	1.09897	8.67998	4.18633	1.17313	-14.4725	-7.76087	5.42919	-9.8541	-12.2482	-12.3479	-13.4896	-7.50355
0.341	4.82245	-1.43197	-1.59167	-0.688421	-1.83599	4.89062	13.0604	-6.30511	0.131441	-3.70595	-13.0683	-13.887	-13.3118	-0.910172	0.52403	7.26846	4.37401	2.14301	-13.8762	-7.6874	4.55554	-10.3321	-12.5837	-10.1343	-13.8628	-8.18877
0.342	4.60514	-1.46945	-0.901895	-0.780563	-0.153235	6.75055	13.0724	-6.28866	-0.809366	-4.85097	-14.2939	-13.6341	-12.6657	-0.860192	1.97836	6.33111	5.76325	2.94024	-13.532	-8.35244	3.70608	-10.5387	-12.853	-9.90583	-13.4305	-8.35031
0.343	3.99977	-1.24745	-1.38398	-2.14768	-0.858946	5.84789	13.1574	-5.3056	-2.30864	-4.8823	-13.8532	-14.8016	-12.1258	-0.644615	0.794204	6.19513	5.70248	3.36755	-13.4792	-8.95482	2.25434	-10.2431	-12.6869	-11.029	-14.0428	-7.48185
0.344	3.35223	-1.20113	-0.195954	-3.27954	-1.43963	5.4066	14.0547	-3.29285	-4.10842	-4.78905	-16.4508	-14.832	-12.0035	-1.99069	-0.707244	6.64833	4.43407	4.39602	-12.9687	-8.56852	0.978337	-9.85528	-13.1861	-11.1232	-15.7607	-6.8628
0.345	2.96812	-0.718246	-1.31776	-3.53575	-2.12978	4.87468	13.4892	-4.3379	-3.7144	-5.40341	-18.0616	-14.6356	-12.4892	-3.2222	0.644689	8.06054	3.48279	4.3071	-13.2998	-8.52414	0.345175	-10.049	-13.3244	-14.0267	-17.1	-6.37291
0.346	3.19384	-0.556826	-2.356	-4.27381	-4.27929	3.74032	12.9356	-5.62934	-2.33662	-5.60537	-17.1808	-15.5746	-14.5696	-4.04281	0.290981	7.61583	1.56478	3.44095	-13.3706	-7.76666	-0.840472	-11.329	-14.2624	-15.0858	-16.4405	-6.59199
0.347	3.08837	-1.95623	-2.37559	-3.17295	-4.06666	3.70672	13.4813	-4.61388	-3.71898	-4.46887	-17.5801	-15.2068	-16.4012	-4.26284	-0.753344	8.02542	1.59372	3.87165	-13.115	-7.90661	-1.24758	-12.2441	-14.4567	-15.4616	-16.3926	-7.90278
0.348	0.954808	-2.91285	-3.41506	-2.18351	-3.18522	4.06817	13.6341	-4.19145	-4.9885	-4.23714	-16.7996	-14.2905	-16.3533	-2.8185	-0.958618	10.3092	1.89748	2.82075	-12.558	-7.8356	-0.980606	-12.5904	-14.5966	-16.827	-16.8848	-8.26077
0.349	2.66194	-2.58593	-2.07851	-0.90558	-3.35629	4.96661	14.4435	-4.87764	-4.92995	-5.1296	-16.0354	-14.7462	-16.3044	-3.37913	-1.70922	11.8012	1.65136	2.5676	-12.5702	-5.24341	-0.237495	-13.6622	-15.9821	-15.1526	-16.0676	-8.94398
0.35	3.01143	-3.1687	-1.32368	-0.459399	-3.43362	6.06027	15.0749	-6.94802	-4.31931	-5.73068	-17.085	-14.9769	-16.6877	-4.35888	-2.21727	10.1561	1.73784	3.67398	-12.22	-2.73333	0.393586	-14.1673	-17.1707	-12.9783	-17.519	-8.43979
0.351	2.23315	-3.38488	-2.06658	0.268913	-3.20194	6.68668	14.5961	-8.27904	-1.35524	-6.56622	-16.4945	-14.5735	-15.1022	-5.56016	-1.45814	10.6382	2.18405	3.9002	-11.6698	-2.64897	0.404869	-15.3171	-17.8411	-12.0262	-17.9362	-6.796
0.352	5.10913	-2.93064	-1.81858	-0.0567802	-4.03963	5.92827	13.9747	-7.08561	-0.459784	-6.19533	-14.473	-13.9203	-13.9005	-5.15996	-0.795493	11.773	2.55551	3.85469	-11.0445	-2.35986	-0.393275	-14.2296	-18.3244	-13.2026	-17.8642	-6.66852
0.353	4.46142	-2.54341	-1.07864	-1.16299	-3.64323	6.09495	13.7003	-4.55339	-1.77936	-5.77299	-15.0363	-13.5007	-13.5384	-4.34206	-0.138562	11.8499	1.12187	3.68044	-9.69385	-2.64253	0.253019	-13.3373	-18.1238	-12.8206	-17.9061	-6.28012
0.354	2.53738	-2.39646	-1.92127	0.588596	-2.6513	5.07343	13.3517	-3.9962	-2.14007	-6.3143	-15.7859	-13.1938	-13.2618	-4.90209	1.27585	13.1263	-0.0407336	3.96477	-9.16638	-2.9685	0.665427	-14.79	-18.174	-12.2878	-16.5712	-6.89763
0.355	0.341852	-2.2979	-3.15873	1.40346	-1.74219	4.9555	13.9703	-4.20009	-2.01326	-5.3603	-14.4889	-12.4684	-12.1837	-3.24847	0.61262	13.651	0.20189	4.22577	-8.76786	-0.771977	0.749218	-13.8527	-17.1974	-11.3549	-16.4392	-7.11748
0.356	1.29344	-1.35878	-2.64131	2.19639	-1.06487	4.78054	14.0626	-4.12852	-2.64096	-4.35377	-13.4662	-11.5348	-10.6718	-2.42171	-1.26769	13.9914	0.385982	3.83902	-6.53483	-2.43893	0.696494	-14.148	-14.9457	-9.28858	-16.5832	-6.69136
0.357	4.49784	-0.11288	-1.83154	2.3213	-0.995765	3.12364	11.6729	-3.86698	-2.71584	-4.34492	-14.3257	-12.0516	-9.76131	-0.839263	-0.54074	13.9689	1.23801	4.14486	-5.74068	-4.02226	-1.40631	-14.5308	-15.6186	-10.2558	-16.7428	-7.35139
0.358	4.72236	0.600272	-0.655754	1.91325	0.0385758	3.3993	10.1826	-4.49436	-3.1081	-4.62004	-13.7991	-12.5472	-10.098	-0.153327	0.480998	13.484	0.693532	4.30342	-5.86622	-2.3962	-2.90902	-14.7725	-16.9758	-9.73435	-17.5124	-7.91593
0.359	3.74221	0.953713	-0.538188	1.03148	-0.154077	3.32027	11.3047	-5.35308	-3.08068	-3.90342	-12.2043	-12.2096	-9.43268	-1.28042	-0.0739928	12.9458	1.52112	4.28246	-6.61804	-4.23324	-3.20845	-15.3058	-16.7351	-8.45251	-17.2113	-7.48893
0.36	2.49691	1.6368	0.00666881	-1.02254	-0.501923	3.49454	11.0617	-6.04515	-2.81512	-5.46361	-10.1154	-11.8499	-9.67304	-2.5755	-0.169098	13.4461	1.78054	3.02708	-7.43993	-5.64364	-3.129	-13.9534	-16.6968	-9.57286	-16.277	-6.86873
0.361	1.89058	1.83499	-0.47735	-2.58902	-1.07744	4.36242	10.1196	-7.17963	-4.22302	-5.7202	-11.9767	-11.4191	-11.1922	-3.23916	0.585682	15.8998	-0.756458	2.92631	-7.36877	-4.32677	-2.63811	-12.8906	-15.4307	-9.63168	-15.8312	-7.1012
0.362	-0.93677	1.53643	-1.84193	-2.94927	-1.12134	4.84215	9.89152	-5.66363	-3.19184	-4.72123	-12.9904	-11.4753	-10.8042	-4.09953	-0.310912	15.9262	-2.08699	2.89033	-8.21368	-3.8624	-2.88098	-12.9552	-13.7366	-10.7131	-16.5844	-7.93567
0.363	-2.329	1.25877	-1.7966	-2.45331	-0.484239	5.69866	8.50882	-5.10779	-2.30199	-5.79836	-13.5644	-11.0045	-10.8634	-4.63288	-0.107926	15.4696	-1.49373	2.52556	-8.67696	-5.96535	-3.07886	-13.0474	-13.1046	-10.4982	-17.6784	-7.05726
0.364	-0.958345	0.0687458	-3.05418	-2.28755	-1.1185	4.95215	8.40486	-4.89217	-1.8138	-6.24424	-14.335	-11.4944	-10.4171	-5.25199	1.44523	17.3282	-1.90683	3.12691	-8.52088	-6.67729	-2.3584	-13.4428	-11.9272	-8.44016	-17.6739	-6.79562
0.365	-1.01465	-0.460598	-3.09205	-1.39099	-2.676	5.49568	8.14575	-3.48978	-0.382611	-6.08169	-13.6369	-12.164	-11.0387	-7.00087	1.14396	16.3728	-2.46054	2.15808	-7.98083	-5.20021	-2.20438	-14.3206	-11.0721	-7.38483	-17.418	-6.68392
0.366	-0.414848	-0.725334	-3.12154	-0.627326	-4.3316	4.75774	5.05697	-4.64886	-2.52131	-6.16228	-14.9018	-10.8383	-11.4642	-6.6982	1.62192	16.7086	-2.42508	2.47794	-7.39772	-6.30566	-3.17277	-13.6327	-11.6726	-5.55149	-18.0703	-5.00366
0.367	0.44082	-1.87618	-1.42553	-0.668221	-4.43405	2.72121	6.07927	-4.85505	-4.36551	-6.20823	-15.91	-9.4576	-11.4598	-6.64129	0.300347	16.5347	-3.47095	2.8046	-7.92832	-5.67049	-3.05849	-14.2119	-13.7695	-5.50385	-18.7119	-4.70784
0.368	-0.540885	-2.10511	0.206386	-0.986396	-3.4809	3.80634	8.01119	-4.93841	-3.63835	-6.77471	-14.1344	-9.89581	-11.4282	-6.95438	0.0710055	15.287	-3.98243	3.00858	-7.41647	-4.40005	-3.52594	-14.4972	-15.3392	-5.64675	-18.3866	-3.9606
0.369	1.17413	-2.11014	0.7567	-0.678763	-3.32128	5.03083	8.00297	-5.14065	-4.60857	-5.73776	-12.0246	-10.8462	-11.03	-5.89931	1.18892	14.7675	-4.24048	2.54779	-6.01468	-3.65431	-4.74306	-14.9865	-16.7409	-5.12743	-18.4896	-3.0833
0.37	2.33288	-1.79879	1.08232	-1.31791	-2.93341	6.84463	6.98229	-3.97789	-5.78028	-5.93435	-12.2929	-11.16	-11.1075	-6.49865	0.680344	13.4723	-3.7988	1.78937	-5.85692	-2.25933	-4.99988	-15.7228	-17.0082	-5.1598	-18.2279	-3.23679
0.371	0.655587	-1.0446	0.994532	-0.465108	-2.26665	8.10793	6.33755	-3.78611	-5.44224	-6.11761	-12.3971	-10.3659	-10.7762	-5.85701	1.62357	14.199	-2.6087	0.0507277	-6.47252	-4.56595	-5.94528	-14.5926	-15.6601	-3.93236	-17.6137	-1.30489
0.372	0.639145	-0.574322	0.895459	1.44889	-0.80602	7.56557	6.99696	-2.09126	-5.8561	-4.30357	-10.8059	-8.48454	-10.1929	-5.14417	2.80622	13.0716	-2.68803	0.893859	-6.05072	-5.0612	-6.40887	-14.8035	-16.6668	-3.10949	-16.6521	0.0384765
0.373	1.34829	0.20005	-0.643099	1.80449	0.0970463	6.35654	5.88856	-1.79954	-5.81645	-6.10531	-11.0885	-8.69285	-9.709	-5.88854	1.19507	13.4122	-2.76833	0.808748	-5.66447	-4.13998	-6.3237	-15.2482	-15.8537	-3.22049	-15.5915	-1.10949
0.374	2.18083	0.588475	-1.24835	2.10363	0.818456	6.50175	5.34059	-2.2053	-4.87028	-7.08421	-11.6629	-10.1237	-8.84514	-4.57106	0.43987	15.6637	-2.52	-0.452552	-5.49212	-3.57727	-6.91717	-13.9656	-15.5813	-2.45144	-15.4022	-0.862596
0.375	0.188689	-0.314297	-0.991315	1.64475	2.4586	6.30623	5.20043	-0.173388	-4.54511	-5.45953	-10.8114	-10.4757	-8.37353	-2.96624	0.196656	14.7976	-2.41751	1.80202	-5.16346	-1.97371	-7.74603	-13.8618	-15.2722	-2.88056	-14.2355	-0.711062
0.376	-0.58422	-0.15383	-1.27647	0.549937	2.88263	4.11697	3.302	-0.621463	-5.09802	-4.03186	-12.2831	-11.5442	-8.15859	-3.68538	-0.136403	15.2736	-1.61908	2.88032	-6.11336	-3.74675	-8.06006	-13.8494	-13.7046	-3.62674	-13.104	0.505803
0.377	1.28381	-0.281525	-0.889859	-0.164766	2.21261	2.81191	2.84268	-1.57894	-6.12741	-4.1482	-13.232	-11.8442	-8.08687	-4.76463	0.630238	15.0755	-1.32321	2.67881	-6.79388	-3.77361	-7.42982	-13.3576	-12.2056	-3.4853	-12.491	1.30288
0.378	1.91108	-0.134822	0.889535	-1.01772	1.07379	3.67255	3.50366	-1.97012	-6.61523	-6.10748	-13.9328	-11.8242	-10.3193	-3.71159	-0.945463	14.413	-1.24755	2.12589	-7.60916	-3.86808	-7.99739	-13.7506	-10.8145	-3.83855	-12.194	0.628244
0.379	0.0918898	0.478436	1.15523	-2.54325	-0.514769	6.06382	3.28533	-1.71251	-7.39808	-7.59337	-15.1118	-11.7062	-10.7906	-4.70293	-2.15549	14.627	-2.17521	1.2133	-7.67991	-4.96722	-7.96129	-12.8824	-11.3831	-5.62584	-12.6232	1.47077
0.38	-1.34949	1.0367	1.91213	-3.26394	-0.967435	5.91979	2.74361	-1.95312	-7.6179	-9.17867	-13.9247	-11.8134	-9.34733	-5.69119	-1.14236	12.757	-2.47845	0.981341	-7.74792	-4.68991	-8.59709	-11.67	-11.6959	-7.48648	-11.5576	2.53176
0.381	-1.56997	1.04106	3.25873	-3.54405	-0.920862	5.58307	1.90672	-2.33291	-7.60116	-10.1986	-15.7205	-11.8964	-9.50657	-4.17464	-1.82529	10.6706	-2.94851	0.808537	-7.85547	-4.61105	-9.41238	-11.744	-11.5766	-7.7344	-11.1271	2.84448
0.382	-2.2237	-0.0799374	3.88811	-2.8884	-1.92727	6.14294	1.93257	-0.764503	-8.43113	-10.8795	-18.54	-11.4612	-10.4292	-5.07608	-2.53525	10.1408	-4.13428	0.14926	-7.32936	-4.52306	-7.96396	-11.6082	-12.1159	-8.2133	-11.2682	2.68184
0.383	-0.793082	-0.808703	4.12894	-1.58739	-1.5713	5.68952	0.208874	-2.17151	-8.93382	-10.9507	-16.4441	-11.4591	-9.46108	-5.96718	-3.16099	9.78362	-4.29057	-0.714305	-7.69647	-4.71304	-7.50284	-12.4229	-11.7622	-8.52119	-10.0676	3.0733
0.384	-0.340581	-1.14339	4.42917	-1.79277	-0.641654	5.72722	0.0393481	-1.96344	-8.51798	-11.2121	-15.6137	-11.27	-8.90056	-6.14186	-2.94277	10.949	-4.99959	-0.685916	-7.65532	-4.79051	-6.67414	-12.5349	-12.0354	-8.88816	-9.66988	3.24775
0.385	-0.464446	-1.20962	4.37069	-2.16358	0.477039	4.31554	1.16733	-0.366476	-9.06481	-10.9204	-14.9994	-11.6356	-8.60692	-7.13697	-2.00007	11.1088	-5.02431	-1.43162	-7.19546	-4.91516	-5.41455	-11.3926	-11.7483	-9.1657	-9.31883	3.76664
0.386	-0.510012	-1.24363	3.99391	-2.81804	1.05103	4.34691	-1.08037	-0.657076	-9.10857	-9.2606	-15.8436	-9.81713	-7.69849	-6.1743	-2.12013	11.0862	-4.47156	-3.06353	-6.80383	-4.03302	-4.46917	-11.6284	-10.87	-9.10309	-8.71682	4.04507
0.387	-0.636932	-1.27536	4.81488	-4.48868	1.12634	5.20844	-0.798569	-0.338536	-9.16286	-9.29486	-17.433	-8.10315	-7.48365	-6.34433	-1.89399	10.4559	-4.30941	-3.29801	-6.05886	-4.26139	-4.21311	-11.8903	-10.4745	-9.99253	-8.48008	4.66183
0.388	-1.58262	-1.72751	4.82927	-5.18603	2.69146	5.11326	-0.118102	-0.441166	-10.0033	-10.5373	-15.9507	-7.56268	-7.19543	-5.50453	-1.36843	9.53026	-4.16578	-3.37344	-5.21453	-4.57247	-4.4377	-12.6548	-10.2873	-8.44353	-8.4923	5.38658
0.389	-1.30038	-3.09441	5.40464	-4.11108	3.33844	5.40211	-0.546519	0.325132	-11.6343	-9.7134	-16.6453	-6.51799	-7.61868	-3.95182	-1.3606	10.67	-4.01811	-3.89137	-4.65264	-4.86534	-5.19339	-12.1421	-9.51319	-8.1448	-8.01408	6.36006
0.39	-0.2556	-3.05732	5.1435	-3.69902	2.90177	5.08259	-1.11762	-1.43756	-13.417	-9.80301	-16.4326	-6.80948	-8.33973	-3.88313	-0.678662	10.6999	-4.47708	-3.43545	-4.34346	-5.44863	-6.2767	-11.1213	-9.05513	-8.11076	-7.94248	7.2661
0.391	0.300535	-2.7175	4.32794	-3.66054	1.8214	5.05879	-2.19368	-4.22531	-12.8252	-10.6744	-13.7861	-7.51989	-7.83264	-3.04985	-1.84165	10.1292	-4.05943	-2.13534	-4.12733	-4.40556	-6.7668	-11.6172	-9.92482	-7.46271	-8.814	7.81649
0.392	0.315928	-2.72705	5.18226	-2.28396	1.66114	5.37212	-2.71176	-3.62976	-13.6528	-10.2623	-12.781	-7.42224	-6.84431	-2.18301	-3.18753	8.16295	-3.20161	-2.26007	-4.74506	-5.3317	-7.73116	-11.5162	-10.0911	-8.56399	-8.39811	8.56236
0.393	-1.15843	-2.07469	4.84618	-2.34437	3.19171	5.76352	-2.32464	-2.8181	-13.7609	-9.77782	-11.9406	-7.7242	-7.5596	-3.28727	-2.52469	6.53654	-3.61542	-1.98299	-5.41549	-6.30284	-8.31175	-10.6831	-10.4757	-8.8474	-7.52941	7.25211
0.394	-0.765951	-2.04917	3.31972	-2.89688	3.81148	5.69534	-2.64689	-3.16869	-12.4752	-10.7992	-11.8792	-8.97591	-7.51252	-4.48216	-3.61757	6.18569	-5.18704	-1.43714	-6.78061	-4.97246	-7.71878	-9.99829	-11.5463	-10.5034	-7.60533	6.68469
0.395	0.204831	-1.57539	1.62536	-4.02261	3.14455	5.01618	-3.67267	-6.12416	-12.6008	-11.7234	-12.9711	-10.7197	-5.93567	-3.83784	-4.34442	5.61728	-6.3867	-2.77847	-8.64854	-3.35747	-7.43173	-9.17833	-11.5942	-11.4518	-8.6915	7.04461
0.396	-0.334138	-0.41349	-0.64889	-5.35014	2.95193	5.3855	-3.86509	-5.29855	-11.8812	-13.6298	-12.1971	-11.9679	-5.48262	-4.44095	-5.48143	4.14466	-6.48265	-2.78997	-8.15526	-1.9686	-7.61273	-8.84941	-12.3164	-10.1125	-8.79399	7.27338
0.397	-0.500212	-0.150115	-1.85205	-5.35763	2.62266	4.22989	-4.79612	-3.49223	-12.477	-14.3285	-11.9506	-12.2668	-5.88908	-5.54105	-5.40631	3.11673	-5.66495	-2.51359	-7.80371	-2.0891	-8.04641	-8.84826	-10.5003	-10.5728	-8.0827	7.09909
0.398	0.146504	-0.309897	-2.30341	-6.14532	1.52998	2.586	-6.41563	-4.96934	-12.8454	-13.8777	-12.6607	-12.3402	-7.3705	-6.05169	-3.89306	3.15432	-5.99653	-2.73624	-8.56059	-3.06625	-8.37563	-9.15752	-9.40595	-10.9013	-7.48881	7.86997
0.399	0.490437	-0.41498	-1.41566	-6.07258	1.05125	2.69634	-6.28477	-6.60801	-12.2382	-14.9274	-13.4335	-13.0946	-7.98043	-4.60119	-3.85098	2.51747	-6.50587	-3.14734	-8.40464	-2.46814	-8.17248	-9.40526	-11.4097	-11.5473	-6.21823	7.5516
0.4	0.0371039	-0.262311	-0.817396	-5.88732	0.281366	2.34369	-5.12822	-5.99756	-12.7393	-13.6921	-15.077	-12.8077	-8.4292	-4.27094	-3.95554	2.02954	-6.29595	-4.31492	-8.406	-1.06391	-8.25035	-8.88245	-12.284	-11.4116	-6.71156	6.81122
0.401	0.812443	0.452575	0.231673	-7.13546	-1.56403	0.663136	-5.91334	-4.74506	-13.1125	-13.6445	-14.713	-10.7575	-9.11076	-6.09444	-3.85531	1.81901	-6.91025	-4.12028	-8.7063	-0.505864	-8.71144	-8.9092	-12.8562	-11.0494	-5.67788	8.01593
0.402	0.822781	0.281802	1.37378	-8.08712	-2.89081	0.222366	-7.09629	-2.8776	-12.8804	-14.0979	-13.4234	-10.3641	-8.44789	-5.56214	-3.63338	0.904554	-7.05682	-4.3591	-7.86264	0.496266	-8.00745	-9.18648	-12.6658	-11.6419	-4.62902	7.18748
0.403	1.09305	-0.724096	2.37691	-8.73238	-2.90294	0.486433	-7.26015	-1.94084	-10.6644	-13.1349	-11.2575	-12.3664	-7.62218	-4.74244	-3.29851	0.104183	-7.09107	-4.61518	-6.72118	1.48731	-7.03958	-8.86463	-13.2022	-12.2396	-3.74051	7.66093
0.404	2.82157	-1.02909	3.9081	-8.83643	-2.22933	0.70582	-7.04424	-1.87009	-7.29978	-14.3496	-9.50146	-12.6106	-7.07553	-5.08641	-3.41244	0.322394	-6.18054	-2.97887	-6.53019	-0.637856	-6.85841	-8.33646	-12.5533	-12.4977	-1.71623	9.12721
0.405	3.16518	-1.4473	2.81557	-8.66413	-1.29781	1.17624	-8.81711	-0.29268	-5.99477	-13.8961	-9.5603	-11.9811	-6.20859	-5.36778	-3.08976	1.51636	-4.93008	-2.57803	-6.49488	-0.771584	-6.17525	-8.40544	-11.7215	-12.2778	-1.1568	8.18851
0.406	4.00825	-1.66795	2.80957	-8.20763	-0.45371	0.439581	-9.13558	0.420231	-6.64532	-12.3288	-9.41491	-11.683	-5.86303	-5.45732	-3.0861	1.79607	-4.8109	-2.94702	-5.98812	-0.2098	-6.68828	-8.75683	-13.1761	-11.8884	0.0897642	7.97647
0.407	5.72162	-2.47015	2.3756	-7.46933	-0.510598	-0.637152	-10.6436	-0.0198112	-7.07358	-10.6915	-9.22686	-11.022	-6.93543	-3.76531	-2.95684	1.24724	-4.58333	-2.91345	-5.87553	-1.69283	-6.659	-9.89946	-13.8173	-11.195	0.418342	7.19114
0.408	7.32288	-3.12133	2.12191	-7.82248	-0.14871	-1.864	-11.3037	-2.30903	-7.26914	-10.6733	-9.18663	-9.93535	-5.98104	-2.57521	-1.41062	1.21878	-3.36821	-3.75144	-6.05653	-3.10077	-6.07098	-10.9915	-14.4212	-9.18083	0.338785	6.06395
0.409	6.77695	-3.04089	3.10961	-6.95336	0.811283	-2.16765	-10.1586	-2.6199	-8.20402	-10.5792	-7.52702	-8.43193	-6.84726	-2.78931	-2.48527	1.4439	-3.97872	-4.74226	-5.84264	-2.32703	-5.40811	-11.4849	-14.8456	-7.77141	0.71205	6.9908
0.41	4.06272	-3.91931	2.96623	-5.52898	0.171618	-1.11026	-11.579	-2.29802	-8.25028	-8.85321	-5.23311	-8.46462	-7.40877	-3.59838	-2.60651	2.2065	-4.26636	-4.64634	-6.67305	-1.95153	-5.55937	-10.387	-14.4916	-13.0359	-0.373268	7.48804
0.411	2.41979	-3.88675	2.95971	-5.92127	-0.448527	0.0341651	-11.1059	-1.96119	-8.18133	-8.6967	-6.03095	-9.69253	-7.17776	-3.37993	-1.95842	1.93461	-3.20904	-4.3168	-8.3487	-2.70271	-5.76855	-8.67275	-13.7292	-17.4957	-0.993132	7.59879
0.412	2.44765	-3.36883	2.66824	-6.15641	-1.32322	0.340496	-11.2144	-2.19268	-8.76576	-10.4513	-5.73085	-10.5893	-7.69402	-3.42564	-3.63674	-0.656305	-3.51571	-5.15271	-8.07249	-2.6874	-5.45579	-8.51303	-12.772	-16.9207	-0.880685	8.70738
0.413	1.97917	-2.52449	3.05321	-6.0624	-0.854752	-0.920304	-12.2642	-4.25618	-7.16048	-11.5492	-7.59154	-10.3841	-5.95135	-5.16385	-3.93818	-0.502452	-3.98193	-5.01254	-8.72391	-2.81878	-5.60874	-7.51806	-13.7321	-16.6273	-1.55169	8.2864
0.414	2.84408	-2.62595	2.87597	-5.78499	-0.765841	-0.359477	-13.2543	-2.51525	-7.32377	-11.5747	-8.00544	-10.0406	-4.32083	-4.17679	-4.00167	-0.521665	-4.14653	-4.93274	-9.01572	-1.49506	-5.93521	-6.6925	-15.2691	-15.5135	-2.44013	8.02164
0.415	2.87433	-2.58324	1.99196	-6.10994	-1.95267	-0.829695	-14.2468	-2.58205	-8.69258	-13.0796	-7.10811	-10.6306	-3.11087	-2.6953	-3.43125	-1.80482	-4.97234	-6.88893	-8.67224	-1.69381	-6.64189	-5.53583	-16.9925	-13.3238	-3.20877	9.30736
0.416	2.0207	-1.22558	2.59485	-6.23482	-1.70775	-0.242716	-15.9152	-3.2982	-8.75564	-14.6093	-10.12	-10.9325	-3.71192	-3.26193	-3.94176	-2.4489	-4.65615	-8.00846	-9.50339	-0.614232	-6.41623	-4.62711	-18.1099	-12.361	-2.84654	9.0091
0.417	2.40936	-1.0359	2.80989	-5.82577	-1.42949	-0.141794	-18.0214	-3.72381	-8.9873	-13.6249	-11.1444	-10.5752	-4.1335	-3.78492	-5.51851	-3.72554	-3.80929	-8.37198	-9.11066	-0.825885	-5.93365	-5.5845	-18.6625	-12.052	-1.57437	8.85064
0.418	2.33277	-0.756958	2.37639	-4.92063	-1.65788	-0.660987	-18.407	-4.04416	-9.05401	-12.6494	-10.9697	-10.4573	-4.0802	-3.58041	-5.06437	-3.009	-4.11356	-8.18576	-8.6505	-1.47363	-5.729	-5.72493	-20.1649	-11.3387	-0.0393685	8.97956
0.419	3.15209	0.055828	1.53096	-4.08324	-2.19165	0.555416	-18.9639	-2.65776	-8.79305	-13.4919	-9.4987	-10.9893	-4.28586	-3.86488	-4.2416	-2.64473	-4.56835	-8.67485	-8.38127	0.0497154	-5.21807	-5.32688	-21.3702	-10.7451	1.33371	8.06693
0.42	3.79931	0.30439	1.35141	-4.76179	-0.978218	1.70179	-19.0922	-3.85626	-9.10693	-13.5077	-8.95162	-10.6064	-3.88466	-4.43487	-4.35988	-3.12703	-5.66084	-9.13874	-7.59483	-0.61945	-5.76613	-5.39159	-21.7551	-9.42857	2.09907	8.32656
0.421	4.64152	-0.192975	0.00182133	-3.64324	-1.13776	3.60746	-20.7718	-3.5342	-7.59658	-13.029	-10.208	-8.21678	-4.62617	-3.05084	-4.3689	-3.13972	-5.53024	-8.58573	-7.18912	-1.6309	-6.56967	-5.38928	-20.4016	-8.16502	3.07435	8.73748
0.422	4.15753	0.944544	0.251848	-2.21311	-1.0306	4.15715	-21.6978	-2.97918	-8.26101	-12.6852	-9.18524	-6.42965	-3.18464	-2.38486	-3.5162	-4.31678	-4.41967	-8.66413	-5.83677	-2.50575	-6.44354	-5.02678	-18.2491	-8.17472	3.80595	8.13973
0.423	4.82339	1.29835	1.42454	-0.997768	1.332	3.51473	-20.2943	-3.82221	-8.77926	-10.8176	-8.08489	-6.22648	-2.71379	-2.2553	-4.0984	-4.52588	-5.2919	-6.59974	-3.7806	-2.30312	-5.59153	-4.98515	-19.2869	-7.45745	4.19353	8.16851
0.424	5.91228	1.95776	1.48269	-0.259191	2.37615	1.3097	-21.2397	-4.21616	-8.68106	-9.81207	-6.51275	-6.26954	-3.4365	-2.04689	-4.08234	-4.2293	-5.51198	-4.94074	-2.94941	-2.1769	-4.68117	-5.2303	-19.6695	-6.91919	3.70659	8.98952
0.425	6.68992	3.20922	1.83361	-0.156291	4.16161	-0.990215	-22.4383	-5.22369	-11.0186	-10.7752	-4.84134	-5.47413	-1.26514	-1.59495	-2.63136	-3.95611	-4.2969	-5.50319	-2.94712	-2.9642	-4.48973	-4.90239	-16.9681	-7.64651	4.25382	9.49598
0.426	7.03841	3.75298	2.19631	-0.398146	4.14366	-1.45997	-21.7824	-3.56893	-10.6164	-12.1516	-5.53333	-4.72514	-0.78886	-1.24291	-1.72889	-4.45505	-4.59501	-4.18855	-3.53127	-3.59414	-4.7737	-5.93314	-17.51	-8.30934	5.04986	10.2072
0.427	4.34093	4.67094	2.36091	-0.874553	3.49594	-3.89636	-22.0904	-3.29316	-9.39622	-12.5786	-4.27766	-6.01227	-1.65814	-3.25291	-2.21369	-5.21755	-4.89809	-3.87127	-3.57398	-5.25606	-5.20265	-7.39423	-16.4311	-6.95366	4.08453	10.7121
0.428	4.88674	4.51579	2.08343	-1.09635	2.84998	-5.1724	-23.187	-4.40129	-8.3013	-12.7097	-3.76186	-8.78618	-1.90218	-5.19169	-3.8824	-6.23768	-4.69298	-4.50492	-3.77423	-4.1477	-4.95784	-6.08301	-14.3982	-7.5992	3.91691	11.1645
0.429	4.80371	4.621	2.31349	-2.34193	1.76233	-5.36763	-23.76	-4.3384	-7.53904	-13.6199	-7.52855	-9.50347	-2.13236	-5.49061	-4.70592	-8.77848	-5.0487	-3.6403	-4.56737	-3.30951	-5.62827	-6.03484	-15.7047	-8.09955	4.67968	11.5146
0.43	3.83674	4.49122	1.61708	-3.42118	1.72929	-4.16228	-23.5563	-5.09696	-8.02903	-13.7739	-8.88342	-9.5897	-3.49791	-6.02479	-4.35903	-8.99126	-4.19449	-3.50325	-4.89379	-4.0238	-5.90553	-6.72439	-16.4675	-4.68846	5.07218	11.0659
0.431	5.80818	4.53137	1.20355	-4.63656	0.0617164	-3.45079	-23.2298	-4.11363	-7.67421	-13.664	-8.11087	-9.18849	-4.47375	-4.97063	-4.13973	-8.91371	-4.07183	-3.92544	-4.73595	-2.46385	-6.1616	-5.96213	-17.0852	-4.87293	4.47793	10.6195
0.432	6.17284	4.46617	1.73607	-4.71145	-2.41751	-4.42942	-23.7409	-4.10944	-6.12472	-15.5388	-9.44536	-8.41224	-5.62431	-3.57108	-4.59558	-9.76406	-4.05903	-4.81672	-4.81568	-2.38369	-6.44712	-5.44589	-17.3026	-5.88157	3.43868	10.7294
0.433	5.3572	4.36687	0.790583	-3.31498	-4.02876	-3.0833	-23.8394	-3.8751	-5.27507	-16.794	-10.5271	-8.47118	-7.4998	-3.00137	-4.23731	-10.3474	-3.16948	-6.81334	-4.81487	-2.40898	-6.4049	-4.34053	-16.4683	-6.15678	3.441	10.9604
0.434	4.04078	3.73774	-1.5105	-3.0686	-3.9914	-2.63957	-24.7366	-4.17488	-4.43636	-14.8663	-8.58774	-7.59135	-6.96206	-2.72248	-4.4424	-12.0197	-3.22039	-8.10703	-4.14773	-3.34304	-6.34979	-3.34382	-16.8061	-6.77512	3.79142	11.172
0.435	2.83949	3.00208	-1.67681	-2.56883	-2.10126	-1.12748	-25.8242	-4.86887	-3.65125	-14.0577	-8.44691	-6.30751	-6.64452	-1.734	-4.71106	-12.0023	-2.48481	-7.81973	-3.68132	-3.90886	-4.67953	-2.16286	-15.7549	-6.27408	4.47761	12.5026
0.436	3.03588	3.36893	-1.56965	-2.22133	-0.608421	-0.479365	-25.5684	-3.47767	-3.74845	-14.6891	-10.6366	-6.47681	-8.59789	-0.341495	-4.18948	-11.6135	-3.22728	-6.4603	-3.35231	-3.68606	-3.71681	-1.96939	-13.4583	-5.17798	5.35072	12.1773
0.437	4.02982	3.53558	-2.34528	-2.22663	-0.0371913	-0.0416646	-25.684	-2.58185	-4.64345	-13.8259	-9.51138	-6.53491	-9.9559	-1.0018	-4.33526	-11.173	-3.83757	-5.5867	-3.77645	-3.95232	-3.75688	-2.0956	-13.3599	-4.9197	5.77026	12.4542
0.438	4.25383	4.75557	-2.0042	-0.777644	1.49482	0.654934	-26.3775	-3.39666	-5.71071	-13.0604	-8.95717	-5.45037	-9.07033	0.245284	-2.5001	-10.0779	-3.96122	-4.49446	-3.76056	-4.7059	-3.98195	-0.170904	-11.7819	-6.23345	6.62125	12.9436
0.439	4.91797	5.43434	-1.15621	0.718764	2.19735	0.583307	-26.0129	-2.95145	-6.92148	-11.4673	-8.08112	-4.12956	-10.031	1.15845	-0.90333	-8.66468	-3.83668	-4.48774	-3.25166	-6.78069	-3.92623	1.85759	-11.8005	-6.62518	7.56022	11.6509
0.44	5.77607	4.97467	0.154641	1.04314	2.28977	1.36233	-24.5302	-1.22487	-7.31535	-10.8178	-7.16717	-3.24044	-9.55862	1.9906	-1.71663	-7.28104	-2.76256	-4.5254	-3.14439	-6.59321	-3.19566	1.37233	-12.2662	-4.92176	7.72461	12.1672
0.441	4.76848	4.13631	0.744469	0.848777	3.25753	0.901473	-25.6656	-2.40187	-7.84515	-12.6678	-7.61886	-2.59788	-7.55624	2.88617	-0.560088	-7.66107	-2.09601	-2.34771	-2.21529	-6.60349	-3.50463	0.418361	-11.3434	-5.23382	7.85073	11.549
0.442	4.13926	3.94238	1.38568	-0.264298	3.16443	1.16994	-25.7346	-3.6584	-7.83119	-13.9185	-7.3586	-2.58031	-7.39936	2.22911	-0.322774	-7.15929	-0.763439	-2.96673	-2.39973	-7.08371	-3.64447	0.24485	-12.7249	-5.84381	7.93434	10.3923
0.443	4.35831	4.04285	1.32367	-1.36528	3.0465	1.46257	-26.1342	-3.87947	-5.48686	-13.1663	-9.66854	-4.07354	-7.77729	2.21721	-2.11727	-6.1443	-1.13331	-2.64012	-2.14919	-6.78375	-3.15862	0.11349	-12.9581	-5.83207	7.37933	10.8557
0.444	3.12405	3.99508	1.61719	-2.11186	3.08794	0.428773	-26.2328	-4.61592	-5.31604	-13.52	-11.5999	-4.33894	-8.36018	1.77214	-1.36165	-6.54166	-1.94496	-2.35222	-1.91386	-6.24271	-4.06289	-0.00787599	-11.4034	-7.38606	6.80048	10.8517
0.445	2.03124	4.26709	2.09782	-2.56124	1.54024	0.236937	-25.3176	-5.41564	-7.42618	-14.5669	-11.6159	-4.07022	-8.24218	0.591597	-1.75853	-5.43065	-3.12964	-3.53981	-2.50341	-3.9594	-4.07284	0.559485	-10.1125	-8.93241	5.67962	11.0175
0.446	2.56001	5.09857	1.70386	-1.75103	0.782275	-0.88894	-27.5037	-5.48914	-7.84592	-14.2663	-12.1148	-4.23056	-7.99703	0.386351	-1.7984	-2.87932	-3.4641	-3.38989	-1.9014	-4.93291	-4.2095	0.449314	-9.49761	-9.45049	5.29913	11.1977
0.447	2.4498	5.14038	2.20298	-1.01435	0.853909	-1.94893	-27.5391	-4.66531	-7.65038	-14.1792	-11.9992	-4.17102	-6.91261	-0.466248	-1.16356	-2.19459	-2.17291	-3.38429	-2.34637	-6.74043	-5.34708	-0.757327	-7.90064	-8.68906	4.73328	11.1366
0.448	1.65903	5.20237	1.99821	-1.68033	0.59626	-1.76621	-27.1742	-3.40548	-7.25837	-13.9611	-9.93184	-4.80402	-6.34648	-0.838706	-0.84945	-1.57546	-1.75815	-3.30585	-3.00206	-5.94085	-6.35793	-1.2753	-6.10536	-8.41033	4.36671	11.0101
0.449	2.31568	5.31131	2.57357	-2.05164	0.732886	-2.01267	-27.7882	-3.19147	-6.95762	-14.9495	-8.99487	-5.36613	-6.67365	-0.203473	-1.20625	0.814057	-1.35606	-3.22105	-2.86662	-5.21385	-6.89541	-1.66086	-6.93809	-8.40112	5.15355	10.4747
0.45	4.02182	4.8561	2.9711	-2.61184	1.11437	-2.45434	-28.6591	-3.42679	-6.59203	-15.3623	-9.39107	-6.6172	-6.0239	-1.62709	-0.849959	1.00312	-0.971944	-2.9209	-3.76334	-6.60927	-6.25185	-1.67236	-7.41304	-8.99055	5.55381	10.2536
0.451	3.2497	5.35976	2.57055	-2.68398	1.56726	-3.2115	-29.084	-2.20169	-7.2536	-15.6904	-8.81541	-7.2822	-6.05185	-1.71185	0.308141	0.135895	-0.572024	-2.51667	-4.46507	-5.95694	-7.44921	-0.770006	-7.09673	-9.59958	6.1198	10.336
0.452	4.44764	4.48347	2.1488	-1.31536	2.83171	-3.97909	-27.8863	-2.94902	-7.24133	-15.1157	-10.1484	-5.94346	-5.35312	-0.332375	-0.0561011	1.8435	0.452504	-2.74292	-4.85104	-5.44084	-7.88803	0.435106	-7.9944	-10.0716	6.06318	10.7842
0.453	6.73035	3.88949	1.13706	-1.58431	4.23998	-4.17419	-26.3323	-2.70178	-6.92937	-13.3642	-10.2796	-5.76276	-5.92426	0.0184766	-0.17103	2.18342	0.633773	-1.85734	-5.18161	-5.66271	-7.79279	1.16897	-7.56772	-10.4631	6.03844	10.9104
0.454	7.06779	4.03222	0.855642	-1.37725	4.49133	-3.03562	-25.0435	-0.745476	-5.53878	-13.211	-9.33852	-4.80804	-6.88231	-0.55203	0.241484	2.39148	0.787818	-0.844492	-4.9199	-4.47435	-9.13106	1.75735	-6.01094	-9.92565	6.31609	10.8602
0.455	7.94936	3.35385	1.82717	-0.00282631	4.94774	-2.48118	-24.4205	-1.21421	-4.21753	-12.0945	-9.32748	-2.71731	-5.95468	-0.314011	2.33031	2.33131	1.12276	0.611963	-4.84503	-5.45346	-9.52948	2.57924	-4.52584	-10.2732	6.84103	11.163
0.456	6.60514	2.43796	2.88889	1.29094	5.84492	-1.67266	-23.4452	0.0460225	-5.85001	-10.9597	-7.61891	-2.73968	-5.14225	1.31513	2.82404	1.99339	1.83005	2.28379	-4.14928	-4.36547	-10.3111	1.79125	-3.91771	-9.59758	7.58031	10.7045
0.457	5.84973	2.88759	2.40392	0.578236	5.36116	-0.875831	-23.4814	2.27918	-5.0821	-9.75447	-7.01206	-3.56382	-4.84606	1.17336	1.80296	1.51809	1.76553	2.19497	-3.64229	-2.65943	-11.2671	0.696755	-3.49691	-8.4902	8.0372	9.94633
0.458	4.88971	3.47126	2.29566	-1.34234	5.4689	-1.43521	-24.3447	1.90004	-4.92659	-10.0264	-7.86961	-3.7701	-3.19819	0.811788	1.14524	0.679205	2.76608	1.77439	-3.36102	-4.42209	-10.7699	-0.453197	-3.56262	-7.31823	8.80119	9.42252
0.459	3.69452	2.9653	2.05622	-1.10033	5.03576	-2.79673	-25.2526	3.33644	-7.09207	-10.672	-8.47068	-2.94853	-1.74969	2.2402	1.63437	-1.29807	2.33261	1.30945	-3.06819	-3.77043	-10.8752	0.0638678	-3.80091	-7.35923	9.93483	9.42831
0.46	3.68323	2.86282	1.30656	-1.18447	3.60949	-2.68092	-25.9452	2.29374	-8.0506	-11.2483	-9.38928	-3.2428	-1.16481	1.68306	1.28902	-2.35948	1.08957	1.55661	-2.90864	-3.55538	-10.982	1.2976	-6.08767	-8.60519	9.75697	9.36198
0.461	3.19308	3.03302	1.7204	-1.75604	2.79915	-0.229188	-25.9868	2.15458	-8.68156	-12.4558	-9.67921	-2.83142	-2.31689	0.549799	0.398742	-2.26425	1.16885	1.49205	-3.15297	-4.32571	-10.2227	1.52405	-8.50988	-10.98	9.42847	9.37833
0.462	3.42279	3.63293	2.60055	-2.00974	1.92213	-0.433146	-26.5793	1.89804	-8.90549	-12.1224	-10.067	-1.73495	-3.26193	0.61357	0.232286	-3.951	0.484113	0.327527	-3.16734	-4.75449	-10.4888	2.22883	-7.68688	-11.9804	9.67634	10.0462
0.463	3.68082	2.4152	3.02722	-2.45475	0.789983	0.0473589	-26.7321	-0.106362	-8.18289	-12.2222	-12.6883	-1.94196	-2.70414	0.259884	-0.404593	-4.03742	-0.0320456	-0.677293	-2.73722	-4.46831	-10.8352	1.86099	-8.18869	-11.6025	8.4214	9.82843
0.464	2.67201	1.5069	2.03878	-2.82182	0.477699	2.04955	-27.0598	0.605782	-8.66069	-12.8829	-12.9496	-2.24463	-2.05271	-1.03479	0.197497	-5.47798	-1.54485	-0.119739	-1.0264	-3.83435	-11.3453	0.961619	-8.70572	-12.1852	9.44353	9.60369
0.465	2.66428	1.95754	2.02674	-2.43313	1.05387	1.80069	-26.7309	0.425041	-8.00548	-12.6691	-13.3412	-3.0487	-2.10975	-1.19862	0.419886	-7.061	-2.65878	0.445303	-0.291411	-2.59468	-11.1382	2.2112	-9.96539	-9.68662	9.37775	10.1536
0.466	3.7565	1.4396	2.16227	-1.91191	1.26463	2.40999	-25.5957	0.268324	-7.03959	-11.899	-14.8911	-2.93112	-3.76706	-0.433053	0.185398	-7.53442	-2.91076	0.18175	-0.312064	-3.60631	-10.3682	1.67636	-10.7752	-9.51904	6.82921	10.1954
0.467	4.78557	0.406416	1.63575	-1.45008	1.4492	1.92452	-25.3252	0.643116	-4.27517	-12.2622	-13.6797	-3.22442	-4.30333	-0.690489	-0.306878	-8.36311	-3.29325	0.689843	-0.276454	-4.49693	-10.8326	-0.342966	-9.77235	-9.94363	6.61177	8.81169
0.468	3.46045	-0.193172	1.33207	0.601073	1.20045	1.02311	-25.2205	1.00842	-2.70231	-11.6465	-11.5537	-1.85874	-3.68363	-0.713919	-1.12053	-8.18108	-2.43603	0.410003	-0.895294	-3.91771	-10.6694	0.100331	-9.14643	-8.6664	6.97928	7.68887
0.469	3.5962	-0.386554	0.948529	2.34673	1.50035	0.83742	-24.2598	1.10408	-3.6083	-12.3987	-10.2028	0.314814	-2.53185	-0.656585	-0.978884	-6.8902	-0.782443	0.969612	-0.584894	-4.89025	-9.78167	-0.184972	-7.06072	-7.94977	6.34586	7.02218
0.47	4.48688	-0.93858	0.755355	3.73416	1.40116	0.536102	-22.788	2.95429	-2.92304	-13.3723	-10.0479	0.462438	-1.78889	-0.214066	-1.19183	-6.3476	-1.72591	2.18094	0.0291141	-5.91465	-9.94505	-0.598765	-5.82272	-6.4788	5.70219	6.64674
0.471	3.16494	-0.702957	0.854441	5.08652	1.12815	0.98031	-23.4946	2.62598	-2.14462	-12.3846	-8.37605	2.06668	-1.5988	-0.0710416	-1.0913	-5.57334	-3.37398	3.23011	-0.110186	-6.69434	-9.67028	-1.12017	-5.1131	-6.36033	5.28825	7.28601
0.472	3.17161	0.56991	2.08231	4.95924	2.36328	1.11894	-23.6246	2.15224	-1.92864	-12.097	-6.79338	3.20545	-0.432956	0.791845	0.240826	-3.60424	-3.2067	2.7024	0.444118	-5.03167	-9.47785	-1.58095	-3.1397	-5.59487	5.22319	7.58809
0.473	2.48288	0.688096	2.7119	4.62529	2.13432	0.884675	-23.3426	3.82553	-2.78379	-10.4853	-7.19567	2.90753	-0.803097	2.36135	0.714374	-3.20097	-2.63014	2.38175	1.08124	-3.83624	-9.75507	-1.21247	-2.5366	-3.99383	5.69899	7.34512
0.474	2.22243	0.734887	1.84454	4.45418	2.23146	0.382208	-23.0687	3.8529	-3.04333	-9.67897	-6.74488	3.18305	-1.70157	2.39251	0.715495	-3.19062	-2.53711	3.82904	1.19833	-4.41105	-10.4447	-2.25099	-0.367609	-3.83853	4.27181	8.97911
0.475	3.49405	1.32397	0.999977	4.39229	2.95987	1.65017	-22.9259	4.57061	-3.85967	-10.0762	-8.36766	2.13763	-0.346376	3.45571	1.70314	-2.74886	-1.76795	3.64528	1.18725	-5.04834	-11.6768	-2.76889	0.318256	-3.94372	4.28737	10.0538
0.476	4.30016	2.30146	0.797078	4.14126	4.03455	4.12036	-21.9792	3.11921	-4.16112	-10.029	-10.8792	2.85369	1.07631	4.20183	2.39972	-1.99436	-1.80381	2.41774	0.326269	-4.4997	-11.1545	-3.3776	-0.826967	-4.18769	4.71343	9.62463
0.477	4.79063	2.61704	0.80906	4.16651	4.54896	3.57748	-20.2929	1.47178	-2.65262	-10.0748	-11.525	3.47355	1.46046	2.60077	1.68688	-2.89797	-1.7959	1.21969	-0.265361	-3.47643	-10.9754	-4.34054	-2.29378	-5.10401	4.05059	9.64102
0.478	4.26297	1.80534	-0.567897	3.29686	4.06961	3.9188	-20.7201	2.64509	-2.02781	-9.75136	-10.3203	2.4672	0.921047	2.01426	1.26119	-4.48785	-2.01688	0.30647	-0.831118	-3.63115	-11.7943	-4.50613	-4.00031	-5.31935	4.09749	10.3385
0.479	3.38775	1.86199	-0.659786	2.45983	3.17808	6.0935	-20.5796	2.57114	-2.29722	-9.93578	-9.19989	2.56872	1.13984	1.55172	0.466229	-4.28824	-2.07384	-0.148124	-1.49991	-2.28067	-11.4538	-4.84316	-4.27945	-5.44516	3.84672	10.3997
0.48	3.26099	2.20281	-0.759405	2.17351	1.73559	4.33131	-20.4744	3.88509	-2.58596	-10.8286	-10.3302	2.76535	0.855901	0.66693	-0.968768	-3.87685	-1.73104	0.562866	-2.11003	-1.83485	-12.251	-4.57634	-5.45327	-6.14997	4.27099	10.5356
0.481	3.8032	1.97286	-0.87399	0.635118	0.457357	4.7837	-20.9657	3.59085	-2.84432	-10.9934	-10.9681	1.99491	-0.0595303	-0.205561	-0.262636	-3.46266	-2.60667	1.92339	-2.6718	-3.79943	-12.2777	-4.97767	-5.85344	-5.92135	4.28281	10.2701
0.482	3.71576	1.41378	0.216421	-0.138832	-0.777819	4.66559	-19.8509	4.20872	-3.55514	-10.2503	-10.7187	1.00407	1.00948	-1.53597	-0.827164	-4.63588	-2.23506	1.08967	-2.38652	-2.73568	-12.1339	-4.77067	-6.67113	-5.56158	3.79148	9.87511
0.483	3.40931	1.12926	0.708506	-0.420072	0.498209	4.30309	-19.414	3.59276	-5.01459	-9.81802	-9.9655	1.22551	-0.108006	-1.59857	-1.99966	-5.2597	-1.68826	-0.479747	-2.63596	-1.26953	-13.0489	-3.59499	-6.98993	-5.66632	3.51916	8.4949
0.484	1.57355	0.987211	1.34632	-0.0294471	0.655272	5.29229	-19.3295	2.32968	-5.36893	-10.3581	-8.8026	2.76307	-0.315483	-2.72106	-0.850914	-4.51211	-2.32582	-1.16333	-3.49153	-1.33609	-13.9344	-2.48636	-6.46576	-5.09646	3.24117	7.81337
0.485	0.882731	1.63016	2.21899	-0.135928	0.224149	4.75398	-19.1777	3.61346	-4.34558	-10.1691	-8.08168	3.96524	-0.391282	-2.36284	-0.683986	-4.35404	-2.06978	-0.716703	-3.62308	-0.89148	-14.7277	-2.203	-6.9664	-4.67742	3.53149	8.6998
0.486	4.26247	2.82417	3.04603	-1.38989	2.00879	7.02765	-18.738	3.46043	-2.85683	-10.6923	-6.73937	3.24492	-0.591104	-2.15725	-1.16222	-4.61434	-0.789829	-0.377959	-2.87963	-0.185064	-13.6646	-2.42096	-8.76557	-4.98446	4.07181	7.92718
0.487	4.42613	2.89616	4.19319	-1.84735	2.13227	8.09016	-18.5393	2.84299	-1.81193	-8.97798	-5.33539	3.14587	0.377142	-2.43548	-1.29432	-5.14908	-0.574698	0.248577	-1.26082	0.159997	-12.8888	-2.2467	-7.82389	-4.88737	3.16025	9.48527
0.488	4.29146	3.26618	3.86014	-2.03176	3.13788	6.87959	-17.5549	1.98291	-0.800684	-7.21412	-6.70355	3.84855	1.54271	-0.564237	-0.957779	-4.50697	-0.301044	0.399978	-0.235659	0.351368	-12.4981	-2.00735	-4.17296	-4.20251	4.07987	10.3011
0.489	3.4497	3.0233	3.38812	-2.01709	3.69362	5.11771	-16.3359	3.39446	0.421126	-6.93426	-6.90218	4.57784	3.2026	0.784678	1.19435	-3.65561	0.266036	-0.678476	-0.138884	-1.60181	-10.9154	-1.11451	-1.9794	-4.60841	5.3242	8.92094
0.49	3.67342	2.73537	3.7471	-1.59196	3.63034	3.47919	-16.8382	2.21525	-0.91615	-5.78405	-4.98108	5.21524	4.20269	1.1279	1.18328	-4.00626	-0.771129	0.582441	0.888708	-3.16173	-10.3422	-1.06634	-1.51193	-4.90583	4.29385	9.27331
0.491	3.86921	3.04359	4.33202	-1.51682	4.56326	2.98489	-16.897	1.41628	-2.90157	-5.67439	-4.9017	5.53362	3.94521	0.769313	0.342211	-3.39908	-1.27949	2.04124	1.58614	-1.03205	-11.4094	-1.06696	-2.15122	-2.84436	5.10641	9.8326
0.492	3.11702	0.987153	4.30763	-1.88607	4.32659	1.29757	-17.1517	1.58432	-0.654275	-4.36903	-6.03234	5.84527	3.41819	1.32424	0.0968126	-3.38423	-0.655125	2.54429	0.373637	-0.776877	-11.5793	-0.851701	-1.71507	-2.03271	5.75309	9.23073
0.493	5.24237	2.07597	4.31507	-2.37884	3.66525	0.881071	-15.8003	0.13297	-0.841965	-2.69157	-6.35704	7.11163	3.06143	0.700783	0.0454721	-3.48435	-0.638437	1.11851	0.604266	-2.22918	-4.10968	-1.62406	-1.82464	-2.24243	5.62513	9.89108
0.494	5.32812	2.28889	5.67106	-2.61012	2.96197	1.63463	-15.4555	0.597616	-1.60183	-4.41288	-4.95195	7.60194	1.69188	0.614989	0.791631	-2.85412	-0.470364	0.769971	0.113069	-3.94982	-3.82063	-2.11436	-2.10761	-1.84058	4.62601	10.0849
0.495	5.42563	1.9473	5.37984	-3.6439	3.14481	1.19623	-17.4598	-0.841155	2.63021	-3.51968	-7.62924	7.52227	1.69506	0.277517	-0.578784	-3.2024	-0.830114	0.913296	0.0347351	-2.95221	-3.9744	-1.81684	-1.25184	-1.56935	4.71179	9.32145
0.496	4.54465	2.86891	5.42239	-4.28589	2.70376	2.02405	-18.4343	-2.31158	3.07394	-2.75974	-9.79884	6.82247	1.92877	-1.28138	-1.42698	-3.27612	-1.83654	0.507633	0.51545	-1.10626	-3.78592	-0.795938	-0.808001	-1.6862	5.07226	8.67789
0.497	1.30457	2.26337	6.24423	-4.92304	2.37167	2.52863	-17.3587	-0.502503	3.78126	-3.65819	-9.3014	6.00522	1.03077	-1.14207	-1.12025	-3.905	-2.24595	0.454405	0.576695	-0.507142	-2.17765	-0.649231	-0.236042	-3.50018	3.56038	7.23175
0.498	0.314971	0.638448	6.74463	-5.67255	2.13304	3.74374	-17.2387	0.817142	3.80879	-2.48635	-10.0334	4.79614	0.24686	-1.80501	-0.998162	-5.27437	-2.90952	0.263197	0.836537	-1.07012	-1.856	-0.796335	0.0109317	-3.9934	2.20562	6.39346
0.499	0.30281	-0.731589	6.68711	-4.43706	1.35035	5.52837	-17.7092	0.224995	4.76832	-3.83589	-11.7895	5.14529	0.930678	-1.51472	-1.74836	-6.49626	-2.52404	1.32739	-0.0959153	-2.16306	-1.60729	-0.599967	-0.58563	-2.5808	1.60553	6.4119

## Sheet: Unfamiliar VEP Day 1 8m
Time	Tau_neg_1	Tau_neg_2	Tau_neg_3	Tau_neg_4	Tau_neg_5	Tau_neg_6	Tau_neg_7	Tau_neg_8	Tau_neg_9	Tau_neg_10	Tau_neg_11	Tau_neg_12	Tau_neg_13	Tau_pos1	Tau_pos_2	Tau_pos_3	Tau_pos_4	Tau_pos_5	Tau_pos_6	Tau_pos_7	Tau_pos_8	Tau_pos_9	Tau_pos_10	Tau_pos_11	Tau_pos_12	Tau_pos_13
0	2.39742	2.55337	7.20761	-10.9759	2.2509	0.153989	-1.61526	3.09286	6.87812	11.3337	6.42174	26.051	3.46344	-8.08347	0.719433	-1.26803	0.16371	-0.209546	2.05984	4.53041	-6.13374	5.76397	-7.06561	-2.38188	0.668412	7.79914
0.001	1.8486	3.25923	6.63544	-8.95737	2.7491	2.27083	0.062244	3.92986	7.19234	11.7168	6.66098	26.2756	5.77173	-7.9254	1.078	-1.4368	0.164749	-0.410898	1.78061	4.44399	-6.44539	5.76288	-8.20774	-2.73882	0.820483	6.98004
0.002	3.19432	2.73949	6.15572	-7.52272	2.81346	1.70387	-0.803858	4.82428	5.44542	10.5591	7.63505	27.7467	5.63362	-7.33057	1.01048	-0.660217	1.16635	0.431992	1.65344	4.7434	-6.65774	5.59506	-8.34835	-2.49555	1.41694	6.93599
0.003	3.69638	2.38572	5.89611	-6.1519	4.62582	2.59066	-1.83503	4.24241	6.79795	11.0573	8.99962	27.1	6.65001	-7.46994	0.843163	0.11948	2.19842	0.982136	2.01188	3.72458	-6.80139	6.39451	-9.16895	-2.81159	2.17991	6.33584
0.004	1.06581	2.54288	5.90872	-4.27283	4.26534	5.54243	-0.125656	4.06797	7.14322	10.7096	9.43465	27.0358	7.86283	-7.04321	0.864788	0.900027	1.90086	0.386414	2.14657	2.90078	-7.00996	8.24812	-9.27283	-4.03821	2.48402	5.75383
0.005	1.37522	2.57834	4.99327	-2.44158	2.71984	4.42317	-0.267391	4.28883	6.75592	9.9787	10.0297	28.9614	6.06864	-4.97277	1.02558	1.36158	2.82591	-0.69055	2.93651	3.23046	-6.89754	7.91917	-7.18521	-2.76482	3.53448	5.19139
0.006	1.35865	3.15765	4.49115	-0.440015	4.44487	2.60981	-1.05057	4.57975	7.4214	11.1094	11.0485	29.6744	5.98605	-4.0745	2.07361	1.24031	4.26324	1.35438	2.81845	3.52554	-6.83035	7.83969	-6.26247	-1.46087	3.13343	5.00474
0.007	-0.437541	3.752	6.09124	1.59033	4.68915	1.65038	-2.39761	3.73069	7.33754	10.3621	11.9071	28.9307	5.57825	-2.88925	1.58107	2.20927	4.59134	2.83581	3.2702	3.3158	-6.26415	8.62715	-4.25218	-1.33247	2.26768	4.73566
0.008	-2.44882	3.39224	7.36254	1.32575	3.14854	0.491373	-3.10664	4.66503	8.50722	10.3192	10.7338	29.4748	7.1378	-2.24643	2.36706	3.01373	3.88348	2.62127	2.7584	2.56357	-5.16223	9.19029	-2.85569	-1.50327	2.40659	3.37083
0.009	-4.49493	3.53534	7.27002	1.43	3.10606	-0.135387	-2.45334	7.19081	7.90894	10.0335	10.1139	29.6225	6.90128	-3.04522	3.44584	2.7881	2.41333	0.453879	2.59167	3.45511	-3.93984	9.99643	-3.84049	-1.61395	2.99769	3.31672
0.01	-4.68456	3.43105	6.45095	1.83533	2.35984	0.157191	-1.64562	7.43499	7.27364	8.81989	9.21427	28.7022	6.24248	-4.74454	3.81338	2.37685	2.00523	-0.64357	2.47176	4.71553	-3.04095	10.5301	-5.36205	-0.600812	2.74931	2.209
0.011	-3.36479	3.45605	5.9605	0.790155	1.12452	-0.306863	-1.28353	5.92423	8.40946	8.1435	5.9457	28.6026	5.93326	-6.49486	3.29201	2.14703	2.17691	0.158134	1.61044	4.31498	-2.93399	9.89177	-7.29171	-0.764319	1.37505	1.35575
0.012	-2.27384	3.659	6.57279	1.52355	1.64957	-0.389705	-1.03931	5.495	7.46908	7.98713	4.73288	27.8002	3.46018	-6.20234	3.16695	0.995844	1.88144	-0.670718	1.18048	4.46391	-3.84179	9.73752	-9.57277	-1.67942	1.131	2.24466
0.013	-2.84579	2.85669	6.48663	2.77758	2.35737	-1.24186	-0.509841	4.96013	5.73564	9.04335	4.91037	27.8103	5.02423	-6.7195	3.6144	0.402961	1.72972	-0.0951238	1.03026	5.30834	-3.84045	7.73175	-10.4308	-2.78841	0.851902	3.86949
0.014	-3.21312	2.79966	6.37723	2.76166	2.81802	-1.49114	-1.31809	4.30183	3.67377	10.7459	5.38791	27.9778	7.10269	-5.67779	3.61685	0.197685	0.973458	1.7165	1.49408	4.71899	-4.34556	7.83802	-9.9672	-2.87182	0.857383	6.04045
0.015	-1.34635	3.48941	5.88122	1.89119	2.97393	0.273468	-0.715208	4.59445	1.83942	11.6357	5.63266	27.2724	6.62624	-5.13088	4.0324	0.0445133	1.79167	1.47362	2.00151	4.63238	-5.48757	10.288	-9.68781	-2.14423	2.00595	6.91236
0.016	-1.09082	2.97071	4.73011	2.04936	3.09404	0.285111	-2.45358	4.82737	0.210836	11.4391	5.58076	25.6854	5.99088	-6.1324	3.81572	0.572715	2.7761	1.61807	2.27939	5.05831	-3.73068	9.62266	-8.95925	-1.58759	2.82646	8.09984
0.017	-1.40744	2.36345	4.39564	3.52481	2.43335	0.343294	-5.86362	5.39002	-0.697999	11.0472	7.29415	25.3297	6.49277	-5.29823	3.22324	0.197456	3.53071	0.753624	3.54506	5.88381	-2.58519	9.48673	-8.12012	-1.38409	3.48536	8.22632
0.018	-0.0186427	3.02775	3.41707	4.45891	2.88802	1.82699	-7.86821	3.87799	-1.96925	11.4669	8.29113	25.1368	6.20466	-5.29882	2.80565	0.467548	3.75941	0.800165	4.47518	6.55467	-3.35406	9.79648	-7.49284	-1.42001	3.7619	7.52759
0.019	2.45723	3.13018	3.17326	2.83968	2.28594	2.55222	-12.1792	3.64316	-5.55263	11.6248	7.26264	24.6262	4.79082	-4.6703	3.12177	1.19047	4.28001	2.23333	4.04931	4.81481	-2.93631	8.24406	-9.12813	-0.655547	3.52354	7.14157
0.02	3.74237	2.55138	2.14563	0.0874284	2.07069	2.19992	-15.9444	2.23459	-9.93626	10.4297	6.02135	25.9821	5.88409	-3.90436	2.17171	1.93784	6.33627	2.08511	4.08206	3.36303	-1.51359	6.00407	-10.8237	-1.28646	4.78554	6.9033
0.021	5.99582	3.88825	1.99242	-0.904949	4.72074	0.774823	-19.2674	-0.693509	-14.5942	7.01616	5.82265	26.6844	5.42432	-3.71689	1.66311	4.44695	8.61811	3.19518	4.42303	1.6598	0.124419	3.51762	-12.2102	-0.814303	6.12583	7.42898
0.022	8.97978	4.69503	2.97542	-2.63499	8.10133	-1.76045	-25.083	-0.161207	-22.079	3.03965	4.50479	24.8681	5.83936	-4.22813	1.37137	6.1679	10.6039	4.87228	4.95657	1.27838	1.99518	-1.34009	-16.0491	0.22157	6.75564	7.40926
0.023	11.8346	5.93118	4.249	-3.74878	11.7632	-7.45394	-32.5548	-2.02416	-31.2667	-2.84408	1.76347	24.2021	5.19558	-3.626	-0.377524	7.29761	11.3559	6.71649	6.02507	-0.264954	2.8138	-8.49098	-21.5231	0.819612	5.99327	7.90902
0.024	14.9479	6.70286	6.58905	-5.67018	16.2653	-15.6748	-41.6843	-6.83952	-39.9256	-9.64338	-1.29754	24.5869	0.951061	-1.71679	-1.05753	8.98755	13.2302	6.19071	6.56899	-3.92556	3.93053	-14.6593	-32.1724	1.54844	5.57951	7.98537
0.025	13.0694	6.87507	10.8077	-9.38266	22.5706	-24.4587	-52.948	-12.1495	-47.5401	-16.6264	-5.10087	22.3037	-4.01838	-2.41981	-1.96848	8.37993	13.3149	5.16323	6.42641	-8.02799	5.07311	-20.9727	-44.9146	1.25741	6.66622	8.47605
0.026	9.76417	7.49507	14.4379	-11.8986	27.2834	-37.3894	-64.6427	-18.8985	-56.3892	-27.9166	-10.2512	18.5063	-12.4014	-4.15649	-3.27614	8.58821	12.3487	5.86185	6.08148	-14.7182	6.77316	-30.5427	-56.9236	0.940957	5.07	8.90084
0.027	2.71364	6.33353	16.6109	-14.4846	30.6661	-54.337	-79.8293	-25.6017	-63.2736	-39.4259	-16.8998	13.9923	-24.6518	-6.15978	-5.82921	8.46785	12.2832	4.98213	2.89678	-24.303	8.51164	-41.5008	-69.2832	0.662101	2.91637	8.74815
0.028	-8.88506	4.77961	19.2601	-15.9284	31.8927	-74.602	-96.2494	-32.0916	-69.5948	-49.3438	-26.5004	10.1318	-38.9912	-8.81233	-8.88419	6.83339	11.241	3.20953	-3.19241	-34.9227	9.75945	-53.2877	-77.6858	-1.12041	0.480781	9.40417
0.029	-20.8933	2.81187	22.4523	-17.1729	29.9023	-94.2186	-109.049	-39.098	-75.5638	-63.4745	-35.2836	4.82717	-51.1375	-11.525	-11.5212	4.79353	9.41396	-0.87402	-9.03938	-44.0978	10.5159	-66.2076	-87.2807	-4.84517	-4.30433	7.26179
0.03	-34.8855	-0.361068	23.8083	-18.9332	26.6965	-113.513	-120.848	-44.0849	-81.5846	-77.5839	-42.5444	-1.10412	-66.427	-14.5822	-14.4564	0.345367	7.25072	-6.87718	-16.0969	-54.7745	9.34597	-77.7093	-98.1304	-8.99585	-9.31885	3.39991
0.031	-50.2787	-2.79535	22.8124	-22.1187	22.2182	-131.945	-127.869	-49.1808	-87.2831	-90.1673	-51.0493	-9.8117	-83.7278	-17.7334	-17.7182	-5.23506	1.52225	-13.7389	-27.3723	-64.9588	7.95325	-89.2535	-107.879	-14.7313	-15.8749	-0.790793
0.032	-63.9237	-4.90275	20.1785	-27.018	17.8086	-146.556	-130.853	-55.8235	-89.948	-102.03	-59.4785	-22.0244	-98.1108	-22.6948	-23.1792	-12.8495	-4.56122	-21.8987	-38.5495	-73.7594	5.64028	-103.186	-116.346	-20.3887	-24.7455	-7.04321
0.033	-72.3083	-7.45364	15.7971	-31.5695	12.3259	-158.586	-131.709	-59.6407	-92.3285	-111.587	-68.5906	-31.4865	-112.052	-28.5202	-25.1484	-21.538	-11.4516	-29.4519	-48.7792	-81.8853	2.22326	-111.107	-123.953	-27.2502	-34.1784	-15.9651
0.034	-79.3775	-9.14415	10.7193	-35.8127	7.28874	-169.346	-129.218	-63.1982	-94.7816	-118.079	-75.719	-40.1901	-121.174	-33.3151	-26.6782	-32.0782	-20.5139	-35.0769	-58.7339	-85.1317	-2.69325	-115.599	-129.939	-33.1022	-43.8323	-28.0245
0.035	-83.8329	-9.5955	4.13567	-39.1958	5.18393	-172.671	-124.036	-64.5947	-95.1578	-122.605	-79.9625	-50.5634	-123.633	-36.7514	-26.9648	-44.3172	-28.5826	-40.3609	-66.2416	-85.3956	-8.76471	-117.731	-133.344	-38.8029	-52.41	-41.4782
0.036	-85.7302	-11.8048	-2.75332	-42.0947	2.49769	-169.383	-118.039	-64.4159	-94.0269	-124.089	-83.4574	-60.3706	-122.668	-41.0881	-24.3752	-57.2369	-34.7435	-46.5723	-73.1537	-83.8586	-13.6991	-115.917	-135.431	-45.8816	-59.8219	-57.0841
0.037	-89.3522	-14.8316	-8.32952	-43.4962	-0.416604	-163.089	-112.698	-64.5512	-91.6928	-121.812	-85.4221	-66.6328	-120.708	-45.0504	-20.7391	-70.6148	-38.6528	-49.4733	-76.8081	-81.9884	-19.3956	-111.35	-133.355	-51.2606	-66.9826	-73.5546
0.038	-91.1893	-16.4223	-11.6007	-41.2487	-2.5384	-151.972	-106.655	-63.472	-85.8232	-118.659	-84.6143	-68.9355	-113.641	-44.3064	-14.9762	-80.9357	-42.8123	-51.58	-76.9038	-77.9673	-25.5119	-102.94	-129.029	-55.11	-70.7698	-89.9906
0.039	-92.8153	-17.766	-14.7439	-39.7623	-6.61919	-138.278	-101.636	-60.5597	-80.6373	-112.903	-82.9583	-69.1973	-103.147	-43.3347	-10.4994	-89.461	-46.0966	-53.5118	-74.2195	-74.0066	-31.008	-95.8213	-122.239	-57.6681	-70.9391	-106.507
0.04	-92.2322	-19.0407	-18.1395	-37.762	-9.43028	-125.047	-97.4392	-57.4235	-75.1531	-106.13	-81.5496	-68.1794	-95.2004	-41.5871	-5.23142	-94.0779	-48.1966	-51.4762	-70.809	-69.5725	-35.4584	-86.6485	-113.318	-60.4597	-70.8892	-121.596
0.041	-88.5939	-20.0284	-20.5713	-33.7344	-13.779	-111.919	-95.0054	-57.3001	-68.2181	-99.2995	-77.8836	-64.2645	-85.458	-37.836	0.272909	-92.403	-49.5756	-49.4829	-67.5304	-63.9788	-39.4227	-76.5261	-104.718	-61.9071	-69.1206	-133.927
0.042	-85.6615	-20.3465	-23.7138	-29.8837	-19.0241	-98.0556	-92.365	-58.0365	-63.4362	-93.9169	-71.6562	-60.1435	-77.5375	-34.9722	4.7028	-86.9873	-49.5058	-46.7628	-62.6646	-58.9658	-42.8902	-69.8627	-95.717	-61.7244	-66.5245	-142.356
0.043	-81.1811	-21.8893	-27.5371	-25.8467	-22.6246	-87.2082	-90.4658	-58.0544	-59.7992	-86.9166	-64.5593	-56.0922	-70.9868	-32.5795	9.08696	-78.3093	-48.5589	-45.6864	-57.9006	-54.4139	-45.5981	-63.4719	-88.5308	-61.2486	-63.0855	-145.421
0.044	-76.7555	-23.3367	-30.0329	-23.1734	-26.9689	-77.3519	-89.519	-55.1521	-59.4675	-79.5	-58.1397	-50.4833	-64.236	-30.1336	14.3341	-66.8167	-49.1206	-45.8357	-54.9831	-50.5273	-47.0169	-58.6135	-81.5814	-59.8009	-59.0014	-144.868
0.045	-77.1935	-24.689	-32.9133	-21.9856	-28.8146	-69.1173	-90.308	-54.6094	-59.3221	-77.1948	-52.218	-46.4325	-58.7128	-27.7447	18.6054	-54.3738	-48.6228	-46.232	-51.5677	-46.7407	-49.1935	-55.2354	-76.9663	-58.0173	-55.19	-139.648
0.046	-79.227	-26.3958	-36.2498	-20.8044	-30.2381	-63.9941	-91.9155	-56.0676	-57.7255	-74.3242	-46.7663	-44.2446	-54.5842	-25.6419	21.6031	-41.6898	-46.3363	-48.4698	-46.2651	-43.9997	-50.5434	-52.5449	-74.2901	-56.6709	-50.7889	-130.002
0.047	-82.7963	-26.6598	-39.6574	-19.2093	-33.1337	-61.4717	-94.6804	-55.8822	-56.1516	-73.2397	-43.2284	-40.961	-54.3666	-22.0477	25.6484	-29.2074	-46.1979	-47.5471	-43.6667	-40.9348	-50.346	-54.2059	-70.7181	-56.0951	-46.6965	-118.561
0.048	-84.2717	-27.0569	-43.1103	-19.2064	-34.647	-63.7258	-96.588	-55.0341	-54.3555	-72.8546	-40.6459	-38.0868	-53.7161	-19.1993	29.3565	-18.3975	-45.8225	-49.5245	-41.3018	-37.5607	-51.2561	-56.985	-70.2672	-55.8188	-42.687	-105.585
0.049	-85.3468	-27.3971	-48.1617	-17.0709	-37.0883	-63.4136	-96.4158	-54.5691	-53.4699	-73.2023	-39.7002	-37.7308	-54.3336	-18.1953	31.3951	-8.05552	-44.0139	-50.7637	-38.875	-36.0259	-53.1163	-56.6491	-67.1839	-55.1247	-38.9973	-92.6134
0.05	-85.8789	-27.1491	-51.6758	-14.4396	-39.1289	-61.1991	-97.2966	-57.2828	-54.8474	-76.3777	-38.0558	-37.0583	-57.3748	-16.5636	32.4769	0.671207	-43.7454	-50.9894	-38.2201	-33.8346	-53.814	-58.713	-65.1768	-54.7058	-35.6236	-77.2565
0.051	-81.5873	-27.6615	-55.8694	-13.6024	-37.7106	-59.5174	-94.8547	-60.0746	-56.7712	-75.0401	-37.9026	-36.0519	-59.0779	-16.4512	33.6619	7.46349	-41.9009	-51.5109	-36.881	-31.4666	-53.7867	-60.0185	-63.8725	-54.4475	-32.3883	-63.1922
0.052	-76.1726	-29.121	-59.2071	-11.8011	-36.9208	-55.4572	-93.665	-63.8943	-57.3971	-74.149	-39.3177	-35.4592	-59.2153	-17.8291	34.0755	14.692	-39.9154	-50.9774	-35.6013	-30.8332	-54.0666	-59.399	-61.8096	-53.9505	-29.679	-50.475
0.053	-68.514	-30.5526	-59.3074	-11.6854	-36.7394	-48.5467	-93.2861	-66.6275	-59.8437	-75.0217	-40.4103	-32.9017	-59.2345	-17.2818	32.962	20.4962	-38.3444	-49.3623	-35.274	-29.4202	-54.3514	-60.4693	-62.771	-54.273	-27.5914	-37.1794
0.054	-61.3728	-32.2046	-59.8323	-11.7556	-34.2155	-42.2188	-94.0535	-70.0995	-61.2303	-72.8559	-41.7046	-29.7817	-56.819	-17.1722	32.3779	25.2661	-34.7413	-44.856	-36.9832	-29.7452	-54.309	-59.6542	-61.7062	-54.8485	-24.6008	-27.1158
0.055	-57.0776	-33.5124	-57.9774	-12.0495	-31.612	-38.0395	-97.4687	-72.7241	-63.7183	-75.7734	-43.0645	-27.0141	-54.3341	-18.2817	32.3015	29.5002	-32.8914	-44.1307	-36.2919	-29.6526	-52.5031	-57.1608	-60.9983	-53.6647	-22.3307	-18.1808
0.056	-56.301	-33.7286	-55.3514	-12.0516	-29.9736	-35.9079	-102.493	-76.4451	-66.8333	-79.4394	-44.7758	-25.421	-54.5685	-19.1094	31.9377	32.7979	-31.098	-40.3924	-35.4147	-28.486	-51.7934	-53.5512	-61.8239	-53.3416	-21.569	-9.62534
0.057	-60.5433	-32.4922	-52.8434	-11.4431	-28.7513	-36.5973	-105.712	-83.4127	-68.3126	-80.2201	-45.305	-22.3869	-53.5491	-17.8381	31.5213	34.6944	-29.1646	-37.4371	-35.1989	-29.413	-50.9081	-52.3342	-64.4607	-54.2724	-20.059	-2.90291
0.058	-66.0592	-30.7802	-51.5183	-10.5224	-28.662	-38.1623	-105.983	-88.2068	-67.2389	-82.3661	-48.9537	-19.1593	-54.5412	-16.6614	30.6003	34.928	-28.5112	-38.2592	-34.5959	-29.54	-49.1607	-50.6692	-67.9148	-53.9546	-17.6684	3.28328
0.059	-71.7468	-27.9858	-51.1664	-8.47359	-28.6227	-41.1155	-104.517	-93.5589	-64.945	-83.5328	-51.8073	-17.5729	-54.9311	-18.5807	29.5945	34.836	-28.8425	-36.6571	-35.6263	-27.0784	-48.6687	-48.3129	-70.3495	-54.6564	-16.0127	8.28069
0.06	-75.5502	-24.3922	-50.3242	-8.55669	-29.0774	-41.4896	-103.878	-97.0596	-63.1672	-85.7895	-52.1702	-16.8647	-54.9819	-18.837	28.0074	34.701	-29.7318	-36.3546	-36.1794	-25.8105	-47.0928	-49.2138	-73.2071	-54.908	-16.0015	12.3786
0.061	-76.8144	-21.4085	-50.0121	-9.70089	-30.7949	-41.1546	-100.613	-100.79	-60.4412	-86.9502	-57.2715	-18.4807	-55.9746	-18.7906	26.1784	35.126	-29.8244	-35.4901	-37.2573	-23.9388	-46.7351	-47.2429	-77.7494	-55.1797	-15.1699	16.1663
0.062	-74.5371	-20.5616	-49.5393	-11.2866	-33.8083	-41.3688	-93.0049	-104.456	-58.7096	-85.3726	-63.2374	-18.3919	-53.8653	-19.5594	25.2261	36.1556	-30.16	-33.2084	-38.8284	-22.3059	-47.131	-44.8734	-81.3064	-56.6368	-14.6674	20.4759
0.063	-68.3257	-20.5899	-47.5804	-12.6757	-35.4676	-38.1565	-88.1481	-103.392	-57.8797	-82.8213	-67.6311	-18.6155	-56.5285	-19.8447	24.6677	36.4238	-29.4488	-30.58	-40.1578	-20.043	-46.3304	-43.3127	-83.8681	-57.6229	-14.5071	24.1887
0.064	-64.0696	-20.1486	-45.0182	-13.729	-34.7335	-32.3908	-83.4458	-100.863	-55.7825	-81.8263	-70.4909	-20.9893	-61.06	-20.4415	24.634	36.1733	-27.3019	-24.2632	-40.9899	-16.6446	-45.187	-41.581	-86.3907	-58.0315	-15.4524	27.9858
0.065	-61.3685	-20.2564	-41.834	-13.3593	-32.4999	-26.281	-81.1232	-97.156	-52.9664	-80.0561	-70.5361	-19.3863	-58.1173	-18.7942	24.9399	35.088	-25.8501	-20.397	-40.6453	-14.8546	-43.88	-39.1555	-87.6669	-57.435	-15.6804	32.1867
0.066	-58.1235	-18.8258	-37.7691	-12.0409	-29.4465	-21.241	-80.9501	-94.0217	-50.4079	-77.8344	-70.1505	-17.4703	-54.4993	-18.4768	25.6119	33.2972	-22.9703	-16.1063	-38.9523	-13.211	-40.82	-36.0977	-88.6656	-56.1975	-14.2334	34.6198
0.067	-60.1271	-16.6842	-33.3367	-11.3456	-25.9982	-18.5567	-78.937	-92.6718	-48.1209	-78.4955	-70.1155	-15.7179	-52.1794	-17.2096	27.0272	30.1963	-20.4917	-10.6159	-37.2484	-10.9463	-37.7287	-34.9614	-88.1945	-55.3544	-13.5679	36.3894
0.068	-63.6869	-15.1786	-29.7982	-9.91612	-23.3818	-17.9423	-76.2309	-92.9279	-47.8886	-79.1023	-70.994	-12.3988	-49.0107	-14.9428	26.8803	26.1689	-18.6457	-7.4444	-34.797	-8.92165	-33.3772	-33.298	-86.4454	-52.3814	-11.0019	36.4381
0.069	-65.3782	-12.8929	-26.6309	-8.68225	-21.6302	-20.12	-72.7569	-94.3538	-44.516	-78.875	-72.5746	-9.75693	-47.2898	-13.5065	25.9867	22.8055	-15.1781	-4.15509	-32.9444	-8.35276	-30.0885	-32.0633	-85.1898	-49.4014	-8.83385	34.9131
0.07	-66.9318	-11.1533	-24.4071	-7.72839	-21.5761	-23.6204	-67.467	-92.3355	-41.302	-78.4302	-73.6168	-10.5118	-43.681	-10.5365	24.4506	17.8298	-15.3348	-3.1641	-31.6926	-5.44019	-29.649	-30.7333	-82.159	-48.3702	-6.00399	32.5039
0.071	-66.1008	-9.48264	-24.7965	-7.08264	-22.5552	-25.736	-60.103	-90.671	-38.0768	-77.7887	-74.9872	-11.3759	-41.9763	-9.02333	22.5398	12.8912	-17.7343	-3.18832	-29.4996	-2.01107	-27.8167	-29.5884	-79.964	-46.5674	-1.63273	28.1735
0.072	-63.3534	-8.45559	-25.7637	-7.01915	-22.7164	-27.0098	-53.3803	-91.6556	-32.7373	-76.4323	-77.4593	-11.6535	-41.6164	-6.98893	21.8825	9.16343	-18.3964	-2.35376	-29.4856	1.34623	-27.3836	-28.4032	-78.0577	-46.5222	1.06852	23.687
0.073	-57.2122	-7.80081	-26.8389	-7.71492	-23.5195	-27.0537	-46.5797	-89.8318	-30.5859	-73.2091	-76.2714	-12.8482	-41.6282	-5.92275	20.2352	6.49073	-20.2852	-1.5035	-29.4094	4.06951	-29.1257	-27.7881	-75.1446	-45.793	2.70494	19.1405
0.074	-49.7032	-6.54745	-26.8966	-10.5808	-23.8464	-21.474	-42.5838	-86.2457	-29.8309	-70.2607	-77.0969	-13.4602	-40.2339	-5.6187	18.7824	5.85378	-22.0725	0.726662	-28.7275	6.39979	-29.806	-29.2995	-73.0257	-43.7666	4.24487	16.0652
0.075	-41.3047	-7.61136	-25.5074	-12.1733	-23.8504	-15.844	-41.4062	-82.4672	-29.292	-68.6562	-78.3194	-15.1972	-36.6561	-4.9627	18.9147	5.13487	-22.7044	3.0177	-28.4239	7.86342	-30.5539	-26.9517	-69.4846	-42.5434	6.22094	14.6645
0.076	-33.7515	-9.14083	-24.4276	-11.1362	-26.5676	-10.3503	-40.1315	-80.0215	-27.872	-64.4914	-74.4158	-16.6144	-34.6406	-5.55207	19.4334	4.6693	-22.3991	6.5737	-29.0295	7.1893	-32.5739	-22.056	-64.1559	-42.3249	6.27667	14.0624
0.077	-30.1564	-8.78201	-22.8024	-10.8477	-29.1892	-3.23518	-39.6943	-75.7026	-25.6648	-61.6932	-71.4643	-18.0568	-31.9595	-5.94426	20.9521	3.46714	-22.031	8.6006	-29.6992	8.10563	-34.2248	-18.081	-59.0372	-40.7685	5.84454	14.3626
0.078	-29.622	-8.62552	-20.9526	-9.6136	-31.0568	2.4284	-37.2175	-70.5976	-23.5853	-57.9171	-69.765	-18.2845	-28.0551	-7.13272	23.6413	0.340658	-22.7958	10.1696	-28.7542	7.44355	-35.941	-14.309	-53.2242	-38.6533	4.41188	14.7847
0.079	-32.0403	-9.22792	-19.7545	-9.71424	-34.4168	5.73138	-36.3041	-68.5946	-19.9556	-55.2277	-65.4243	-17.6086	-23.0008	-5.599	23.4959	-2.96295	-22.0776	10.9699	-28.2902	4.93467	-38.5648	-10.5389	-46.0492	-37.854	3.26771	15.3366
0.08	-35.9168	-8.30877	-19.9833	-8.40333	-38.7495	6.28939	-33.9712	-66.6571	-17.286	-55.779	-61.425	-18.6683	-20.0531	-6.07643	21.6305	-8.33754	-21.0397	9.63568	-27.3276	2.88461	-39.1105	-7.75705	-39.5501	-36.5487	2.91807	14.7811
0.081	-43.2014	-6.056	-20.8198	-7.39214	-41.947	4.13116	-30.5027	-64.7512	-13.2936	-53.5789	-60.098	-16.9194	-16.2445	-8.06167	20.0946	-14.0399	-20.2381	9.99065	-26.068	2.44192	-38.3615	-5.71777	-33.6061	-34.5495	2.36281	11.8928
0.082	-48.771	-6.23875	-20.5965	-8.59256	-44.6549	1.55018	-27.5072	-62.083	-8.91226	-53.178	-56.2867	-17.1338	-13.848	-7.64015	17.6228	-18.9174	-18.7896	9.49411	-24.4987	2.00053	-39.1255	-3.00234	-28.5217	-33.3042	3.33617	8.03892
0.083	-50.0167	-5.86654	-20.8823	-6.50604	-45.2071	1.6056	-20.5961	-59.0816	-4.74075	-50.0382	-53.1838	-19.1024	-10.0146	-8.0358	14.0448	-24.3491	-16.4811	9.18757	-22.1786	2.45483	-39.5779	-2.56271	-23.5022	-32.5025	3.67707	4.91489
0.084	-49.5007	-4.46799	-21.613	-4.96222	-43.7492	4.38122	-15.9367	-54.0992	2.1206	-44.1233	-52.0804	-19.8752	-3.30196	-9.0644	11.6131	-27.936	-15.803	8.36661	-20.3026	4.83912	-40.4929	-3.11852	-18.399	-31.341	4.27523	1.28086
0.085	-44.9092	-4.08696	-21.9736	-5.02355	-45.1251	9.76277	-11.898	-49.8272	7.22537	-39.6897	-46.8201	-21.8253	-0.358152	-10.2644	10.9114	-28.6689	-15.5091	7.72702	-18.566	6.82175	-41.0827	-2.25474	-13.1261	-29.7598	5.40266	-1.73075
0.086	-37.9313	-4.29297	-20.9636	-5.23062	-45.0241	12.855	-6.35935	-46.2613	10.3039	-33.9323	-43.6228	-21.8356	2.69496	-10.0186	10.6482	-26.5451	-13.7129	8.09202	-15.6964	8.45095	-40.141	-1.98157	-7.72745	-28.0349	5.67527	-3.79887
0.087	-30.2069	-4.1604	-18.426	-3.55822	-43.4346	18.5654	-2.1863	-39.5824	14.1361	-28.2382	-41.4818	-22.1644	5.26922	-10.1304	10.3657	-24.4314	-11.9806	8.11347	-13.3983	9.15248	-40.476	-0.169939	-3.3247	-26.993	6.17488	-5.26137
0.088	-20.9616	-2.65715	-16.2438	-0.967903	-42.8251	26.2597	2.68504	-33.7902	16.8558	-20.754	-36.3649	-21.5324	9.11448	-9.97059	11.2648	-21.1021	-10.2093	8.3006	-12.3481	11.9197	-41.0303	2.8495	2.49015	-25.414	5.44808	-6.4437
0.089	-13.114	-1.23336	-14.1862	0.238738	-42.0374	31.6804	6.37007	-28.1234	18.803	-15.4927	-30.531	-21.5555	15.1335	-7.60849	12.1116	-16.5828	-8.65365	10.4563	-10.7386	12.9053	-39.9025	4.86468	7.95951	-23.1384	4.30243	-6.36721
0.09	-11.6416	-0.050945	-12.0644	2.52395	-42.9356	36.7675	11.2288	-24.1051	22.7888	-9.98586	-25.3445	-21.3987	17.0015	-6.2511	13.0039	-13.2752	-8.58242	11.8244	-8.8942	13.4625	-38.2054	9.21999	10.8064	-20.9757	3.44305	-4.29665
0.091	-10.9027	1.20641	-10.7556	4.10087	-44.6373	41.4242	16.2413	-19.6308	25.7892	-4.75367	-20.4705	-19.1722	20.1965	-4.71191	13.573	-11.9887	-8.58229	11.6138	-6.86957	14.9197	-36.5019	13.7056	14.6578	-18.8573	2.13098	-1.99453
0.092	-8.90147	2.87172	-9.67312	4.54593	-45.4525	44.8064	19.1398	-16.8486	28.4395	-0.414253	-15.6585	-17.9792	23.3185	-2.20881	13.7542	-12.2415	-7.52119	13.3352	-5.47983	15.1102	-36.2293	18.5221	19.9177	-16.624	2.3371	1.89708
0.093	-12.0148	3.94385	-8.90987	5.40059	-46.8558	45.9567	24.0766	-13.8982	33.0371	5.57766	-12.8071	-16.7908	28.1332	-1.26992	13.6329	-13.9559	-6.82698	15.1473	-4.16335	15.8704	-36.5977	23.3688	23.2472	-14.9343	3.21497	5.73101
0.094	-14.5147	4.27977	-9.66284	6.62975	-48.7567	48.1315	31.391	-10.931	36.4888	10.7946	-10.3634	-16.3808	33.3011	-1.17643	12.6315	-17.2385	-5.70147	15.4645	-2.71051	17.7843	-36.5993	26.9121	25.9323	-12.9989	2.95901	6.75892
0.095	-15.5521	5.19876	-11.3797	7.39636	-49.2432	47.1813	36.6854	-7.56825	41.6417	14.7216	-8.06702	-15.2131	37.1219	-1.32369	11.6194	-22.169	-4.46411	14.6473	-0.861835	22.0682	-35.2179	30.403	30.7322	-10.5548	3.14527	6.93008
0.096	-15.1629	4.99566	-12.1415	8.45122	-49.7534	48.9429	42.2139	-2.93376	47.1777	19.7421	-3.99821	-13.1027	42.6238	-0.529647	10.3653	-27.3515	-3.96959	16.6009	1.57549	24.2923	-33.6701	32.902	36.0094	-9.48434	3.78956	8.50469
0.097	-14.5091	5.18787	-10.8027	9.91867	-49.8131	54.1579	47.3515	-0.986494	50.2568	25.8174	-0.293679	-10.9521	46.7622	-0.851608	9.95677	-31.2793	-3.21422	16.893	2.60534	26.135	-32.7264	34.5312	39.961	-7.28603	5.73101	7.84692
0.098	-12.3588	7.01265	-9.44121	9.64556	-49.5622	57.1316	52.7521	4.86889	54.0013	30.1297	2.00805	-9.80052	52.5595	-1.12423	9.64229	-35.2518	-0.537182	18.0282	5.46972	29.5875	-30.6839	37.8843	43.0239	-4.94801	7.18051	6.21953
0.099	-8.14689	7.365	-7.63162	11.6636	-49.1629	61.1107	59.8615	9.75369	58.0929	35.2077	6.06992	-6.38934	56.7607	-0.285177	10.0142	-38.1529	3.32175	20.6967	9.2929	29.6519	-30.4858	42.9221	44.7515	-3.36985	7.46694	5.28923
0.1	-4.81997	7.65141	-5.00968	14.093	-47.7682	66.3544	63.9461	13.6966	60.9632	40.8844	10.8346	-1.80239	59.5675	0.571146	10.1968	-39.1481	4.83117	22.5263	11.7977	30.2338	-30.6781	46.3165	47.0575	-0.29331	9.64782	4.05774
0.101	-1.22822	8.65196	-2.5602	13.8598	-44.9833	71.1614	67.9765	17.9843	63.1656	46.2662	15.6468	2.79538	63.7664	2.24408	10.3097	-39.142	5.8391	25.1897	13.5612	32.6473	-29.2153	48.8255	49.3711	2.08192	12.1728	4.5069
0.102	1.43163	9.76917	-0.0592499	14.3158	-42.8695	75.5259	71.917	21.4563	66.8841	48.4482	20.7826	7.89978	66.7373	2.88688	10.9517	-38.5458	8.63102	27.8949	15.6396	34.6131	-27.7852	53.1349	52.9355	5.25998	14.2387	3.77343
0.103	4.666	10.0947	0.757628	14.2412	-41.4569	78.8147	77.059	26.5381	70.7879	49.5378	25.1557	11.3787	70.6338	3.49828	11.2513	-38.2161	11.5327	30.6332	18.3369	37.067	-25.9095	57.0591	57.1007	8.22553	15.8	3.35826
0.104	3.88152	10.745	0.980826	15.0914	-39.8905	80.863	83.4569	29.598	72.0042	53.7563	30.2846	14.9689	74.079	4.8493	11.344	-37.3009	14.3118	32.2934	20.4205	37.4532	-23.646	60.3968	60.4866	11.2782	17.1698	4.08023
0.105	-0.7434	12.3976	1.40821	16.5469	-39.5324	82.5298	89.4536	32.0385	73.2371	54.3446	35.4528	17.2384	77.8817	7.21552	10.5803	-35.2548	17.4729	33.9923	22.6706	39.4536	-21.2071	64.6763	64.3754	15.4747	20.2157	4.68099
0.106	-3.37434	14.1795	1.68921	16.4191	-39.4609	82.2694	95.7639	36.0826	76.0726	57.6122	37.8353	20.001	84.3083	8.64656	10.439	-34.6195	20.2916	35.7532	25.8282	42.5032	-19.2307	67.1765	67.6344	18.5621	22.8518	5.49408
0.107	-5.51848	16.4887	2.04812	17.8886	-37.8507	80.1467	101.643	39.0289	78.2642	60.263	40.4269	22.0323	88.05	10.236	9.29276	-34.4262	23.5852	36.8061	28.4613	44.9492	-17.749	70.3598	70.9054	21.3691	25.4575	6.73534
0.108	-4.39322	18.0263	2.01067	18.5207	-38.4532	79.7901	106.256	43.8417	80.2116	61.5584	43.5713	22.9422	92.0207	12.9529	7.81673	-35.1666	25.7368	40.3015	29.6274	46.6362	-17.0739	73.9317	74.1125	23.14	28.5059	7.99335
0.109	-0.332649	19.2991	3.27743	18.7283	-37.4066	80.0983	108.742	47.64	81.7656	66.435	47.185	25.3353	97.3228	12.6228	7.00377	-36.3365	28.3737	43.1714	30.9546	48.3845	-15.3001	75.7693	78.4836	25.0093	31.0862	9.00959
0.11	2.58059	19.0663	5.85873	17.6594	-36.0717	81.2199	112.735	50.0412	84.2061	68.9753	50.7953	29.1257	99.7524	12.314	6.99679	-37.7073	30.2846	43.268	32.5599	51.2136	-14.1242	78.1835	82.9134	25.8359	32.4309	9.96706
0.111	7.99455	19.6812	7.38828	15.8226	-36.717	83.9555	116.58	54.2613	86.1255	72.2277	54.051	32.1886	103.712	12.9763	8.03997	-38.1101	31.1906	45.3062	33.6865	53.6456	-12.1937	80.8335	86.2518	26.4374	34.0236	9.46315
0.112	12.4359	20.8154	10.0716	15.929	-35.8575	85.8506	119.928	57.2716	85.726	75.577	56.3274	35.5726	107.8	14.1061	7.93282	-39.2907	33.905	46.2393	35.753	54.6938	-9.95217	82.8591	90.4007	28.3968	35.0792	10.2113
0.113	16.9865	21.8984	12.4281	16.4395	-35.0598	88.8477	122.994	60.5098	86.0039	77.358	58.6757	39.7163	107.232	13.8833	7.58096	-40.9888	36.5657	47.4001	37.5925	54.9814	-8.32015	84.8486	94.0383	29.3693	36.9948	11.1935
0.114	20.3925	25.8271	14.2599	17.03	-34.1444	91.912	125.014	63.9303	86.4735	78.3556	61.9039	43.8621	108.099	14.4008	8.16775	-43.0634	39.257	48.8316	39.1235	54.2134	-5.55362	87.0384	98.8641	31.1574	39.8154	10.4798
0.115	21.2322	28.6419	17.0022	17.4919	-32.9271	94.2714	127.532	66.5867	86.1067	78.1464	64.2448	45.4616	110.29	15.0866	9.45774	-44.3928	41.7747	48.1073	39.7784	53.6869	-3.9679	87.6998	105.109	33.021	41.3889	10.0569
0.116	21.1454	30.5203	18.506	19.5516	-30.9023	95.3668	128.838	68.6684	85.0344	78.086	66.1193	47.733	109.152	14.121	10.0512	-44.926	44.7281	49.4635	40.3724	54.7112	-2.93344	89.976	109.447	34.4643	43.3828	8.77375
0.117	17.9141	33.324	18.5344	20.8006	-30.5694	94.6378	132.428	69.186	84.1094	79.503	69.859	50.5628	109.925	14.7676	10.0607	-46.1888	46.9313	51.1749	42.2742	52.9829	-1.62848	91.9889	113.401	35.3113	46.5482	8.4601
0.118	15.0426	34.1343	19.1321	21.0757	-31.8403	94.218	137.202	71.4886	84.6013	79.5367	72.8989	52.3386	111.687	14.4727	9.42076	-45.4749	47.9607	53.2551	43.6626	52.7996	0.55505	91.0321	116.994	36.9905	48.8231	8.48015
0.119	10.223	34.2737	21.5504	21.3372	-28.9453	90.6782	140.232	75.9203	87.1097	80.916	75.3497	55.6198	112.249	12.0679	8.8765	-45.1891	49.5144	54.1002	45.4922	55.1134	3.10516	91.8167	121.472	39.3394	49.8381	7.72941
0.12	8.38764	34.6523	21.045	21.2351	-29.2197	86.3964	143.757	77.1623	86.0893	81.2352	78.8527	55.569	115.802	11.5687	8.6095	-46.0174	50.1067	53.2869	47.4279	54.7756	5.0924	93.4904	125.332	39.9993	50.864	8.10537
0.121	8.52201	34.5213	19.9123	22.8682	-28.3373	85.1184	146.212	76.9561	83.9903	80.7958	80.5294	57.0282	117.515	13.0254	8.02467	-45.6455	51.7027	54.0589	48.6778	53.9562	7.21516	93.7148	128.983	41.6872	52.3449	7.67403
0.122	10.8819	34.8536	19.7637	23.99	-25.4039	84.7026	148.05	78.7594	85.2133	82.9404	82.2001	60.1557	118.114	16.1807	8.23291	-43.9909	53.0719	56.1553	50.2482	52.3543	9.65101	92.5207	133.205	42.2107	52.7612	7.72964
0.123	14.8446	34.8234	19.1359	25.4676	-25.065	85.3572	147.595	83.3583	83.9297	84.6077	85.0681	61.7051	121.965	17.4361	8.82407	-43.1881	54.3372	55.857	51.6398	51.5709	12.2386	90.8872	135.529	42.7694	52.8631	9.21161
0.124	18.4015	36.2706	20.7515	26.2813	-22.2481	85.9891	147.168	86.4867	81.3057	87.3972	88.4067	64.0971	122.574	18.394	9.2707	-43.0872	55.9908	57.2095	52.6466	52.1488	13.7273	90.4797	138.566	43.4272	52.6098	10.3869
0.125	23.9467	37.6621	22.295	25.2806	-20.3003	88.6012	147.906	87.3441	77.7125	89.5043	93.0019	66.1084	123.244	20.0555	8.84905	-42.3998	56.8323	58.0266	53.4381	51.1451	16.2616	89.5298	141.666	43.4765	54.226	11.7888
0.126	25.7699	38.1438	23.5125	25.4359	-18.6925	89.4547	147.141	88.4613	75.3809	90.4768	93.7444	67.5787	123.765	20.4303	8.69758	-41.9084	57.786	58.8263	52.9367	51.5806	17.8052	89.4524	144.263	43.2669	56.2362	13.3022
0.127	27.4072	39.168	25.8383	25.2863	-16.4285	89.5791	147.359	90.693	72.3318	90.857	94.8452	67.0635	122.632	20.0065	8.48878	-41.3941	58.0363	60.4677	52.66	51.7358	18.4661	90.0119	145.702	42.5337	56.5402	14.141
0.128	28.6385	39.3943	27.331	25.2723	-14.6783	90.6665	148.269	91.5215	70.1886	88.2165	93.7738	66.048	121.983	18.3862	8.2039	-40.4915	58.1537	60.4364	54.1141	49.5978	19.2311	89.3601	145.712	41.3825	57.3369	14.7575
0.129	26.4073	40.1487	28.3284	26.8977	-15.2946	88.7391	148.001	91.9638	70.926	85.8663	94.0994	67.6062	120.236	19.4309	7.862	-39.2979	58.2829	59.5458	54.1103	49.4557	19.9847	88.5293	146.157	40.6888	57.4724	15.1932
0.13	23.1645	39.4076	29.2902	27.4542	-15.8895	86.6379	147.215	91.4207	70.5235	83.2677	95.2538	67.7202	118.315	20.3051	6.42476	-38.5301	59.2103	57.6747	53.7529	48.0429	21.2465	86.2132	144.313	40.7364	57.3335	15.3293
0.131	19.6325	37.8822	28.9002	26.9092	-14.2377	83.3093	147.265	93.1133	71.4347	80.4615	95.111	67.5713	117.584	20.1031	5.91844	-37.5543	59.5173	58.8333	54.0631	45.9055	22.4104	83.8315	143.023	40.2402	57.3776	15.2602
0.132	16.354	38.5336	26.4217	28.362	-13.219	80.0883	145.605	94.3753	70.3541	79.4741	95.1106	69.0401	117.005	21.7338	4.80923	-37.6775	60.0949	58.998	54.1967	46.1584	23.985	81.2531	141.371	40.0564	57.3327	15.7634
0.133	16.6365	38.4565	25.385	28.152	-11.7172	76.6694	144.617	95.1904	69.3835	78.4423	92.7639	68.6069	114.939	22.9182	3.20257	-37.724	61.6932	57.7034	54.8351	46.1908	25.3837	77.3522	138.968	39.8598	56.9722	17.2548
0.134	16.0353	38.0562	25.0925	27.146	-10.2791	73.8447	143.399	96.7956	68.6454	78.0718	92.9547	68.5173	113.543	23.4143	2.69051	-37.1086	61.4843	57.3543	54.7564	44.8026	26.8445	74.8421	139.565	39.7611	56.8109	18.6165
0.135	14.5611	38.0841	25.0432	27.9743	-7.92812	70.6863	139.816	96.2605	66.9682	78.1028	93.7666	67.912	113.048	23.6131	2.08116	-35.9801	61.4442	57.2076	55.352	43.646	27.4801	72.5522	138.816	39.5647	57.018	18.6859
0.136	15.924	37.9353	25.1696	27.9039	-5.71863	68.296	139.128	99.8189	64.8629	76.3116	94.5219	68.433	110.914	24.3428	1.1611	-34.1919	62.8894	55.4695	55.2066	42.5742	28.2562	68.9227	137.378	38.7378	55.7952	18.3014
0.137	19.8025	37.7724	24.1327	27.9971	-5.06221	66.7187	136.719	101.306	62.6711	75.2142	94.6479	69.0284	109.224	26.61	-0.0166183	-32.0185	63.3972	52.4001	54.7477	41.4305	28.6171	66.5351	135.997	38.6681	54.7952	18.0371
0.138	24.9543	37.0936	23.7739	28.835	-3.46148	66.4176	134.364	99.3521	60.8363	74.7234	94.3486	68.0054	106.72	27.3398	-0.681921	-28.4212	62.7129	51.4019	55.699	40.4352	29.5713	63.8198	132.93	39.3497	54.8488	17.9801
0.139	29.3707	36.2181	22.9171	29.6102	-1.80033	67.0211	132.986	98.5418	57.7475	73.4955	94.0685	67.5123	102.056	28.3289	-0.533442	-25.7838	61.9847	49.8298	57.2215	39.7402	31.2436	61.1827	130.185	38.2924	53.6197	17.9671
0.14	33.5896	35.6667	21.5139	30.0396	-0.375435	66.7323	129.578	97.2425	53.2559	71.0939	92.5725	65.778	99.2188	30.3615	0.0330828	-24.1161	60.2042	49.8328	57.8294	37.8289	31.1552	57.7004	126.679	37.471	53.0028	16.4365
0.141	33.5428	35.1316	20.7428	29.2948	-0.236058	65.7402	128.162	96.3445	49.6159	68.2357	91.6591	65.4021	95.2461	31.3726	-0.386658	-22.8769	58.0421	49.5516	57.4458	36.2112	31.5241	56.075	123.621	37.0839	52.8928	15.7872
0.142	31.8183	35.4283	21.1373	28.3611	0.297126	62.7133	127.228	94.6604	47.625	67.4865	89.1976	66.2091	90.0245	31.5	-2.24011	-22.6971	57.4065	47.127	58.0355	34.73	31.0859	53.5966	121.066	36.2385	51.7209	16.0956
0.143	29.4624	35.5344	21.2087	27.9669	0.6703	60.2073	125.807	92.7819	45.5872	65.9183	86.8076	65.997	86.5548	32.1592	-3.22675	-22.0594	55.4976	46.1917	57.2899	33.1211	30.1958	48.4125	118.041	36.2809	50.2574	15.3921
0.144	24.7506	34.5813	21.1763	25.8157	1.72864	56.2733	123.902	91.592	43.7877	60.9404	85.7246	65.1866	81.1698	31.6349	-4.5359	-20.9327	53.2828	43.4469	55.2601	32.4339	30.4554	44.9395	115.825	36.5265	48.9241	15.7706
0.145	21.9353	34.5244	21.2094	24.3182	3.58903	51.5722	121.216	91.8379	41.6765	55.3806	84.6542	62.8503	76.3474	31.2289	-6.68404	-20.2097	50.8796	42.4285	54.8738	29.6159	29.423	39.136	112.736	34.4552	47.5881	15.5403
0.146	20.8175	34.6623	19.7594	24.8093	4.19274	46.3167	118.269	90.9297	38.3484	52.93	83.286	60.1795	74.6959	31.0871	-7.06329	-19.7592	48.7029	40.7471	54.3919	28.223	28.374	34.6028	109.701	32.9245	46.0228	15.0964
0.147	18.9791	34.0857	16.8095	25.0811	6.17847	40.6914	114.555	90.135	35.0218	52.3376	81.0384	59.3014	71.0132	30.5504	-7.10163	-18.7765	48.2247	37.1748	53.0047	27.5871	27.6148	30.5996	107.09	31.7197	44.6374	14.423
0.148	20.4054	32.7891	13.7241	24.7291	8.06152	37.7158	110.751	88.1514	33.7883	50.4801	78.1208	59.0543	66.6149	30.5249	-7.84538	-16.775	46.3489	36.873	52.2608	25.4583	27.1529	25.9643	103.925	29.6852	42.2427	13.1309
0.149	22.5394	31.3522	13.142	24.5074	7.16475	34.6892	107.32	86.9718	29.813	50.4556	74.8595	57.9311	62.9754	30.785	-8.21725	-14.4468	44.52	35.6315	51.6348	25.7455	26.3523	23.5914	99.4643	27.2622	39.6604	12.9697
0.15	22.2895	29.6339	12.3221	25.2387	7.68728	31.4667	102.962	87.3631	28.0568	49.7419	71.9203	56.7963	57.7983	31.5812	-8.1614	-12.1599	43.2011	33.1107	50.209	25.3667	25.6724	19.8628	95.5435	25.8161	38.2181	12.6091
0.151	24.6401	29.307	10.4626	25.9175	10.0774	28.1448	99.4084	85.3585	26.5538	45.7651	68.842	55.4182	53.3622	31.9466	-8.51235	-9.28797	40.4993	31.8594	49.8492	23.4917	25.8675	15.7755	92.4417	25.0684	36.4913	12.0957
0.152	26.5031	28.0701	8.92987	26.7386	10.9966	26.5851	96.895	84.0277	21.1781	43.1378	67.0963	53.1636	49.0664	31.5182	-8.45757	-6.51911	38.2086	29.8106	50.3808	22.9142	25.9696	11.097	89.9528	23.5206	35.2506	11.2995
0.153	28.1216	26.8635	7.5586	27.1248	12.1291	25.3243	93.6353	82.7564	19.7161	40.3258	64.1507	51.5789	43.9422	32.0814	-8.55182	-3.69108	35.8774	28.1572	50.7384	19.6802	26.5798	6.91881	87.0728	22.4336	33.9038	10.7368
0.154	29.6676	26.4973	6.79736	26.2011	14.007	23.8449	90.912	80.7846	18.1236	38.5314	62.7095	49.0572	38.4329	32.6232	-8.67607	-0.639686	34.205	25.3063	50.2607	17.2811	26.3268	4.19202	82.3661	21.74	32.8575	11.2231
0.155	29.4355	25.2965	5.57075	26.6181	14.2279	23.0146	87.9502	77.7025	14.6843	36.8732	63.5851	46.6284	35.0819	32.258	-8.33003	3.38845	32.488	22.2754	49.9403	16.5842	25.5153	1.81966	78.6833	21.9313	33.8248	10.4809
0.156	28.7431	24.7051	4.77513	26.5485	15.5667	19.3454	85.4483	74.7665	11.9809	33.4371	60.6409	45.5323	30.387	32.2724	-8.22777	7.06237	29.9991	19.6174	50.571	13.0526	24.5044	-0.673243	74.5064	21.358	32.1624	10.2055
0.157	27.9762	24.3181	3.33226	26.2222	17.1706	14.554	81.9375	73.3173	10.7153	30.0554	58.5249	43.8862	24.7056	33.0789	-8.95871	9.50364	28.7872	17.2755	50.5141	10.8206	24.2038	-2.97113	72.0542	20.8346	30.5212	10.3889
0.158	25.3376	23.5119	2.95867	26.0423	17.722	10.0467	78.6746	69.9384	8.97413	26.5237	56.9881	41.5775	22.7721	34.1316	-10.235	12.0706	26.2375	14.3027	50.3153	11.8959	24.7895	-6.12986	70.9465	19.5962	29.4859	9.47129
0.159	24.6939	21.715	3.47566	26.6258	19.18	5.88298	75.2281	68.3145	5.76437	24.0471	53.9721	40.3343	19.7794	34.3755	-11.5824	13.9532	24.6095	11.1153	49.5279	11.1957	23.5716	-9.33677	69.2732	17.1892	27.857	8.7262
0.16	23.5756	20.1624	2.09052	26.3222	16.6967	2.28611	71.2842	67.6089	2.46445	21.8647	52.2521	39.3331	16.7582	32.6954	-12.3714	16.1413	23.564	9.47375	48.0479	9.17067	22.2733	-10.9383	68.1689	15.1746	26.3829	7.50503
0.161	21.0946	17.6028	2.03083	25.1233	15.9559	-1.1955	68.8567	64.4935	-2.2163	20.1949	49.7411	36.7549	13.7364	31.1961	-13.925	19.2002	21.0946	6.34276	46.5809	8.3418	20.7842	-11.7256	65.752	14.1911	24.0116	6.72943
0.162	23.0726	15.3557	1.8234	24.0136	16.2707	-4.00098	65.3415	61.662	-8.29571	17.6999	47.8402	34.0853	10.3611	30.7018	-15.6284	22.1553	18.7228	4.33016	45.4594	5.19238	18.6822	-14.7161	62.501	13.0965	23.4629	7.07866
0.163	23.4257	13.8336	1.00417	23.7811	15.9639	-7.58586	62.8146	58.6521	-11.4431	17.1237	44.9145	31.9305	7.14668	30.7556	-16.2205	24.2628	17.6906	3.44793	44.4601	3.0844	17.3519	-16.9633	59.8895	12.0961	22.8747	6.4568
0.164	25.2234	11.7373	1.3915	24.9651	17.6674	-11.2833	61.6879	57.7342	-13.3232	15.6238	40.2695	28.5432	1.85034	31.4097	-16.4355	26.8609	15.2718	0.69748	43.2266	2.7575	15.8004	-18.1669	57.4613	11.9299	21.1707	5.89847
0.165	27.3296	9.9749	0.262124	24.3229	17.5076	-12.9935	59.4561	56.0823	-14.8767	10.687	38.7456	25.641	-4.52762	31.5199	-15.7313	28.4719	13.1316	-1.24557	41.9637	1.74459	15.123	-19.5123	53.5579	10.8052	18.2457	5.93777
0.166	29.0355	8.73647	-0.982833	24.5814	17.5159	-13.0599	56.7523	51.1245	-13.4631	7.96721	38.3506	24.4932	-7.8219	33.1811	-15.6747	30.1201	11.0239	-3.31289	41.3171	1.18308	15.3494	-21.5111	50.2754	9.32238	16.0975	5.49584
0.167	31.3327	7.64909	-1.36407	24.0337	18.5146	-13.4054	53.745	48.0073	-16.1309	5.70061	37.6487	23.003	-11.5986	33.6177	-15.9466	31.8963	8.93733	-5.68966	40.0506	0.545219	14.6581	-24.2339	48.7738	7.85813	14.944	4.23259
0.168	29.6703	5.45459	-2.48408	23.3453	19.2361	-14.8444	52.3646	46.319	-16.8341	3.33086	38.6541	21.8586	-15.7349	33.0661	-16.5698	32.9561	8.52271	-6.77402	38.5795	1.06428	14.0995	-25.3865	47.3571	7.07708	12.2085	3.9263
0.169	29.0255	3.6156	-3.47305	23.9168	18.2836	-14.9621	48.8372	43.1529	-15.2113	0.27807	37.7269	20.8804	-18.9385	33.9856	-17.4341	35.6527	7.14446	-8.69958	37.941	0.470116	13.2536	-27.5949	46.128	6.56454	11.6866	5.30981
0.17	28.5192	1.39385	-4.4256	22.4837	17.2272	-17.8887	46.8634	40.6422	-15.8084	-1.61607	36.8944	20.4865	-20.7636	34.059	-17.51	38.1085	6.05884	-10.126	36.9693	0.449655	12.2714	-29.5995	45.5248	6.06315	10.313	5.6506
0.171	28.2348	-0.793252	-4.5981	20.3622	16.4598	-21.1697	46.5337	36.5418	-16.1407	-3.49911	36.1487	20.865	-20.8976	33.9935	-17.4644	39.7307	3.55355	-11.0887	36.8049	0.640148	11.7582	-30.9626	43.7867	7.07443	9.36883	5.84798
0.172	27.7788	-1.4467	-4.63351	18.4674	16.9185	-21.509	43.2116	31.6475	-18.073	-5.07381	33.8553	20.0485	-22.5017	34.6414	-17.2961	41.4714	2.06495	-12.796	36.5562	-0.221641	11.3544	-31.8991	41.1962	6.79473	9.80885	6.30199
0.173	28.191	-2.33893	-5.5902	17.467	17.3273	-23.9928	40.7893	31.5411	-20.8378	-5.45043	32.2342	19.9103	-24.4854	36.1839	-17.2069	42.5258	0.646319	-12.7529	36.3981	-0.791651	10.3284	-31.8228	40.1775	6.0473	8.20724	8.22558
0.174	28.1959	-2.45311	-6.04556	16.9269	17.8137	-26.8735	37.3229	32.0176	-21.8496	-5.02679	29.7782	20.7055	-25.6143	37.4148	-15.9734	42.4057	-3.12311	-12.0922	36.4458	-2.59605	8.64096	-33.1247	38.8041	6.26078	7.04079	9.87106
0.175	27.0097	-1.58515	-6.98032	15.5735	18.5759	-30.3654	33.7871	27.5334	-25.1807	-4.96757	30.1523	21.0958	-26.1458	38.3172	-15.4967	42.566	-3.86365	-13.2873	34.6373	-3.23669	7.67419	-31.9089	37.0762	5.25824	7.25594	10.2239
0.176	26.5643	-2.47791	-7.95549	14.5349	18.9682	-32.3998	31.202	25.9844	-29.2628	-8.23223	28.1123	21.3116	-26.6789	38.6506	-16.1227	43.3021	-5.55829	-14.0543	33.1194	-2.7458	7.16931	-32.1498	35.2872	4.62838	6.13676	11.6629
0.177	24.9743	-3.95679	-7.9601	13.4162	19.0563	-32.2677	28.0927	24.5456	-29.3445	-8.86616	25.3737	18.9227	-27.9121	38.2417	-15.6657	43.3732	-7.68325	-15.6365	32.6258	-4.073	6.969	-33.706	33.6823	3.98876	4.64675	11.5354
0.178	24.0023	-5.20829	-8.08372	12.3758	18.454	-32.2913	24.4225	21.5634	-32.6327	-10.1041	23.8445	16.3195	-28.9571	38.2206	-15.9036	43.2293	-7.8169	-15.0344	32.0675	-4.55487	5.03529	-34.2173	30.3484	2.85959	3.27233	11.8353
0.179	23.1516	-6.83993	-8.29444	11.6088	17.8371	-31.911	22.0024	20.376	-33.7721	-11.7336	24.2686	13.9268	-30.5639	37.4204	-16.4011	43.8345	-9.50958	-15.6114	32.0744	-4.43615	4.77273	-36.3999	27.2917	2.6638	1.68207	12.6482
0.18	23.7435	-7.06592	-8.1837	11.828	19.2156	-31.9664	20.8801	16.9089	-31.7806	-11.7447	23.1437	10.758	-31.5642	37.5824	-16.0664	44.6039	-10.4121	-17.2663	31.7768	-3.16729	4.53293	-37.8748	27.8948	1.98219	0.422134	13.513
0.181	22.1174	-8.02409	-8.10667	12.6212	20.5876	-32.0882	18.8835	15.4624	-32.589	-12.7661	22.6241	8.70596	-33.5523	36.9774	-16.5637	44.7233	-10.2086	-16.8623	31.6205	-2.9659	3.21677	-37.883	28.0787	2.6011	-0.597405	13.6823
0.182	22.767	-9.29817	-7.96961	12.922	20.9839	-33.7057	16.2817	13.3116	-30.0681	-14.1072	22.5277	5.90247	-35.283	35.91	-16.463	46.1255	-10.1513	-18.2166	31.0554	-4.14297	3.83726	-37.7915	25.8374	3.30015	-1.39421	13.6067
0.183	25.9001	-9.05446	-8.13527	13.1917	19.7037	-33.075	14.0257	11.9313	-27.619	-16.0432	21.0152	5.50004	-37.517	34.8115	-16.2292	46.5777	-10.2313	-18.7443	29.4974	-2.71371	3.04031	-38.5812	23.5367	3.08741	-2.08678	14.2578
0.184	25.6387	-8.99312	-8.37368	11.422	18.4094	-32.8071	10.9976	10.907	-29.4615	-16.168	20.65	4.85724	-39.6323	33.9267	-15.5074	46.2484	-10.994	-19.5133	28.692	-2.34203	3.79894	-40.1364	20.5872	3.06266	-3.04691	14.8143
0.185	26.054	-9.47167	-7.31646	9.58125	18.7427	-34.0839	9.23888	7.48307	-31.3648	-17.0622	18.7484	2.97029	-40.2239	35.3195	-14.9398	46.6661	-10.8557	-19.1441	28.6135	-2.9958	4.0561	-40.0412	17.8354	3.20416	-3.16175	16.0253
0.186	25.597	-9.98375	-6.15963	8.16869	17.4545	-34.6793	7.02428	7.43912	-32.4053	-20.298	19.6058	4.17599	-43.9096	35.4182	-15.1203	46.4749	-11.2984	-18.0664	27.1753	-2.94673	3.28898	-38.8929	15.3371	1.96597	-3.50378	16.6266
0.187	25.4922	-10.6262	-6.52411	5.98639	17.4565	-35.8517	4.73137	7.9604	-32.3435	-21.3031	19.4238	5.31207	-43.2271	34.991	-14.2534	47.0059	-10.4614	-19.456	26.8725	-2.47787	3.36828	-40.0447	13.3707	1.65042	-4.30754	16.5573
0.188	24.4474	-11.4965	-6.82442	6.03422	17.5302	-36.4746	3.53873	5.72437	-32.2698	-18.4284	17.9593	4.99229	-41.6791	35.7904	-14.3578	47.7828	-10.0977	-18.1402	27.7638	-2.97754	2.86568	-40.5329	14.4917	2.3381	-3.93984	17.6306
0.189	24.4513	-12.5426	-7.29402	5.80753	16.8209	-36.3063	0.632758	2.89867	-33.6649	-17.7737	18.3939	5.0961	-41.8409	36.6561	-13.8944	47.2438	-11.9324	-17.0457	27.8993	-4.94287	3.76724	-39.4481	15.6719	3.11157	-4.40762	18.8026
0.19	27.0222	-13.5426	-6.33272	5.44984	17.8217	-34.4482	-1.67593	1.3763	-36.5986	-18.8564	15.4645	5.08298	-39.1602	37.5546	-12.6502	47.2215	-11.6953	-17.9857	27.8839	-4.88641	3.90913	-38.8492	14.7392	4.63328	-6.29872	19.9638
0.191	28.4776	-14.4412	-5.52075	4.61908	18.1323	-32.3298	-4.13835	-0.174486	-37.9346	-19.5194	16.1311	4.58107	-38.6569	37.9267	-12.7209	47.0672	-12.7452	-17.998	27.536	-3.60939	4.0453	-37.7873	14.545	4.83435	-6.93866	20.7582
0.192	29.8262	-14.7132	-5.38038	3.31774	17.265	-29.8754	-6.65653	-1.62971	-37.8347	-19.5342	17.3444	4.63695	-39.7362	37.6707	-12.5704	45.5854	-12.9676	-17.9891	27.3925	-2.74191	3.25356	-35.5134	13.3615	4.63476	-6.7936	20.09
0.193	29.225	-14.8656	-5.001	3.32143	16.7024	-29.4216	-8.38362	-0.931005	-36.7841	-19.8201	17.6618	3.89511	-38.7904	37.2551	-11.9885	45.9637	-14.3151	-16.4864	26.5467	-2.75929	2.83256	-33.6572	11.12	4.89377	-7.04507	19.6916
0.194	28.2343	-15.8752	-5.80918	1.99408	16.9983	-27.8535	-9.60378	-3.30292	-35.9371	-19.9219	17.3925	3.14967	-38.3655	36.9662	-11.6679	45.515	-16.0285	-16.0274	25.7415	-3.32573	3.54669	-35.6016	9.24773	3.95965	-6.60435	19.1398
0.195	27.6803	-15.2869	-6.57894	1.0924	16.7595	-26.8217	-12.5824	-5.97801	-35.0354	-19.3461	14.2264	2.0964	-38.4458	36.0486	-12.7239	44.081	-15.1404	-16.8541	25.4248	-3.22228	2.38628	-35.8994	7.23132	3.32374	-7.05632	18.3462
0.196	25.5249	-14.7406	-7.64194	0.14868	16.4843	-27.3729	-13.1442	-5.9322	-32.6089	-17.7545	14.046	0.946131	-39.051	35.0088	-12.7538	43.5875	-16.267	-16.7563	23.9028	-3.5111	2.19601	-33.5904	5.69701	2.92245	-7.72915	18.418
0.197	23.6035	-15.1988	-7.55027	-1.01899	17.7503	-26.0022	-15.0873	-8.98368	-30.4768	-17.685	12.6866	0.799862	-39.1175	33.9257	-11.7405	43.0833	-16.3333	-17.6965	23.6665	-2.95576	2.59158	-34.4354	3.33885	2.2352	-8.13718	18.5987
0.198	21.5076	-14.9009	-6.89971	-1.14272	17.6066	-27.7959	-18.213	-8.75134	-30.1101	-19.5535	11.0296	-0.966724	-39.7827	33.3462	-12.9078	42.649	-17.0651	-17.8424	23.4459	-2.76316	1.77338	-34.0869	2.23734	2.24455	-8.32587	18.6591
0.199	19.859	-14.7164	-7.40031	-0.789153	15.8113	-27.4521	-19.5466	-8.00182	-28.4172	-19.0569	10.6147	-0.655855	-39.7638	32.8815	-12.5499	40.5335	-18.5854	-16.9346	22.9319	-2.78145	1.96029	-33.0751	1.4427	2.7886	-8.79212	17.9945
0.2	19.2295	-14.7723	-7.11017	-0.236554	15.3507	-26.1355	-22.4648	-10.6324	-27.7041	-18.8062	9.8258	0.954576	-37.9024	30.849	-12.7463	39.3017	-17.4096	-17.218	22.6853	-1.85608	1.68101	-32.7656	0.332496	2.92483	-9.76852	17.9094
0.201	19.7511	-14.5117	-7.33212	-0.120757	15.2961	-27.0783	-23.7976	-11.387	-28.5069	-18.7547	8.69498	0.789674	-38.0418	30.0839	-13.3948	38.8549	-17.4862	-16.5956	21.518	-1.11485	1.24332	-32.2463	-0.419636	3.41051	-8.85959	17.8403
0.202	20.0443	-14.9443	-6.67323	-0.739485	13.7901	-24.7399	-25.705	-11.7621	-29.3594	-18.5789	9.49541	0.671348	-37.4182	29.9961	-12.9154	37.3391	-18.1267	-15.8077	20.9032	0.0792317	2.83709	-32.2092	-0.0298543	4.84819	-8.05135	17.6937
0.203	20.7872	-14.9031	-5.26954	-1.81074	13.7528	-22.719	-25.7609	-12.8733	-31.5015	-19.3392	10.1645	2.05694	-37.259	29.2691	-13.8028	36.5307	-17.2967	-16.1235	20.6157	0.0403087	3.74318	-31.1151	-0.452925	5.27422	-8.36353	17.4809
0.204	19.7093	-14.961	-3.75854	-2.3207	13.5174	-21.8201	-25.027	-13.7179	-31.6359	-18.2706	10.195	2.26621	-38.1131	27.3725	-12.673	35.3905	-16.2392	-17.8317	20.1316	-0.0351391	4.25332	-31.4654	-2.6792	5.45592	-8.7749	17.2473
0.205	17.8776	-14.4603	-3.21048	-2.30894	12.8157	-22.3642	-25.3495	-14.1292	-31.8809	-17.1391	9.46788	0.241674	-38.548	26.2213	-11.687	33.2992	-14.6105	-17.5187	19.5874	0.375126	4.99083	-31.1887	-2.78127	6.4334	-9.1315	17.6587
0.206	18.4642	-13.6114	-4.20369	-2.93892	14.577	-21.4192	-27.311	-15.1046	-32.2716	-17.081	6.99891	0.745124	-38.8117	26.3022	-11.4829	32.4051	-14.9243	-16.0019	19.85	0.345722	5.24563	-29.37	-2.73031	6.86286	-8.89668	17.2595
0.207	18.5313	-13.5441	-3.61349	-3.5447	14.3274	-19.3193	-26.6655	-17.113	-31.5998	-16.4052	6.55544	1.09184	-40.0119	26.0173	-10.3793	31.0729	-17.8064	-14.6655	20.3503	-0.472469	5.31216	-28.2778	-2.68921	6.61784	-9.25655	16.7278
0.208	19.7238	-13.5129	-3.38095	-3.80386	14.9729	-20.2216	-25.1776	-15.93	-31.4776	-16.6209	3.60089	0.676014	-41.0685	26.1082	-10.4899	29.1474	-19.1505	-14.0706	20.3493	-0.515037	4.52418	-26.7225	-2.87107	7.11544	-9.20939	16.7887
0.209	20.0528	-14.5307	-4.3591	-3.71683	14.9977	-18.4384	-27.9477	-16.874	-29.7555	-17.5568	2.31785	1.03007	-42.1566	24.6643	-10.7014	27.4589	-19.3083	-15.753	18.6816	-0.966004	5.23082	-26.7131	-5.25661	6.72028	-8.72543	16.8802
0.21	19.8282	-15.7671	-6.1037	-3.80467	13.453	-17.7764	-29.8474	-19.5265	-29.4766	-17.9962	1.64916	-0.872622	-42.2846	22.9224	-9.35697	25.3899	-20.2753	-16.3554	17.1888	-1.34553	6.03394	-25.6969	-10.4503	6.76596	-9.52498	16.1998
0.211	20.1714	-17.5011	-7.2225	-4.32196	14.3932	-18.6303	-33.0089	-17.9061	-31.0375	-17.2404	0.905112	-0.395166	-40.5205	22.395	-9.34959	24.4975	-21.4547	-15.4165	17.1627	-0.991758	6.21951	-25.3951	-15.5666	6.4604	-10.2164	16.0537
0.212	18.0314	-17.5227	-6.26866	-4.48863	13.8555	-17.0233	-35.9283	-16.7162	-29.9759	-18.7444	1.18056	0.517846	-40.1719	21.2379	-10.7815	23.7542	-22.2852	-14.533	16.1937	-1.84216	6.73895	-25.8445	-17.0406	5.23925	-10.871	16.0929
0.213	16.415	-16.752	-4.75621	-3.66517	13.9536	-16.9396	-37.8798	-16.5556	-28.2352	-19.3503	0.904904	0.9525	-39.2713	18.9687	-10.3364	22.2609	-23.017	-15.6889	15.6199	-3.11106	7.37479	-25.5334	-18.4026	5.28942	-11.6985	15.8379
0.214	15.3155	-17.2077	-4.7168	-3.84213	13.7869	-18.2117	-38.0587	-17.7526	-27.8967	-16.1201	0.0366752	1.98895	-39.1013	18.4306	-10.8015	20.3649	-23.0906	-15.252	15.2957	-1.93069	9.30885	-25.5021	-19.0304	4.32033	-12.4844	15.6588
0.215	13.2416	-16.649	-5.12243	-4.66955	12.3437	-16.7455	-38.2696	-17.2514	-28.0757	-15.825	0.0289842	1.94292	-38.1754	18.2536	-11.1993	18.1542	-22.2865	-15.3125	14.6265	-1.88523	9.71454	-24.7943	-18.2917	3.89205	-13.1049	15.4455
0.216	13.3423	-16.7665	-4.93866	-4.64934	11.9723	-16.2387	-40.1083	-14.2875	-27.6008	-16.2197	-0.558025	2.95265	-38.2556	15.9702	-10.0962	17.6327	-22.0918	-14.3483	13.4859	-4.07938	8.09082	-24.2997	-18.8235	4.57472	-14.0286	15.631
0.217	13.0257	-17.3064	-4.32813	-4.12713	10.9022	-17.2902	-39.2396	-16.3193	-24.8883	-13.8558	-1.32163	3.75688	-37.927	15.8701	-10.6153	16.8298	-22.2663	-13.6209	12.4948	-3.60594	8.35285	-23.6242	-18.7349	4.56645	-14.7962	15.2619
0.218	13.9623	-17.1937	-3.29334	-3.3549	12.0895	-14.0097	-39.8535	-16.0837	-22.5906	-13.6021	-1.23903	4.33406	-37.4402	16.1496	-10.5606	15.2583	-22.0431	-14.4628	11.6304	-4.01058	8.82769	-20.9164	-19.2558	5.74447	-14.6784	14.9087
0.219	15.8492	-16.512	-3.28402	-4.05374	11.832	-13.4439	-40.0962	-14.5788	-22.7448	-15.0981	-3.76779	3.22297	-38.5138	16.2651	-10.2359	14.4877	-20.598	-12.4896	10.9613	-4.96865	8.72589	-20.9707	-20.879	6.88214	-15.3184	13.7211
0.22	17.0618	-16.8767	-2.90465	-5.72328	11.3216	-13.1179	-37.5989	-17.61	-21.4794	-15.0938	-5.13808	2.78921	-37.5075	17.1843	-10.0378	13.1139	-20.7565	-13.0923	10.4155	-4.85233	8.5478	-20.1699	-22.7423	8.53829	-15.409	13.143
0.221	18.2411	-17.3677	-3.5309	-6.06914	11.9131	-11.0772	-37.535	-18.0353	-20.6042	-15.1744	-5.21835	2.39433	-36.2483	17.0136	-10.05	12.7526	-20.8296	-11.6988	9.36636	-5.9659	8.40664	-18.123	-24.9546	8.96921	-14.9589	12.4199
0.222	19.2961	-17.4096	-3.98451	-6.79546	10.3227	-9.84966	-37.7556	-16.8624	-21.6445	-15.6905	-4.07979	1.92974	-34.5341	16.0356	-10.22	12.3823	-19.3244	-10.1792	7.68604	-6.63507	9.37446	-18.2004	-25.282	7.87003	-15.6454	11.9386
0.223	18.6189	-17.0971	-3.74907	-7.25175	10.4918	-7.55647	-37.3644	-17.177	-21.9786	-16.3658	-3.21973	3.33611	-33.0172	15.4258	-10.3494	10.9014	-20.2184	-10.3121	7.65678	-6.43521	10.5071	-17.4407	-25.6301	7.29904	-15.6367	11.5567
0.224	18.3915	-16.0074	-4.65393	-8.52443	11.8637	-8.1345	-39.3424	-15.6836	-20.4863	-15.4697	-3.77747	4.34215	-32.5662	15.9221	-10.3291	10.1749	-20.3793	-9.24098	7.64194	-6.27526	10.5938	-18.0376	-26.7775	6.50839	-14.3689	10.708
0.225	18.7564	-16.0002	-4.42951	-9.94824	13.3639	-9.43434	-40.7229	-15.4376	-19.3071	-15.7385	-3.60911	4.92256	-31.6044	15.4373	-9.36464	8.09976	-19.144	-7.6775	6.83056	-6.24513	10.2899	-17.8481	-27.3988	6.2747	-13.8245	10.5899
0.226	16.7264	-16.3788	-4.44324	-10.47	12.8083	-9.22954	-40.5125	-16.0406	-18.0325	-14.0549	-3.60489	4.3491	-31.9032	13.7701	-9.30723	5.97429	-19.3879	-5.79638	6.44235	-6.74012	10.4486	-16.0995	-28.4505	6.28852	-13.7379	10.9419
0.227	16.1971	-16.0501	-4.23253	-10.785	10.8341	-9.12926	-40.8388	-16.1732	-15.9345	-14.2016	-2.75691	4.92382	-30.3566	10.3048	-9.68957	5.03681	-19.665	-7.50997	5.08758	-7.92689	9.93809	-15.5126	-30.7494	6.42027	-13.8111	11.585
0.228	15.2187	-14.9293	-4.12269	-10.7163	11.4735	-8.15288	-40.9201	-16.3703	-13.963	-14.5392	-4.57514	5.93543	-29.0043	8.27916	-7.80089	4.04313	-19.2593	-8.56124	5.70247	-8.74791	9.77306	-14.9527	-31.4137	5.37321	-14.5919	10.463
0.229	13.3157	-14.4754	-4.49548	-10.3716	10.2775	-8.12569	-39.8808	-15.2248	-12.3767	-11.4279	-5.84177	6.59457	-27.2194	7.80179	-7.18579	2.88351	-18.7027	-7.62377	4.9004	-8.19455	9.96204	-14.315	-32.115	4.37292	-14.2166	9.66648
0.23	13.2772	-14.4721	-5.75799	-10.3724	8.84162	-7.48483	-38.9183	-16.1377	-13.4613	-11.2873	-5.46516	7.94126	-25.0867	7.44998	-7.31339	2.00434	-18.7234	-9.73285	3.55647	-8.30834	9.52363	-14.4785	-34.5824	4.58807	-14.9385	9.31778
0.231	13.3975	-13.3367	-7.48937	-11.2531	7.35079	-7.18289	-38.5777	-16.0316	-12.5656	-10.5332	-5.08835	7.62774	-24.0101	7.93897	-6.48522	-0.0114314	-18.381	-8.89149	3.22595	-10.1533	9.93759	-13.2046	-37.8968	5.04135	-15.6517	8.25005
0.232	14.3862	-13.5556	-8.63655	-10.722	5.0176	-8.54814	-37.0998	-15.8148	-10.7492	-10.1914	-3.91792	6.63289	-23.6092	6.32131	-6.29263	-0.519468	-18.5044	-8.13251	2.14027	-11.227	10.4648	-10.281	-39.6079	5.10613	-15.6204	7.6559
0.233	12.7775	-14.3433	-9.06082	-10.77	4.59184	-8.54013	-36.0134	-18.2197	-9.83293	-11.9348	-4.78119	6.48781	-24.2724	4.82304	-5.46885	-1.10913	-18.9439	-10.9344	1.88403	-9.24022	10.3944	-10.7365	-41.2256	4.59572	-16.1861	7.22542
0.234	13.2454	-14.259	-9.14086	-10.356	4.74533	-7.90941	-36.1747	-17.8865	-10.0403	-11.5454	-4.59519	5.56077	-23.9296	4.10129	-5.6654	-1.75835	-18.9406	-9.44023	1.21821	-7.74557	9.96851	-10.6357	-42.4722	4.91746	-16.0335	6.77175
0.235	13.9397	-13.7058	-9.67951	-9.97416	4.52728	-6.31969	-36.8221	-15.4809	-10.1726	-11.3236	-3.24854	5.01629	-23.6644	2.8627	-6.37976	-0.816382	-18.5704	-8.88862	0.95589	-7.84907	9.76076	-8.60674	-43.3831	5.90004	-16.45	6.72254
0.236	9.86787	-12.8311	-9.24018	-11.8655	3.63833	-4.563	-37.0565	-13.109	-8.84571	-10.4209	-5.85543	6.53926	-22.9179	2.61676	-6.75796	-0.930377	-18.5124	-9.27629	0.739685	-7.61151	9.33374	-7.46004	-44.3446	6.61385	-15.8443	7.29979
0.237	10.4694	-12.6475	-8.54401	-12.5107	3.40542	-3.74193	-34.8513	-12.7754	-7.45996	-7.82105	-6.93038	7.32675	-22.8061	1.79128	-7.6774	-1.26256	-18.567	-8.5114	-0.897777	-8.00313	9.77423	-5.15078	-43.1735	6.70897	-14.4073	7.24739
0.238	11.1853	-11.9683	-7.98943	-12.8927	4.53304	-4.14704	-34.6486	-12.8734	-7.19642	-6.50291	-5.13655	7.33689	-24.0525	1.70598	-7.65998	-0.296941	-17.4923	-8.92995	-2.28167	-6.46782	10.1715	-5.42676	-43.9203	7.21831	-13.9169	5.96388
0.239	11.3076	-11.5537	-7.46785	-12.9094	5.26363	-3.45287	-33.1426	-11.9223	-8.09427	-6.44593	-5.17465	9.34929	-22.6356	3.36157	-6.89899	0.584268	-17.5126	-8.35535	-2.63813	-5.49882	10.4925	-5.15499	-43.5171	6.60617	-14.2417	5.64959
0.24	12.4396	-11.0495	-6.85921	-11.8631	7.40223	-0.210287	-33.8844	-12.3872	-8.02114	-6.88527	-4.92179	10.4858	-20.5723	3.86115	-6.49202	0.803409	-17.0909	-7.0027	-3.16556	-6.06903	10.9256	-3.0865	-42.5595	6.04584	-14.8965	5.52316
0.241	10.6821	-10.4622	-5.94004	-10.9063	7.6932	2.05074	-34.3732	-10.5415	-7.38413	-6.81164	-5.4407	11.1366	-21.5567	4.1546	-5.49173	0.114777	-15.738	-6.07374	-3.33752	-5.65851	10.3346	-2.57958	-44.6442	6.1445	-14.8248	3.82954
0.242	10.3238	-10.5335	-6.3832	-10.9187	6.00711	3.56091	-32.7457	-8.70281	-7.97525	-7.23759	-4.91356	12.9802	-20.4685	3.91595	-4.83594	-1.02407	-16.9872	-6.90009	-3.54126	-6.54538	11.3496	-0.734123	-44.4599	6.22572	-14.5886	2.86804
0.243	9.89502	-9.87571	-6.55006	-12.4351	5.35695	2.51284	-34.6251	-8.27944	-8.37903	-4.76747	-5.58379	12.9193	-17.6201	3.83728	-5.36052	-0.892548	-18.8451	-7.85618	-5.32701	-5.86987	12.5176	-0.0429734	-45.7211	7.06576	-15.2842	1.95025
0.244	8.24538	-9.62812	-6.19105	-11.7741	4.23816	2.38776	-33.4281	-6.68825	-5.54361	-2.41444	-5.69264	13.4498	-17.8446	2.66343	-3.87074	-0.784642	-18.2708	-8.34426	-6.32861	-5.76913	11.0784	-0.693871	-46.7192	6.42914	-15.6125	1.69783
0.245	6.33666	-10.3057	-5.91661	-11.1361	3.6596	3.46952	-32.2417	-6.33288	-5.19439	-4.14199	-4.45784	13.3861	-18.009	0.626801	-3.72329	-2.73087	-16.6804	-9.06156	-5.99688	-6.40765	9.64492	0.92897	-44.2611	7.12464	-15.9136	1.99569
0.246	4.543	-10.337	-5.24425	-10.8714	3.67564	1.32491	-33.0715	-4.49943	-3.9253	-6.16321	-3.61907	14.0864	-19.4467	-0.827128	-4.57524	-4.85229	-16.3704	-9.82679	-7.07147	-4.785	9.21331	2.95483	-43.73	6.97569	-15.3726	-0.765535
0.247	3.8631	-9.33937	-5.20246	-9.75587	3.63338	3.01707	-32.555	-4.02542	-3.76613	-5.16265	-3.39435	15.009	-19.4986	-2.79727	-3.86808	-5.49626	-16.628	-10.055	-7.26262	-3.47259	7.88679	3.50774	-44.5734	6.22946	-15.0834	-2.24177
0.248	4.03693	-8.48217	-6.15971	-10.5166	3.03045	4.38026	-33.0925	-4.3467	-4.63107	-3.61555	-4.09703	14.3777	-18.9736	-3.14899	-4.40459	-5.82531	-15.0821	-9.45343	-8.07902	-2.79796	5.81784	3.58441	-45.1898	6.14583	-15.2132	-2.723
0.249	4.18332	-8.22209	-5.99616	-10.5442	3.32973	4.20356	-33.1902	-5.69085	-1.70247	-3.91474	-2.64557	14.1006	-18.4284	-4.70486	-3.97331	-6.84246	-13.5317	-9.00257	-9.50211	-3.36162	5.52402	1.66931	-45.9332	5.45484	-14.9722	-3.79723
0.25	5.44536	-7.71011	-6.15977	-10.1394	4.25414	5.8788	-32.4044	-7.78078	-0.786622	-3.3463	-1.69392	14.2425	-17.9226	-5.49933	-2.79907	-7.83949	-11.9587	-10.7352	-10.3398	-4.39405	6.23343	1.03866	-46.1657	5.93122	-15.2503	-4.03251
0.251	7.10749	-7.41997	-7.0953	-9.19726	3.54237	5.42147	-31.3104	-5.98118	-1.59564	-3.67087	-1.10362	14.693	-17.2981	-5.29435	-3.35832	-8.52215	-11.9718	-10.9415	-12.6135	-4.88709	6.9743	1.73462	-44.6386	6.55267	-14.4631	-4.7663
0.252	7.86271	-7.47541	-7.67576	-7.60911	3.21087	5.82407	-30.6398	-4.37603	-1.79446	-3.11864	-0.92319	13.8482	-14.5266	-6.16809	-3.57877	-8.17782	-11.5912	-8.77743	-13.8565	-4.13515	7.55526	2.12448	-43.6536	7.57213	-13.2199	-5.35518
0.253	7.84537	-7.73433	-8.26632	-7.96995	2.94586	7.36096	-29.363	-4.50744	-0.816195	-2.33904	-1.17552	13.4819	-13.8353	-7.26422	-4.98895	-7.4179	-10.3539	-10.2809	-14.4362	-3.18649	7.75915	2.36438	-42.3775	7.88073	-13.2669	-5.41624
0.254	7.34963	-8.69	-8.69394	-8.32729	2.92706	8.6607	-28.6355	-5.46563	0.464399	-3.63395	-1.62497	15.2738	-11.1151	-7.49597	-4.88156	-6.66784	-11.4443	-9.89422	-15.693	-4.4724	7.68975	1.92297	-40.1844	7.2338	-13.1329	-5.46139
0.255	8.36493	-8.93418	-8.80939	-7.70859	2.49946	10.5641	-26.5448	-3.48222	1.21628	-1.99004	-1.02079	16.7834	-8.89792	-7.75697	-3.39816	-5.6057	-10.2239	-6.83508	-15.8504	-5.32689	8.1732	2.77694	-40.1367	6.89975	-13.2493	-5.43963
0.256	8.84988	-9.21167	-9.31015	-7.02271	1.3567	9.93059	-24.5442	-2.61893	2.75079	-1.12322	-1.40146	17.8332	-9.42074	-8.37641	-3.90365	-6.12465	-9.69229	-4.80259	-15.5274	-5.15396	8.49545	4.20309	-40.3539	5.92594	-12.663	-5.42127
0.257	8.44707	-9.85827	-9.7077	-7.28105	1.74447	6.47801	-24.2696	-4.43009	2.6747	0.745919	-2.5705	18.5072	-8.91643	-6.41318	-3.40183	-6.18915	-9.52992	-5.44493	-16.0699	-5.04342	8.48063	4.31529	-39.1278	5.7414	-10.7959	-5.88375
0.258	10.0798	-9.58341	-9.01498	-7.01955	1.48665	3.58991	-23.8135	-4.26532	0.258093	2.3867	-2.99813	19.4147	-8.46606	-6.43875	-2.91231	-6.43034	-8.53229	-6.44672	-16.7366	-4.51522	8.67874	4.58662	-36.1033	5.83312	-10.2519	-5.53669
0.259	9.38708	-8.9826	-8.013	-7.13217	1.64947	3.80488	-24.0618	-4.45666	0.76381	1.57829	-3.04579	18.524	-10.2924	-7.53515	-2.46449	-5.61681	-8.85374	-4.78304	-17.3702	-4.52335	9.27611	5.45681	-33.9445	5.69738	-9.54672	-5.25855
0.26	8.85145	-7.38588	-7.60847	-7.28557	0.245743	5.33599	-23.5173	-4.69198	2.68892	0.678116	-1.94291	17.8304	-9.35956	-8.48189	-3.83211	-5.49871	-7.37638	-5.10594	-17.2524	-4.81898	9.75238	6.59432	-34.2132	5.77581	-8.91045	-6.25981
0.261	10.3162	-6.36024	-7.76808	-6.84127	0.342749	6.06617	-22.0367	-5.18969	2.83361	0.81846	-3.70547	18.1397	-8.03042	-10.2839	-4.60765	-6.18379	-5.65303	-5.90786	-17.4907	-5.04411	8.5651	8.44437	-33.7901	6.07463	-9.22673	-8.06846
0.262	9.17076	-6.24382	-6.32479	-7.22787	0.414332	8.44365	-22.7963	-7.06182	3.14127	2.80111	-4.62224	17.9929	-8.47213	-10.661	-4.14174	-5.75008	-6.79246	-6.76409	-17.492	-4.91079	7.35928	8.81191	-32.8825	6.34259	-8.42739	-9.24473
0.263	8.34241	-5.78728	-6.02588	-6.55141	-2.38632	10.0379	-23.4403	-6.15786	1.84215	3.59971	-3.78171	17.0397	-6.43477	-12.5102	-5.42796	-6.32412	-8.06961	-7.41976	-17.7296	-4.73001	6.88838	9.78539	-32.1646	5.55551	-8.39006	-9.59892
0.264	8.80381	-6.16799	-5.56111	-6.82996	-0.944963	9.83555	-21.407	-2.81231	1.54695	3.907	-1.84446	17.0076	-7.97517	-13.4804	-5.05853	-5.78209	-7.27666	-7.01769	-18.3801	-5.72568	6.199	9.9499	-31.551	4.14097	-8.19439	-9.52407
0.265	8.45613	-5.43851	-4.33089	-7.68768	-1.41812	10.1295	-19.7388	-3.54106	1.93833	5.22469	-1.09239	17.7133	-8.19149	-13.6391	-5.03402	-4.73511	-7.65665	-6.70247	-18.2012	-6.29157	5.20494	10.2299	-30.6112	4.4842	-7.19229	-10.0333
0.266	8.05625	-5.30353	-4.68255	-6.7257	-2.16176	9.89719	-19.0141	-4.82306	0.222734	6.03253	-2.42882	17.3269	-6.88199	-14.155	-5.48917	-3.60638	-6.96678	-6.19316	-17.5809	-6.14212	4.95503	10.1076	-30.873	4.47165	-7.09935	-11.4695
0.267	7.03232	-5.3371	-4.59625	-6.53331	-1.37591	10.035	-18.1535	-6.28588	0.581416	5.67489	-3.62701	17.1932	-6.88454	-14.1541	-4.83832	-3.08036	-5.77979	-6.88171	-17.208	-6.28491	3.54488	9.98148	-31.5235	4.9368	-7.37336	-12.1036
0.268	8.15442	-4.50146	-3.85457	-6.94927	-1.48039	10.6246	-17.1022	-5.00625	0.303342	5.52488	-3.23323	17.2581	-6.05105	-15.0083	-4.75684	-3.75993	-6.80941	-6.66565	-16.9371	-6.39921	3.02885	9.77889	-28.8669	5.85025	-7.41303	-12.3592
0.269	9.49108	-5.05052	-2.51408	-7.38504	0.324752	10.0534	-16.788	-1.83036	-0.266828	5.84344	-0.826131	18.3163	-6.49541	-16.1005	-3.90646	-3.28352	-4.728	-5.32933	-16.8606	-6.44948	3.30935	9.20201	-27.4067	4.95679	-8.23311	-12.2686
0.27	9.23705	-5.28092	-2.69536	-6.59465	1.46654	9.61417	-16.759	-4.52965	0.391395	5.38897	0.437655	20.6918	-5.46113	-15.8593	-2.8318	-3.20648	-2.77522	-5.21965	-17.659	-6.76896	2.92274	10.4312	-25.7556	5.00548	-7.84784	-10.5393
0.271	9.71842	-5.61403	-2.63726	-5.67309	1.21877	9.22888	-17.4192	-4.97339	0.0298928	5.37482	1.09768	22.6138	-5.23455	-16.1364	-2.62831	-3.69617	-2.92133	-5.80804	-18.5328	-7.04938	2.81306	10.0802	-23.2327	5.76546	-5.69771	-10.2071
0.272	9.94244	-5.95008	-2.13234	-5.50043	1.91719	8.94442	-15.9149	-4.6367	0.26452	6.48931	2.56381	23.2403	-4.3288	-16.5221	-2.06254	-4.48645	-1.58011	-5.20977	-18.6898	-6.52076	3.64204	9.47903	-22.3466	5.48756	-4.84545	-9.51402
0.273	10.8846	-6.2734	-1.90961	-5.32641	4.00776	8.94562	-15.6875	-6.025	0.816985	6.16759	2.79231	24.0239	-2.90748	-15.6002	-1.16587	-5.14596	-1.67857	-3.3937	-17.6567	-6.43178	4.17664	7.94787	-21.7619	4.53889	-3.81276	-7.92919
0.274	12.0584	-6.40017	-2.7833	-5.98886	4.20737	10.155	-17.0643	-2.96304	0.308618	6.20951	3.45377	22.8791	-3.9776	-15.6033	-1.61053	-5.99856	-2.10762	-1.54339	-16.4758	-6.98213	3.89	6.51863	-21.6818	4.46952	-2.4677	-7.92504
0.275	11.4629	-6.66028	-4.29818	-5.86367	4.16476	10.5856	-16.1791	-4.30588	1.90285	7.48361	3.90036	23.9913	-3.87787	-15.7337	-2.44739	-6.4174	-2.20015	-1.57154	-17.4843	-6.38433	4.35676	7.30018	-22.2189	4.80725	-1.88878	-7.98636
0.276	10.7729	-8.14491	-3.54425	-6.81971	3.04385	8.22166	-15.9929	-4.4755	0.865444	5.81798	4.40856	23.7669	-3.23294	-17.2724	-2.72327	-5.52222	-3.03116	-4.27753	-18.9687	-7.15613	4.69999	7.5363	-23.0542	4.02904	-1.56942	-8.01561
0.277	9.89489	-7.9146	-3.63963	-7.49033	1.21835	8.33752	-16.6632	-3.99399	-0.384231	7.04628	5.96293	22.1784	-3.22303	-19.2175	-3.11278	-5.73654	-2.84581	-3.70958	-19.6848	-7.78773	4.98153	8.34732	-22.4368	3.99274	-1.08888	-7.53017
0.278	9.77658	-6.73127	-4.17865	-7.2845	0.827766	9.38519	-15.0707	-3.54684	-1.07566	7.51069	6.53436	23.3598	-4.04081	-19.0807	-4.2396	-5.83158	-2.85678	-3.19281	-20.4242	-6.56494	4.9538	8.52804	-22.6307	5.59309	-1.73929	-8.14526
0.279	10.2339	-6.34311	-3.111	-6.91538	0.11108	9.72821	-15.2444	0.701737	-1.80913	6.64714	5.84903	22.4864	-2.42172	-20.6318	-4.40696	-5.77573	-3.26495	-4.87238	-20.8385	-8.37247	4.70154	8.99926	-23.0092	5.45382	-2.35059	-9.2221
0.28	8.61649	-6.30796	-3.61512	-5.80411	-0.667369	9.17878	-15.4208	-0.379826	0.278839	7.00461	7.49542	23.36	-0.422051	-20.771	-4.08581	-6.07154	-2.12527	-3.94125	-21.066	-9.18762	5.59984	10.56	-22.3206	6.21022	-1.489	-10.2043
0.281	8.16781	-6.20687	-4.84503	-5.31755	-1.14039	8.32562	-12.984	-0.111973	1.18939	6.23038	7.48554	23.9569	-0.715636	-20.0325	-3.97454	-6.1701	-1.01449	-3.14085	-20.6951	-9.79562	5.92733	11.6208	-21.7205	6.11418	-0.9196	-11.4849
0.282	5.76314	-5.84799	-5.45624	-4.38847	-0.923037	7.37598	-12.8574	-1.09717	0.258666	5.85673	7.11746	24.1999	-1.76337	-19.9448	-4.22331	-6.61274	-0.674782	-3.16226	-20.3835	-11.3327	4.66585	11.8092	-22.1171	6.02687	-0.61278	-11.4661
0.283	4.47006	-5.69148	-5.07054	-3.09291	-0.222954	7.85107	-11.496	-1.98937	1.64881	7.06918	7.80638	24.9953	-1.16217	-19.8796	-4.56671	-6.40566	0.0811177	-3.84393	-21.0419	-11.2525	5.0894	10.3352	-22.928	6.84791	0.588264	-11.55
0.284	6.46568	-4.92474	-4.41394	-1.72731	1.48698	8.20253	-10.5858	-1.34661	4.69307	5.63388	6.64394	24.7386	-0.272823	-20.0221	-4.08295	-5.5206	0.250577	-4.72144	-21.0437	-10.6721	5.80245	9.41189	-22.5601	6.8594	1.57603	-11.9012
0.285	5.83885	-4.85522	-4.7831	0.0406038	2.23684	8.40012	-11.304	-1.40183	3.74133	4.85502	6.61948	23.9945	0.54795	-19.75	-3.8772	-5.16118	-0.683521	-4.31931	-20.4444	-10.0847	4.87028	10.6375	-21.3082	7.11566	2.83885	-11.3184
0.286	6.8394	-5.33104	-4.22409	-0.176875	2.79458	9.62298	-11.1463	-1.28954	2.51143	6.45902	7.20861	22.8942	0.0261229	-19.7132	-2.76498	-4.92937	0.0791744	-4.80204	-19.8449	-10.6132	4.87907	10.5157	-20.5032	6.98593	3.92759	-11.3727
0.287	7.41585	-5.95024	-3.89838	-0.882807	2.22615	9.12483	-11.7402	-1.61797	1.81431	6.90806	7.24389	23.1186	1.52702	-20.1163	-1.91039	-4.78588	0.291576	-4.66602	-19.8566	-11.8741	5.82261	8.32426	-19.6345	7.60025	3.45806	-11.0996
0.288	7.06248	-5.15442	-4.57008	-1.273	2.19976	8.53129	-11.8588	-2.09987	-0.988866	8.01379	7.30617	22.9951	1.53157	-19.2531	-1.91057	-3.70376	-0.851923	-4.56426	-19.9879	-11.4824	6.98438	7.89525	-18.4861	8.2609	4.46176	-11.4243
0.289	7.5577	-4.23788	-4.79203	-1.29332	3.40475	7.7841	-11.927	-2.84986	-2.42829	9.32221	7.66478	22.9641	-0.197186	-18.8425	-1.06257	-2.901	-0.459339	-5.13452	-19.8032	-10.9947	7.7499	7.79785	-17.0735	8.08736	4.9799	-11.4918
0.29	8.59964	-5.23191	-5.20038	-0.93421	3.34411	8.9423	-10.6343	-0.530128	-3.73029	8.85343	8.23891	23.2233	1.86293	-18.9245	-1.53814	-3.36199	-0.0810174	-4.33449	-18.8717	-11.4935	8.19015	8.16032	-16.8024	8.52391	4.77025	-9.8269
0.291	9.46366	-5.97051	-4.4204	-1.22124	2.79191	9.5101	-9.48329	-1.52699	-4.19465	9.48933	8.18957	23.132	3.23785	-17.7208	-1.5461	-3.07475	0.227997	-2.35221	-18.145	-11.121	8.2466	7.7088	-16.4644	9.4409	4.34391	-10.0089
0.292	7.50169	-5.66623	-3.70376	-1.65442	1.61448	9.27717	-8.78923	-1.41592	-3.60948	9.5963	9.33867	22.9821	2.65231	-17.524	-0.787818	-3.01525	0.571197	-1.94142	-18.197	-10.6252	8.70593	6.95529	-16.2389	9.56064	4.80837	-10.7542
0.293	6.54881	-5.0471	-3.1107	-1.56027	1.31855	9.49022	-8.76796	-1.34173	-3.90691	7.64083	9.88807	22.7993	2.41114	-18.6692	-1.17991	-3.74196	0.386915	-2.67419	-17.6778	-9.51296	9.15947	8.48182	-16.7841	8.91792	6.14309	-10.9887
0.294	7.09585	-5.05306	-3.37786	-1.3464	1.49152	7.7592	-10.1461	-2.9404	-4.25042	7.48436	7.52844	22.8586	1.20807	-19.8246	-0.382466	-3.64485	-0.299895	-1.71506	-17.7411	-9.99391	9.22859	7.24342	-16.4302	7.57238	6.01049	-11.6947
0.295	7.85112	-4.71393	-3.45075	-2.72191	-0.493295	6.0209	-9.35133	-2.14888	-4.60158	7.48126	8.01257	22.8001	1.09617	-20.5038	-0.571895	-2.90963	-0.513296	-0.14902	-17.4776	-10.782	10.6833	7.35641	-16.087	7.676	6.73784	-13.2737
0.296	8.22242	-4.34383	-1.9894	-2.99004	-0.927833	4.07134	-9.36231	-2.52363	-4.33805	7.51687	7.78476	22.5795	2.05113	-21.6053	-1.69202	-2.46726	-1.14527	-1.01355	-17.2721	-11.0718	12.0093	7.87776	-15.0687	8.25679	7.19594	-13.7474
0.297	7.87821	-3.7274	-0.542113	-1.54319	0.211982	2.61963	-10.158	-4.17233	-3.7003	7.12563	7.29833	21.6936	1.4788	-21.3523	-1.49013	-2.41685	-1.95319	-2.79052	-16.8786	-12.5202	12.1006	7.05812	-13.7046	7.17916	7.51251	-12.746
0.298	5.69702	-3.33567	0.643878	-1.66182	-0.7896	3.33804	-9.43063	-3.32126	-2.2125	5.27787	7.26334	21.7136	2.616	-21.5121	-1.32444	-2.31403	-2.63242	-2.49621	-17.0411	-14.1818	12.9942	7.88539	-12.4491	7.67334	8.56789	-12.3727
0.299	4.80282	-3.70594	0.580857	-1.62386	-0.0900513	4.04679	-9.45613	-1.88168	-1.22408	4.10912	8.2857	22.2003	3.19111	-22.3334	-0.796176	-2.80894	-3.04632	-1.59803	-17.6872	-13.9351	13.5431	7.79931	-11.2351	8.24816	8.3128	-12.0484
0.3	6.48387	-3.53892	-0.138436	-0.67364	0.526736	4.12707	-9.05764	-4.30857	-0.647005	2.95995	9.8597	21.666	2.03794	-22.1063	-1.03473	-3.21864	-2.26712	-1.43808	-17.4554	-14.1603	12.9861	7.09198	-12.0683	6.33084	8.47193	-10.808
0.301	8.23373	-2.57434	-0.222721	-0.501505	-0.738985	3.67342	-7.57755	-3.13307	-0.580715	4.31818	9.82887	21.2169	0.525055	-20.8682	-1.21687	-4.16236	-2.26007	-1.63458	-17.2168	-14.9335	13.3038	6.84839	-12.5145	5.72301	9.28082	-10.1091
0.302	9.40863	-2.76704	0.463501	-1.16551	0.28774	3.774	-7.77958	-1.01792	-1.53994	4.39966	9.53148	22.0765	0.013956	-19.117	-0.60163	-5.0299	-1.35635	-1.97052	-16.842	-15.5165	14.169	8.38317	-11.0519	5.8465	9.98645	-11.66
0.303	9.61451	-2.97368	0.981806	-1.5783	-0.771329	3.3069	-8.02016	-1.9748	-0.822858	2.78851	10.0904	22.6871	0.539345	-19.1496	0.315577	-4.83244	-0.903773	-1.92814	-17.3797	-15.1942	14.6853	9.23335	-10.9913	5.06842	9.06943	-11.9074
0.304	9.57474	-2.61133	1.29712	-2.18183	-2.04637	1.93645	-6.57363	-2.63806	-0.876173	4.03077	11.3268	22.2745	-0.239464	-19.4395	0.851422	-5.47827	-0.443218	-1.15134	-16.9602	-14.3089	16.2894	10.8176	-10.0598	5.03355	8.83862	-12.0126
0.305	10.6211	-2.79192	0.7486	-2.91432	-0.892773	-1.32254	-6.35808	-2.6706	0.45518	6.67707	10.3979	22.9932	0.666026	-18.1551	0.907542	-5.42556	0.333195	-1.84763	-16.0615	-13.7756	17.1094	10.7764	-9.17035	5.59648	9.86192	-11.8794
0.306	11.6612	-3.59226	0.626497	-3.58147	-0.21275	-0.799325	-7.03896	-1.63481	0.870761	7.6751	9.84637	23.0731	1.24746	-17.067	1.20224	-4.23132	-0.144819	-1.81508	-14.8953	-13.0038	16.4892	10.374	-10.4849	5.72687	8.37653	-11.2918
0.307	13.2149	-4.62303	1.56984	-3.47677	0.538262	-0.73417	-6.92221	-2.62991	0.284798	8.0901	11.8494	23.9916	-0.307215	-16.2211	0.847714	-4.67496	-0.596651	-0.458191	-13.9059	-12.8925	16.0506	9.56319	-11.3178	5.62389	7.95797	-11.3268
0.308	13.8854	-4.71568	1.74109	-2.80286	-0.425454	-2.3703	-6.85485	-2.45239	2.01809	8.44473	12.2083	24.3652	2.06945	-15.5008	0.758209	-5.55379	-1.00273	-0.469001	-13.4101	-12.8763	15.444	9.19639	-12.0983	6.71439	7.67691	-10.4425
0.309	13.1769	-4.69649	1.00437	-2.55816	-1.38147	-1.55855	-6.57761	-1.63203	1.19989	7.11929	11.0908	23.8953	3.38587	-16.4282	1.40993	-5.99218	-0.918612	0.759314	-12.8092	-11.8554	14.9546	9.83243	-11.4721	6.29779	6.87142	-10.8282
0.31	12.3721	-5.0461	0.919767	-2.38014	-1.48786	-3.53783	-8.08065	-2.21598	-0.0254992	5.37697	9.55075	25.046	4.36553	-17.2252	1.78171	-5.4852	-2.03674	-0.00683319	-12.9571	-11.2352	14.3627	7.42342	-8.64545	5.36159	6.52911	-10.1523
0.311	9.88921	-4.3366	0.0144999	-2.61578	-1.00969	-3.89483	-8.13066	-0.99428	0.767247	3.89863	8.11386	25.0695	4.63516	-18.1998	1.08056	-4.08292	-2.35269	0.613154	-12.5812	-9.79164	13.4348	7.30048	-6.93672	5.53637	4.76043	-9.44659
0.312	9.67391	-4.38805	-1.2617	-2.62467	0.237418	-4.40427	-7.7788	-2.23461	2.82864	1.95359	8.64739	25.2005	4.3717	-17.9815	0.382103	-5.2531	-0.776503	-0.286451	-12.3545	-9.23571	12.7219	7.48918	-4.96615	4.73769	4.07662	-10.7472
0.313	9.76283	-3.99183	-2.19016	-1.66286	-0.214685	-4.31648	-7.86602	-4.67282	4.2462	1.21036	9.01882	26.5804	7.19541	-17.2847	-0.0807115	-5.71506	-0.909438	-1.75764	-11.5988	-8.89978	12.6726	5.33784	-4.16499	5.06013	3.35105	-9.98807
0.314	10.2854	-3.55057	-2.50545	-2.27537	-0.478476	-2.39839	-7.92078	-5.35183	4.8202	1.91303	9.70845	26.4359	6.51154	-18.6331	-0.537371	-5.128	-1.49176	-0.136394	-11.0855	-9.118	12.4005	5.79172	-4.5204	4.7724	3.43844	-8.97828
0.315	11.9356	-3.31837	-1.57734	-3.32525	-0.247547	-3.19763	-8.29985	-5.54486	6.23387	2.2264	11.6188	25.643	5.83995	-18.985	-0.907824	-5.418	-1.29729	1.33269	-12.2773	-9.43299	11.44	5.77435	-3.55597	4.63373	3.46708	-9.05432
0.316	11.4178	-2.85381	0.412815	-3.15252	0.594828	-4.77195	-6.29407	-6.11113	5.25984	1.05134	12.2384	25.2674	4.4163	-17.348	-0.407422	-6.45059	0.0191715	0.3738	-12.8715	-9.12834	11.1979	6.15364	-4.20989	6.05553	2.40185	-8.43504
0.317	11.8815	-2.6914	0.945509	-2.94952	1.9689	-6.65381	-4.36417	-8.06141	5.3887	0.711673	10.8162	23.6085	3.43152	-17.2637	-0.218695	-8.79553	0.904796	0.0349462	-13.2201	-9.28014	10.3823	7.40807	-4.87004	5.68524	2.39339	-9.24288
0.318	11.6759	-2.33383	-0.014244	-2.30246	1.48582	-7.86101	-3.95422	-9.62741	5.77399	2.54825	10.8074	23.5898	4.95499	-17.8323	-1.07546	-10.0938	0.719256	0.96872	-13.4731	-7.76763	8.88458	7.83112	-4.18161	6.07263	3.27934	-11.0189
0.319	11.2379	-1.9113	1.3511	-2.48062	1.23733	-6.53251	-5.25921	-7.75478	4.77502	0.606892	9.64906	23.9942	3.84676	-17.4358	-1.56212	-10.04	2.52586	0.616171	-13.0302	-7.21398	8.98509	7.88874	-4.09047	6.01272	3.46832	-11.5013
0.32	9.95385	-1.32497	2.00532	-3.02825	-0.029404	-5.60808	-4.27217	-6.00498	4.72264	0.162334	9.02812	22.7486	6.14155	-16.807	-1.36996	-9.47055	3.093	2.51518	-13.1772	-6.61896	7.57902	7.1685	-4.828	6.20212	2.31706	-12.017
0.321	8.87213	-1.73389	2.08653	-2.28824	-0.605013	-4.43981	-3.21363	-5.83764	4.73199	2.36662	10.1335	23.103	7.73374	-16.0307	-0.960118	-8.42174	2.84464	1.54763	-13.7093	-5.1822	7.10432	7.0002	-4.30514	3.56757	2.17202	-11.3185
0.322	8.89165	-1.60443	2.64535	-2.25859	-0.189828	-3.36299	-2.90227	-6.22893	4.27396	3.0545	9.80846	23.1181	6.39929	-14.4742	-1.28237	-7.62355	3.87763	2.12575	-13.2443	-5.02284	7.29719	7.69234	-2.66204	1.53821	3.37124	-11.0791
0.323	8.3583	-2.47798	3.38347	-3.35711	0.361197	-3.36063	-2.05232	-6.08411	4.21204	3.76802	11.0153	23.1496	7.21164	-14.0931	-1.90437	-6.80753	3.57576	3.27047	-13.3896	-4.16771	7.49147	9.09875	-2.52338	3.21056	2.8543	-11.1451
0.324	9.79694	-2.90299	3.83288	-4.15051	1.13696	-1.4543	-1.88028	-4.77329	3.54999	2.56784	11.6494	23.8939	5.88617	-12.5545	-1.71974	-6.61035	3.23487	4.59116	-13.8287	-3.15522	7.36122	8.41907	-1.70741	2.59981	3.18231	-10.838
0.325	9.91405	-2.24353	3.00397	-4.67994	2.29788	-1.03432	-1.48897	-5.3066	2.00505	2.74414	12.2841	23.6934	7.36529	-10.7115	-0.672062	-6.34717	3.51767	5.36676	-14.1947	-2.41051	6.55789	7.10028	-1.6378	2.75072	4.23321	-11.2363
0.326	9.28613	-2.74353	2.81355	-4.83296	2.29673	-1.92226	-2.64663	-4.78202	3.01048	3.95271	13.6833	24.0941	8.94692	-12.2882	0.144496	-5.57537	3.90782	4.82595	-14.267	-0.566141	7.29502	6.84206	-1.32752	2.71116	3.6134	-11.0497
0.327	5.02635	-1.3535	2.35217	-4.81417	0.763254	-2.39304	-3.909	-3.19056	3.91521	3.48157	12.9358	23.4442	7.44472	-13.278	-0.725543	-6.15777	2.42123	5.41517	-13.1936	0.416706	7.14485	6.67699	0.885816	2.01859	2.72045	-10.0237
0.328	-0.82582	0.319375	1.97334	-3.9289	0.907497	-3.21386	-3.02032	-2.58834	1.82359	2.54217	11.0312	24.9502	7.10923	-13.9204	-0.93824	-6.56141	1.42253	3.51359	-12.8509	1.18964	6.7394	7.24067	1.20106	2.81999	0.624264	-10.454
0.329	-0.667815	0.117437	2.13519	-2.87491	1.30024	-3.80194	-3.9855	-2.14491	-0.892309	1.92129	10.3204	27.1103	7.37199	-14.5592	-0.621814	-7.44049	2.18307	3.40347	-12.183	1.84651	5.49132	7.22492	1.94446	3.28799	-0.578746	-11.3145
0.33	-2.16657	-0.0527149	1.89496	-1.48336	2.20165	-4.03493	-6.01967	-3.67907	-2.76961	3.06175	9.64931	26.4789	7.14959	-13.1351	-1.75407	-9.08247	2.05927	3.73043	-10.9097	1.08695	4.98361	6.56712	2.5728	2.8643	-0.34496	-11.5671
0.331	-2.88077	-0.0133568	1.21381	-1.11611	2.86137	-4.78704	-5.15804	-6.79722	-2.74804	3.46694	9.08496	25.7396	7.98563	-13.2683	-2.38515	-9.04218	1.47946	2.97653	-9.93354	1.68073	3.81456	6.46758	2.18662	2.75158	-0.712796	-12.744
0.332	-2.68513	-0.898654	1.36904	-1.23156	2.79727	-4.88926	-4.54969	-6.96899	-1.54366	3.37894	6.69365	24.1972	8.38809	-13.7301	-0.688279	-9.44065	-0.37438	2.12148	-9.8234	1.87779	1.94183	6.44572	2.72491	2.50153	-1.35451	-11.3084
0.333	-2.29625	-1.62635	1.17962	-0.583157	3.27985	-5.1055	-4.82696	-7.4162	0.512983	2.53894	5.38406	23.8883	8.28701	-12.0318	-0.360688	-10.427	-0.659226	1.53578	-9.40614	1.76279	1.41549	6.68013	2.00788	2.39839	-2.11959	-11.0323
0.334	-0.367023	-0.450354	1.27304	-0.933276	3.34457	-5.21715	-5.32577	-7.2455	1.88588	2.11765	7.06039	23.7937	9.67749	-11.8939	-0.491302	-9.74264	-1.32427	0.578078	-8.96777	2.61669	0.369565	7.90746	1.09539	3.15163	-2.94994	-12.005
0.335	1.22747	0.191679	-0.343226	-1.87424	3.12309	-4.00311	-4.9129	-6.5512	0.574986	1.62923	7.49272	24.4405	7.99646	-11.7305	0.763087	-7.81664	-2.67694	0.0576974	-9.58312	2.51226	0.003713	5.83159	0.985778	2.76554	-3.32346	-10.837
0.336	2.28677	0.0783465	-0.929112	-1.88214	2.29874	-4.37909	-4.55636	-6.75833	-1.27106	0.461709	8.03252	25.4295	6.31603	-10.39	-0.358057	-7.31102	-0.547359	-0.253646	-9.30941	2.64152	-0.489297	4.28579	0.578096	2.22662	-3.40381	-11.2478
0.337	2.49312	-0.180648	-0.265478	-1.67386	3.33254	-3.82587	-5.20767	-4.85046	-0.216866	0.663343	8.32233	24.8373	6.67927	-11.1451	-0.831732	-6.38205	0.693347	-0.109538	-9.25905	2.6997	-0.843548	5.08108	0.355705	1.63533	-4.21064	-10.755
0.338	3.76641	-0.339838	-0.206935	-1.86521	4.71223	-4.33121	-4.94002	-3.58851	2.01721	1.00818	9.52703	25.203	5.28015	-10.7264	0.390554	-5.62039	1.45581	2.00142	-9.49072	3.09361	0.247635	5.43934	0.984016	3.04274	-3.87526	-10.9647
0.339	4.22957	0.519647	1.51614	-1.021	3.76571	-4.23537	-4.0086	-3.89073	6.1086	1.42362	11.5511	24.4063	5.8888	-10.1243	1.15674	-4.89575	1.92969	2.25169	-8.8858	5.19322	0.717725	6.73479	0.563322	5.08064	-3.86559	-11.7377
0.34	5.05481	0.688571	1.58582	-0.937212	4.987	-1.90976	-3.67717	-3.71002	9.55887	0.138541	12.636	23.7396	4.94042	-8.67966	2.10475	-3.75914	1.17506	2.16579	-9.17191	6.03746	-0.116596	8.32244	0.462469	3.41812	-4.54557	-12.1933
0.341	5.86524	0.407668	1.81094	-1.39074	5.73562	-0.132884	-5.22952	-2.95678	10.4403	0.714331	13.0095	24.0057	3.14215	-6.15028	1.52746	-4.23649	1.82032	2.21978	-8.91116	6.05512	-0.361066	9.14189	1.4592	2.43645	-4.18202	-13.7867
0.342	4.78073	0.411135	2.76817	-1.58973	4.14658	1.06591	-4.84584	-4.1613	9.76083	-0.228308	13.0613	23.7946	3.10535	-6.12314	1.73245	-3.11035	1.70342	3.61395	-8.12859	5.45452	-0.894419	8.6528	0.0358321	2.10192	-4.39845	-13.3058
0.343	4.85797	-0.0980484	2.59695	-1.81844	3.9229	0.425785	-3.35426	-6.28313	6.69639	0.341506	11.3315	25.1184	2.87432	-6.37934	1.69376	-3.35475	0.436395	4.57612	-8.43161	3.41916	-0.955228	7.58829	-1.48	0.0378319	-4.06614	-13.202
0.344	5.5002	-0.879616	2.38878	-2.31541	4.48565	-0.0415138	-3.98882	-6.31781	6.14016	3.64763	10.8362	24.6339	4.99885	-7.80268	0.44653	-3.38622	1.17025	3.37546	-9.31981	3.19039	-0.68956	6.97556	-2.65861	-0.590822	-4.32764	-13.1309
0.345	4.74662	-0.670043	1.87372	-3.20484	4.54944	-1.3193	-3.57715	-5.1986	5.08514	2.98716	12.4136	24.6073	4.72199	-8.53018	0.701057	-3.07405	0.850109	3.50175	-9.69903	5.29569	-1.00805	6.21331	-4.2798	-0.336275	-5.52157	-12.6879
0.346	5.64161	0.103359	2.60491	-3.47928	5.10856	-3.15226	-4.17925	-6.12115	4.69107	3.98533	11.4283	24.7559	2.4814	-8.60932	-0.40294	-4.37364	0.805838	4.07346	-10.8252	5.48556	-0.293006	5.51595	-3.63698	0.10929	-5.33417	-11.7988
0.347	7.15225	1.45762	3.40696	-3.35696	4.00495	-4.41234	-5.39982	-5.83344	7.01326	3.21614	10.6823	22.6521	4.28389	-8.4542	-0.26203	-4.16897	2.50416	3.53471	-11.154	4.47566	-0.095361	4.2147	-2.88387	0.367798	-4.61816	-9.8113
0.348	7.38896	3.10258	3.89932	-2.60293	2.56521	-5.67579	-4.83317	-3.01894	7.88916	1.48575	10.5114	23.1492	3.24309	-7.42284	1.08955	-3.93366	2.19885	2.71763	-10.5592	4.14327	-0.955082	2.95546	-3.62658	1.32496	-3.52116	-9.19588
0.349	6.29322	4.28216	4.46484	-2.04111	3.71267	-5.40202	-5.72139	-2.90758	7.00175	1.47172	9.40624	23.0121	2.31148	-7.95212	0.374124	-4.23642	1.56454	3.42877	-10.394	4.69591	-0.865898	2.2647	-3.73952	2.44504	-3.72845	-8.62103
0.35	4.50459	4.67749	5.66461	-3.30667	5.08896	-6.4823	-6.57185	-3.77034	6.435	1.07794	10.0508	23.2041	1.87422	-8.39256	0.0574626	-4.4656	2.57311	3.19404	-9.82238	4.78256	-1.51437	2.42828	-4.1449	2.87173	-4.49762	-8.38281
0.351	2.60202	3.57765	6.9477	-4.29734	4.54932	-6.05187	-5.15458	-4.05805	6.6217	1.32771	10.9318	24.4724	0.634333	-9.1259	0.640298	-3.51457	3.09655	3.70375	-9.34627	4.40035	-1.6193	2.7045	-4.22406	3.30393	-4.31593	-8.96895
0.352	0.526281	1.93829	7.97446	-4.0867	4.32543	-5.33484	-4.34921	-4.46659	5.38916	2.22061	11.1751	23.5204	0.868417	-9.31232	1.37376	-2.12517	3.25577	4.86606	-8.44639	4.83681	-0.262629	2.59764	-3.68996	3.18705	-4.71614	-9.4429
0.353	-0.0049669	0.495816	7.86795	-4.8975	4.2549	-7.04779	-3.31894	-3.98379	5.29571	3.33416	10.4713	22.8301	0.183132	-9.0332	1.47913	-1.14475	4.78506	5.13159	-8.05815	5.57703	0.243779	3.51422	-4.06654	3.05549	-5.23716	-9.57897
0.354	1.73597	0.258085	7.60661	-4.84285	4.41039	-5.36767	-3.14485	-3.65764	5.59942	2.90255	10.0934	24.1601	1.41219	-9.0677	0.245148	1.07378	4.97498	5.76304	-8.15404	6.07646	0.685201	2.89023	-5.19359	2.69944	-5.50433	-9.76305
0.355	3.00024	2.03255	7.20465	-3.85064	4.52294	-4.85328	-3.15356	-3.30175	3.94141	3.45526	11.8991	24.8003	1.34208	-9.70005	0.701205	2.80173	4.44407	4.21852	-7.98475	6.15177	0.713249	1.30167	-5.44826	3.35177	-5.51176	-9.6584
0.356	3.9609	2.89374	5.93875	-2.5874	2.46611	-5.50047	-3.6558	-2.44192	4.76162	3.55951	13.8758	25.6354	-0.632576	-8.85114	0.493867	4.07289	4.2939	5.0911	-7.36805	5.51666	1.97315	2.10687	-6.14839	2.60008	-5.39179	-9.69542
0.357	7.06768	3.24936	4.61107	-0.970812	2.92205	-5.08745	-4.3744	-3.12201	3.84922	2.38157	13.3853	27.0875	-1.81518	-7.57521	0.681598	6.62548	3.79293	4.28268	-7.34792	5.28673	2.91686	3.40809	-6.61081	2.81816	-5.47255	-9.94187
0.358	8.69243	3.34576	3.84084	-0.107503	3.8584	-5.86857	-3.61036	-4.95033	2.5359	3.45661	12.9717	28.7877	-0.57733	-8.14154	1.49685	7.08629	2.48522	3.74846	-6.99697	4.88075	3.26201	4.05541	-7.66002	3.91656	-5.1636	-9.92456
0.359	7.06519	2.7802	4.15033	1.28811	4.15359	-5.55661	-4.01969	-6.18989	3.78126	3.09927	12.7462	28.7987	-0.444932	-6.11632	0.966626	6.45031	0.66007	3.50551	-6.84776	4.51454	3.57192	3.50293	-7.47867	3.66182	-4.21605	-10.2039
0.36	6.28414	1.76404	5.02339	1.02238	4.43021	-5.809	-2.22773	-4.07549	2.89067	2.09388	12.6445	27.5906	-0.58841	-5.5172	1.45533	6.51826	-1.06145	2.89957	-7.68025	4.34717	2.93544	4.09395	-6.4797	3.16056	-4.63128	-10.6045
0.361	6.91008	0.495543	6.47057	-0.762639	4.28773	-6.28724	-1.77568	-2.75151	3.47968	1.85192	12.5971	27.6567	0.375776	-7.21079	1.42968	6.70461	-0.640838	1.5874	-8.49948	1.68677	2.36087	4.32198	-7.03733	3.52099	-5.55651	-11.2481
0.362	5.77538	0.413457	8.00251	-2.34684	4.56503	-6.29487	-3.0552	-3.35428	3.37671	1.51795	11.2869	25.1164	0.645445	-7.43613	2.23479	6.93079	0.532686	-5.03455	-9.29782	0.963072	1.79434	4.46443	-6.54137	4.47642	-5.98345	-10.7496
0.363	5.59204	-0.800023	9.10715	-2.01089	5.41753	-4.78974	-1.2405	-3.59599	2.85998	3.48098	10.393	24.1361	0.907863	-6.42808	1.74338	6.85608	1.37422	-4.42024	-9.14443	-0.231357	1.98603	5.12754	-6.33675	4.33768	-6.13565	-10.3993
0.364	4.88818	-0.354766	9.9801	-2.19845	6.39476	-3.95327	-1.15562	-4.39134	3.37114	2.07953	9.09153	24.6212	1.30696	-5.46469	1.19933	6.77507	3.22069	-4.07094	-8.66645	-1.02319	2.07965	3.63083	-6.00589	4.23556	-6.04387	-10.3738
0.365	3.39203	0.149985	10.4713	-1.85607	6.19107	-3.00486	-2.11908	-4.49509	1.82687	1.51517	7.29725	23.6988	2.10221	-5.83198	0.670433	6.29396	3.0428	-4.94545	-9.48779	-0.236156	1.82497	4.95389	-6.82942	3.07932	-6.93889	-9.18848
0.366	3.21605	0.367451	9.1431	-0.103159	6.52917	-1.80494	-1.18995	-5.44473	1.91947	3.4112	6.46115	24.9284	1.8216	-5.23835	0.374404	6.95598	3.71415	-3.46572	-10.4683	-1.6342	1.33745	3.7718	-6.66779	3.26532	-6.80016	-7.81938
0.367	1.46655	1.64829	7.07741	1.18009	7.84546	-2.33447	-2.69896	-4.88542	2.67532	3.16891	7.12846	25.3258	1.09669	-4.9034	0.545938	7.49898	4.23375	-2.7022	-10.6733	-3.29758	0.888385	3.54775	-5.11548	3.67482	-6.22706	-7.81569
0.368	1.00468	0.871236	6.1259	1.46827	8.83554	-1.20511	-2.75933	-3.19948	2.87116	2.89295	6.86406	26.0979	1.8069	-5.04501	-0.911982	7.48757	3.45329	-4.44784	-9.9082	-3.56326	0.564879	6.52105	-5.83549	3.18431	-7.16501	-6.46177
0.369	1.63158	1.22621	5.26377	0.497073	8.27464	-2.80179	-1.53533	-2.90452	2.93344	2.11328	6.88669	26.3127	1.0147	-3.56837	-0.930567	8.06108	4.76535	-5.55569	-8.25936	-2.60271	0.228261	5.33009	-6.09205	2.95031	-6.13106	-5.36534
0.37	1.54248	2.1481	5.03324	-0.115504	7.88579	-2.68784	-2.42073	-2.98439	2.18388	3.26109	8.15553	25.7381	-1.26562	-4.39704	-0.738519	8.48663	4.46701	-4.11325	-7.67809	-2.26971	0.438417	5.47228	-6.75801	3.22309	-6.0362	-4.65713
0.371	2.31874	2.8836	4.84614	0.0807393	7.95286	-1.14555	-1.40767	-2.76399	2.79051	4.73897	8.04422	26.0421	-1.5272	-4.97892	-0.58957	9.2277	4.09208	-4.51959	-7.16707	-1.39958	0.61746	5.55611	-6.36125	3.88951	-6.58196	-4.01367
0.372	0.921375	2.66304	5.46323	-0.51789	7.43662	-1.86195	-0.828308	-1.62846	2.51118	5.0653	8.01827	26.1596	1.38944	-2.18266	0.0919062	10.3954	4.11225	-3.03337	-5.93369	-0.70365	1.08872	3.90887	-5.14304	3.92307	-6.47408	-4.11945
0.373	1.05398	2.47907	6.75764	-1.03257	7.08522	-0.875035	-0.736899	-0.680885	2.03207	6.62655	8.86168	26.002	1.44047	-2.04219	-0.000847572	11.2376	2.55503	-1.4659	-5.27692	-1.92827	1.48408	4.03678	-4.53201	4.43045	-7.58321	-2.78457
0.374	2.41838	3.31237	7.77189	-1.83583	6.6183	-1.55024	0.234748	-0.833444	4.19955	6.93043	8.30821	24.7085	-1.31846	-0.563875	1.5222	11.6552	2.01322	-1.55983	-4.58881	-1.87679	1.59487	4.56092	-4.03481	4.17159	-8.03349	-1.48567
0.375	2.16712	3.80947	8.33274	-2.18999	5.56012	-1.84038	-1.40928	-0.630461	4.98054	4.92623	8.90899	25.9978	-0.348975	-1.93062	2.26064	12.1215	3.01791	0.508037	-4.36739	-1.63293	1.44105	3.32936	-3.30991	4.46243	-8.37978	-0.961107
0.376	3.74358	2.75567	8.93927	-1.75661	5.48409	-0.852543	-1.21815	-1.71328	4.97114	3.95033	10.0597	27.4878	-2.03535	-7.0684	2.3695	11.7973	2.86014	0.127633	-5.49904	-1.66226	1.11451	3.27439	-2.40107	4.38932	-7.55819	-1.15537
0.377	4.64491	2.61394	9.21437	-2.92087	6.49535	-1.21608	-0.389134	-3.79586	4.44535	4.03716	9.84655	26.3714	-2.55574	-7.07595	2.71928	9.57016	2.14355	-0.853674	-6.57722	-1.17474	0.997196	3.88698	-4.07522	3.48138	-8.1491	-1.53651
0.378	4.4361	3.74967	9.19021	-3.04745	6.39226	-1.65174	-0.114334	-3.43123	3.1832	4.509	10.3344	25.9563	-2.00222	-7.4491	3.00454	7.32388	1.86798	-0.551439	-7.58095	-1.49254	1.32143	4.20908	-5.98862	2.87211	-9.0801	-1.27045
0.379	5.5725	3.15795	8.98282	-2.27298	5.19104	-0.80364	0.380622	-3.33204	4.59068	5.06626	10.2129	24.9289	-3.03898	-8.45114	3.05468	5.90382	0.83608	-1.80063	-8.65856	-1.32441	1.8711	5.07591	-6.63214	2.62461	-9.04919	-0.519532
0.38	6.02295	3.25079	9.20319	-1.33101	4.74745	-0.74048	-1.07924	-3.54561	3.65172	4.72416	9.72436	24.7425	-0.368718	-7.94633	2.17656	4.69797	0.69712	-2.01749	-8.35415	-1.76607	1.41826	4.12523	-7.03202	2.42749	-9.59411	-1.01515
0.381	4.93163	2.68706	9.30381	0.00769573	4.47763	-1.00695	-0.736115	-2.992	0.746899	3.8756	8.69444	25.8598	1.83572	-7.6345	2.77154	4.52249	1.6549	-1.13205	-8.02915	-1.86513	1.17674	3.51211	-7.32427	0.993144	-9.22484	-0.376605
0.382	5.73766	0.504623	9.13762	1.10629	4.37723	-0.743026	0.257091	-2.16701	0.889661	5.03316	10.9702	26.8234	-0.0365782	-6.89241	3.34194	3.63651	2.29255	-1.04855	-8.65415	-0.419262	0.874909	4.14414	-7.12406	-0.194517	-9.07505	0.31397
0.383	5.06143	-0.568876	10.3889	1.34392	6.39328	-0.22503	-0.349997	-2.12981	1.08906	5.25954	9.92805	27.7078	-0.70373	-5.85237	3.13968	4.13496	1.51832	-1.46086	-8.47722	-0.511387	0.534987	2.11086	-6.68597	0.185459	-9.83661	0.167977
0.384	1.95464	-1.58932	10.2239	0.371482	6.36874	0.0630309	-1.5113	-1.9988	1.56072	4.18414	7.71534	26.0094	-0.721603	-4.80981	2.93494	4.16841	1.49891	-1.96964	-7.86531	-1.59195	0.681524	1.04157	-5.27016	0.539974	-10.0886	0.10986
0.385	2.37412	-1.17537	9.68363	-0.178842	5.82179	-0.415367	-1.76892	-0.31294	0.615667	5.70434	7.04206	24.9571	-0.266347	-3.28447	2.72505	3.63644	2.05276	-0.98916	-7.79398	-2.39871	1.59442	1.79478	-2.84454	0.893443	-9.36799	0.324672
0.386	2.05671	-1.66643	10.5679	-1.3285	6.34781	-0.376158	-1.36506	0.446687	-0.527153	5.39629	5.68741	25.2137	1.06053	-1.23893	2.48344	4.31664	3.16413	-1.03398	-7.25377	-2.08156	2.44762	2.30212	-2.12426	-0.0999772	-8.60793	0.885827
0.387	1.45573	-2.52945	10.3425	-1.62022	5.47191	0.406622	-2.42922	0.405518	-1.35742	6.03133	6.83402	24.7564	0.139677	0.125759	2.46764	5.60128	4.34534	-2.19132	-7.41061	-0.99387	3.10618	3.73296	-2.16781	-1.49124	-9.24218	0.0158297
0.388	1.36946	-2.40426	10.1512	-0.704661	6.81354	0.543304	-3.1103	1.24799	-2.09226	6.41811	7.30391	24.0897	1.50487	-0.276932	2.01286	7.54165	4.4058	-3.00036	-6.79366	-0.899468	4.59056	5.75128	-1.57864	-1.32224	-8.50648	0.63048
0.389	0.887044	-2.45138	10.1869	-0.690884	8.79522	-0.289042	-3.14526	-0.800327	0.0440889	6.93839	8.88774	24.4511	1.49934	2.1117	1.70723	8.35637	4.30425	-1.91509	-6.68618	-0.500694	5.83229	6.26774	-1.38746	-1.61447	-7.99479	0.953815
0.39	1.90958	-0.841114	10.7676	-0.629516	8.64832	-0.13147	-3.08411	-2.98289	0.209025	8.92997	9.40031	24.2703	0.142662	3.23877	2.36841	8.7628	4.31453	-0.274977	-7.16649	-0.919674	6.6536	5.2988	-2.09916	-0.860183	-9.32914	0.609156
0.391	2.08539	-0.330575	11.4553	-0.251546	7.31657	-1.90633	-2.67824	-1.55233	0.622177	8.90905	8.79743	24.3632	2.34598	2.98726	1.13371	8.49626	4.42747	-0.647972	-6.77425	-1.18185	6.72639	5.39001	-2.84357	-0.36112	-11.1141	0.454498
0.392	2.43766	0.700752	12.4874	0.471677	6.72677	-2.21643	-3.2677	-0.197067	-0.34684	11.7443	9.75158	24.6794	2.44737	3.25175	1.36962	8.53637	3.50662	-0.704868	-7.40164	0.3746	6.99796	5.65771	-1.93986	-0.945095	-11.2226	0.253133
0.393	1.01907	1.73415	12.2592	1.14799	7.11446	-2.65699	-2.12454	-1.25343	0.465792	11.0969	10.3478	23.0916	1.18572	1.99386	2.15722	9.82588	3.13703	-1.4739	-7.36472	0.814269	7.58294	5.41584	-1.28703	-0.500417	-10.4135	1.08712
0.394	0.491383	1.64442	11.0295	0.728448	6.29367	-3.25797	-0.0654078	-1.74927	1.06064	9.96155	10.7093	22.9675	1.84559	2.35172	1.16092	9.46556	2.89435	0.485398	-7.68244	0.124264	7.14303	5.29488	-1.61219	0.495558	-10.4291	0.625371
0.395	1.91591	2.71039	10.379	1.52435	7.48564	-2.47175	0.186926	-1.41689	-0.296976	11.1265	10.1761	23.5059	1.36407	1.3661	1.54226	8.24867	2.90738	0.334415	-7.65188	0.0422951	6.61414	4.8917	-2.47774	0.0173948	-9.86109	1.12779
0.396	3.49602	3.06479	11.2494	1.40898	7.21145	-3.93605	-0.21949	-3.85889	1.6747	9.04698	12.1845	22.6819	-0.454648	0.509358	1.0909	8.24474	3.37941	-1.8077	-6.75628	-1.21155	7.42379	3.64373	-2.86845	-0.57411	-9.81609	1.43308
0.397	1.77379	2.42226	11.4303	0.459093	5.95851	-3.63202	-0.880627	-3.11943	3.01235	6.16643	12.4289	22.2219	-0.350251	1.57361	1.15062	7.23876	2.03295	-2.63749	-7.11048	-2.38685	7.33668	1.69592	-3.09535	-0.474747	-9.68874	0.585317
0.398	-1.90384	1.38529	10.4548	0.0619713	6.34763	-2.5687	-0.92381	-2.63015	3.30797	6.18927	10.5559	21.7443	-0.371677	1.32518	1.47351	7.13237	1.86461	-2.88963	-6.79378	-2.22241	8.1512	1.14907	-2.6964	-1.19269	-9.54915	1.6818
0.399	-2.06006	0.759461	11.3617	-0.471332	5.70009	-3.02201	-0.829296	-3.42083	2.98779	6.38563	10.7009	22.6286	-0.618465	0.952778	0.663749	7.74551	3.19186	-2.74795	-7.55227	-0.851322	8.95276	-0.33506	-1.75225	-1.35739	-11.0636	2.9009
0.4	-3.66717	1.53569	11.9467	-0.502529	6.41301	-2.92945	0.666071	-1.65813	2.62826	5.64089	9.24522	22.7365	0.369885	1.44525	0.522368	6.96323	3.12885	-3.8959	-8.44714	-0.572526	9.74036	-1.21706	-2.33219	-0.40306	-11.2252	2.52195
0.401	-2.95919	1.99957	12.1001	-1.18872	6.62024	-3.66036	0.73002	-3.04921	2.17801	6.16212	10.0579	22.4011	-0.212596	2.36638	1.17082	7.81123	3.33044	-4.33973	-8.62776	-0.725803	11.2276	0.553449	-3.22404	0.371253	-10.6079	2.3409
0.402	-1.92185	2.35195	12.6394	-2.22269	5.74665	-3.44198	0.297212	-3.04573	1.06903	6.30703	9.64089	24.4676	-1.65989	2.45211	0.800648	9.88076	3.92237	-3.81541	-9.50301	-0.753791	12.1092	1.24979	-2.90102	0.0723761	-10.8709	1.91503
0.403	-1.22374	3.35243	11.7882	-2.28505	5.86628	-3.1751	0.654326	-0.267058	0.934922	5.37791	9.53989	25.9795	-2.53113	2.22055	-0.214909	11.1081	3.32857	-2.74906	-9.00338	-0.255112	12.5942	2.30977	-1.88106	-1.02173	-9.60851	1.5579
0.404	0.0958232	2.8574	11.3277	-1.78434	6.95414	-5.86256	-0.0390201	-1.39138	0.684326	6.23202	10.8871	26.1529	-2.58565	2.70375	0.149881	11.7726	3.05266	-2.14527	-8.54815	1.24685	12.2546	2.59151	-2.69781	0.472993	-9.31813	1.11202
0.405	0.425277	3.03103	11.0445	-1.84415	6.16909	-5.6166	-0.276463	-2.79211	1.32379	7.88562	9.95418	26.8084	-0.375718	3.89395	-0.284855	12.3356	3.32374	-2.13213	-8.33867	1.77464	12.6143	4.3764	-2.19122	1.36369	-8.61739	0.554695
0.406	2.14359	3.32231	9.29208	-1.28428	6.28048	-3.93193	-1.9315	-0.863063	2.12355	8.52955	9.56402	25.1618	-0.829911	5.44855	-0.318162	12.5909	3.81563	-1.00754	-7.96132	2.78188	13.6827	4.78663	-0.587074	0.611491	-7.59029	2.01046
0.407	2.41947	3.42635	8.15768	-1.37696	7.54435	-2.89635	-2.46779	-1.03152	3.08037	9.63136	10.51	23.7343	-4.0562	5.73108	0.812686	12.5518	4.31361	-0.421862	-7.19614	2.26692	13.7733	3.60927	0.420905	1.27989	-8.48929	2.63093
0.408	3.53887	3.88662	8.26736	-2.722	8.17859	-0.820886	-3.16083	-2.08328	5.03553	10.9327	11.3887	25.0328	-1.11638	4.16467	0.156859	13.5842	4.1859	1.26714	-5.7132	0.746209	13.3621	4.51555	2.37094	2.53833	-7.13773	3.23406
0.409	4.4422	4.63132	8.98528	-2.16359	8.93331	-1.04476	-4.56963	-3.62761	5.06492	11.5345	12.4421	25.1718	0.259946	4.45882	0.0932524	14.5927	3.83733	0.714195	-5.39318	-0.251577	13.2176	4.86551	2.64591	2.433	-5.36362	5.03257
0.41	2.00845	4.60874	8.99566	-1.96471	7.64443	-1.22904	-4.39624	-3.4484	4.17537	11.958	12.0648	25.3436	0.800438	3.84271	0.582407	14.2511	2.55522	-0.260579	-5.80571	-0.278539	13.0351	3.78315	3.48642	2.29139	-5.93815	5.35713
0.411	0.852771	3.93007	8.9797	-1.99587	7.42404	-0.52567	-3.54565	-3.12901	4.06941	12.1443	12.4153	23.9941	0.461059	1.85808	0.134452	14.1525	2.79323	-0.0292105	-5.76622	0.319557	11.7763	1.85058	3.63166	1.29564	-7.63739	5.23994
0.412	1.50894	4.87244	10.0913	-2.04155	7.99262	-0.810767	-2.75454	-3.16276	4.05289	10.9704	12.8801	22.4114	-2.75032	1.03311	-0.605601	13.9969	3.84451	-2.10232	-5.79441	-1.02665	11.3445	2.5613	2.30819	0.715889	-8.57306	5.7002
0.413	1.59397	4.29434	10.5094	-1.82281	6.46541	-1.36347	-2.77363	-2.24841	4.76646	9.36969	9.47916	22.7847	-3.46001	1.63282	-0.597916	13.774	3.82719	-2.06144	-5.49739	-1.68286	10.8279	2.96341	1.16787	1.16381	-8.28558	5.76618
0.414	0.739337	-0.489827	10.2811	-1.35517	5.37502	-2.26671	-2.75664	-3.27393	5.28045	8.96053	9.18517	23.9484	-4.64624	1.34546	-0.0446928	14.1519	3.24687	-1.31484	-4.64919	-1.09418	9.29376	1.87446	-0.743132	0.575138	-7.56092	6.85721
0.415	0.308709	-1.85341	10.1498	-0.549315	3.71574	-3.07486	-2.84272	-0.821474	5.02628	7.94127	9.88421	25.1006	-4.28363	0.29506	-0.812723	13.4393	2.66638	-2.15723	-4.63304	-1.11506	9.04803	2.4594	-1.97199	0.937087	-7.41736	7.7934
0.416	0.500331	-0.75503	10.5152	0.237466	2.35168	-4.05687	-3.35622	0.467995	6.10129	6.7548	8.67409	24.6074	-1.71547	0.430603	-0.710205	12.6927	2.22907	-1.42984	-4.55804	-2.20262	8.32064	2.92839	-3.16667	1.30637	-8.70789	8.50967
0.417	0.625994	-0.625819	10.7382	-0.0990627	3.73782	-4.17409	-2.49593	-1.41281	6.05641	6.21594	10.9783	24.5608	-1.87193	-0.927052	-0.404	12.1645	0.556829	-0.319586	-4.17188	-2.84122	8.59019	3.0059	-3.09417	1.41734	-8.77969	8.80753
0.418	2.98945	0.524267	10.8784	-0.0126506	4.69966	-3.16441	-2.66576	-1.08854	5.80825	6.65514	11.6357	24.8125	-1.11787	0.297922	-0.728889	11.5255	-0.318674	-1.43018	-4.31505	-2.32951	8.74957	2.74823	-2.99195	2.14297	-7.91663	8.79161
0.419	3.13339	0.697284	11.1144	-0.44727	6.87756	-3.39362	-4.52082	-1.03317	6.262	8.84327	11.0795	22.7638	0.465003	-0.0248917	-0.935972	11.9607	0.899259	-1.95273	-3.20643	-3.2288	8.75598	2.91077	-0.718119	2.18015	-7.52111	9.27469
0.42	3.17534	0.333133	10.3319	-1.84982	8.50774	-3.97307	-3.2117	-0.333371	5.43468	9.45568	12.7277	22.7595	1.03531	-1.50211	-1.29658	12.4112	0.777983	-0.404009	-2.89438	-3.97777	9.12418	2.36097	1.00155	2.79762	-7.23676	7.76616
0.421	3.61987	0.956704	9.36787	-1.69271	9.34884	-2.66846	-2.38318	-1.55377	5.79755	11.0743	12.0018	24.3842	2.92268	-1.39915	-1.47244	12.4193	1.10297	0.603508	-2.79761	-1.66562	9.45537	1.34728	0.0798254	3.32222	-6.78589	6.19565
0.422	1.34661	1.53944	9.33047	-1.47731	10.9603	-1.99936	-3.01773	-2.29278	5.19364	13.7013	13.365	23.3889	2.42352	-1.68783	-1.01043	12.3963	2.249	0.0776871	-2.17285	-1.11926	11.319	2.37475	0.454856	3.35636	-6.66795	5.40694
0.423	2.10096	1.67832	9.68033	-2.87671	11.1574	-0.782388	-1.57017	-1.05769	5.0438	12.3951	13.1987	23.2362	1.68791	-0.0330857	-0.900222	12.5577	2.75283	0.750161	-1.44236	-1.56808	12.0711	4.56135	-0.852369	3.54058	-6.86224	4.6708
0.424	3.07241	2.24509	10.2902	-3.94847	12.4266	0.216072	-1.59092	-1.48168	6.4626	10.7147	9.63836	23.8151	1.0634	0.423294	-1.60714	13.2672	3.00709	1.37157	-0.794439	-2.04356	12.3651	3.203	-0.306122	3.62957	-5.55986	5.11396
0.425	3.32315	2.46088	10.8674	-3.43358	13.934	0.118705	-1.63667	0.975656	7.08343	11.4315	9.92865	22.5549	0.681476	0.166154	-1.53974	13.7786	2.11091	-0.0290268	-1.76343	-3.17169	12.8525	2.46618	1.96476	4.40883	-5.75874	5.6159
0.426	2.74065	2.33837	11.309	-2.92975	13.672	0.769344	-1.33774	1.02526	6.76696	12.3561	9.7982	22.9097	-0.18347	0.161317	-1.62887	13.1759	1.51324	-0.210748	-1.79854	-1.52926	12.497	4.74642	2.64783	5.13751	-6.09997	4.47842
0.427	0.0741887	1.50198	11.6445	-2.49631	12.9849	2.54033	-1.1856	-0.49615	6.46578	12.5965	9.28828	24.4132	-1.87025	-1.86314	-2.65369	12.7515	1.01738	0.739163	-3.19175	-2.26461	11.8469	4.86425	2.77541	5.52386	-6.65929	4.87617
0.428	-1.49801	-0.0656022	12.4062	-1.43608	12.4474	2.19366	-1.07496	1.40519	4.84426	11.8889	10.2713	23.504	-0.822746	-2.96746	-2.75604	13.047	0.25289	0.475035	-5.00412	-2.90644	11.647	3.7745	2.57039	4.01801	-8.21481	6.19181
0.429	-0.561536	-0.723682	13.0762	-0.438624	11.6265	-0.279773	-0.27928	0.396221	4.3235	10.168	10.6479	23.659	-1.46296	-2.44905	-2.17065	11.7074	0.973841	-0.297744	-5.13624	-1.48077	11.9136	2.19456	3.45134	2.75291	-7.74178	6.82374
0.43	1.38933	0.0581923	11.9937	0.324089	10.6182	0.586969	-0.600266	-0.0348555	3.75165	8.82581	10.0968	23.306	-0.125891	-2.68487	-2.4733	10.5264	1.15765	0.00591647	-5.91329	-1.45162	11.825	3.95511	3.19245	2.09045	-8.22362	8.26525
0.431	1.52938	0.75056	10.3882	0.148483	10.4232	0.886936	-0.758269	0.797505	3.33202	8.541	8.56041	22.5988	0.389675	-3.782	-3.01848	10.0882	0.108323	-0.373637	-5.10178	-1.32892	12.1257	4.55088	3.86297	0.932679	-8.79737	8.86761
0.432	0.725854	1.12949	8.93382	0.868477	10.5363	0.846966	0.154492	-1.02199	4.86142	8.51599	6.97232	22.7812	-2.18823	-3.42465	-3.41505	9.94443	-0.473473	-1.15505	-3.78783	-0.804081	11.4082	1.80337	4.27978	1.44508	-8.9749	9.50186
0.433	-1.48232	1.66118	8.73161	1.73779	9.11877	2.84892	-1.96046	-0.216443	3.87833	9.08482	6.76092	22.7965	-2.8757	-2.19469	-3.39091	10.4202	-0.908473	-2.45471	-4.06396	0.578743	10.9388	2.7029	3.33944	1.75891	-8.68444	8.81949
0.434	-3.73501	1.74825	8.87191	1.12493	9.1835	2.5751	-2.90644	0.59042	4.03681	8.86995	4.10431	23.4888	-1.35957	-2.95249	-3.59725	9.27883	-1.38732	-1.93704	-3.34453	0.687109	10.681	1.24397	4.18181	1.93762	-8.41253	7.75047
0.435	-4.238	2.13014	8.04982	1.14207	10.1541	3.51247	-2.44712	1.34903	6.82938	10.0084	3.51066	23.7406	-1.70528	-3.06554	-3.5601	8.32748	-0.968457	-0.412773	-3.59367	1.60817	9.19168	0.186597	4.65672	2.49571	-8.13664	7.74503
0.436	-3.05402	2.27032	7.58883	0.758123	9.73963	2.45711	-2.19702	2.65207	6.9308	9.91715	4.01599	24.8306	-0.381137	-1.97603	-2.86323	8.25185	-1.06321	-0.764123	-3.43684	0.939636	8.31642	0.534565	3.01597	2.92314	-8.4308	7.57066
0.437	-1.73925	1.81678	7.80253	0.0186762	9.422	2.44983	-2.5491	2.09335	6.73724	8.82816	4.59911	26.9466	1.37962	-1.63855	-3.76147	8.43742	-1.79206	-2.99939	-3.59571	1.12749	6.83446	0.20412	1.83412	2.83583	-8.2287	7.01152
0.438	-2.26184	2.65768	7.43504	-0.289848	10.1689	5.53896	-4.2799	2.77328	8.72829	10.6258	6.55265	26.9968	2.28122	-0.796709	-3.57653	8.69731	-1.75991	-2.99507	-3.82484	2.01706	6.68099	0.924772	2.90299	2.23473	-6.73471	6.29497
0.439	-1.4506	3.46426	8.19399	-0.345385	10.0812	4.68089	-4.83092	3.35941	8.30485	7.86688	6.5545	25.5132	3.10772	0.172786	-3.44979	8.45359	-0.859093	-2.3381	-3.47417	0.648742	6.98196	0.526798	3.44228	2.99501	-4.64666	5.87702
0.44	-0.697131	3.6738	8.83578	0.1231	11.5972	5.31842	-4.11137	3.98316	6.28299	4.27305	6.10407	23.7876	1.31679	0.901466	-3.33528	8.17763	0.189892	-4.10876	-4.76366	0.349397	6.98466	1.81907	1.85973	3.21024	-2.94742	5.82821
0.441	-2.34608	4.62033	9.03238	0.344299	12.7245	5.83866	-4.95962	3.63976	5.76567	5.23125	5.32179	22.9185	3.56039	1.87037	-1.92135	7.98345	0.108377	-4.03649	-4.7606	0.0605948	7.4155	0.246516	0.374189	3.22551	-2.45101	6.93357
0.442	-1.30751	5.33078	9.56911	0.84982	11.3373	6.53422	-5.09637	3.9115	7.60706	5.86287	6.16611	24.3577	2.85856	0.961956	-1.93413	7.87187	-0.732419	-3.69686	-5.17719	-0.470663	7.12031	-2.19059	-0.0760183	3.89289	-2.04381	7.25773
0.443	-0.385172	5.00637	9.94573	0.420514	10.7592	7.31833	-4.83007	3.7499	8.81188	6.5202	6.50992	23.6053	1.82159	-0.504878	-2.79753	7.61445	-0.911429	-3.49889	-5.0741	-0.739117	7.12572	-0.318615	0.352017	4.04914	-1.3212	7.68742
0.444	-0.412103	3.72793	10.8172	-0.353236	9.34506	7.71178	-4.56387	3.31896	8.32007	7.95875	6.50388	23.3905	2.40131	-2.39378	-3.42533	6.8886	-1.27562	-1.73767	-4.30694	-0.12377	7.5884	0.339024	3.03528	3.43205	-0.556513	8.37802
0.445	-0.34406	2.69927	11.2057	-0.673168	9.06322	7.37044	-3.46873	3.89272	7.53056	7.32358	7.60441	23.9345	1.00165	-2.36693	-3.32946	6.46221	-2.33063	-1.0485	-5.03807	-0.48478	7.03688	1.16726	5.58889	2.01659	-0.53891	7.64453
0.446	-2.05996	2.75881	11.823	-1.27619	9.30717	7.17243	-4.19228	2.97514	4.61343	6.54123	7.49027	24.1125	0.937598	-2.70813	-4.16232	6.18403	-2.66133	-3.20227	-3.60576	0.166128	5.57828	2.85058	5.29095	0.528087	-0.661123	8.2329
0.447	-3.96044	2.70683	12.3396	-1.15523	9.41289	7.04753	-4.32752	1.76727	2.7345	7.12735	6.99327	25.4986	-1.04194	-4.33363	-3.31497	5.53285	-3.04327	-3.68576	-2.19374	0.769537	6.08147	2.78547	4.25169	-0.299778	0.263767	7.78508
0.448	-4.44569	2.50589	11.501	-0.822049	8.96664	5.64119	-3.74031	1.73774	3.70722	6.35666	9.08405	24.8498	-0.992231	-5.76677	-3.08646	5.79733	-3.23933	-2.43613	-2.44174	-0.0547654	5.75361	1.87437	3.71628	0.172831	0.409369	7.91378
0.449	-3.6507	2.12099	10.4345	-1.17554	8.44726	6.98565	-2.97336	2.71536	3.69349	5.79608	10.3622	23.6791	-0.319216	-6.71075	-4.70652	5.77681	-2.31718	-1.63794	-2.05204	0.134644	5.38905	1.61842	3.589	0.138135	-0.0393238	7.84336
0.45	-4.36198	2.09811	9.25248	-0.498105	9.17595	7.15134	-1.49871	2.0614	4.80124	6.19624	8.67636	23.8744	-1.25884	-7.0978	-3.6534	4.48717	-1.71983	-0.290707	-0.897944	-0.274571	6.27161	4.19805	3.60543	1.24905	0.327303	6.24248
0.451	-4.53014	3.26676	8.70435	-0.106801	9.50343	5.69021	-2.16003	1.8179	5.9958	6.21716	11.4132	24.3842	-1.61385	-7.19863	-3.68826	3.23284	-1.13302	0.167734	-0.153607	-1.56197	5.36809	4.50864	4.62451	1.60208	0.873547	6.9117
0.452	-2.56166	4.01475	7.88307	-0.276219	10.3344	5.4063	-2.81081	4.41465	4.93103	6.16529	11.9276	24.5073	-1.13924	-6.02976	-3.8738	2.48502	-0.126842	0.394211	0.670437	-2.07226	5.20164	4.29104	4.22688	2.34204	0.79952	5.77202
0.453	-0.649511	3.572	8.52742	-0.0346757	9.48812	5.5926	-2.22784	4.75088	7.17569	6.68698	11.1941	25.7532	-1.51661	-4.94465	-2.42949	1.92779	0.614824	-1.4132	0.896647	-1.68628	3.73706	4.20406	4.35292	3.20893	0.142811	5.34601
0.454	-0.75682	3.52296	9.12623	-0.494971	10.0652	4.63541	-2.81263	2.94115	8.14772	5.92936	13.184	26.1224	-0.29834	-4.87466	-1.5811	0.881636	1.42696	-1.65391	0.153988	-0.278478	2.53163	2.82668	4.74855	2.13498	1.13482	6.01712
0.455	0.0645666	3.63517	9.11679	-0.904161	10.5166	4.34614	-3.35313	3.06137	6.4899	7.56009	10.5464	27.6495	0.74299	-3.89529	-2.05075	0.818501	2.39546	-0.592014	0.798032	-0.283054	2.13231	2.17377	5.84697	2.21655	2.2242	5.76408
0.456	-0.042729	3.09984	8.82393	-1.11835	9.25168	4.9385	-3.63516	1.17487	5.86911	8.5458	10.9045	28.8708	-0.126564	-3.42655	-1.74853	1.7228	3.10211	-3.27772	1.49325	-1.84185	1.25857	1.25735	6.58799	2.383	1.96896	6.0125
0.457	0.460387	3.46303	7.78764	-1.1473	9.75207	3.3056	-4.06166	-0.549768	4.61689	7.08963	11.8994	27.4403	-0.310674	-2.42027	-1.62798	2.31251	2.34965	-4.47635	1.18491	-2.43051	1.28086	0.589425	5.11438	1.4959	1.67965	5.14827
0.458	-0.228959	3.96997	7.24557	-0.9832	10.8844	3.5398	-2.88974	0.754967	5.4826	4.90836	11.2076	27.294	-0.0672282	-0.801167	-1.26959	3.28213	0.432721	-2.61899	0.960707	-1.12309	0.0605924	0.988997	4.40166	0.402609	1.74075	4.02605
0.459	-0.99807	3.06801	6.97379	-0.820329	11.2851	4.55641	-3.13817	0.596995	5.7899	4.4712	11.7065	25.8997	1.00612	-2.71692	0.0124907	2.57189	-0.542684	-2.28487	0.7668	-0.355188	-1.57262	0.853561	3.97605	0.612229	1.40827	4.53351
0.46	1.29506	3.03915	6.72897	-0.796784	10.6335	3.36335	-3.72524	0.72593	4.85022	4.91961	11.086	24.8657	0.758743	-2.89648	-0.0282576	1.32602	-0.527222	-2.62031	-0.38688	-0.62805	-1.79056	0.693252	1.74808	0.243778	1.05565	6.14203
0.461	1.61809	2.78902	4.92201	0.785143	9.71361	4.07474	-5.02108	2.0566	5.12245	4.33948	8.52228	24.3866	0.590188	-3.20299	0.76859	0.923567	-0.889857	-3.61998	-0.919015	-1.38917	-3.33909	2.60482	0.852272	-0.566793	0.940953	6.19632
0.462	1.55022	2.78672	3.95045	0.154656	8.95112	4.14181	-4.69608	0.607395	5.04338	4.23318	8.77478	22.8433	0.109464	-4.52598	0.289439	-0.497928	-0.673982	-2.82535	-1.55909	-1.17786	-4.04349	1.71089	3.38603	-1.2746	0.380184	5.85264
0.463	2.07876	2.50147	3.35991	0.251963	9.28467	3.34261	-4.22052	1.27157	4.33865	3.57748	8.95778	23.6506	0.341778	-3.18487	0.0395802	-0.934073	-0.0721461	-2.63022	-2.63053	-0.191725	-3.45121	1.44611	5.1283	-2.5037	-0.196655	4.89475
0.464	0.978291	1.56403	3.48937	-0.224744	8.24013	3.49693	-3.56057	0.552064	5.27056	3.53369	8.1766	23.6457	0.353089	-3.34556	1.46529	-1.22757	-0.979984	-3.79836	-2.69711	-0.474311	-3.70049	1.20511	4.25771	-2.50596	-0.683295	4.205
0.465	-0.245254	1.33358	4.22898	-1.06341	7.73883	4.395	-0.901111	-0.763989	6.58613	2.92686	8.23534	24.0442	-0.655279	-3.66368	1.52449	-3.04104	-1.05631	-2.83234	-2.71843	-0.482783	-3.68059	-0.709704	4.1414	-2.1664	-1.01429	3.87428
0.466	-1.08098	0.555973	4.85043	-1.72216	8.55914	5.58607	-1.45877	0.792969	5.3483	3.57712	9.56099	24.5955	-2.09543	-4.78467	1.1102	-3.30118	0.27994	-2.20058	-2.52364	-2.94759	-3.42107	0.247041	3.60408	-2.08324	-0.899313	4.05845
0.467	-1.30438	0.460782	6.99855	-3.58898	8.52301	4.27949	-2.04501	0.668146	7.74207	3.92079	11.461	24.1102	-2.8821	-4.75396	0.29572	-2.87499	0.351648	-0.191734	-2.1173	-2.97132	-2.99117	-0.351674	2.57397	-2.1092	-0.806432	3.60078
0.468	-1.44421	1.41872	7.66319	-3.46127	8.69313	5.59452	-1.13719	0.659202	9.8424	3.1288	10.9204	26.447	-2.64278	-4.8954	0.690136	-2.79172	0.59988	-0.0598376	-1.55524	-2.22335	-3.50752	-0.218321	2.0838	-1.46895	-0.21777	2.91129
0.469	-0.468505	0.942529	8.0909	-2.97412	9.30098	7.30075	-1.07069	1.5835	7.94865	3.65852	10.158	28.616	-3.56998	-5.69307	0.808715	-3.13917	1.55239	-0.963605	-2.22326	-3.2832	-3.7725	0.982585	1.37178	-1.60021	-0.356361	3.36643
0.47	2.1158	0.782883	8.66903	-3.00806	9.47176	4.44393	-2.45944	2.00099	8.5605	3.9788	9.74571	29.4696	-2.07475	-4.46819	0.11946	-3.92361	0.316632	1.26556	-3.30336	-1.84886	-2.87078	0.733285	3.44951	-2.60919	-0.764124	3.23172
0.471	1.88495	1.45517	8.98714	-1.81583	9.39615	3.96574	-3.16751	1.52524	7.87889	4.22595	11.5432	28.8706	2.45737	-4.51119	-0.530077	-2.44725	0.316814	2.59729	-3.41746	-1.83536	-1.68443	1.56464	4.10189	-2.10988	-0.631201	4.89891
0.472	1.39769	1.4575	8.76245	-0.193321	9.93758	6.07684	-3.09742	3.09485	5.80083	4.78254	11.7718	28.4539	3.84924	-3.63682	-0.722019	-1.58027	1.7947	2.90554	-2.80632	-0.239844	-0.588849	1.34228	3.06239	-2.13448	0.116925	6.98678
0.473	3.11796	2.01327	8.00639	1.55327	11.0933	5.07994	-1.58138	2.04304	5.80353	5.46225	11.6744	29.0325	2.01741	-2.93148	-0.205149	-0.919796	2.33922	1.7995	-1.79617	0.515254	-0.278715	1.82742	3.66186	-2.62653	0.910807	6.32148
0.474	3.07215	2.08706	8.36195	2.20286	11.206	4.23815	-1.20302	1.63509	5.45635	5.77082	12.3046	29.0541	2.30516	-3.47755	-0.847263	-0.836484	1.38519	2.04802	-0.808	-0.614585	-0.733076	2.74942	1.85934	-2.10393	1.68312	6.55195
0.475	2.83135	1.9921	9.24354	3.49738	10.8566	5.58504	-2.7425	0.92732	6.06758	6.14323	11.1477	27.4595	3.44077	-2.68724	-0.861418	-1.54784	0.156534	1.89743	-0.750359	-1.1793	-1.50238	2.51083	1.44186	-2.86645	2.01452	7.15347
0.476	1.83921	2.16436	9.80068	5.82677	10.5791	5.10537	-2.94825	-0.611181	6.47487	5.76537	10.8811	26.0993	2.01035	-3.39804	-0.686703	-0.777743	0.130194	0.794389	-1.86309	-2.0936	-2.45408	2.42127	3.33316	-3.67924	1.94998	5.79998
0.477	1.28469	1.57336	10.0715	5.98173	10.2312	3.81234	-2.93611	-1.07242	8.39334	6.21633	12.132	26.8924	0.461533	-3.68105	-0.363736	-1.43745	-0.252506	0.670715	-2.44221	-2.76144	-3.04391	2.55283	2.8832	-4.02731	1.00394	5.46711
0.478	1.74434	0.883855	10.4371	3.73856	11.1355	3.19136	-2.45491	-0.88852	9.29553	6.01566	10.6963	25.9583	-0.126302	-4.33504	-0.114242	-2.17312	-1.10418	0.0233233	-2.33294	-2.76406	-3.28029	2.84356	1.77842	-3.92795	-0.43759	6.50861
0.479	-0.688471	1.02531	10.1746	1.2175	10.1916	2.11952	-3.92785	1.04308	8.74858	4.41315	10.5717	26.0325	-0.115182	-5.69301	-1.42529	-3.15568	-1.67326	-1.02516	-2.39422	-3.29072	-3.52559	2.69081	2.15991	-3.54693	-0.755124	6.38874
0.48	-0.888687	1.02777	9.64063	0.187396	9.74643	1.6245	-4.86025	0.526012	10.0349	3.9136	10.9992	26.5506	0.243561	-5.50655	-1.31218	-4.1477	-2.15797	-1.23303	-2.3682	-2.67205	-3.11943	1.98376	3.29218	-3.82007	-1.1181	6.49388
0.481	0.736638	0.619436	6.91442	0.13534	10.8697	1.58846	-5.32432	2.67816	10.1526	4.30879	8.83577	26.2919	-0.236376	-5.8861	-0.639737	-4.60578	-1.8723	-0.275058	-2.59323	-1.61412	-3.07449	1.82682	4.88873	-2.41945	-1.76966	5.97604
0.482	-0.263057	0.576719	5.24908	-0.359357	9.01298	1.14262	-5.34202	5.49418	10.7695	6.42716	10.579	26.8278	-0.48682	-5.67659	-1.28463	-6.15099	-2.58321	-0.0880919	-3.22008	-1.36839	-2.35974	2.43058	5.73976	-1.71415	-1.86672	5.61319
0.483	0.665117	0.504329	4.60208	-0.794192	8.36527	3.01397	-5.43851	6.11476	11.3046	5.52826	10.4457	26.4457	-0.0410566	-5.70098	-2.40831	-6.36863	-1.98552	0.59366	-2.76476	-2.07724	-2.12968	2.98518	4.73835	-2.96402	-1.89125	6.13859
0.484	2.66753	1.13319	2.56863	0.159603	8.48909	6.24005	-4.22911	4.49568	10.3061	4.82681	9.92937	26.2303	-0.21342	-6.9648	-1.93571	-6.69391	-1.46925	0.387593	-2.73559	-1.6442	-3.01181	2.34631	3.9358	-2.65622	-1.71679	6.9574
0.485	2.6905	2.6943	3.16808	0.163946	7.22599	5.82228	-2.23299	4.84366	9.53973	5.38376	12.0118	26.3282	0.0769235	-6.23974	-1.17213	-6.43444	-1.96869	-0.331553	-2.46423	-1.41487	-2.13348	1.00726	4.71596	-2.75588	-1.44242	8.22882
0.486	3.54074	3.38835	3.3043	0.673632	7.11966	5.34257	-2.4359	5.24451	9.77141	4.83397	11.5407	26.8951	-2.70178	-5.44822	-1.07727	-4.84422	-1.33347	-0.890087	-1.51016	-1.92804	-1.03795	0.559842	3.81823	-3.74104	-1.39036	8.50702
0.487	4.9492	3.54467	3.09172	2.3271	6.72333	5.43962	-2.27642	3.60075	10.9831	4.32555	11.6637	26.5053	-4.73036	-7.03646	-0.860583	-2.57954	0.300409	-1.40742	-1.59791	-2.24495	-0.741027	0.208937	2.70536	-4.67838	-0.756746	9.20639
0.488	3.95232	2.72605	4.4902	2.61941	8.05893	4.6848	-1.49169	3.74934	11.5735	4.61828	12.1628	25.829	-2.74857	-6.42508	-0.166852	-0.217556	0.834107	-2.19505	-0.5214	-3.05443	0.0460057	0.068566	2.23018	-4.85392	0.152795	9.91202
0.489	4.23252	2.33586	6.49693	2.02045	9.87396	5.17974	-1.45838	3.75014	10.4429	5.67168	12.8326	26.4666	-2.43861	-5.50942	-0.094511	1.03295	1.01507	-3.17649	0.449494	-1.98785	0.999583	2.38429	2.67787	-4.27301	0.555056	9.64011
0.49	5.29374	2.88436	6.50755	1.90371	9.65146	5.34583	-1.17058	3.43165	11.1229	4.83378	13.9744	26.0787	-1.09354	-6.83908	-0.257706	1.6296	2.03569	-3.01646	0.550487	-1.38507	0.430777	2.70916	3.39435	-3.48179	0.953848	10.517
0.491	3.83849	3.41833	5.89979	1.68385	9.58629	5.42617	-1.63238	4.02254	12.1739	6.33256	14.391	24.6507	0.284522	-5.5193	0.0482712	1.56978	1.74132	-2.8566	0.583109	-2.35495	0.244949	1.73203	1.98811	-3.01534	0.391841	11.0159
0.492	2.50935	3.54319	6.50165	3.94076	10.0801	5.30458	-1.72514	3.30506	10.8054	7.59914	14.1223	24.3995	0.475919	-4.97177	0.386087	1.82966	1.10861	-3.22108	1.39266	-3.00278	1.31067	2.13945	0.632307	-3.748	0.221715	10.0218
0.493	3.21623	2.49492	6.35026	4.18846	10.07	5.74941	-0.784764	1.82359	10.6056	7.25025	13.577	26.1414	2.41983	-6.13815	0.986144	1.87981	0.288775	-2.76227	1.4615	-2.24486	0.982038	1.96816	-0.411929	-4.19901	-0.0436071	9.55405
0.494	3.86203	1.69193	6.59283	3.41633	8.38328	6.07337	-0.645524	0.862296	9.68808	6.46629	13.1256	26.5013	2.52678	-6.16493	0.901258	0.699995	0.360565	-2.68498	0.0936318	-2.52605	-1.03418	2.88154	-1.77845	-3.19068	-0.870078	9.64895
0.495	2.41656	1.83119	6.14847	5.24757	7.97852	4.59176	-2.38416	-0.221653	8.90178	4.98938	12.031	26.445	0.334437	-6.38119	0.371071	-0.0638686	2.76446	-2.71428	-0.0335675	-3.67423	-1.7642	1.99885	-2.46958	-2.24122	-0.905713	9.93552
0.496	2.39605	1.37672	6.40902	4.76049	7.2369	4.26726	-2.76956	1.36106	9.05977	5.38858	10.3334	26.3411	-0.0510872	-6.81672	-0.171397	-0.160356	2.51733	-2.97903	-0.82599	-2.30577	-2.56705	0.459658	-3.72973	-1.92712	-1.64652	10.2579
0.497	4.29568	0.447525	7.26344	3.9839	5.76493	2.96755	-2.4947	3.01045	10.8806	5.49523	9.61348	25.7542	1.75468	-6.73131	0.836541	-0.432883	2.33107	-3.3951	-1.19417	-1.5905	-2.87408	0.351093	-4.08485	-3.54424	-2.15242	9.85323
0.498	4.83243	0.562466	6.01061	3.23854	5.76665	2.51547	-2.83462	2.90183	10.3804	6.28532	9.76829	25.9238	1.10132	-6.50794	1.54157	-1.61687	2.72482	-3.9273	-1.25797	-0.950515	-3.44005	-0.022994	-4.13536	-5.18323	-2.03899	10.3724
0.499	4.97119	1.50721	5.27476	2.23104	5.05	3.11729	-3.32034	3.8065	12.2554	7.33293	9.91874	25.5643	3.10043	-6.75899	1.3676	-1.84127	3.76478	-3.5803	-2.09237	0.512913	-4.07096	-1.20791	-6.25615	-4.46819	-2.22602	10.8785

## Sheet: Unfamiliar VEP Day 9 8m
Time	Tau_neg_1	Tau_neg_2	Tau_neg_3	Tau_neg_4	Tau_neg_5	Tau_neg_6	Tau_neg_7	Tau_neg_8	Tau_neg_9	Tau_neg_10	Tau_neg_11	Tau_neg_12	Tau_neg_13	Tau_pos1	Tau_pos_2	Tau_pos_3	Tau_pos_4	Tau_pos_5	Tau_pos_6	Tau_pos_7	Tau_pos_8	Tau_pos_9	Tau_pos_10	Tau_pos_11	Tau_pos_12	Tau_pos_13
0	2.12897	1.73507	4.11927	-5.47805	3.73449	-2.45849	-3.45457	1.08908	6.4074	-7.88451	-2.40609	5.48203	-1.34753	-0.264917	1.43987	-9.40596	2.42367	1.24804	1.54577	0.883246	-2.13105	-1.63095	-4.30741	-5.0087	-0.662558	-26.0423
0.001	2.67081	2.35867	3.82482	-5.69404	2.89471	-1.35393	-4.05867	3.10447	5.18132	-7.78589	-2.78549	5.81329	-0.287487	0.255871	2.22943	-8.6397	2.3662	0.797386	1.42102	0.0155601	-1.74979	-2.37616	-4.74974	-4.33811	-0.442368	-33.6648
0.002	2.61642	2.52438	3.97172	-4.87527	2.65868	-0.749126	-5.2605	2.74016	3.9251	-7.18397	-1.29584	5.1915	-0.411944	0.508218	1.26953	-6.75756	1.99539	2.32631	2.53896	-0.59014	-1.92419	-2.09859	-4.96588	-2.94974	-0.281532	-40.0103
0.003	4.71414	3.13556	4.93752	-4.03593	2.34467	-0.998777	-5.94992	0.963757	2.80938	-8.13084	-0.325636	4.88257	-1.60601	0.0139106	0.658408	-7.12361	1.2145	1.32464	4.07512	-0.414733	-2.45136	-2.61471	-1.67005	-3.46006	0.159975	-45.653
0.004	5.84307	2.02578	6.05556	-3.43613	1.98813	-0.99428	-5.81667	0.348941	3.73853	-9.27041	0.441936	4.25977	-2.68482	-0.30901	0.041522	-6.04314	1.18414	-0.442884	4.40289	-0.130834	-3.24941	-2.57435	-1.60908	-3.80463	1.11364	-51.0917
0.005	4.53213	1.71599	7.07276	-2.22588	2.65075	-0.779607	-5.65131	0.0771982	4.40693	-9.49671	3.23872	4.55914	-2.17129	1.1777	0.893383	-4.70419	2.15563	-0.349189	4.28896	-0.244607	-3.09712	-1.81412	-1.06728	-2.6784	2.55718	-55.0608
0.006	5.25974	3.04661	7.82238	-2.44562	3.91639	0.189464	-5.45578	0.348387	5.1563	-8.32769	3.95207	5.95871	-2.93523	2.86591	1.14432	-5.35146	1.30345	1.12127	4.78504	0.375601	-2.79395	-2.2902	-0.567241	-2.21504	2.95487	-57.6754
0.007	4.3359	3.25623	8.24853	-2.04045	5.27174	0.54648	-4.73827	1.84575	6.76938	-8.68823	3.88957	6.54916	-4.62942	1.22818	0.652098	-4.25811	0.989048	2.57549	6.69467	0.793862	-2.5025	-2.78478	-2.28453	-3.80226	2.7028	-58.7528
0.008	3.15863	3.91564	8.2507	-1.83234	6.79696	0.380593	-3.75545	0.152073	8.20225	-9.29817	4.55824	6.78405	-4.07488	0.750344	0.00341545	-3.27995	1.48907	3.65691	7.03662	-1.32823	-2.46178	-2.60949	-1.86562	-2.94933	2.26304	-57.9201
0.009	2.0194	3.96633	7.46826	-2.28084	7.88367	0.0831227	-3.69384	-0.391326	9.42892	-6.57149	4.4352	7.58419	-3.65918	1.06045	0.226109	-3.90466	1.60444	5.9345	6.73253	-2.27398	-2.36724	-2.83445	-3.54242	-2.06541	1.94492	-56.8666
0.01	1.76703	3.73925	6.14345	-2.89647	7.75918	-0.289678	-3.55956	1.12159	10.8078	-6.38791	4.08754	7.18464	-2.97371	-0.231629	0.990922	-3.95502	1.24158	4.81766	6.15595	-1.17808	-2.04203	-2.78653	-2.85933	-3.34171	2.14367	-54.327
0.011	1.74981	2.99237	5.99793	-3.67009	6.5903	-0.785003	-4.31194	0.291378	12.7884	-6.25328	4.9431	6.65304	-3.09074	-0.729342	-0.5353	-3.09575	-0.0707785	2.63995	5.59343	-0.843788	-2.65043	-2.81979	-2.03045	-3.54483	2.00929	-53.01
0.012	1.82494	1.40266	6.17259	-3.12629	4.86969	-0.505885	-4.83156	1.63506	12.5948	-7.93012	5.82866	6.27925	-3.5958	-1.4153	-1.97886	-3.8396	0.272646	2.19103	6.14546	-1.2807	-3.76748	-2.48585	-1.28762	-4.61476	2.05471	-51.4607
0.013	3.47228	1.29714	5.12234	-2.78582	4.52033	-0.359464	-6.21563	1.60716	10.3531	-8.79034	4.80022	5.2804	-3.53633	-0.496908	-2.87018	-4.36009	0.634179	1.30172	6.67462	-0.232179	-4.62842	-2.49258	-0.886185	-5.62847	2.07771	-48.9342
0.014	2.98443	1.25557	4.77476	-2.18101	3.50745	-0.151495	-6.77078	-0.472812	9.47971	-8.16255	4.81786	4.49233	-2.90232	-1.62419	-2.47079	-4.0367	-0.35466	0.56342	6.50273	1.14075	-5.51058	-2.58494	-1.36734	-5.7625	2.45613	-48.9329
0.015	3.85981	0.712712	5.23735	-2.01662	3.79549	0.80887	-5.85616	-2.42562	8.67237	-8.2171	3.6729	4.7834	-3.95823	-3.6253	-2.67474	-5.47312	-0.359763	1.93741	5.55991	1.83871	-6.32235	-1.88942	-1.03162	-6.35738	2.33087	-49.0606
0.016	5.56303	0.590416	5.00788	-2.91631	4.44704	1.57865	-5.09845	-3.24874	8.62082	-7.16995	3.05401	4.72022	-3.35886	-2.27608	-3.95621	-4.61477	0.246984	2.27401	5.80248	2.45787	-6.10363	-2.57778	-2.64845	-7.03787	2.4021	-48.8557
0.017	5.52921	0.184655	5.26636	-3.20128	4.39708	2.56324	-5.14592	-1.28667	9.0738	-6.53157	3.1389	4.48492	-3.07994	-2.21829	-4.16209	-3.82911	0.981472	1.47348	5.07167	3.0373	-5.59156	-3.86801	-3.17583	-6.53777	3.34251	-49.8196
0.018	7.97922	0.504366	5.74577	-3.15694	5.35773	2.0163	-5.373	-0.50019	8.10582	-6.12123	1.13095	4.53973	-2.93497	-1.61052	-2.7677	-3.28594	0.784902	1.47415	4.45976	3.80341	-4.75616	-6.35271	-6.72262	-5.66981	3.37761	-51.0462
0.019	7.90499	1.04189	5.85011	-2.89668	4.79217	3.76522	-4.54848	-1.44741	8.61304	-6.50239	-0.197767	5.27343	-1.74447	-0.638436	-1.85477	-1.53658	0.544505	-0.446646	5.05844	5.46762	-3.40309	-9.09121	-11.1843	-4.43603	4.26537	-51.9213
0.02	8.94738	1.60269	6.18669	-3.27995	3.88474	6.95692	-3.23721	-1.89664	8.40777	-5.02905	-0.907898	5.89295	-1.35429	0.688506	-2.57402	-0.519218	0.535233	-0.695615	5.37556	5.23828	-2.44482	-12.039	-15.5612	-4.48456	4.67172	-52.6335
0.021	12.6492	2.57869	7.24315	-4.00295	3.37798	7.47245	-2.59373	-4.2707	7.74239	-5.67045	-1.69088	6.50794	-1.37777	0.667302	-2.13476	1.03095	0.569786	0.720833	6.02313	4.72419	-1.55582	-17.125	-21.8305	-4.44326	5.43334	-52.7543
0.022	12.1971	3.62469	9.18687	-4.14145	3.83193	5.6814	-4.20912	-6.13801	8.9089	-10.3421	-4.45049	7.56076	-0.947505	0.0657619	-2.76429	2.5498	-0.211176	0.438106	6.71734	5.44598	-0.308777	-23.5292	-29.8326	-2.44988	6.18079	-52.3572
0.023	11.2601	5.07528	10.7758	-4.96375	6.54961	2.12184	-5.31512	-8.14082	5.62907	-11.8378	-12.2891	6.97808	-3.22901	0.975456	-4.83293	2.3165	1.64347	0.846304	6.59606	4.20091	0.583447	-31.6948	-37.9145	-3.14985	7.02198	-52.34
0.024	12.0561	5.93879	14.5629	-5.3956	10.7993	-4.41747	-8.61889	-8.83288	0.728235	-15.0471	-17.7164	3.92453	-8.98224	2.22782	-6.97063	2.31353	4.0732	1.12103	7.02438	2.41095	0.804746	-39.9971	-46.8792	-2.71528	8.80839	-51.0734
0.025	10.7571	7.68199	18.099	-5.65178	16.3837	-14.6805	-13.5758	-11.9155	-4.07702	-21.097	-22.5917	0.889159	-16.0687	1.6276	-7.91311	2.50006	5.25141	3.31509	6.38783	-0.261954	1.28645	-48.7857	-56.3581	-3.05529	9.46953	-49.3334
0.026	7.4962	10.0972	20.4747	-6.74218	21.9033	-28.3054	-18.4755	-16.4737	-14.4001	-27.3748	-29.602	-2.41684	-26.5187	-1.10938	-9.4409	3.28428	7.91683	4.32623	3.54476	-4.39824	1.49827	-58.7868	-65.836	-4.47685	9.43461	-48.3224
0.027	2.25017	11.7643	24.5057	-8.57217	27.331	-47.0663	-25.6439	-19.3066	-26.5997	-36.2524	-38.8318	-7.97047	-37.7361	-3.55579	-12.4722	3.8282	10.2256	3.28429	-0.409228	-8.9838	0.957808	-68.823	-74.9382	-5.62526	8.20926	-46.9674
0.028	-5.30469	13.5734	26.4686	-11.2787	30.2174	-67.2992	-34.0996	-24.2841	-38.8168	-47.1265	-48.6155	-16.6519	-50.4117	-8.21567	-14.6911	1.218	12.9844	2.3314	-4.59267	-15.9226	0.322691	-78.9173	-83.1966	-9.34023	6.83062	-46.8192
0.029	-17.4576	14.8504	28.2132	-14.6456	29.7647	-86.6218	-44.2203	-27.3685	-53.3223	-58.59	-55.387	-25.827	-64.8224	-12.2298	-19.0655	-1.21499	13.5154	-1.00485	-9.66233	-23.6947	-0.412416	-88.2624	-93.2563	-12.1693	3.18066	-47.6423
0.03	-32.9859	15.3912	29.5902	-19.7696	27.8483	-103.934	-53.773	-33.4126	-67.4034	-72.5454	-64.1435	-34.5536	-78.4755	-14.2038	-21.0909	-5.41363	13.0545	-5.09127	-16.5778	-32.1919	-1.35674	-99.6256	-102.408	-16.4066	-1.29851	-49.0657
0.031	-47.4742	14.61	27.0448	-25.196	23.6431	-119.026	-64.8202	-39.2072	-80.838	-89.0884	-73.2906	-44.7523	-92.4803	-17.4744	-21.7124	-11.312	11.2594	-11.5718	-23.4407	-41.7424	-4.4544	-109.814	-107.428	-21.1286	-6.05283	-50.2695
0.032	-61.5875	12.5798	24.3006	-28.6106	19.5271	-132.298	-77.3709	-44.3252	-94.9925	-104.798	-81.0391	-55.2897	-104.093	-21.2967	-25.6501	-17.2888	8.16164	-19.0953	-31.7923	-48.8174	-8.07952	-117.85	-108.939	-25.7214	-13.5606	-52.9967
0.033	-73.0125	8.79093	19.3662	-33.0608	15.1523	-140.588	-89.6911	-48.1373	-107.606	-118.706	-88.1177	-64.3103	-112.958	-24.5638	-27.4931	-25.5155	5.20238	-26.8987	-41.8055	-56.4224	-9.79272	-125.931	-110.495	-32.6514	-21.4757	-58.2584
0.034	-83.4886	3.06736	12.5158	-36.7988	9.76622	-146.514	-100.116	-49.575	-119.638	-134.606	-94.7194	-74.0933	-120.958	-28.7754	-27.8692	-33.1132	1.06784	-36.0592	-51.8002	-63.814	-13.3273	-132.167	-109.532	-39.769	-28.577	-63.8174
0.035	-92.1738	-2.66932	5.86573	-38.0273	5.82463	-149.329	-108.532	-53.5797	-129.816	-148.487	-98.4403	-82.4113	-124.069	-31.5754	-26.9617	-41.0048	-5.92619	-42.3224	-61.5577	-69.7833	-18.2721	-137.513	-101.047	-46.0749	-37.0767	-70.6547
0.036	-98.9048	-9.00293	-0.0580969	-38.6814	1.80533	-148.625	-115.146	-52.8894	-138.947	-158.398	-100.412	-86.3347	-122.414	-30.5942	-23.096	-49.543	-14.1573	-49.4211	-69.4691	-74.5323	-23.3716	-140.17	-89.7285	-52.7009	-44.8635	-79.3042
0.037	-105.383	-13.9698	-4.05794	-37.7321	-2.13583	-147.068	-116.757	-54.8254	-145.235	-166.321	-101.843	-88.0666	-116.829	-31.6383	-18.6933	-57.012	-22.3077	-55.6635	-74.2641	-76.6499	-28.5019	-140.281	-80.6405	-58.0607	-52.4778	-87.5841
0.038	-108.951	-16.4283	-7.90041	-33.7617	-5.41678	-143.873	-119.019	-53.9789	-146.948	-169.597	-99.6909	-88.9925	-110.361	-30.8338	-13.733	-61.9903	-31.2112	-59.7128	-76.8097	-76.9579	-33.2496	-137.836	-72.6756	-61.4282	-57.0443	-94.6351
0.039	-111.01	-19.1244	-13.2147	-30.0517	-9.49446	-136.028	-119.348	-52.1982	-147.396	-167.58	-97.7736	-88.7015	-103.685	-26.9487	-7.7666	-63.1284	-36.941	-62.3556	-76.4118	-75.7391	-37.741	-132.287	-63.0438	-62.9518	-59.8306	-104.079
0.04	-110.693	-21.2836	-17.3271	-26.7566	-14.2772	-124.545	-117.205	-54.7528	-145.444	-163.464	-94.9623	-86.9483	-96.3755	-22.497	-3.30056	-60.9311	-41.7198	-61.2438	-74.5829	-74.2209	-41.318	-126.374	-56.6506	-63.4993	-65.5355	-109.209
0.041	-112.008	-21.3684	-20.5919	-23.1004	-18.2546	-114.052	-115.94	-55.7713	-141.53	-158.408	-91.5666	-83.7663	-90.2487	-17.3765	0.820162	-56.4558	-45.7283	-60.8445	-70.8698	-72.3094	-43.9624	-120.581	-52.5362	-64.4698	-67.0458	-116.227
0.042	-112.253	-21.3869	-24.671	-19.8389	-20.9485	-105.55	-113.117	-57.2776	-135.134	-151.697	-87.8029	-78.8919	-85.6652	-13.5309	5.99745	-48.7471	-46.5742	-59.4643	-64.2984	-68.647	-46.0079	-115.467	-47.5473	-63.6178	-65.7601	-129.175
0.043	-111.363	-21.7081	-25.766	-17.9292	-23.9704	-97.6342	-110.75	-56.455	-128.025	-142.227	-82.8533	-74.9977	-82.1191	-9.79624	8.68304	-37.3539	-46.5546	-56.7526	-58.4578	-65.5888	-47.2279	-108.291	-44.0491	-62.2216	-64.3082	-134.351
0.044	-110.983	-21.6092	-27.8961	-17.0838	-26.7893	-90.0299	-109.177	-56.981	-120.026	-133.096	-79.6022	-72.2738	-79.6137	-6.38092	11.039	-25.3509	-47.1246	-55.607	-52.4177	-62.5401	-48.2923	-101.738	-40.9676	-60.5845	-62.6469	-138.642
0.045	-108.427	-22.6457	-31.4125	-15.1196	-29.2366	-85.3108	-109.361	-57.6774	-113.416	-127.47	-73.7213	-69.8519	-77.5642	-3.51491	14.581	-12.9383	-48.074	-54.9277	-46.5353	-59.6738	-48.7168	-95.8717	-39.3633	-57.1216	-60.9705	-140.037
0.046	-105.599	-23.6613	-33.6648	-12.8707	-31.4797	-82.0663	-109.629	-56.5617	-107.281	-120.549	-68.2658	-67.245	-76.6347	-0.683413	17.3277	-1.2606	-48.1256	-52.8008	-41.2398	-56.3102	-48.7929	-89.7154	-38.8713	-53.3296	-58.2367	-140.365
0.047	-102.564	-24.8324	-35.8429	-11.7896	-33.1401	-80.9	-109.155	-55.8743	-99.6221	-114.708	-65.7207	-65.1202	-78.3412	-0.856719	19.5302	10.6882	-47.5078	-51.1013	-35.2929	-53.2427	-49.0833	-85.6088	-38.8102	-51.618	-56.7045	-140.788
0.048	-103.824	-26.7219	-38.49	-11.2114	-34.3629	-79.3485	-111.112	-56.6919	-95.2193	-110.524	-64.4926	-64.4066	-80.2184	-0.632706	21.4967	21.0927	-47.3616	-50.1006	-31.1096	-50.2903	-49.3244	-82.6266	-37.7602	-48.683	-54.7481	-136.946
0.049	-105.097	-28.5994	-40.8369	-11.5484	-35.8243	-78.3906	-110.664	-57.642	-92.1509	-106.874	-65.6488	-62.0474	-80.947	2.15072	23.2136	30.3136	-48.5906	-49.4581	-28.0347	-47.8419	-49.1438	-81.2853	-39.2178	-45.0945	-50.9366	-134.452
0.05	-103.393	-30.0845	-41.9026	-11.3144	-36.0033	-78.4939	-109.744	-59.1423	-88.6817	-104.02	-64.5783	-58.5849	-83.7702	2.63305	24.162	39.9208	-48.7006	-49.9142	-25.4304	-45.5183	-48.0458	-80.5198	-40.4844	-43.0815	-49.431	-131.17
0.051	-102.856	-32.4263	-43.705	-11.1148	-35.2442	-76.045	-111.988	-60.4614	-84.4944	-104.228	-64.2079	-57.8978	-84.5112	1.94277	24.9728	46.8607	-47.7963	-49.8711	-24.0278	-43.3092	-48.3055	-81.128	-40.3234	-40.0084	-49.3188	-127.361
0.052	-99.7636	-34.6559	-44.7744	-10.7735	-34.9073	-71.5605	-112.67	-60.6953	-82.7143	-104.919	-66.8573	-55.5423	-83.8422	2.72902	24.9682	53.3508	-46.6557	-47.6077	-23.5418	-41.9625	-48.7212	-81.2128	-41.6888	-37.7233	-49.1929	-124.382
0.053	-93.85	-33.1529	-44.6089	-7.32328	-33.4726	-66.4118	-112.11	-61.308	-82.2842	-104.103	-66.695	-52.7685	-83.1597	2.08799	25.1362	59.0513	-46.5021	-45.5771	-23.7145	-40.0866	-49.1723	-80.2767	-41.5953	-36.4631	-49.2295	-121.595
0.054	-85.4835	-30.6202	-43.4873	-5.32389	-31.3191	-59.1437	-110.837	-61.1476	-80.2217	-104.347	-66.4893	-51.93	-80.4513	-1.89601	24.6407	61.9178	-45.8979	-44.2408	-24.9097	-38.0238	-50.2077	-80.3867	-41.3515	-34.5369	-48.9103	-119.347
0.055	-75.8251	-27.5908	-41.915	-4.26583	-28.809	-55.5666	-109.042	-62.8466	-77.8866	-103.79	-66.683	-48.5509	-76.5466	-3.4344	23.8483	63.9988	-44.4145	-40.9005	-24.2536	-36.3726	-50.411	-80.8838	-44.1165	-34.1537	-48.9456	-115.931
0.056	-68.2245	-24.1363	-38.8868	-2.46905	-27.2199	-53.2278	-107.262	-65.4105	-74.7263	-101.399	-66.5925	-45.3244	-69.5791	-3.55965	23.8322	64.1778	-43.4427	-36.3668	-22.4199	-36.1883	-50.9321	-82.1972	-48.2322	-34.1477	-47.6571	-113.572
0.057	-62.3296	-21.459	-35.7477	-3.18368	-25.8411	-51.5029	-107.162	-67.0209	-71.7389	-99.7971	-68.2488	-42.465	-63.9573	-5.21046	22.661	63.4288	-41.7641	-32.9819	-22.6301	-36.3447	-51.1779	-81.7909	-54.1808	-32.6197	-45.2528	-111.5
0.058	-56.5733	-20.8669	-33.4823	-5.97955	-23.9575	-53.4345	-107.895	-71.5894	-71.8677	-99.259	-71.7313	-39.625	-60.3642	-8.67944	21.2227	62.2579	-40.4249	-28.237	-22.4191	-35.6982	-50.0956	-80.5856	-60.5995	-31.4427	-43.8574	-109.614
0.059	-53.6592	-21.9249	-32.0384	-10.8702	-23.574	-53.8162	-105.871	-75.1875	-71.0801	-100.605	-73.1681	-37.2564	-58.2699	-11.4973	20.0412	60.9202	-38.1854	-25.6861	-23.2415	-36.9677	-49.1779	-80.4743	-64.5106	-30.9334	-42.1595	-107.235
0.06	-52.5487	-23.1423	-32.1933	-16.0535	-23.2665	-55.4832	-104.782	-79.1382	-71.7631	-102.962	-74.8828	-35.0524	-59.5773	-12.8743	19.0626	58.8726	-35.7491	-26.5578	-25.7327	-38.005	-47.8703	-80.1317	-68.2662	-32.0502	-41.9718	-103.809
0.061	-51.9528	-24.6145	-32.0936	-20.1268	-23.8591	-54.1218	-102.23	-81.2018	-73.2882	-106.349	-78.5947	-33.3017	-59.7243	-14.4257	17.5798	56.6686	-35.8254	-26.2758	-28.5489	-37.5946	-46.8459	-81.9525	-67.6261	-33.0573	-41.0978	-102.178
0.062	-50.5477	-25.5207	-30.3129	-22.061	-24.8344	-49.2421	-101.541	-83.3492	-73.3591	-111.649	-80.8974	-33.527	-58.9757	-14.4398	14.6144	56.1814	-34.4377	-26.3255	-32.0502	-35.5054	-45.5726	-83.8673	-63.7731	-32.9635	-39.2541	-99.5448
0.063	-47.9001	-25.4063	-28.7429	-22.4697	-25.2063	-44.2787	-103.209	-87.9442	-73.4635	-114.76	-80.6894	-33.3126	-58.3356	-14.4859	12.5379	55.3662	-32.7387	-25.7611	-34.7818	-32.5212	-43.5692	-85.108	-60.9042	-33.7861	-37.6521	-95.815
0.064	-45.1999	-24.3771	-27.506	-22.3474	-25.9309	-37.7781	-101.008	-84.8881	-73.3804	-116.742	-80.3909	-31.5824	-54.1272	-17.6721	12.405	52.7539	-32.5073	-24.6408	-37.1745	-30.2853	-41.6985	-86.203	-58.5206	-33.888	-34.6643	-91.3514
0.065	-38.3862	-23.1452	-24.1424	-20.9383	-25.8613	-30.4471	-98.9594	-83.7854	-73.058	-119.452	-80.3144	-29.9963	-48.4208	-17.0556	14.3489	49.7357	-31.6793	-20.3126	-38.9111	-26.9059	-39.3752	-86.6356	-56.2881	-33.875	-32.87	-86.8085
0.066	-31.0519	-19.6301	-19.9284	-19.9714	-25.8572	-24.9805	-97.1119	-83.3722	-70.3518	-119.678	-77.5628	-27.2806	-43.1608	-13.869	15.2579	46.3979	-30.949	-15.4898	-40.4485	-23.9535	-37.2878	-86.702	-54.1928	-33.5034	-31.8403	-81.684
0.067	-27.4979	-15.2301	-16.0688	-20.1272	-24.0892	-28.1683	-95.9439	-80.5396	-68.0647	-119.719	-79.1669	-25.0255	-38.1294	-12.9206	13.7208	41.6017	-29.6433	-12.1523	-40.7372	-22.6865	-35.7605	-86.0429	-55.1297	-31.4813	-29.9744	-77.4203
0.068	-21.9463	-12.5015	-12.3258	-19.4877	-21.7794	-31.7004	-92.1816	-79.3028	-67.0209	-118.808	-79.7488	-22.7414	-33.274	-13.3704	12.2334	36.2278	-26.7944	-4.88397	-40.7131	-20.7623	-34.1398	-84.8336	-54.261	-28.3883	-28.6725	-74.124
0.069	-17.3037	-10.9842	-10.9415	-21.5087	-21.1655	-36.6846	-89.008	-75.9536	-66.1831	-117.45	-76.6692	-19.1449	-27.9029	-13.9182	11.65	30.2021	-23.0687	0.783484	-39.3636	-19.1583	-33.0492	-83.7241	-53.787	-26.6285	-25.8715	-71.7127
0.07	-17.0301	-11.8635	-12.3801	-24.4307	-19.7786	-40.4746	-87.3295	-75.7781	-65.0093	-114.514	-75.885	-17.2131	-23.2341	-13.8141	10.2586	24.949	-21.0896	3.51807	-37.0772	-18.3097	-32.246	-82.7326	-52.8677	-24.4086	-22.8782	-71.5002
0.071	-15.9798	-14.1068	-13.7827	-26.092	-19.7837	-41.1938	-83.69	-74.8987	-62.1088	-113.789	-73.091	-17.6571	-19.9876	-13.0306	7.7182	20.8359	-18.7124	6.85993	-36.1321	-16.4767	-30.6916	-81.5827	-50.1631	-22.7902	-21.3613	-68.3887
0.072	-12.1692	-16.7875	-14.42	-28.3549	-19.1914	-41.8967	-82.9945	-72.4484	-60.5153	-113.952	-69.1873	-17.8894	-15.9694	-13.1641	6.87907	16.4265	-16.1935	9.04271	-33.5999	-15.0713	-28.7006	-81.2639	-48.2665	-22.3289	-19.005	-66.8985
0.073	-8.76653	-20.3896	-15.8161	-28.7044	-19.5511	-35.16	-79.5894	-71.6332	-60.1271	-113.116	-64.9668	-15.7091	-11.3537	-14.9383	5.87602	14.3531	-14.2406	9.90068	-31.9303	-14.1632	-26.8727	-78.7564	-42.1016	-21.4296	-17.2807	-68.002
0.074	-5.54441	-22.824	-17.2732	-27.5733	-21.843	-26.6813	-74.3542	-71.1021	-59.7835	-115.377	-62.4657	-17.3075	-8.42419	-14.0359	6.26075	12.2352	-13.6383	10.7754	-31.3879	-11.6971	-26.7619	-75.1971	-36.8745	-22.2828	-16.0254	-69.9338
0.075	1.07421	-24.5723	-18.534	-25.1683	-22.7785	-19.791	-71.3695	-67.7152	-59.2003	-114.918	-59.7367	-18.5652	-4.44226	-13.6545	8.38045	10.8824	-14.7463	10.1258	-31.0006	-8.32234	-25.9299	-71.9809	-31.3681	-23.4158	-15.0698	-71.0038
0.076	8.89357	-25.1242	-19.7536	-22.9403	-25.4007	-12.3338	-67.7199	-62.7049	-57.7923	-114.925	-55.2953	-17.8057	1.10048	-13.6665	9.77963	10.7808	-14.8704	10.9116	-30.3855	-6.2056	-24.6832	-67.2106	-27.4929	-23.9667	-13.7624	-71.4137
0.077	12.9603	-24.1191	-21.019	-20.6908	-26.7676	-7.68402	-63.5145	-60.8024	-55.209	-112.187	-51.5355	-19.3183	6.89707	-12.8622	11.5077	8.59722	-15.4331	12.526	-30.9912	-4.30399	-24.4122	-62.6567	-25.6208	-24.9948	-11.7124	-72.4039
0.078	15.8069	-23.6495	-22.0266	-18.1912	-27.2548	-4.85357	-57.7884	-59.1795	-51.8515	-108.056	-48.5079	-20.1393	11.3228	-11.4116	14.9933	6.03034	-14.6885	13.1046	-31.8346	-3.35606	-23.5879	-58.0515	-23.3594	-24.2699	-11.0838	-73.8632
0.079	20.8102	-22.3283	-22.8174	-16.5318	-28.5339	-2.67555	-54.2459	-55.7059	-47.8506	-105.468	-46.0862	-20.6249	15.022	-10.4911	16.3627	4.04219	-13.8089	13.5674	-31.9262	-3.8586	-24.7485	-52.8127	-23.2958	-22.8096	-9.67335	-75.1662
0.08	22.8801	-21.2579	-23.5013	-14.0581	-30.1915	-0.938129	-50.0166	-51.78	-43.7016	-103.508	-44.2979	-19.9254	18.9826	-9.83202	14.2896	0.199461	-13.298	14.391	-31.1367	-4.14254	-26.2253	-47.6449	-22.4167	-21.9066	-9.54559	-75.6896
0.081	22.4597	-20.757	-23.5471	-11.6649	-32.9098	-1.9555	-43.7345	-46.769	-39.5127	-103.727	-40.9729	-20.0588	20.4864	-10.1135	13.9625	-3.56401	-12.2825	15.9052	-28.8886	-4.12456	-27.4757	-41.6499	-20.6855	-20.7797	-10.1027	-76.9376
0.082	23.219	-20.7001	-23.7813	-9.07674	-34.834	-4.18093	-39.1891	-46.8622	-35.5493	-99.6126	-37.0488	-19.9933	21.8453	-11.5221	13.0119	-6.47538	-11.6542	17.0121	-27.6159	-2.19269	-29.9719	-36.5899	-20.7424	-18.1379	-10.8213	-77.7219
0.083	23.7039	-21.597	-24.4746	-6.17205	-34.4044	-2.80926	-34.607	-45.9277	-32.0119	-99.8249	-34.9503	-19.2247	24.1454	-10.344	9.71072	-8.54458	-9.16826	17.052	-25.5531	0.15102	-30.9949	-32.9443	-17.2334	-16.8245	-12.0746	-81.0418
0.084	24.9601	-22.8216	-24.6345	-3.73297	-35.7635	0.492652	-31.3993	-41.7866	-29.6991	-100.038	-31.2857	-18.9437	25.0532	-10.891	9.19321	-9.92567	-6.69599	14.6446	-23.6793	1.76877	-30.6788	-30.4051	-13.4619	-14.8056	-11.4968	-82.9554
0.085	26.5771	-24.1367	-25.2094	-0.995568	-36.3166	5.95131	-25.3467	-39.3247	-27.6223	-97.6339	-27.576	-17.7737	27.2561	-10.9988	9.46871	-10.8416	-4.19621	13.7896	-21.8645	4.58482	-30.1611	-28.2805	-11.791	-11.605	-11.9297	-84.7648
0.086	29.9722	-24.3487	-24.7031	1.69412	-34.8669	12.4785	-19.993	-36.0572	-25.6858	-96.6132	-22.8309	-17.0222	29.6036	-9.29909	9.21708	-11.3054	-2.22274	15.0265	-19.2765	7.4497	-29.5374	-25.2167	-6.71854	-10.804	-11.0503	-87.2489
0.087	35.6832	-22.8981	-21.8181	4.38259	-34.6581	20.8675	-14.9823	-31.9985	-22.1795	-92.1483	-17.0817	-15.1461	32.8383	-8.49895	9.02644	-10.2971	-1.68325	14.6595	-15.3117	10.6717	-28.0992	-21.8682	-3.63375	-8.46514	-10.7311	-86.9505
0.088	40.7608	-21.0921	-18.8245	6.95372	-33.6898	29.631	-8.85257	-26.0761	-17.2708	-87.2916	-12.2175	-12.7657	38.0061	-6.36749	10.3017	-7.44383	1.71765	16.2345	-10.8042	12.6947	-27.4804	-18.9168	-0.237707	-4.8972	-10.3981	-86.2237
0.089	46.0772	-18.5327	-15.8636	9.31975	-33.6561	33.6259	-3.66171	-20.68	-12.6009	-83.273	-7.93018	-11.4382	41.1127	-2.41248	12.8996	-5.74738	3.94023	17.866	-6.0973	13.6028	-26.9551	-14.3552	2.03892	-0.725613	-10.221	-84.8306
0.09	50.5814	-14.6803	-13.6675	11.2085	-33.5346	34.9108	2.68901	-16.7542	-7.92088	-76.8238	-3.44375	-9.11481	44.7989	1.10956	12.2403	-4.73556	5.30807	18.3881	-1.83275	15.1728	-25.5401	-9.74128	3.2562	3.24681	-8.36734	-80.5462
0.091	54.6234	-11.2981	-11.9749	11.8888	-32.5299	37.5278	6.5243	-14.5388	-1.08301	-70.6232	1.32638	-7.81953	48.3757	3.62858	12.6987	-4.40838	8.46275	20.074	2.03096	16.2991	-24.769	-6.49833	6.15489	6.14015	-7.64685	-79.3427
0.092	58.8125	-8.85893	-11.6678	12.9484	-32.6479	38.6167	12.1094	-12.825	5.66267	-66.3303	5.4553	-5.22033	51.854	6.96675	14.1593	-4.51976	9.91624	22.3977	5.45865	18.2391	-25.0423	-2.13276	8.89359	10.8904	-12.5076	-80.2646
0.093	60.1138	-8.19192	-11.3351	13.9815	-33.6508	38.6625	18.4292	-11.0363	12.1767	-59.7176	11.7845	-2.37889	56.3934	6.96096	12.969	-5.58533	11.2628	22.8969	7.80693	18.5465	-25.4823	3.23909	11.5017	13.1052	-11.3046	-77.1646
0.094	59.0181	-8.61687	-13.026	14.3211	-34.9357	39.791	22.9776	-8.4587	18.3715	-55.3766	16.6801	-1.25803	60.6287	8.4439	12.2887	-8.19625	11.5645	23.3066	11.0266	20.4828	-25.4529	7.4919	13.403	15.3859	-9.49925	-75.7157
0.095	60.3638	-9.11941	-14.7759	14.3168	-35.4125	40.7377	27.6247	-6.29629	22.3918	-51.9176	21.6943	-0.126185	64.3425	11.0161	11.0573	-11.1446	12.0588	24.0602	13.5032	23.4371	-26.2263	11.3873	15.9273	18.9271	-8.91905	-74.2104
0.096	61.1329	-10.7836	-14.4487	15.2806	-35.3113	45.5277	31.7881	-4.58812	27.8809	-48.0243	25.5592	2.42065	68.0073	10.1745	9.64197	-13.6932	13.691	23.5177	15.0244	25.9554	-26.2022	14.4275	19.1568	20.902	-6.32069	-70.7668
0.097	60.296	-11.6954	-16.2108	16.295	-35.9245	50.1535	37.0518	0.381758	32.836	-42.5171	28.7274	6.55133	69.9911	12.0798	10.9577	-15.8592	14.2316	24.0141	16.785	28.2505	-25.6062	17.1216	22.4417	23.2343	-5.936	-69.1601
0.098	60.5494	-11.5928	-16.3279	16.8457	-35.6329	53.4523	42.3836	5.0602	38.0476	-35.2322	34.5385	9.59624	73.9467	13.1185	11.3635	-18.0713	14.0485	25.4418	17.8805	31.0576	-25.117	21.3155	24.7702	26.2128	-5.12523	-67.2497
0.099	63.2393	-10.3156	-14.6787	16.9293	-34.3639	59.9217	46.3056	7.52192	43.2598	-29.2667	41.8532	13.2248	78.6402	15.0939	9.64629	-20.5051	14.8337	26.9999	19.394	33.1513	-23.7484	25.2624	28.8572	28.8092	-3.48488	-64.9779
0.1	64.6715	-8.59584	-12.0573	17.1341	-33.1327	67.2348	50.6511	10.864	47.8142	-22.3889	47.5399	17.333	81.0879	19.3565	10.743	-21.0117	15.9468	30.0098	22.4438	35.0737	-22.229	28.6656	32.3675	30.5761	-1.83248	-62.7622
0.101	67.1273	-7.62553	-8.42763	17.5101	-31.4785	72.6534	56.1322	15.0228	54.4107	-14.3562	51.6707	20.1058	85.9729	21.0087	12.5704	-20.9277	16.9636	33.8146	26.3808	38.9125	-20.1449	32.3094	35.9181	33.1202	0.00682704	-61.0113
0.102	72.5834	-4.28537	-5.41354	17.2449	-29.0707	76.6893	61.3216	19.5213	61.1828	-6.21096	58.0281	23.5845	89.5275	22.5576	13.5057	-21.3736	19.7658	37.5652	29.1123	40.8434	-17.2651	36.0231	40.6618	37.1818	2.36511	-59.4654
0.103	73.418	-1.25876	-2.4447	16.6353	-26.8264	77.4959	65.45	24.7123	67.3887	0.63399	61.2241	26.9369	92.0289	22.7237	14.1432	-20.9354	22.2098	40.8483	32.0432	42.2741	-15.405	40.0378	44.6736	40.0524	4.57762	-56.5577
0.104	75.25	2.06084	-0.0967763	16.2584	-25.9235	76.3322	70.892	28.0526	73.1059	6.65702	65.9184	29.8093	92.2552	23.0257	14.3986	-19.9813	24.2543	43.1959	35.2954	45.1967	-13.8056	44.4933	49.7942	42.3142	6.66717	-54.3528
0.105	74.2623	5.98929	2.67564	16.0879	-22.6104	76.0969	75.4225	32.0058	80.0231	15.3414	72.4675	33.0058	93.2987	26.7141	15.2018	-19.8314	27.5337	44.3542	38.4218	46.7281	-11.4264	48.427	53.0438	44.7332	10.1141	-50.8789
0.106	72.1339	8.75252	4.24853	16.1213	-19.5228	73.1746	79.7915	35.6886	88.3922	23.1369	76.7305	36.414	96.0889	26.0049	16.907	-19.9848	31.0018	46.5568	41.9347	48.7576	-8.94243	53.3257	57.5178	48.4201	12.6208	-47.4455
0.107	73.6719	10.4981	5.78439	15.6307	-18.2248	68.7696	83.8342	38.2348	95.079	29.1787	82.5151	40.901	96.579	26.9349	16.7592	-20.8062	34.1958	48.7072	45.2945	51.8278	-7.1156	58.4298	63.0016	51.81	15.0724	-45.049
0.108	73.6288	11.7133	7.44529	14.6723	-16.5437	65.9918	88.0965	38.7084	100.847	33.8507	85.7857	43.6002	96.675	29.0966	15.9999	-22.8012	36.6972	49.188	47.0815	53.5605	-4.2365	62.6747	66.2335	53.794	13.3411	-42.548
0.109	74.1005	13.9617	7.6059	14.9648	-15.6438	64.204	92.8052	42.2974	107.395	38.6763	87.3843	45.9604	97.4507	28.7953	17.3589	-24.379	38.2882	50.2009	48.4257	54.1311	-1.63445	67.0959	70.4814	56.6998	11.8814	-40.6518
0.11	73.7165	15.5373	9.3316	15.872	-14.4732	65.1157	94.9817	46.823	111.676	45.8232	93.5018	48.9351	98.3936	30.8396	17.3006	-26.9357	39.1923	51.6051	50.0555	54.3697	0.0941225	70.6249	73.0494	58.1525	14.5767	-38.1518
0.111	74.1212	16.1607	11.0718	15.7369	-13.5079	65.7683	98.1929	49.9816	116.259	52.1991	98.5508	51.135	98.7897	30.4403	15.4822	-28.2615	39.9	52.7762	50.9981	56.901	1.83633	73.6153	74.9376	60.6326	15.8806	-36.7179
0.112	76.7428	17.2441	12.8017	14.7929	-12.5715	67.5885	102.335	54.8434	121.894	58.1228	101.882	53.6328	101.961	29.9551	14.9218	-30.0154	41.8016	52.826	53.0528	59.8174	3.43316	76.9227	79.3428	63.6831	18.3127	-36.2906
0.113	78.9826	19.6524	15.8344	15.9968	-10.9077	69.674	104.027	58.0143	125.452	65.3354	104.73	55.6244	103.607	31.0504	15.4205	-31.9663	43.1337	55.2895	54.2198	60.1642	5.35086	79.8723	82.307	65.5102	20.4458	-35.2644
0.114	78.6396	21.8293	17.7971	17.3585	-9.5396	71.1983	107.823	61.1872	129.325	71.5185	105.997	59.4582	104.511	30.867	16.1942	-30.8372	43.8172	58.0915	54.2792	61.5346	6.76323	82.8323	85.4999	67.2086	23.4136	-33.6113
0.115	78.7846	23.754	20.0478	17.5002	-8.24038	70.5153	112.08	64.2937	134.264	77.3883	108.641	63.4061	104.95	31.131	15.5504	-32.5424	45.4522	58.6547	56.3699	63.0392	9.15525	85.4134	88.7959	68.7548	26.2108	-32.0905
0.116	79.5816	26.0965	21.5564	18.2762	-7.05478	67.0986	116.04	68.0488	139.216	82.8624	112.176	65.9209	103.304	29.4646	14.4019	-33.4723	46.6274	60.8678	59.0822	62.6422	11.5284	87.5838	91.1597	68.4511	28.2355	-30.2952
0.117	77.8138	27.3471	22.7602	17.87	-6.2489	63.9125	120.666	70.4707	144.662	89.6113	116.201	67.9145	102.836	29.5021	14.2877	-34.9791	48.7484	61.5249	60.7318	63.3625	13.78	91.6169	94.7535	68.7871	31.0309	-29.0512
0.118	75.4394	28.1679	24.5684	18.006	-6.02851	60.7432	123.958	71.961	149.629	96.0304	119.953	68.8083	102.516	29.5332	14.4331	-37.1086	52.4943	61.8102	62.174	63.9038	16.2255	94.6318	97.4904	70.3582	33.9786	-28.4844
0.119	73.2856	28.856	25.4129	18.5675	-6.08594	57.7065	126.653	73.5101	151.647	99.8681	120.634	70.4638	100.734	27.9524	14.1334	-36.3756	52.34	63.7666	64.1304	62.8199	19.094	97.5393	99.3018	70.9436	36.0782	-26.8937
0.12	70.5177	28.7153	27.101	18.4437	-5.09945	54.8865	130.139	73.867	153.547	106.086	121.8	72.861	99.225	26.9285	13.1743	-36.2787	52.9463	63.3589	66.4082	63.7134	22.1998	102.379	101.624	72.1489	37.4652	-24.4873
0.121	67.761	29.3383	28.2742	19.3156	-3.66311	52.9984	132.553	78.0504	156.861	111.745	125.431	75.1957	98.2535	25.0763	12.308	-34.9814	55.7046	61.8202	66.7427	64.0338	24.9869	105.208	104.391	74.7327	39.5807	-21.421
0.122	65.072	29.7764	29.2082	20.3538	-2.9311	53.0493	135.242	79.9955	158.976	115.886	128.969	77.5455	97.4029	25.4334	12.0603	-34.5808	55.679	61.8612	67.6471	63.1081	28.007	107.931	105.829	76.3376	41.2501	-18.9222
0.123	63.177	28.7551	29.2996	21.1493	-0.857386	56.5642	139.684	78.0233	161.472	122.921	129.993	78.3793	97.214	27.3783	10.6397	-33.6323	57.7725	63.1925	69.0334	62.73	30.3395	110.601	105.903	76.4441	41.8718	-15.8582
0.124	62.315	30.2188	29.2558	21.7735	1.03284	59.4326	141.829	79.9178	163.682	128.154	131.454	79.3009	95.0172	28.6713	9.50445	-33.735	58.3774	64.4795	69.9256	62.9945	32.1064	111.765	106.741	78.4905	42.5763	-13.0007
0.125	61.4998	31.1189	30.6229	21.1695	3.0328	60.8138	144.004	83.0586	164.913	131.694	133.927	81.061	93.2711	28.5353	10.9083	-33.5402	57.8191	63.7913	71.1602	61.547	34.069	113.331	108.724	78.7028	44.3784	-11.4236
0.126	62.6712	29.6226	31.9876	20.8678	5.68679	61.2248	146.572	82.885	166.997	137.745	131.804	81.5283	92.6854	31.1295	10.9963	-31.9046	60.4066	63.3209	71.7564	60.6944	35.8948	115.8	109.404	77.3176	45.4491	-10.1855
0.127	62.6662	29.1842	34.0805	21.0025	7.85577	58.5433	146.39	81.2002	168.185	142.667	132.278	81.5838	91.2531	31.5778	9.51902	-30.6565	59.8525	64.2892	71.3444	58.7924	36.8807	117.549	110.433	79.0697	46.0783	-8.55976
0.128	60.2525	29.0299	35.2053	20.1456	9.52493	56.0506	147.936	83.1171	167.51	146.641	133.314	80.0621	87.75	27.9917	8.9692	-30.4063	59.2449	63.4846	71.9155	55.0879	38.2224	117.845	112.961	77.1763	46.6352	-7.38901
0.129	57.673	29.1618	35.4628	19.4552	9.63073	53.4762	148.738	85.1908	167.682	150.169	130.936	78.2513	82.9314	27.2609	9.36121	-30.9771	59.7092	62.9345	73.061	53.5867	39.5936	119.342	114.59	76.5491	47.2551	-5.26609
0.13	54.9493	29.2416	34.7929	21.4113	11.9567	49.2539	148.056	85.5714	167.456	152.495	129.338	77.1025	78.5964	26.1772	9.42287	-29.2279	58.7921	61.3506	73.7011	51.5527	41.397	121.538	114.75	76.9544	48.0217	-3.33196
0.131	52.1731	28.8397	34.7042	23.3891	14.5395	42.3529	147.487	85.2969	166.775	156.527	126.98	77.1571	75.2929	25.2669	8.4871	-27.396	57.9786	59.812	73.5515	51.5042	42.96	123.481	112.801	75.8777	47.7866	-2.14809
0.132	47.5016	29.452	34.5528	23.3766	16.0834	37.8345	146.201	86.6379	166.467	158.328	125.973	78.3034	71.8859	25.0078	6.31545	-25.9662	57.2206	58.2592	73.6466	50.5969	43.6974	124.769	111.775	75.315	48.1474	0.391233
0.133	46.1445	29.1627	33.2353	23.8481	17.6971	34.6248	146.177	85.9146	166.144	161.203	124.822	78.5401	67.9041	24.5183	5.0165	-25.3609	56.3935	56.1769	73.4112	48.6405	45.6697	125.973	112.018	72.7008	47.7939	2.14047
0.134	44.0468	28.7925	33.1824	24.7626	18.3621	30.7954	145.507	86.361	166.337	165.936	124.972	79.1652	63.8923	23.6929	4.95276	-24.9322	54.9275	55.4369	72.8828	48.0894	47.9897	126.163	111.57	72.3032	47.5378	4.54218
0.135	39.8882	29.2587	33.1842	26.4443	19.3457	30.2892	145.959	87.7428	166.632	168.52	124.524	79.4554	60.4845	21.4763	4.14571	-24.0559	53.9611	53.8876	71.6677	45.2319	49.5809	124.401	111.381	71.4226	47.0478	7.00423
0.136	39.4103	29.5004	32.8812	27.2102	21.0948	28.4317	146.809	87.1001	164.533	171.562	123.064	79.8199	58.3518	21.8939	2.7263	-23.9884	53.3309	52.5576	70.6185	44.6143	50.7335	123.628	112.189	69.4919	46.1877	9.51966
0.137	37.4969	30.3081	32.2062	27.7502	22.4407	28.765	144.343	86.7813	160.881	173.947	121.065	79.7461	55.5965	24.2045	1.85691	-23.2917	52.7851	51.7279	70.4731	44.2552	51.4943	122.805	111.874	67.8078	45.7176	12.2106
0.138	35.118	29.9438	31.9695	27.4933	24.461	30.9369	143.511	86.6209	157.762	176.532	118.332	78.9538	52.1385	24.0676	2.34496	-22.277	52.2566	50.0872	70.2486	41.1627	52.6922	121.932	111.276	66.6987	44.2423	13.3796
0.139	34.9864	29.0407	32.6505	27.0438	26.5077	31.1002	144.998	84.8324	156.494	179.151	115.953	78.0871	49.0442	22.6527	1.24272	-21.4311	51.0936	49.4441	71.191	40.452	53.7141	121.199	110.538	64.6433	43.1046	15.2534
0.14	34.6852	29.4155	32.7066	27.388	28.3087	30.8368	144.799	83.1248	154.198	180.589	114.067	77.0401	46.6736	23.9873	0.745141	-19.4148	49.5337	47.1214	71.8057	39.4396	54.6209	121.469	109.081	61.5749	41.8361	17.1178
0.141	33.8302	29.5414	32.1622	27.1216	30.223	29.7546	144.047	81.9265	151.398	183.107	112.326	75.8931	44.3038	25.4874	-0.15874	-17.6868	49.3535	45.9399	71.3761	36.8129	54.3847	121.226	108.824	60.7746	40.0998	19.2819
0.142	31.8019	29.0809	31.7604	28.2635	30.8241	27.4156	143.476	78.9151	149.172	184.53	109.873	75.089	41.7694	23.552	-2.62059	-17.0017	48.2265	44.9511	70.8237	36.2837	53.4122	120.574	105.571	57.7622	39.255	22.0595
0.143	27.3867	28.7874	31.3205	27.987	32.0897	23.9781	141.7	78.3605	145.582	185.355	107.704	74.0204	37.8052	22.5736	-1.7001	-15.892	46.2558	41.3454	69.6344	34.0767	53.392	120.736	101.683	55.2659	37.8783	23.5196
0.144	24.8059	27.3296	29.9506	27.6819	32.829	18.8998	140.628	77.533	142.658	185.316	104.702	72.1797	35.3254	20.7921	-1.96678	-14.9056	44.2588	37.5664	68.1334	31.0915	52.7097	119.231	100.783	54.4992	35.805	25.9582
0.145	21.2199	27.2337	28.7833	29.1301	33.7491	14.3069	139.225	75.3494	137.438	183.343	101.16	69.5673	33.7867	19.779	-4.42266	-14.0798	41.6206	34.7705	67.3016	29.5477	52.4367	118.599	100.164	52.2215	35.2549	25.8731
0.146	17.4675	26.9192	26.6785	29.0709	34.365	12.434	135.282	72.0367	132.379	182.538	97.2968	66.2835	31.398	20.863	-5.07431	-12.9483	38.7188	31.7801	65.6978	27.4821	51.9294	117.559	98.6907	50.2708	32.9422	24.3543
0.147	15.3313	25.5891	24.8065	27.5397	34.9077	12.1956	130.006	69.7847	127.776	181.851	93.5191	65.3483	28.8389	17.879	-5.54232	-11.6398	36.7835	28.2298	64.089	25.8463	50.4187	114.46	96.5549	47.7577	32.7995	27.8807
0.148	11.2083	24.9448	23.502	26.6772	34.9644	12.9599	126.059	69.401	122.482	181.161	90.5413	65.3283	25.4963	15.1291	-5.18263	-8.89868	33.963	25.564	62.7875	24.6001	49.5971	112.358	95.1338	45.8143	32.1775	29.5344
0.149	10.1219	24.8121	22.1215	26.3017	34.5705	12.3878	122.983	67.0299	117.89	180.666	87.2264	63.4099	22.7196	16.4146	-4.8541	-6.44603	30.7887	23.4982	61.2003	23.0058	48.8733	111.012	93.3252	43.615	26.8854	32.9793
0.15	9.83476	23.7782	19.2445	25.9771	35.9744	14.014	120.388	66.3957	112.971	181.03	83.1658	62.2421	19.336	16.6067	-5.52294	-4.5851	29.341	22.4803	59.8813	20.6572	49.1965	109.426	91.8848	41.9977	24.7563	35.9859
0.151	8.73184	21.7134	17.9426	25.5052	36.6881	16.1008	118.324	63.3893	109.105	182.446	80.2161	60.127	16.0021	16.6655	-5.50656	-1.47987	26.914	19.5204	59.1771	17.767	49.831	107.125	90.6036	40.6519	23.0492	36.4937
0.152	8.00759	21.2631	18.3523	25.267	37.3198	15.2821	116.993	60.8039	105.722	181.418	77.5647	57.1856	14.2831	17.1168	-5.06935	2.06261	24.9494	16.9041	59.1384	16.4001	49.4124	104.578	89.4423	38.722	22.0717	38.9545
0.153	7.59486	20.7045	17.3502	26.1393	39.1002	14.2363	114.729	62.1502	101.352	179.635	74.412	54.2823	10.5589	17.0525	-5.44622	4.78871	22.9398	15.7769	58.4622	15.2486	48.0319	103.314	87.8797	38.0955	21.0335	40.9227
0.154	6.90894	19.9418	17.1273	27.1401	39.5601	15.6047	110.401	61.0075	95.7112	177.88	71.8096	50.0215	7.90404	16.0449	-6.38572	8.3566	20.4182	14.928	57.8322	12.6606	47.4357	101.777	86.085	37.1559	18.5499	44.4407
0.155	5.04274	19.5698	15.1858	27.9605	38.6784	14.9193	108.612	58.0393	90.8152	174.941	69.3773	46.667	4.91873	15.1115	-6.18538	10.2032	19.191	14.0135	57.5436	12.7143	47.3437	99.947	85.6097	35.9481	17.503	47.1404
0.156	3.87738	18.0849	13.5905	28.4158	38.7939	13.9902	105.663	54.0645	85.8696	172.729	68.6919	45.1647	1.65464	14.9148	-6.9674	10.3426	16.7137	10.8865	56.0677	10.3616	45.5953	98.4928	83.6959	36.2511	15.8638	48.5008
0.157	4.53915	16.3188	12.3013	27.7929	38.4784	12.3153	101.956	52.5439	81.7637	171.913	65.1193	43.6293	-0.273307	14.9186	-6.96574	11.8051	14.9784	9.11966	55.0976	7.52037	44.6279	96.633	80.8754	34.5322	13.6482	50.721
0.158	3.29368	16.1252	10.6662	27.5847	38.8395	8.37367	99.168	51.9083	75.7941	170.22	61.347	41.7038	-2.03976	14.7145	-7.2052	12.3096	14.0398	7.41289	54.5004	6.99386	43.2477	93.7522	78.2387	30.9663	12.8063	52.3244
0.159	2.87448	16.4772	10.6649	27.9702	38.8341	6.24155	95.5082	48.7784	67.9647	168.603	59.6439	40.7745	-3.52998	12.6579	-7.33148	13.2225	10.899	3.91478	52.2184	5.733	40.8347	90.8936	75.7109	29.2878	11.8638	54.9107
0.16	1.85863	15.3536	9.15588	27.7083	36.4892	3.97863	93.5415	46.4459	62.2313	165.391	56.806	39.534	-4.89653	11.6483	-8.52171	15.7435	8.54556	0.924979	49.6607	4.37802	39.1422	88.9868	71.8248	27.0515	8.87703	56.3156
0.161	-0.579302	14.3259	7.31325	26.9484	35.8326	2.45443	89.4527	46.8311	56.2739	161.738	53.6219	37.35	-5.34902	11.1102	-8.48969	17.6146	6.11716	-1.75253	46.9221	2.11205	36.6702	86.6756	66.6504	24.8933	5.87634	57.3209
0.162	-1.37305	13.1558	6.88914	24.7496	35.0612	3.05826	85.8919	44.0251	50.0928	158.607	50.1518	35.5149	-7.19989	9.14508	-7.4438	19.8415	4.02376	-3.64718	44.6786	1.83755	35.0113	84.53	63.7338	24.3569	3.45618	59.5712
0.163	-3.18112	12.81	5.5705	24.0565	33.711	4.73759	82.5524	39.4046	45.5101	155.361	44.9272	33.8805	-8.18007	9.07852	-7.97216	22.6142	2.00416	-5.57209	42.7095	0.830878	34.121	82.5689	62.7713	23.2211	1.67337	62.3455
0.164	-5.87039	13.0312	3.52474	22.9569	33.0197	4.56492	78.0328	36.7	39.7885	151.99	42.5236	30.5932	-7.27444	7.98403	-7.12393	24.0448	-0.789701	-7.77415	40.9647	-1.42472	32.456	79.5981	60.4787	22.0273	1.62552	63.3993
0.165	-5.60035	12.449	2.3033	21.5985	32.0084	4.10208	76.5163	33.8533	32.249	148.653	40.0456	27.9503	-6.90219	7.0582	-7.82019	26.2196	-2.76538	-9.81264	39.7568	-3.3377	31.4814	76.987	58.3685	21.5397	0.574346	64.9984
0.166	-6.15253	11.7741	0.559108	21.5907	31.6834	4.07068	74.0119	31.8083	27.0441	145.592	35.6549	27.2903	-6.69046	6.99246	-8.81134	27.7054	-6.10573	-12.4001	39.5559	-3.82215	29.849	74.089	56.5771	20.5354	-2.04202	66.0188
0.167	-7.60801	9.83001	-0.296518	21.1496	31.8438	3.57935	69.8456	30.004	23.6963	141.054	33.8812	26.9101	-10.4623	6.20226	-8.90538	29.8784	-8.34728	-14.347	37.1016	-2.74636	27.8527	71.6772	54.2359	19.9772	-3.18798	66.1727
0.168	-7.22977	8.26516	-0.338136	20.7131	32.4079	3.36233	67.3066	27.7344	21.6776	137.391	27.4861	25.9606	-13.1866	7.20966	-8.94154	33.9258	-9.19544	-15.8631	35.6213	-3.56793	26.1427	68.2321	52.6058	19.4233	-5.00627	68.4932
0.169	-8.80818	7.20826	-0.270761	20.5434	32.2538	1.64858	65.6528	25.8968	17.5452	135.986	25.1778	24.6074	-13.7769	7.28651	-9.34968	35.2467	-10.0777	-16.5878	35.494	-3.42036	23.2981	65.4174	51.3914	17.5905	-5.70599	69.4323
0.17	-11.6701	5.47227	-0.0600572	20.7518	31.5163	0.494054	62.7758	26.038	11.781	133.492	23.8033	23.3475	-15.1279	7.83007	-9.81169	36.7119	-11.3978	-16.1705	34.2645	-3.61696	20.9535	64.1246	50.0721	15.6911	-6.05585	71.3661
0.171	-11.9248	4.70149	-1.01975	20.6163	31.0738	-1.77374	61.2596	24.8505	7.69745	129.39	21.5617	23.264	-15.034	9.90412	-10.4316	38.5045	-12.3753	-18.4646	33.8179	-2.55054	18.8155	62.0138	47.9211	14.6837	-6.97952	72.3039
0.172	-10.1224	4.67366	-1.79594	20.0471	29.306	-4.0339	59.0843	22.8937	2.62467	126.537	22.5586	21.6095	-15.5953	9.09173	-10.7482	38.7926	-13.437	-19.495	33.4005	-1.44966	16.2251	60.5641	45.2742	14.1751	-6.3954	68.2097
0.173	-8.88117	4.32615	-2.08389	19.9296	28.4551	-4.04979	56.0802	22.0066	-2.25068	123.299	20.6716	19.9988	-15.5003	9.06375	-9.5361	40.8366	-14.251	-19.6338	33.7749	-2.84003	14.7974	57.9174	41.8404	13.5178	-6.547	67.0931
0.174	-7.79394	4.18512	-1.8866	19.0149	27.2486	-3.49862	52.9467	20.0189	-5.79369	118.741	18.2799	18.4971	-16.6673	10.0112	-9.44564	41.3693	-13.5114	-21.0624	33.7657	-3.71319	13.2234	54.2966	40.2183	13.7873	-7.20382	68.695
0.175	-7.34725	3.82043	-1.40613	17.5996	26.3422	-3.07347	49.8354	18.4139	-8.34929	116.417	15.0709	15.8804	-16.3696	9.68236	-10.5902	40.6792	-14.2078	-21.3575	32.932	-3.97677	10.2203	51.2316	39.0898	13.4399	-4.17816	69.5904
0.176	-7.46313	2.84238	-1.38026	15.8442	25.1441	-2.71946	48.1554	17.5464	-11.9714	112.625	11.9883	14.2521	-14.5477	9.7228	-10.3579	41.7329	-15.6011	-20.6485	31.554	-2.68167	8.59384	49.9499	37.3585	12.95	-3.21899	70.5054
0.177	-7.438	2.63336	-2.47851	14.2548	23.1692	-0.975279	46.0953	15.4575	-15.3656	108.129	9.68883	11.9049	-13.6083	8.13887	-8.59815	41.326	-17.1778	-21.1842	30.0933	-3.57673	7.63288	49.2011	36.7995	12.8416	-6.60877	72.1333
0.178	-6.94825	2.28618	-3.89176	12.7451	22.31	2.67558	43.6493	13.9364	-18.0565	105.821	8.25974	9.66569	-13.0175	6.44106	-8.58327	41.8213	-19.6114	-21.9098	28.0321	-4.48074	5.95317	46.4831	34.7058	12.4858	-7.77011	73.9801
0.179	-7.65621	0.885605	-3.58909	10.6435	21.747	3.16915	39.6909	13.2692	-22.3587	102.894	6.42067	7.39837	-12.0573	6.8705	-8.43432	42.3578	-20.5705	-23.5591	26.3082	-2.78768	5.067	43.0531	33.6513	11.163	-8.0524	74.7264
0.18	-9.68902	0.865792	-4.01134	9.22907	21.2365	2.08683	36.4314	12.6324	-23.8084	99.4608	4.05119	4.79406	-11.2532	5.87731	-8.32037	41.6126	-21.17	-25.0158	24.8084	-2.43479	4.759	40.5626	32.9654	9.87447	-9.18603	74.8573
0.181	-11.745	0.690053	-4.76844	8.16286	19.3595	1.84778	33.9977	11.2448	-27.5627	96.0233	1.92153	3.47092	-12.8369	5.61272	-9.48888	42.2489	-22.6619	-24.648	22.9028	-2.60917	3.82493	38.1068	31.5515	9.92713	-9.25016	75.6819
0.182	-11.5675	-0.145876	-5.10546	7.44711	17.2009	-0.668454	31.9639	10.4318	-30.4639	90.9307	2.07475	4.19106	-14.3277	5.04623	-8.35476	42.2538	-23.9622	-26.135	21.9256	-2.32726	2.21557	34.9105	29.8803	9.26858	-9.53341	77.2551
0.183	-10.4397	-1.19141	-5.53888	6.87086	16.846	-1.9808	29.773	7.2611	-32.3683	86.3343	2.08896	3.95566	-15.6391	5.2812	-9.56799	42.3292	-24.9163	-27.3833	20.6814	-3.30023	1.27699	31.7382	27.1189	10.0662	-13.2384	77.2582
0.184	-10.0453	-2.93938	-5.27535	5.35343	16.3329	-1.77552	27.6202	4.11564	-36.1185	81.9831	0.450955	3.07866	-16.4118	6.67573	-11.6629	43.1503	-25.5862	-27.4332	19.2405	-3.14482	0.658986	28.6422	25.7857	10.6429	-16.4633	78.079
0.185	-11.8411	-4.32407	-5.8051	4.40578	14.2523	-0.731375	25.8391	7.26444	-36.6481	77.4013	-1.31262	2.0236	-14.8179	5.52271	-10.8276	44.3349	-26.4783	-27.9795	18.3384	-1.67819	-0.601373	27.4628	22.2254	10.471	-15.7696	77.4523
0.186	-12.9485	-5.94241	-4.41078	3.99043	13.8272	-1.3019	23.0957	7.52166	-37.8265	75.1681	-3.07323	0.546921	-15.6972	5.8434	-11.2737	44.4777	-26.3053	-29.4148	17.129	-1.94613	-2.2037	26.738	18.5063	10.54	-15.6866	77.3964
0.187	-12.3977	-7.26879	-3.10888	4.38139	13.0774	-1.60127	22.4469	6.49005	-39.4017	72.7176	-4.07662	0.0636988	-17.3719	5.53944	-11.5308	45.707	-26.9818	-29.7667	15.9221	-2.35974	-3.001	23.763	16.7588	11.7619	-15.5348	78.1482
0.188	-12.31	-7.56975	-3.22555	5.25958	11.6482	1.25471	20.0444	6.84849	-41.5613	71.6014	-5.08009	-0.375237	-17.2317	5.6035	-11.0916	48.0586	-28.487	-29.038	15.2921	-1.8058	-3.0968	20.8777	15.1934	13.5686	-15.3672	76.7293
0.189	-10.1463	-8.23132	-3.58424	5.59653	12.1496	2.6437	17.2098	5.87297	-44.0662	68.2274	-7.63898	-0.375343	-16.351	6.46408	-11.4	48.4893	-27.2015	-29.5622	15.5857	-1.31394	-3.33081	18.14	13.921	12.6474	-15.607	76.8448
0.19	-9.36138	-8.99865	-3.08726	6.34584	11.768	4.66017	15.8794	4.95896	-45.667	63.6878	-8.92582	-1.17812	-14.6754	5.31868	-11.8183	48.5769	-25.6547	-28.6006	15.7374	-2.29879	-3.75126	14.6424	11.7395	12.8677	-15.3977	77.5305
0.191	-9.72587	-9.43672	-3.02728	5.52374	11.5096	5.88831	13.125	3.99647	-47.2348	60.9625	-11.2055	-2.66755	-14.1538	5.63074	-13.1125	48.3367	-25.3151	-27.3711	15.7581	-2.77344	-4.8499	11.6744	11.156	13.1269	-15.7504	77.6141
0.192	-9.95043	-8.90811	-4.36226	3.85936	10.7416	6.13252	11.0464	1.69454	-46.7381	56.6671	-13.0877	-4.14947	-14.2889	6.23066	-13.0377	47.6036	-25.4222	-28.0935	13.878	-1.20584	-5.88323	10.3095	10.4271	12.7067	-15.5003	77.4771
0.193	-11.4091	-7.69945	-4.2451	1.68837	9.35267	4.96502	10.4631	-0.274069	-47.2066	53.3973	-14.2101	-5.52966	-12.5929	6.48435	-12.0438	46.5415	-25.0566	-27.5877	12.6096	0.300821	-6.45408	9.94157	8.91461	11.629	-15.7646	77.3828
0.194	-12.4615	-6.55586	-3.61271	0.220887	8.27624	3.60905	7.98962	-0.277144	-49.3853	49.0167	-16.2773	-6.13954	-12.7961	5.59834	-12.7403	45.9424	-24.3407	-26.4826	12.1932	-0.620322	-6.62843	8.27782	7.00817	8.93851	-15.2156	76.1255
0.195	-14.3905	-6.40719	-4.78671	0.046185	7.76822	3.85401	4.59315	-1.85571	-52.1968	45.2837	-17.1034	-7.23749	-13.3659	4.75861	-12.3345	44.7852	-24.8815	-27.1407	10.2977	-1.00705	-7.79381	6.65597	4.9092	8.88869	-14.7603	74.6501
0.196	-15.6517	-5.68111	-5.46841	-0.199978	7.17934	3.04071	3.61228	-4.18085	-52.4101	42.0383	-17.9063	-7.38203	-12.1798	2.63242	-12.0196	44.9026	-23.9521	-28.547	9.15047	-0.555278	-8.78831	5.33379	2.02999	7.44733	-15.4438	74.5561
0.197	-15.8609	-4.75459	-6.54016	-0.718488	7.84695	3.05148	2.56672	-5.7873	-53.1268	40.1664	-18.4649	-8.05297	-11.164	1.75284	-13.0996	44.1063	-25.013	-28.0165	8.77738	0.16786	-9.683	3.21818	0.52655	7.20515	-15.603	73.2682
0.198	-17.2684	-5.13592	-7.47173	-0.901122	9.14636	3.02844	0.772417	-7.08326	-56.3018	37.3292	-19.9029	-10.1154	-10.7289	3.3719	-13.5231	43.6497	-26.169	-27.2527	6.76888	1.24612	-10.1368	0.073882	-0.131336	6.453	-15.8597	72.2501
0.199	-18.7939	-5.7072	-7.24995	-1.18882	8.12273	3.59536	-0.346722	-5.2886	-57.0862	31.0658	-20.9756	-10.6205	-11.9061	3.57641	-13.0314	42.3877	-25.4137	-27.9311	4.84092	-0.221049	-10.4518	-1.48766	-2.07338	5.39153	-15.4876	71.7882
0.2	-18.7317	-7.05687	-8.17151	-1.73772	6.77266	4.84748	-1.2882	-5.63442	-58.7331	28.1484	-23.9932	-11.7055	-12.4397	3.88623	-12.3119	39.0499	-25.9331	-28.3758	3.93908	0.662916	-11.2944	-2.76888	-2.15547	6.32966	-14.9246	70.6697
0.201	-20.3231	-7.50138	-8.20678	-2.04941	5.42642	5.06435	-3.30774	-8.19631	-59.8504	25.4825	-25.4651	-12.5299	-14.4246	3.26395	-13.5429	37.8848	-26.8633	-28.3572	1.97559	2.3015	-11.6981	-4.77082	-2.70397	5.84193	-13.9482	71.0525
0.202	-19.4395	-8.87664	-9.59335	-2.39728	4.70095	5.53881	-6.01196	-8.1632	-60.0689	23.3261	-27.1689	-12.3086	-14.6739	3.05057	-14.3275	37.1969	-28.1798	-26.6689	0.378762	2.36608	-12.4016	-5.6682	-3.76936	4.15785	-12.8637	71.3853
0.203	-18.3421	-9.96152	-9.5287	-3.13329	4.09402	6.28717	-9.21157	-6.92144	-60.0049	21.1458	-31.8494	-12.6298	-13.6882	4.39558	-13.7137	36.8611	-27.666	-26.1136	-1.19848	3.31327	-13.2804	-6.79158	-5.38087	3.29358	-13.8314	70.7423
0.204	-18.4425	-9.77338	-9.08254	-3.17603	2.46573	7.28927	-11.6148	-5.94259	-60.2061	18.2754	-31.7021	-13.4829	-14.4167	2.81182	-13.4024	37.1918	-25.3592	-27.0068	-2.27019	2.69205	-14.3416	-8.60614	-6.53652	3.89362	-13.0926	70.0578
0.205	-16.5397	-10.5985	-10.7853	-3.36534	1.1915	7.65532	-13.5102	-6.86613	-60.8049	16.7903	-31.3365	-14.0991	-14.3609	2.41793	-13.4886	37.8839	-24.2525	-26.0769	-2.99151	0.37448	-13.817	-9.29516	-7.94007	3.76971	-11.0665	69.0295
0.206	-15.7375	-11.5555	-10.8662	-3.77299	0.714003	6.95591	-14.5236	-6.2933	-60.6292	12.9127	-30.8323	-14.7061	-13.4092	2.46256	-14.1614	37.2759	-23.8909	-24.9756	-4.31531	-1.44978	-13.4075	-9.51218	-10.7821	4.64529	-10.3057	68.8998
0.207	-13.678	-12.1105	-11.5556	-3.11179	0.663169	7.35267	-15.8916	-7.15835	-60.6122	10.1742	-28.7745	-15.0399	-12.7044	2.45178	-13.2862	36.4629	-22.5651	-23.2905	-5.21608	-1.38529	-13.8642	-11.361	-12.4663	3.60339	-10.1204	69.1518
0.208	-11.3725	-12.3734	-11.6712	-2.63209	1.17471	7.37634	-16.7836	-7.7651	-59.7667	8.91488	-26.169	-14.9863	-12.2608	1.26349	-13.2705	36.0064	-22.4024	-22.2903	-4.8261	-0.868814	-14.2696	-13.037	-14.0727	4.76587	-10.5297	68.6203
0.209	-12.6123	-12.5355	-11.3242	-2.31627	1.38848	8.9613	-17.434	-6.67224	-61.304	6.24227	-25.5849	-14.7115	-11.8836	0.574527	-14.958	35.0024	-20.8095	-21.6531	-5.13952	-1.551	-14.8604	-14.9504	-15.8198	4.98582	-10.1905	68.4692
0.21	-14.7454	-11.7866	-12.1105	-4.29167	1.77445	9.35518	-19.1388	-10.4615	-61.5354	3.10539	-26.9402	-14.4602	-11.4314	0.375186	-14.9791	33.2307	-21.2842	-21.8525	-6.31791	-2.26368	-14.7983	-16.6304	-16.6916	2.05058	-10.1923	67.3105
0.211	-15.2971	-11.1297	-12.1322	-6.61918	1.14825	6.92104	-19.6639	-12.618	-60.4018	0.0792543	-26.7091	-15.6418	-11.6034	-2.43796	-14.9079	30.8896	-21.7926	-21.6987	-7.46394	-2.13937	-14.6301	-17.0685	-19.0411	1.50002	-10.9679	66.7752
0.212	-16.1226	-10.4526	-12.3106	-7.27832	0.310196	4.58963	-20.4347	-11.9302	-60.4128	-3.26652	-28.3441	-15.9891	-11.0317	-1.26744	-14.8076	28.6104	-20.5656	-21.0851	-9.05339	-2.25741	-14.9261	-18.0211	-20.4333	-0.39047	-11.192	66.0714
0.213	-17.8328	-9.7708	-12.8327	-7.83286	0.0598182	3.56666	-21.5468	-13.9992	-59.184	-7.41554	-28.1232	-15.6824	-10.8548	-0.885079	-13.7615	26.9786	-21.274	-20.5652	-9.57304	-1.67072	-15.4691	-19.0552	-19.8471	-1.14915	-11.1218	64.5777
0.214	-15.9297	-10.4366	-12.5237	-7.77126	-0.977667	3.38197	-22.7004	-13.8147	-59.301	-9.35876	-27.7618	-15.2924	-13.1767	-2.18339	-15.1011	26.2274	-20.9053	-21.647	-10.1301	-1.42393	-15.3065	-21.3673	-20.7746	-1.34241	-10.5694	64.8759
0.215	-15.2979	-10.2436	-11.9207	-6.7923	-1.32392	4.5575	-22.1583	-12.7043	-59.5867	-12.4685	-30.0438	-14.8345	-13.3973	-2.77182	-15.4863	24.934	-20.3581	-21.9578	-10.3217	-1.4194	-14.7633	-22.2859	-23.2725	-1.15236	-9.91236	64.5785
0.216	-16.6502	-9.9053	-10.9396	-5.84804	-2.78657	6.10865	-22.4071	-14.4664	-58.5135	-14.4467	-32.0641	-15.6854	-13.7187	-4.86478	-15.0608	24.3795	-19.0278	-21.8177	-11.3278	-0.616549	-13.7915	-22.736	-25.7065	-0.566057	-9.54309	63.057
0.217	-17.0559	-10.4096	-11.5792	-7.05365	-3.71177	6.68491	-23.9647	-13.6644	-56.4603	-15.166	-32.8405	-16.5875	-14.9767	-5.41724	-13.2004	23.6969	-18.5875	-21.8702	-12.6239	0.0489579	-13.2322	-23.1585	-26.6743	-2.36415	-9.34419	61.7189
0.218	-17.7205	-10.175	-13.2294	-7.02557	-4.02226	9.5304	-23.464	-13.8927	-53.1128	-18.7587	-33.5865	-16.6217	-14.0338	-4.84637	-11.1003	22.8639	-18.6021	-21.1996	-13.7605	1.32794	-12.9064	-23.2468	-27.0584	-2.52564	-8.37125	60.9324
[truncated: 281 more rows]
