# Supplementary material for: Plasticity in visual cortex is disrupted in a mouse model of tauopathy
Source: Commun Biol. 2022 Jan 20;5:77. doi: 10.1038/s42003-022-03012-9 (PMC8776781; doi:10.1038/s42003-022-03012-9)
Supplement: Supplementary file 7 — Supplementary Data 4 [file 42003_2022_3012_MOESM7_ESM.xlsx]

## Sheet: Tau- 5m VEPamps intraday
Day	Block	Animal1	Animal2	Animal3	Animal4	Animal5	Animal6	Animal7	Animal8	Animal9	Animal10	Animal11	Animal12
2	1	162.42	210.8	122.42	133.46	154.79	169.75	316.65	158.21	102.52	244.58	165.44	149.98
2	2	216.88	165.03	209.91	257.91	168.02	173.81	396.18	193.51	166.35	310.4	142.12	180.45
2	3	213.5	281.12	186.59	182.24	171.92	201.41	256.16	180.26	55.768	311.81	106.01	125.93
2	4	226.91	211.62	175.7	228.19	142.42	171.91	167.64	151.81	190.94	176.19	140.43	167.23
2	5	158.35	220.24	313.94	254.01	213.24	185.66	188.56	168.22	202.77	289.34	104.47	154.36
2	6	227.51	313.81	293.91	171.36	236.55	144.77	246.71	190.33	207.13	338.09	142.34	176.4
2	7	235.49	245.61	270.21	229.93	92.414	138.02	331.96	132.64	255.68	395.1	157.24	160.94
2	8	166.46	404.48	293.36	155.27	67.13	183.69	323.83	141.82	278.61	419.51	170.75	156.58
2	9	44.114	323.34	266.72	194.38	106.41	205.26	421.11	144.37	234.9	354.32	141.72	144.74
2	10	97.408	307.55	276.11	240.87	123.02	175.5	415.38	172.35	258.23	316.5	162.01	154.71
2	11	316.93	231.95	258.48	249.38	191.4	158.96	482.83	206.66	243.2	284.69	63.799	205.99
2	12	202.61	369.2	259.94	172.56	269.92	149.84	486.22	178.88	222.01	371.22	169.65	200.04
2	13	231.05	393.47	239.75	196.58	241.39	196.72	433.21	140.31	269.83	356.67	167.28	180.32
2	14	207.31	213.02	198.19	261.31	242.35	143.48	351.75	219.64	200.98	437.26	172.2	200.13
2	15	240.13	236.88	176.28	214.25	131.52	191.27	266.1	179.62	133.01	383.2	126.65	158.87
2	16	163.34	269.63	212.04	275.71	140.86	190.37	192.64	147.59	219.37	372.6	145.42	141.92
2	17	273.62	309.56	205.13	290.87	184.06	178.66	260.28	209.34	239.95	286.42	177.94	163.46
2	18	179.16	222.78	156.62	227.49	185.7	197.47	349.87	186.67	201.74	339.84	174.07	99.116
2	19	175.88	264.69	200.69	226.32	224.2	206.66	324.39	152.45	209.14	289.91	176.69	116.95
2	20	194.73	360.26	250.2	201.71	239.22	208.75	387.77	194.24	260.69	314.48	170.22	156.2
2	21	333.11	547.68	373.53	304.42	291.67	208.01	395.22	206.65	338.04	468.21	177.89	170.45
2	22	342.29	258.54	300.51	293.26	279.86	229.16	443.47	274.85	234.02	394.64	172.55	158.01
2	23	328.83	311.91	249.73	275.81	218.14	213.27	439.23	181.3	242.89	432.92	166.71	187.25
2	24	270.23	250.91	191.54	166.2	174.28	208.19	390.29	198.69	190.62	369.99	213	131.25
2	25	268.36	405.46	122.64	269.14	140.95	188.62	410.19	168.34	239.03	263.83	142.83	138.19
2	26	158.5	273.2	259.71	205.83	140.32	224.9	440.36	132.02	220.81	245.14	184.9	139.69
2	27	186.15	295.95	232.77	218.07	130.9	204.07	343.15	163.51	237.03	268.94	115.02	71.984
2	28	179.38	293.78	180.94	176.3	170.7	174.7	294.59	143.36	234.82	289.56	171.79	147.16
2	29	271.72	229.68	172.43	253.15	342.74	195.2	365.35	150.84	271.39	322.06	183.12	146.78
2	30	202.24	216.48	186.94	215.59	300.56	153.69	280.54	150.39	217.73	307.61	113.08	72.349
2	31	335.72	275.04	269.85	201.59	395.36	213.07	269.86	170.21	263.74	390.39	78.329	201.42
2	32	247.28	164.13	321.08	202.46	293.36	199.08	242.4	141.7	258.16	340.82	154.71	152.34
2	33	239.71	229.76	307.99	145.21	257.67	158.77	242.05	130.97	288.08	278.66	140.5	59.516
2	34	213.13	280.63	176.61	172.52	223.23	129.93	361.96	181.91	281.93	317.92	146.29	68.699
2	35	228.47	231.91	249.7	124.65	326.89	211.92	405.13	161.65	239.3	335.61	196	144.76
2	36	255.87	204.76	132.57	161.36	219.5	226.59	426.68	132.43	240.81	253.61	151.24	133.8
2	37	164.49	181.73	194.41	249.26	128.47	128.54	458.81	158.23	259.96	289.24	109.38	151.3
2	38	246.5	193.63	257.35	204.69	178.18	205.69	443.4	133.03	242.24	274.44	119.86	94.631
2	39	214.68	175.65	172.78	211.62	210.92	186.51	475.99	133.77	247.69	273.78	124.76	174.72
2	40	219.31	185.9	227.96	174.4	181.79	176.7	421.04	114.65	224.18	199.47	122.2	193.47
2	41	241.35	374.9	175.34	225.57	195.47	173.62	233.19	144.9	258.52	275.82	140.79	160.31
2	42	256.11	413.09	289.77	235.89	186.68	280.68	225.58	228.82	297.96	348.91	117.61	159.72
2	43	134.64	321.11	255	257.03	259.28	201.79	355.22	166.86	286.35	381.94	140.08	146.24
2	44	137.16	319.18	158.08	158.62	180.32	252.19	323.18	189.78	210.46	309.49	144.79	146.53
2	45	137.29	338.07	165.25	204.65	147.32	132.77	361.3	191.63	206.69	321.24	133.24	146.09
2	46	190.8	230.63	95.322	240.71	287.07	104.03	448.41	184.08	195.26	318.98	147.1	153.76
2	47	169.8	213.76	197.17	205.01	130.42	52.121	359.53	99.262	273.02	273.62	115.73	176.5
2	48	136.89	208.5	195.63	256.81	209.14	128.67	373.77	203.41	208.45	237.17	162.7	116.62
2	49	172.7	294.79	221.6	228.02	217.39	72.341	407.51	140.68	218.15	230.19	96.008	146.62
2	50	178	472.02	233.05	235.09	251.77	115.44	389.37	95.815	238.29	197.91	131.72	117.01
2	51	116.97	320.65	326.45	247.86	214.85	216.91	261.41	201.49	299.66	414.63	189.89	177.99
2	52	157.14	215.88	265.34	305.53	214.43	219.73	275.18	208.07	317.89	382.85	149.25	168.85
2	53	180	283.09	289.54	246.45	188.35	240.04	199.54	204.87	245.75	342.75	116.33	150.75
2	54	194.79	418.21	236.6	114.3	151.81	262.89	206.88	218.65	232.84	359.04	131.12	103.97
2	55	193.33	383.81	272.66	274.23	243.38	198.16	284.48	170.08	290.29	284.69	119.8	135.73
2	56	211.8	333.28	195.7	207.03	207.57	229.79	149.99	178.54	227.1	289.31	97.834	152.18
2	57	199.22	128.12	165.08	273.65	300.39	187.45	257.13	163.36	284.52	303.39	82.659	109.99
2	58	196.32	204.66	239.6	213.47	163.45	155.55	188.56	174.8	146.44	274.37	140.41	140.06
2	59	111.16	248.41	178.45	267.1	193.02	205.63	257.22	151.34	186.49	262.64	116.31	142.4
2	60	148.77	214.71	123.06	246.83	207.75	239.36	253.04	201.73	200.31	184.49	131.46	143.53
2	61	181.93	298.11	223.71	307.45	191.19	284	283.84	242.29	276.13	408.6	160.25	157.09
2	62	127.2	227.06	204.78	289.59	178.1	215.94	285.61	177.82	234.13	387.19	201.75	61.974
2	63	137.26	266.62	237.49	197.98	193.67	206.74	301.61	187.93	179.65	354.37	126.3	144
2	64	105.13	707.85	252.2	199.53	202.78	224.6	240.28	172.41	243.89	296.7	134.06	119.78
2	65	143.23	265.46	265.37	237.82	245.44	213.58	220.39	146.56	243.4	276.09	158.07	63.061
2	66	193.85	258.54	245.51	199.12	190.75	172.95	217.72	159.87	258.52	295.87	148.61	129.23
2	67	173.55	410.92	240.55	155.25	261.45	187.25	195.61	197.7	265.99	278.83	136.52	110.03
2	68	175.52	551.39	123.8	180.06	186.85	163.36	295.25	200.39	263.28	299.36	131.78	106.64
2	69	215.23	315.19	164.43	165.26	176.99	180.72	249.52	157.93	203.04	291.25	99.156	171.47
2	70	121.96	303.6	257.06	135.09	215.11	163.26	326.7	187.51	223.11	317.9	100.62	101.41
2	71	196.89	152.82	275.69	194.68	319.45	268.3	462.91	275.38	237.24	206.12	114.61	144.98
2	72	89.069	232.38	270.47	150.13	273.17	180.9	396.39	229.23	213.18	273.26	124.38	137.97
2	73	132.88	184.34	135.71	235.06	179.44	186.31	417.53	219.63	155.32	278.37	143.04	135.95
2	74	201.26	110.64	220.78	139.18	232.25	151.9	397.6	179.98	156.51	218.61	89.367	165.9
2	75	133.68	172.12	171.61	240.82	279.39	215.78	421.95	193.55	229.02	280.05	145.61	96.177
2	76	133.01	222.21	99.526	201.46	144.68	201.42	376.77	171.83	199.98	249.51	144.32	96.838
2	77	198.14	309.87	229.06	110.01	204.59	198.9	424.96	230.43	213.6	282.56	113.42	124.65
2	78	182.71	261.54	181.27	179.75	191.1	113.56	353.34	188.65	138.96	294.63	86.954	103.51
2	79	184.06	211.79	178.73	110.99	174.89	189.34	320.01	201.98	172.37	263.8	113.09	143.39
2	80	204.16	201.83	153.48	90.621	182.97	170.12	297.98	164.83	216.93	270.07	105.47	122.66
2	81	181.77	295.56	200.61	203.38	148.98	163.93	267.73	203.25	324.83	346.98	172.35	177.61
2	82	265.6	347.4	205.31	277.36	268.26	161.25	252.39	190.3	255.73	333.3	152.5	141.17
2	83	160.25	525.79	257.94	217.87	242.8	138.63	252.73	146.19	267.54	372.1	124.84	92.594
2	84	150.84	483.81	223.33	145.24	183.25	145.54	251.77	229.11	210.47	349.41	125.9	132.42
2	85	206.25	767.18	199.34	161.81	206.1	172.59	209.16	190.29	236.8	276.41	106.98	117.65
2	86	204.74	561.66	147.46	115.43	212.36	139.22	255.01	143.1	211.58	291.4	110.76	148.71
2	87	165.75	250.06	223.95	166.06	192.95	145.52	187.01	138.41	254.07	335.3	75.394	92.062
2	88	200.76	453.05	204.54	145.84	197.61	175.56	239.59	175.12	241.73	251.51	115.93	106.48
2	89	183.4	547.46	144.5	177.32	171.25	143.63	227.75	175.48	169.68	248.64	91.98	89.5
2	90	185.92	201.13	264.21	157.99	209.86	138.15	256.97	153.34	249.8	250.5	98.41	73.842
2	91	147.1	217.27	312.26	284.39	251.66	164.17	246.49	166.09	239.56	343.46	90.809	127.47
2	92	186.79	266.33	267.99	152.06	250.36	189.6	238.52	186.27	262.68	383.86	115.64	123.23
2	93	143.66	226.26	286.98	204.73	172.21	98.771	241.49	178.68	234.53	361.65	61.348	113.72
2	94	216.23	545.91	197.26	221.25	177.06	172.92	186.6	108.5	251.69	334.72	109.97	107.16
2	95	245.3	515.11	110.37	185.93	250.8	194.24	186	137.73	255.62	332.16	101.76	145.78
2	96	198.32	421.87	204.67	163.11	158.23	183.48	250.79	172.45	242.4	314.98	105.18	133.93
2	97	228.24	795.27	187.06	205.3	114.02	159.27	203.35	164.15	142.73	290.05	106.94	95.936
2	98	175.71	429.81	183.47	227.01	174.03	203.28	176.47	161.31	162.57	288.6	102.46	115.87
2	99	193.13	152.37	206.04	160.5	216.72	216.21	141.22	105.92	279.87	202.26	140.66	92.254
2	100	241.57	134.61	109.2	218.84	135.8	156.4	137.21	155.15	222.35	299.3	95.624	99.087
3	1	271.25	259.35	266.37	191.88	102.3	151.72	185.67	163.64	197.23	172.04	151.66	206.5
3	2	279.66	286.19	409.21	143.93	130.55	212.78	229.96	165.75	257.28	375.17	138.69	215.54
3	3	160.5	355.48	176.81	214.36	48.53	184.02	271.21	90.961	350.55	358.6	153.39	140.9
3	4	84.83	261.89	277.71	214.98	129.09	179.56	243.45	89.447	233.51	346.64	130.7	146.57
3	5	159.8	336.97	266.88	233.86	155.72	177.99	192.13	155.39	227.22	233.95	255.72	220.44
3	6	162.86	381.11	367.34	262.7	218.85	176.1	259.22	135.74	202.02	318.25	195.16	157.69
3	7	242.4	380.17	316.66	360.19	239.03	243.51	377.11	141.89	301	396.66	177.45	158.24
3	8	283.95	383.85	299.56	271.56	198.93	222.1	293.65	170.31	255.94	275.37	138.63	179.71
3	9	326.56	329.53	297.23	254.44	222.32	189.76	267.53	110.67	297.19	436.8	184.42	207.79
3	10	202.71	405.01	342.37	302.3	305.74	141.72	347.28	151.58	254.29	420.34	242.32	171.53
3	11	193.12	290.41	211.96	252.53	261.82	174.51	381.88	258.52	270.48	513.54	191.17	224.93
3	12	274.66	336.96	255.25	164.44	325.91	221.39	188.1	224.8	257.66	495.02	210.59	155.36
3	13	149.72	383.13	224.68	201.22	166.54	198.76	219.43	179.03	300.73	535.12	157.48	133.1
3	14	170.16	379.97	276.59	181.64	132.41	225.22	187.99	192.66	258.63	396.05	117.88	182.62
3	15	243.69	369.45	403.63	268.37	187.6	194.88	238.82	228.42	180.79	291.01	244.88	96.056
3	16	227.29	290.82	305.47	276.9	217.06	177.91	396.39	204.79	314.88	444.35	115.91	180.62
3	17	177.33	157.47	361.02	220.03	257.96	183.98	199.31	243.13	315.31	464.69	170.71	151.37
3	18	339.2	317.45	162.99	280.96	315.59	172.13	210.21	250.47	292.11	444.47	173.01	200.11
3	19	297.4	312.27	158	218.36	269.51	210.56	275.91	194.61	184.5	411.51	158.44	182.94
3	20	304.91	207.89	303.37	286.92	131.1	158.03	323.3	253.01	295.76	420.85	198.14	198.63
3	21	280.22	338.02	365.29	277.73	154.87	178.34	279.07	234.98	365.15	451.9	203.56	203.1
3	22	318.39	372.09	272.01	298.38	227.12	187.96	390.61	197.99	256.75	407.21	319.2	231.87
3	23	266.71	270.55	190.49	259.42	236.9	161.61	173.25	187.9	183.87	374.03	212.19	161.26
3	24	99.87	337.9	338.59	331.7	245.46	238.84	180.21	196.83	260.85	484.17	175.52	190.96
3	25	339.11	335.75	338.91	227.97	222.68	153.06	293.02	181.29	266.05	525.9	222.84	186.57
3	26	137.93	404.23	300	147.94	237.97	184.96	236.83	212.02	264	431.63	240.46	192.21
3	27	212.19	338.43	231.33	139.94	227.92	135.45	207.12	183.6	283.53	421.96	191.18	225.74
3	28	228.54	322.11	191.26	274.62	282.05	202.38	319.07	164.01	268.18	326.01	181.78	167.55
3	29	235.28	268.48	245.62	264.35	293.1	206.97	196.83	232.53	253.6	422.13	168.83	127.54
3	30	313.05	397.62	221.79	259.35	254.58	219.81	252.88	157.08	232.42	358.54	153.84	175.65
3	31	271.63	162.34	394.53	339.89	387.49	222.25	257.65	259.83	317.66	421.82	196.48	202.26
3	32	404.02	237.14	344.52	284.69	272.93	170.89	352.46	244.83	317.51	522.22	188.57	230.94
3	33	422.51	215.21	334.09	326.45	341.28	109.33	197.8	245.7	239.62	481.04	202.36	225.68
3	34	309.51	280.1	320.41	181.25	229.47	159.13	211.6	219.48	320.22	433.27	229.14	149.37
3	35	343.61	300.79	371.81	189.6	191.84	174.95	213.06	232.9	326.56	437.7	150.21	130.52
3	36	327.44	294.18	462.06	189.55	310.77	140.9	421.54	194.53	243.89	476.63	222.44	180.97
3	37	304.16	255.57	405.58	145.04	257.48	155.14	241	212.41	228.58	384.75	247.41	143.08
3	38	331	199.6	250.58	128.18	318.99	140.06	237.58	237.99	269.68	420.62	191.05	192.73
3	39	309.25	286.67	269.34	298.69	242.6	164.11	229.33	225.21	281.69	315.81	178.01	185
3	40	322.68	279.38	286.52	271.73	244.72	127.41	188.29	218.84	269.8	353.39	242.48	190.37
3	41	244.28	298.34	204.12	283.52	319.36	222.22	262.6	275.9	396.93	338.23	241.64	265.55
3	42	303.11	288.75	372.22	245.35	288.02	190.98	204.8	229.41	367.67	443.57	223.18	240
3	43	290.95	223.07	300.52	171.52	288.54	183.61	293.31	210.94	319.37	527.34	138.81	229.53
3	44	284.32	311.04	293.64	183.17	215.35	239.54	141.77	209.83	343.68	402.55	192.49	225.25
3	45	290.34	321.44	302.55	210.83	254.28	223.73	254.29	139.94	317.34	517.13	130.63	178.24
3	46	255.46	343.17	287.23	209.75	233.86	211.95	320.53	193.06	177.75	396.63	173.27	169.19
3	47	265.31	216.18	287.38	153.97	213.05	173.55	307.47	140.65	257.39	384.91	168.97	144.51
3	48	203.37	327.27	257.53	147.36	205.33	197.22	368.41	169.05	248.16	438.55	89.281	131.66
3	49	144.21	298.95	252.05	159.92	255.68	210.34	364.54	135.23	319.76	362.58	105.02	176.78
3	50	168.07	327.66	309.64	158.95	248.47	131.54	250.53	128.06	208.62	387.77	144.06	115.52
3	51	206.63	289.71	356.73	217.66	209.67	258.31	429.29	133.58	335.59	371.84	182.41	167.39
3	52	238.81	300.98	360.32	256.48	167.31	225.35	403.7	201.76	364.33	583.66	136.46	164.31
3	53	234.68	227.25	283.34	267.08	172.78	231.98	456.33	228.95	276.31	452.25	186.33	116.07
3	54	197.07	332.36	334.53	215.84	131.84	208.58	243.23	149.95	227.53	243.57	195.58	93.392
3	55	227.8	251.89	277.94	173.34	35.165	183.82	219.22	193.05	143.92	336.64	185.57	87.376
3	56	295.35	342.42	297.42	175.81	169.56	184.13	221.59	194.78	164.54	279.5	159.94	171.42
3	57	243.66	312.36	288.44	192.77	214.62	201.6	313.97	174.68	282.15	370.07	195.2	127.4
3	58	300.62	305.16	349.37	245.47	228.72	138.6	233.12	176.06	235.86	347.91	124.6	118.87
3	59	303.61	259.85	230.07	191.2	241.78	145.42	223.15	179.62	216	322.39	155.13	93.934
3	60	235.48	179.38	213.34	132.78	310.18	163.04	254.33	238.45	302.45	305.6	116.48	175.37
3	61	271.38	183.3	245.88	230.47	261.73	211.12	247.23	230.84	176.74	406.61	113.22	200.97
3	62	188.48	172.64	282.87	233.66	216.94	217.72	365.26	139.86	271	427.91	187.05	172.43
3	63	146.47	135.88	240.41	239.17	232.84	195.12	426.76	181.87	286.34	423.75	145.78	135.97
3	64	300.08	170.42	312.41	218.57	160.32	130.24	373.58	227.52	282.01	440.53	192.29	191.11
3	65	251.64	224.76	331.84	220.04	108.87	206.22	336.12	189.11	236.28	349.5	145.88	141.54
3	66	269.99	223.13	238.03	212.51	136.83	207.18	201.52	217.72	265.41	350.06	134.21	182.9
3	67	249.66	217.51	271.41	180.28	107.64	228.77	285.98	210.18	148.36	369.68	160.01	161.59
3	68	282.2	202.8	303.49	199.2	105.51	188.27	190.52	186.76	168.67	295.47	191.94	135.79
3	69	132.56	123.48	219.07	151.75	283.57	178.38	221.67	225.33	127.33	193.91	161.38	169.4
3	70	181.54	155.88	217.73	231.37	210.76	194.38	255.7	219.6	234.95	306.2	189.06	136.88
3	71	423.25	211.73	455.36	135.75	278.74	249.38	342.91	211.81	274.84	412.33	230.93	208.83
3	72	239.61	214.33	418.52	240.8	357.06	201.62	346.05	158.14	416.38	406.9	162	176.29
3	73	232.07	174.69	402.78	173.37	223.6	213.36	402.29	160.59	347.22	497.21	215.67	176.27
3	74	312.3	225.3	350.28	207.24	265.37	219.06	281.74	192.97	300.77	453.54	204.33	152.55
3	75	229.47	275.89	290.33	191.01	255.83	203.06	202.34	206.58	205.61	468.87	230.46	147.87
3	76	111.42	266.41	268.4	197.73	267.96	227.06	232.14	199.6	151.33	437.92	212.79	192.29
3	77	278.17	264.34	116.23	264.68	141.62	138.19	188.11	251.97	212.72	429.86	184.84	203.54
3	78	296.86	254.1	242.05	226	338.26	216.45	268.61	190.53	224.53	330.62	187.86	166.2
3	79	342.15	197.65	196.36	205.41	194.3	186.58	214.64	187.81	178.07	251.84	180.87	121.28
3	80	290.18	183.91	199.9	251.7	151.25	165.68	246.08	198.38	159.75	360.77	132.61	156.19
3	81	421.11	294.85	322.14	227.54	144.34	178.42	190.23	211.33	347.57	403.29	143.72	207.52
3	82	260.94	303.05	265.22	125.85	145.32	160.08	404.72	192.37	259.33	508.11	153.87	127.93
3	83	283.72	244.53	327.18	236.37	205.91	176.03	358.31	212.29	341.99	425.42	173.97	148.75
3	84	281.26	225.68	342.58	95.691	124.3	141.72	227.1	228.89	302.77	430.02	281.17	132.62
3	85	293.46	207.86	289.85	100.89	201.82	119.83	244.57	243.09	188.14	361.74	125.93	122.82
3	86	204.23	329.2	304.84	125.47	216.48	209.99	207.13	220.06	155.69	430.89	121.46	117.45
3	87	101.01	256.53	200.83	244.61	305.59	65.379	214.24	201.87	250.79	491.17	92.916	144.25
3	88	178.71	265.03	269.72	116.75	278.6	142.42	251.71	220.77	244.45	414.1	129.62	139.22
3	89	284.26	264.43	277.73	106.47	297.06	206.08	323.17	176.99	176.64	401.83	100.36	141.87
3	90	205.95	286.77	257.55	168.45	245.82	177.89	221.08	230.27	202.47	273.95	124.57	78.566
3	91	234.19	273.55	368.25	319.88	333.43	224.77	233.93	243.12	217.28	336.9	133.13	183.11
3	92	284.3	253.69	276.29	267.99	288.69	225.01	202.44	226.73	182.72	462.85	148.81	164.01
3	93	234.7	178.9	223.1	171.77	243.35	164.07	293.17	246.97	245.54	343.6	203.69	201.1
3	94	115.43	223.19	334.39	242.98	248.02	186.03	160.89	266.25	219.24	465.62	183.11	68.592
3	95	297.26	180.33	212.98	217.77	260.68	163.43	222.02	214.85	203.04	443.58	178.86	120.94
3	96	204.18	281.72	287.4	235.52	266.44	162	202.21	225.44	218.38	377.68	171.5	184.76
3	97	251.57	263.42	282.22	259.88	241.33	109.92	289.48	202.05	257.32	420.17	173.62	146.18
3	98	227.71	290.18	183.06	193.49	289.61	110.87	153.85	146.82	265.01	360.51	228.94	90.635
3	99	176.88	320.09	138.91	256.12	274.95	112.98	221.92	195	195.35	298.82	145.31	101.39
3	100	190.21	156.61	184.63	203.55	114.58	106.85	162.52	235.73	247.97	337.81	142.42	124.74
4	1	140.55	277.21	206.84	109.02	166.21	189.59	215.13	163.27	191.51	227.81	171.86	189.85
4	2	175.3	288.39	240.9	201.19	118.56	219.58	188.53	220.84	260.34	345.47	207.25	166.86
4	3	274.2	213.05	259.97	227.37	169.78	250.72	298.07	170.78	254.31	324.42	147.71	205.33
4	4	67.202	288.24	212.17	237.2	181.47	176.36	260.95	212.15	249.95	293.32	172.96	180.86
4	5	270.97	299.88	252.24	218.37	120.96	199.6	251.55	222.51	211.97	379.19	199.98	216.29
4	6	283.66	270.07	182.08	216.02	180.11	218.54	388.05	221.11	275.11	370.78	215.54	107
4	7	309.12	255.48	359.68	215.26	178.68	205.11	357.2	186.18	266.84	407.99	151.55	140.81
4	8	335.55	338.68	275.2	333.2	130.46	242.39	211.65	260.13	215.38	434.64	164.23	164.53
4	9	321.43	308.14	292.92	269.29	175.05	185.92	253.25	241	279.71	335.53	179.88	149.94
4	10	354.77	307.55	283.49	293.77	203.98	200.76	312.02	140.87	293.43	232.8	252.23	195.68
4	11	437.51	495.73	319.28	263.07	270.72	243.99	555.15	275.61	142.75	428.64	168.08	184.32
4	12	496.06	477.7	293.59	324.71	228.01	287.43	267.22	248.75	623.84	411.23	221.12	170.35
4	13	440.93	416.77	197.57	325.94	325.29	287.52	256.94	255.06	178.62	497.92	163.35	154
4	14	382.85	392.99	310.3	285.7	216.26	283.07	196.92	254.12	317.44	389.56	199.68	167.74
4	15	392.44	357.07	320.64	275.33	246.2	225.69	233.48	262.41	352.38	407.92	181.47	155.25
4	16	366.56	294.47	200.02	301.43	272.93	270.56	301.47	264.96	312.28	413.97	173.02	200.1
4	17	308.58	297.23	215.2	280.19	128.54	249.62	357.09	285	209.17	456.32	96.333	152.36
4	18	431.66	342.74	219.02	271.73	229.96	265.68	353.52	214.01	306.55	392.33	175.19	151.6
4	19	373.83	347.66	303.09	230.98	256.09	238.54	311.78	249.47	217.58	465.8	148.01	236.44
4	20	366.62	203.84	133.62	334.54	283.04	289.76	327.83	205.4	255.09	299.42	202.77	188.77
4	21	466.88	451.11	310.88	375.62	257.91	215.48	333.77	261.09	381.53	453.19	205.74	228.49
4	22	430.44	366.93	312.87	339.31	185.87	287	448.42	253.75	310.33	444.18	201.07	247.41
4	23	381.75	281.58	319.39	326.74	170.87	188.51	400.64	235.93	216.9	511.68	234.1	219.05
4	24	309.98	351.68	349.41	295.63	221.08	264.37	396.89	233.04	329.49	459.44	230.28	160.6
4	25	231.42	370.86	337.31	289.92	238.36	177.13	250.82	223.73	287.52	459.11	263.27	202.82
4	26	232.42	386.24	307.43	320.87	168.64	254.35	268.36	257.81	231.34	446.49	210.58	200.7
4	27	226.31	385.13	319.45	288.35	278.16	174.47	220.66	264.15	274.84	548.31	204.7	210.59
4	28	310.76	380.96	252.38	316.81	232.21	236.63	257.6	180.51	247.55	463.91	235.4	219.35
4	29	311.07	407.52	271.84	348.4	206.84	273.85	335	239.06	268.97	442.91	154.52	158.53
4	30	303.49	469.65	330.66	131.5	204.83	254.02	446.32	215.37	322.05	417.29	161.89	190.33
4	31	172.96	427.24	415.56	335.76	351.29	250.47	498.16	284.68	308.13	246.47	187.88	202.91
4	32	277.63	312.58	296.66	263.49	242.8	218.98	462.11	314.86	291.88	422.64	143.11	66.34
4	33	311.91	362.91	289.09	360.52	268.95	211.72	473.76	242.34	237.57	461.02	149.06	92.16
4	34	293.64	281.32	258.6	246.44	316.81	245.03	282.95	220.4	238.32	447.01	132.08	177.31
4	35	314.16	257.72	297.63	221.73	244.15	273.81	264.37	269.47	302.66	516.24	245.35	175.57
4	36	278.98	336.53	265.93	356.75	175.35	219.54	150.68	238.59	333.67	447.89	220.13	208.28
4	37	250.39	393.11	266.32	315.45	176.36	265.63	369.46	242.8	241.29	512.89	161.31	168.12
4	38	268.84	190.01	246.63	235.23	183.48	249.44	477.53	219.19	328.77	472.31	207.64	170.5
4	39	279	204.52	261.99	232.94	325.38	278.37	423.18	201.92	301.35	551.22	137.56	228.88
4	40	199.18	392.09	219.83	299.8	303.75	249.28	228.27	213.5	209.77	518.36	230.53	178.37
4	41	448.63	379.48	284.61	409.42	258.26	220.84	293.19	224.12	331.8	274.26	132.59	142.54
4	42	437.02	262.39	289.79	253.57	184.54	263.92	306.95	278.24	285.81	390.81	266.28	179.15
4	43	354.76	307.75	317.12	231.42	170	234.48	570.72	251.59	302.29	468.11	187.97	16.384
4	44	409.28	320.38	292.13	262.62	75.88	270.85	361.26	280.08	224.77	409.95	158.47	172.25
4	45	267.34	309.32	365.88	307.98	83.086	215.88	233.74	251.62	226	395.48	245.16	105.16
4	46	371.7	411.42	232.95	236.43	75.259	228.62	353.33	296.1	248.48	461.05	259.3	168.69
4	47	328.6	423.85	272.12	286.86	183.41	262.15	227.95	238.17	189.44	481.93	187.02	181.77
4	48	279.04	426.13	299.2	287.13	280.44	249.25	336.64	180.2	217.5	422.95	229.46	181.49
4	49	198.94	258.04	314.21	236.02	175.75	276.18	405.15	241.44	299.27	516.95	233.9	248.52
4	50	252.87	355.1	270.36	229.24	303.08	256.38	306.7	275.83	239.19	429.1	241.12	159.4
4	51	307.21	413.86	382.66	324.78	123.63	255.99	285.94	194.54	341.29	429.67	171.83	204.03
4	52	433.49	368.49	360.46	289.33	174.36	264.82	366.12	189.11	246.76	439.85	172.68	190.62
4	53	347.04	313.98	342.85	278.11	153.47	195.48	402.06	212.25	277.73	479.61	238.67	181.62
4	54	282.44	322.64	259.04	237.73	115.43	248.09	290.95	177.44	357.63	431.03	205.01	166.23
4	55	322.87	249.48	330.54	291.08	244.62	185.2	273.64	147.42	182.97	440.44	184.69	149.45
4	56	168.84	383.55	341.01	307.53	202.95	270.73	429.28	213.73	208.06	417.64	220.72	165.51
4	57	246.57	264.8	227.11	166.78	157.57	250.79	408.54	195.6	323.35	350.28	204.6	218.77
4	58	257.39	359.27	177.03	271.29	222.6	195.55	451.96	183.02	228.23	302.16	185.98	237.67
4	59	226.94	357.5	177.97	230.82	147.98	227.21	258.89	176.67	160.24	347.96	170.13	211.64
4	60	410.87	401.71	225.01	259.52	223.45	263.06	410.97	149.57	224.57	355.02	171.93	213.39
4	61	185.44	339.69	363.04	349.02	253.73	311.63	388.64	259.01	228.47	443.73	193.71	229.36
4	62	201.53	284.92	349.9	324.22	262.83	232.79	313.29	258.25	350.34	415.15	218.8	198.07
4	63	193.84	347.83	318.08	312.57	229.93	234.18	319.93	194.4	289.68	417.11	219.63	233.74
4	64	190.17	353.38	383.15	301.28	200.07	212.18	335.56	218.01	304.5	313.11	160.58	204.9
4	65	141.73	338.76	293.49	183.55	151.65	176.05	273.4	172.4	276.51	331.55	202.37	144.39
4	66	335.65	312.68	344.66	155.39	194.62	132.81	418.89	145.28	224.52	453.03	180.38	166.54
4	67	319.01	275.69	269.23	393.44	128.66	123.01	352.6	145.5	228.02	424.66	165.11	155.41
4	68	243.07	330.87	253.63	268.56	210.74	219.65	347.92	122.46	195.04	441.77	161.57	132.26
4	69	173.05	261.72	259.51	299.57	275.62	195.21	298.68	159.68	143.29	409.79	106.61	28.704
4	70	322.94	380.11	309.4	304.33	293.54	145.64	360.54	168.1	122.15	393.94	146.03	164.32
4	71	414.76	318.17	341.87	295.98	324.35	240.57	416.94	243.76	218.96	325.97	213.95	187.59
4	72	357.35	288.73	340.49	346.36	298.83	284.55	372.96	197.91	238.92	420.18	150.72	186.29
4	73	369.78	260.87	359.17	315.63	220.77	220.75	251.18	272.63	306.96	414.41	179.73	133.58
4	74	273.09	398.27	385.2	319.46	282.72	316.6	215.54	152.21	312.03	439.09	145.24	166.33
4	75	313.84	274.56	344.6	218.74	296.85	250.69	303.84	190.26	205.01	512.46	180.55	209.29
4	76	306.84	196.48	232.89	231.42	206.04	271.04	212.24	158.47	208.4	478.14	136.43	172.33
4	77	289.39	301.81	229.51	319.08	228.89	271.37	300.82	181.64	255.23	540.4	107.74	208.14
4	78	240.42	389.78	300.88	224.41	254.95	308.19	259.45	183.77	124.34	483.98	136.9	190.78
4	79	189.08	273.64	274.54	228.08	174.29	260.71	467.18	203.96	184.64	553.12	94.345	186.88
4	80	213.34	402.49	258.07	202.21	250.81	233.44	421.78	232.14	197.06	503.08	127.44	194.24
4	81	376.01	477.18	318.16	149.47	279.34	257.62	517.2	332.27	265.2	466.96	178.69	261.69
4	82	376.88	321.28	165.08	184.98	200.32	267.01	501.44	252.29	333.24	449.75	198.4	149.66
4	83	256.22	236.77	249.87	158.8	163.63	231.67	299.35	228.14	326.75	350.83	142.54	244.86
4	84	344.92	315.71	260.52	239.04	61.403	268.65	228.83	241.98	256.83	310.87	169.18	257.91
4	85	375.63	363.9	228.22	271.36	67.711	197.47	286.02	160.62	295.64	359.28	165.15	181.3
4	86	311.77	383.92	323.08	189.16	107.15	210.42	305.79	171.45	232.67	346.78	154.95	220.98
4	87	364.07	409.37	287.08	148.19	196.54	252.81	180.09	205.44	270.62	392.52	159.32	195.98
4	88	390.35	325.94	327.24	172.9	113.64	175.93	256.95	217.08	291.56	410.26	127.54	284.57
4	89	413.95	340.05	220.7	252.19	224.6	197.75	221.68	230.78	236.46	422.73	187.46	188.77
4	90	345.74	255.91	311.12	163.03	211	213.24	241.95	197.62	238.86	377.58	225.45	152.59
4	91	208.56	300.2	329.11	281.63	228.3	243.29	234.8	182.84	234.57	543.74	169.76	274.94
4	92	292.97	310.16	337.55	323.02	218.61	248.63	330.17	210.68	263.36	210.93	243	161.62
4	93	253.62	305.54	337.29	246.59	223.76	231.33	403.19	201.02	333.1	331.77	242.97	131.08
4	94	169.99	227.16	261.65	290.78	212.31	191.68	381.65	175.94	264.29	362.74	181.89	139.78
4	95	102.97	235.47	244.4	208.69	109.08	212.9	230.54	171.9	249.42	389.69	155.17	163.17
4	96	282.28	277.62	169.93	258.71	160.92	244.88	266.84	232.75	241.27	376.23	138.37	189.92
4	97	264.49	293.7	231.14	285.17	245.04	253.88	339.71	194.78	176	482.03	162.38	167.65
4	98	411.09	226.79	258.63	232.26	215.15	178.17	174.44	205.38	260.92	445.75	118.73	138.5
4	99	309.77	175.86	273.18	160.4	140.01	144.96	270.86	191.5	265.45	372.87	98.665	188.12
4	100	337.22	281.43	274.26	206.77	100.49	189.16	187.72	172.43	275.62	210.32	122.57	175.86
5	1	NaN	144.74	131.92	230.82	158.39	186.19	376.53	83.469	164.38	451.76	200.24	179.28
5	2	NaN	140.16	126.48	235.95	190.16	230.16	393.18	124.41	186.72	425.46	148.18	208.43
5	3	NaN	270.96	156.3	308.41	142.89	281.63	313.33	102.88	155.4	469.76	201.52	176.99
5	4	NaN	260.32	247.2	312.58	179.39	229.53	235.82	180.11	237.52	398.9	154.24	193.77
5	5	NaN	223.19	269.12	205.82	172.53	239.33	208.83	143.72	248.94	449.21	204.5	177.16
5	6	NaN	383.69	289.27	334.17	94.949	243.64	312.78	127.62	203.97	312.36	135.78	206.79
5	7	NaN	420.89	342.67	299.59	207.4	296.88	370.13	123.46	200.88	413.2	177.77	200.17
5	8	NaN	408.36	255.7	293.22	224.44	226.33	413.42	152.1	145.93	518.51	128.95	202.09
5	9	NaN	317.99	244.85	326.56	125.35	226.18	388.81	162.45	192.84	396.35	213.64	221.42
5	10	NaN	404.22	307.21	288.89	127.72	183.53	233.55	135.24	154.4	452.01	190.71	256.82
5	11	333.11	363.29	402.04	227.04	182.21	237.21	262.2	158.1	376.81	424.43	246.24	171.47
5	12	357.16	334.17	304.93	326.42	159.21	254.79	313.75	142.94	382.98	546.72	223.59	257.96
5	13	237.52	320.88	404.91	330.42	129.94	200.42	246.32	145.89	331.42	501.39	164.95	53.974
5	14	296.92	344.53	365.35	328.4	217.47	226.05	373.81	125.69	245.56	447.11	123.19	148.3
5	15	304.93	288.74	320.88	298.81	203.26	252.84	426.03	119.23	230.66	421.43	162.55	231.4
5	16	358.06	290.29	400.86	342.19	224.96	237.22	479.46	155.66	206.62	533.9	161.79	145.93
5	17	328.07	318.38	386.41	319.51	145.66	229.41	271.95	166.71	378.85	443.84	165.1	212
5	18	311.94	251.46	408.06	294.54	108.71	259.3	310.49	176.52	297.83	501.55	192.1	196.9
5	19	337.47	403.29	378.07	179.1	260.27	215.52	308.35	170.47	221.79	357.16	139.94	209.54
5	20	314.24	328.2	379.74	195.57	285.74	288.46	207.27	194.87	320.03	397.67	155.1	220.59
5	21	448.89	471.43	447.25	378.01	228.68	216.72	267.91	156.62	496.28	604.25	154.54	211.36
5	22	351.35	342.42	351.69	320.98	185.88	244.57	344.55	212.19	427.67	393.47	274.57	203.35
5	23	389.16	426.17	365.21	345	313.12	292.37	244.87	196.96	368.2	375.77	168.46	231.03
5	24	326.42	372.9	364.79	196.16	262.65	263.43	210.79	203.62	392.19	484.48	161.56	269.84
5	25	206.18	400.24	324.56	247.26	238.5	232.3	296.57	191.08	368.15	493.29	101.63	171.86
5	26	347.61	562.24	242.93	337.42	290.39	262.26	300.55	156.93	350.95	481.21	173.82	247.87
5	27	308.77	243.49	212.47	281.51	229.7	225.05	263.45	179.43	323.48	446.12	192.24	256.95
5	28	316.14	297.78	354.02	296.74	233.02	231.23	352.95	155.58	332.28	516.08	144.19	221.72
5	29	294.52	390.91	325.07	251.55	214.87	246.53	389.45	168.59	327.38	489.19	138.91	205.32
5	30	281.32	355.91	242.62	352.94	157.23	292.54	387.31	161.44	338.16	571.18	113.82	334.35
5	31	450.74	450.35	292.36	293.82	193.17	233.01	473.75	188.47	364.51	449.82	179.6	48.537
5	32	391.4	317.74	288.21	314.04	225.46	221.75	442.09	243.42	399.9	504.2	99.958	237.19
5	33	338.78	361.24	217.61	246.43	167.37	234.19	423.82	192.55	380.09	287.39	118.68	137.24
5	34	308.35	411.85	276.11	347.79	114.89	267.82	231.76	224.45	355.45	367.21	193.31	153.25
5	35	366.6	277.56	244.96	222.1	207.66	204.7	226.64	108.42	468.7	342.6	172.63	226.59
5	36	374.72	368.2	364.2	246.42	252.99	163.92	256.36	174.57	365.81	403.77	120.17	173.72
5	37	342.97	388.69	356.35	219.1	306.39	255.69	207.97	221.54	417.52	291.65	245.39	215.37
5	38	262.91	331.68	348.23	125.78	239.79	273.04	329.35	236.54	283.81	444.56	174.71	237.07
5	39	313.89	316.45	346.55	246.4	147.19	241.16	328.38	228.89	332.09	296.91	135.52	203.39
5	40	369.02	332.02	357.87	317.93	286.01	226.84	484.25	209.53	284.99	460.88	107.94	207.7
5	41	445.35	469.7	422.43	317.47	267.84	253.23	263.47	171.56	445.44	539.19	200.63	260.59
5	42	414.59	335.53	442.67	181.06	280.96	275.02	380.07	236.44	401.17	415.92	180.04	258.98
5	43	333.18	378.34	260.69	237.64	186.21	250.06	332.29	140.14	361.26	497.11	205.11	204.53
5	44	353.63	337.44	317.94	329.42	271.3	240.26	317	171.97	422.26	314.91	118.93	48.622
5	45	323.55	280.91	385.16	306.24	156.68	200.61	242.41	206.36	451.73	502.57	191	149.13
5	46	410.92	234.59	352.48	280.95	215.43	172.5	261.21	214.22	395.01	563.5	179.73	142.54
5	47	335.48	512.5	359.31	344.88	222.64	207.66	251.95	196.88	443.75	505.59	161.54	238.03
5	48	446.39	304.11	323.72	281.98	249.04	220.81	387.14	239.37	405.24	455.94	144.77	176.33
5	49	370.36	383.95	369.73	226.3	151.15	221.91	268.72	200.74	424.06	317.35	193.68	193.39
5	50	285.17	505.06	327.6	308.64	188.57	147.53	257.5	189.91	371.32	419.56	97.321	169.8
5	51	421.35	355.6	322.89	263.65	232.81	258.19	208.5	210.91	251.16	537.23	237.57	176.44
5	52	545.41	338.64	324.41	257.77	217.55	236.83	371.28	210.32	202.92	469.17	261.82	217.19
5	53	400.03	360.04	239.29	391.47	217.1	271.46	350.18	219.71	273.37	499.18	149.08	136.17
5	54	414.02	351.26	262.83	332.96	193.05	265.65	282.65	247.28	319.56	491.29	181.7	173.67
5	55	427.82	278.05	365.44	249.08	201.94	205.88	344.04	305.9	388.5	305.26	166.83	189.87
5	56	228.33	278.11	352.95	368.74	134.79	226.91	219.89	208.59	357.32	394.59	116.49	183.93
5	57	330.45	306.11	336.41	272.82	266.05	211.09	242.09	218.28	359.7	451.67	153.14	125.57
5	58	370.84	243.81	280.71	312.25	306.38	260.74	335.24	135.27	408.25	414.59	138.52	135.42
5	59	393.09	238.45	344.23	171.34	210.85	237.46	365.03	98.493	331.02	447.49	107.54	122.59
5	60	293.69	268.27	323.63	153.35	196.85	202.1	429.53	207.87	368.05	394.61	166.46	188.13
5	61	429.24	385.73	412.94	281.22	235.77	247.53	393.79	226.87	489.88	443.02	178.1	100.3
5	62	370.85	362.06	286.17	316.56	272.02	214.45	264.45	208.34	327.04	538.35	193.33	176.95
5	63	372.49	339.84	212.47	340.32	250.97	229.58	264.26	166.04	311.54	463.22	204.47	185.55
5	64	416.39	520.27	343.43	193.31	219.53	248.6	354.42	172.16	230.43	565.64	192.96	234.25
5	65	393.15	394.79	327.15	288.36	169.81	204.84	254.55	140.15	417.08	533.38	184.49	189.44
5	66	375.68	277.54	331.24	276.66	189.13	231.08	257.97	161.27	397.14	357.59	134.65	283.82
5	67	160.31	419.68	327.2	201.82	63.514	224.62	303.72	152.3	417.54	411.16	193.35	198.12
5	68	259.92	223.75	379.85	277.87	234.34	307.71	269.15	136.3	436.28	360.95	192.96	193.95
5	69	162.71	546.73	263.51	251	236.32	243.98	266.99	144.79	375.53	409.25	83.309	158.57
5	70	127.74	678.42	341.67	302.78	233.61	248.29	279.76	135.61	348.19	456.16	113.06	218.76
5	71	456.49	312.44	286.92	360.17	173.13	269.08	262.23	141.46	310.12	499.12	126.83	199.69
5	72	320.19	333.92	201.73	281.57	249.56	255.65	283.35	183.79	415.04	529.91	96.584	195.54
5	73	473.91	287.63	274.72	261.72	219.69	238.67	273.73	144.56	337.48	529.1	94.548	260.71
5	74	323.68	304.52	313.41	316.23	304.16	245.91	286.47	167.25	286.57	547.49	160.26	173.96
5	75	369.03	202.74	254.86	318.42	180.59	245.44	352.63	183.24	253.75	449.14	142.14	157.48
5	76	336.8	329.91	290.85	352.29	214.46	222.91	281.11	140.58	201.53	452.51	146.72	279.93
5	77	382.3	176.12	272.22	308.92	232.67	215.63	253.55	143.95	196.41	464.43	148.06	188.62
5	78	272.96	122.47	225.93	250.78	202.76	230.03	368.86	131.45	201.02	243.25	139.08	104.2
5	79	309.82	273.83	280.49	287.86	237.54	237.75	287.71	130.68	202.18	383.4	125.88	168.71
5	80	288.02	263.56	251.59	392.92	129.14	179	290.6	144.47	118.74	445.29	135.17	194.41
5	81	451.13	386.77	361.53	248.71	87.422	376.06	311.52	181.96	221.66	482.59	98.049	264.13
5	82	367.55	378.95	348.9	258.14	224.14	239.23	290.89	148.69	159.88	470.89	134.81	217.6
5	83	327.49	422	337.72	226.56	169.27	233.84	320.12	175.49	211.66	452.83	126.43	225.23
5	84	232.1	377.89	303.85	231.78	206.73	265.69	256.02	115.51	191.84	213.91	159.37	297
5	85	326.84	286.91	333.04	185.82	143.97	279.18	318.32	138.81	242.78	244.24	189.74	191.48
5	86	195.15	404.34	246.73	305.85	120.45	181.12	286.49	115.2	141.32	249.7	192.83	191.42
5	87	211.84	247.89	352.34	199.71	157.7	191.37	263.7	99.906	221.66	264.62	171.28	181.89
5	88	264.74	340.87	313.09	234.23	301.69	238.29	296.53	147.34	155.34	379.61	204.67	140.58
5	89	115.77	239.83	336.52	276.8	297.83	220.97	286.54	189.65	357.22	329.39	229.37	124.61
5	90	246.44	330.42	327.27	207.47	158.69	175.9	364.73	168.23	267.4	383.4	215.2	158.46
5	91	NaN	336.8	438.94	208.98	152.78	173.46	278.21	233.91	436.08	378.46	182.62	230.31
5	92	NaN	289.26	319.64	182.24	122.92	175.03	253.93	176.54	396.49	421.42	142.59	186.17
5	93	NaN	295.87	310.95	270.08	296.57	210.96	243.93	158.79	351.67	308.79	198.04	204.96
5	94	NaN	355.45	305.23	240.94	205.16	217.17	216.71	225.07	280.87	454.65	110.15	217.01
5	95	NaN	371.01	273.97	264.94	223.75	205.39	220.03	175.7	392.97	441.89	103.2	114.07
5	96	NaN	450.77	267.59	290.92	71.644	264.71	226.12	184.39	402.19	296.39	98.275	172.79
5	97	NaN	220.55	267.71	271.61	189.71	187.02	230.07	191.31	385.45	338.39	132.99	7.6632
5	98	NaN	277.19	201.11	300.54	211.32	251.91	213.49	211.66	376.29	237.58	115.77	115.93
5	99	NaN	281.88	316.35	234.99	76.55	245.15	163.87	198.58	397.1	369.15	145.59	186.54
5	100	NaN	224.06	277.4	314.51	73.319	224.74	217.88	188.76	396.37	411.44	77.408	181.46
6	1	214.47	313.59	262.97	61.204	101.49	219.56	156.12	103.22	202.82	355.99	205.34	200.31
6	2	350.97	315.98	232.82	228.05	199.28	205.85	190.86	164.49	200.73	398.16	132.8	175.2
6	3	225.96	275.98	192.68	198.41	174.12	146.1	228.57	175.3	228.23	399.62	194.89	164.04
6	4	266.22	238.68	243.17	244.57	250.4	185.78	199.25	191.89	185.5	369.12	206.19	222.83
6	5	293.97	317.12	268.11	252.28	206.59	222.31	296.23	148.5	129.03	370.64	222.56	230.18
6	6	254.22	277.36	264.88	109.96	169.43	150.93	252.42	140.86	281.55	404.32	149.09	194.61
6	7	163.5	266	249.71	249.53	317.14	191.19	261.3	182.61	271.49	372.75	164.54	178.03
6	8	160.83	256.57	300.8	257.82	212.07	249.53	245.01	189.48	322.74	335.05	254.54	193.55
6	9	266.91	266.83	325.81	226.94	198.03	224.65	332.03	180.36	276.4	477.74	232.3	172.68
6	10	196.83	129.55	251.61	209.42	102.05	221.05	215.55	105.8	326.17	399.67	206.26	213.78
6	11	379.21	439.73	349.95	361.49	202.63	210.55	355.41	143.83	247.55	449.38	160.41	189.62
6	12	355.67	315.67	285.28	300.27	148.78	192.67	249.64	179.04	364.12	397.35	210.62	204
6	13	252.11	331.21	299.6	307.29	121.81	249.74	303.54	127.42	327.47	317.04	178.02	206.55
6	14	335.77	295.43	319.12	347.03	340.7	242.7	236.89	153.31	349.59	402.19	225.03	198.11
6	15	347.11	277.92	321.48	313.62	157.76	240.22	362.73	121.27	323.06	403.73	219.74	214.12
6	16	283.51	345.31	345.93	282.42	153.52	291.77	435.73	167.62	345.35	428.15	191.01	211.43
6	17	297.09	247.34	324.5	249.64	114.35	250.32	444.56	131.56	219.07	320.77	204.38	181.6
6	18	365.14	178.56	236.14	311.06	173.85	220.71	485.72	146.82	308.74	421.07	144.19	229.9
6	19	363.63	206.48	270.32	374.08	169.81	263.46	440.97	134.35	269.06	456.55	265.72	182.03
6	20	268.55	299.16	242.04	294.97	142.18	271.05	420.66	173.7	241.41	470.49	197.76	203.55
6	21	365.22	245.7	270.7	210.66	166.64	278.2	255.49	233.54	288.46	297.13	208.13	200.69
6	22	288	220.99	256.15	259.37	272.77	231.33	335.58	188.6	329.19	351.05	189.46	214.01
6	23	215.23	264.4	326.83	185.89	213.06	253.02	292.06	204.36	451.07	306.15	205.87	202.01
6	24	161.24	360.08	280.75	246.23	261.69	229.38	239.47	171.56	390.47	365.37	213.67	183.5
6	25	150.15	344.27	281.94	292.34	138.09	217.3	322.43	128.4	285.25	336.34	262.66	192.65
6	26	93.57	260.6	322.67	249.31	196.14	269.86	215.81	146.59	328.93	323.74	197.63	173.26
6	27	203.18	340.91	295.44	284.34	173.68	233.48	330.69	188.99	283.32	331.04	224.32	194.49
6	28	171.08	345.02	250.17	293.15	223.56	225.8	187.35	202.51	359.32	407.51	165.23	197.19
6	29	302.94	276.32	172.32	255	217.06	255.35	303.28	134.58	322.95	421.17	233.05	175.44
6	30	170.1	247.23	205.86	264.08	73.626	220.45	311.57	161.44	388.45	459.62	184.73	181.53
6	31	396.47	194.85	366.68	371.36	212.02	239.11	558.46	189.58	409.66	416.79	234.21	251.09
6	32	420.59	422.31	351.41	343.82	216.62	235.6	441.5	153.44	349.78	466.75	210.48	166.36
6	33	271.41	141.43	359.91	349.56	283.01	237.99	439.31	197.09	405.44	412.55	192.3	108.55
6	34	298.16	300.7	338.83	353.46	251.78	252.17	492.86	139.64	326.05	362.03	147.71	143.54
6	35	347.19	292.57	210.04	294.6	172.3	233.6	477.47	148.2	354.54	438.01	178.36	19.458
6	36	278.46	352.27	209.95	315.97	129.01	206.75	465.1	194.35	341.04	228.96	225.01	85.89
6	37	254.58	320.16	317.92	328.16	254.37	163.6	514.52	164.23	221.61	327.76	171.53	136.27
6	38	245.11	278.51	356.63	273.09	229.13	237.51	461.49	151.51	342.95	274.01	162.25	217.02
6	39	291.46	319.82	344.88	306.15	262.8	201.09	504.06	195.45	364.86	255.36	243.87	187.15
6	40	262.24	296.92	335.6	311.54	242.61	207.04	526.21	148.42	325.75	340.25	242.38	153
6	41	192.03	354.75	390.62	278	363.49	220.78	281.85	218.55	361.21	298.09	275.75	159.31
6	42	237.88	319.22	311.25	283.72	241.77	285.44	280.04	176.64	370.73	391.22	177.74	197.6
6	43	275.57	334.38	289.32	327.46	327.41	256.53	335.31	196.79	382.14	468.68	188.23	221.3
6	44	358.87	207.4	324.9	218.47	224.77	256.07	301.99	211.81	322.06	415.11	200.83	197.74
6	45	287.24	342.17	288.42	315.9	278.36	198.38	424.81	203.03	339.76	399.67	233.21	226.83
6	46	146.63	228.01	261.84	281.97	207.5	240.06	399.48	173.67	333.69	430.76	130.38	182.77
6	47	361.29	248.95	185.06	386.83	158.29	206.68	475.34	201.11	315.08	402.91	188.68	185.1
6	48	290.11	264.56	295.62	304.2	215.48	235.6	468.4	216.79	345.57	360.02	168.77	160.83
6	49	319.84	205.12	280.41	312.76	194.34	209.58	458.52	259.78	325.27	318.24	207.3	140.63
6	50	331.07	275.87	215.78	293	303.35	225.48	487.36	216.57	355.8	321.1	243.22	235.12
6	51	527.04	305.4	362.57	400.27	410.53	291.42	487.15	184.33	333.3	448.04	171.38	188.17
6	52	328.81	326.87	280.91	270.91	298.5	240.14	324.35	167.2	329.62	367.56	169.55	192.43
6	53	366.82	190.42	225.68	306.48	243.86	268.34	270.86	142.89	391.85	372.89	212.98	197.23
6	54	345.86	231.39	198.73	288.8	269.86	202.06	268.88	172.09	325.78	416.84	186.98	172.61
6	55	415.81	257.36	220.04	273.27	216.32	271.03	244.09	197.96	309.04	293.56	239.06	158.96
6	56	392.61	316.42	49.819	243.93	279.72	205.49	288.18	168.84	349.66	456.98	130.83	198.06
6	57	390.14	278.65	199.35	281.78	229.44	233.6	225.79	211.58	306.32	379.09	170.25	182.58
6	58	375.39	215.52	187.06	121.05	243.95	168.13	293.33	207.9	302.53	423.1	169.11	223.73
6	59	356.39	139.19	237.02	172.64	221.69	175.56	180.11	174.49	359.88	375.75	160.67	224.33
6	60	360.82	195.94	213.47	136.86	372.84	219.27	312.35	184.85	348.66	341.4	223.32	159.63
6	61	256.62	263.97	336.9	380.1	181.57	174.89	279.95	163.68	389.47	267.08	214.15	209.3
6	62	217.36	291.87	319.46	296.85	217.98	281.76	295.84	130.67	455.79	379.26	207.11	192.75
6	63	254.06	166	193.39	362.16	247.76	207.51	325.39	200.31	379.35	323.86	187.74	200.32
6	64	273.84	169.72	157.84	306.87	226.2	283.67	285.49	216.23	388.8	300.65	260.6	205.94
6	65	350.11	81.695	213.8	289.14	209.69	283.29	258.85	253.38	426.52	192.14	189.28	223.6
6	66	250.32	232.47	201.16	383.67	242.49	229.6	268.58	262.74	386.94	398.41	245.15	142.81
6	67	303.41	255.77	236.85	205	241.55	210.81	293.82	250.09	371.52	355.77	209.89	139.4
6	68	301.85	283.67	238.82	277.15	170.47	186.95	204.28	236.84	302.76	376.8	186.58	196.88
6	69	378.75	232.13	228.81	280.49	203.68	244.88	270.57	193.01	221.86	338.62	187.06	162.17
6	70	399.62	237.55	288.99	266.83	268.65	209.52	328.55	199.85	265.07	399.55	161.82	172.23
6	71	387.68	407.25	237.63	300.3	120.3	275.62	263.04	243.79	285.1	313.93	208.07	186.64
6	72	322.84	317.11	287.57	285.61	232.06	227.23	265.88	156.23	247.07	428.66	185.95	158.52
6	73	283.11	116.59	234.28	322.8	254.51	172.69	211.45	171.35	303.39	369.13	155.07	193.39
6	74	263.66	278.49	295.81	341.63	238.5	208.65	290.92	153.29	301.1	389.84	172.53	215.25
6	75	268.82	229.49	194.12	324.43	217.66	153.86	247.75	153.18	205.86	434.16	157.77	174.26
6	76	137.93	508.22	203.65	267.23	208.14	142.12	258.71	102.59	288.4	418.32	177.23	152.16
6	77	284.41	283.81	139.43	277.51	291.18	134.42	289.77	156.4	298.54	413.16	216.38	191.37
6	78	340.83	250.07	254.57	254.48	220.66	209.88	208.27	149.7	284.89	417.04	230.95	155.79
6	79	239.05	311.02	202.25	300.88	248.39	249.07	279.22	119.69	294.59	384.85	212.89	186.46
6	80	222.91	425.46	263.86	345.27	209.93	174.89	257.89	154.97	313.27	306.85	206.3	79.575
6	81	269.87	396.41	302.29	293.93	278.88	193.57	300.92	149.82	313.09	366.05	211.51	214.45
6	82	308.42	232.55	273.08	300.62	216.02	222.31	296.29	169.81	299.13	252.58	151.86	238.63
6	83	322.87	233.4	302.77	225.85	219.2	158.33	263.24	160.22	223.46	339.29	208.41	186.28
6	84	323.27	233.11	226.93	229.3	193.72	304.58	229.5	188.59	243.48	272.8	164.15	224.09
6	85	133.76	232.95	279.95	172	288.3	222.4	267.66	125.39	289.47	213.12	181.71	169.4
6	86	186.07	199.27	260.62	188.99	208.58	174	255.06	131.05	239.9	341.67	246.56	142.2
6	87	341.38	234.59	228.69	234.42	159.97	239.13	228.03	126.76	312.38	359.81	162.68	151.94
6	88	290.5	307.79	213.89	235.92	272.48	233.66	336.84	188.49	252.58	330.84	181.22	199.15
6	89	306.04	386.81	295.81	249.69	228.92	265.52	302.53	177.19	256.42	360.22	165.36	162.2
6	90	243.95	213.04	263.59	222.2	172.53	228.24	292.29	155.85	275.02	399.02	175.45	171.71
6	91	343.55	231.47	252.49	308.68	266.99	289.58	274.63	129.1	306.01	359.16	183.74	200.61
6	92	310.87	272.37	286.7	276.53	163.45	263.24	354.92	169.85	313.86	421.93	146.14	201.02
6	93	189.58	304.99	296.7	306.82	211.18	222.52	348.42	161.82	332.05	398.51	147.15	179.24
6	94	319.19	232.51	257.71	310.35	220.34	237.39	400.39	188	250.34	422.33	184.5	229.6
6	95	176.33	233.25	192.69	291.75	270.26	227.93	426.36	147.54	264.52	364.61	187.14	153.08
6	96	322.23	238.05	189.9	288.44	69.48	202.4	373.2	135.72	203.83	464.52	192.62	169.51
6	97	267.68	204.33	143	275.65	123.87	253.46	181.56	170.56	221.32	349.43	184.34	124.63
6	98	297.92	227.96	203.81	221.43	166.93	226.03	157.14	172.5	323.23	369.17	187.79	146.66
6	99	279.27	260.76	248.97	318.12	30.059	276.08	164.59	192.16	246.95	324.56	148.79	160.53
6	100	278.85	260.44	207.05	277.35	67.943	232.37	243.67	164.03	187.27	314.91	66.532	182.54
7	1	238.31	200.43	351.08	233.15	109.9	266.11	204.99	175.96	249.57	252.32	163.06	165.58
7	2	268.7	301.78	364.63	201.74	138.43	159.91	203.36	161.12	296.09	314.37	205.18	187.36
7	3	338.49	309.04	287.94	216.59	125.7	239.35	232.68	119.4	281.78	382.57	197.8	126.4
7	4	296.86	234.09	259.68	176.13	97.04	246.84	157.01	152.86	244.88	445.4	184.92	167.51
7	5	260.59	381.48	244.33	222.4	125.71	184.79	148.65	153.45	306.18	321.86	171.23	214.01
7	6	267.52	342.29	292.08	194.1	166.15	199.55	234.48	157.77	227.43	384.41	189.35	217.73
7	7	201.8	378.9	226.7	254.26	99.432	213.12	177.26	176.85	321.71	418.18	225.89	190.64
7	8	247.55	255.67	255	236.92	152.03	200.38	216.13	169.82	284.03	364.82	235.24	249.59
7	9	215.49	310.14	207.09	222.86	176.06	244.36	316.61	179.37	296.81	439.95	196.94	249.67
7	10	206.99	342.32	198.38	178.82	212.8	259.4	339.88	208.16	417.61	381.52	222.91	205.46
7	11	369.05	262.93	266.35	363.06	179.41	267.96	312.3	244.41	278.86	463.47	152.18	213.11
7	12	336.75	328.82	294.1	315.38	151.68	270.05	219.07	326.31	271.18	357.24	209.23	266.56
7	13	301.66	197.53	362.83	292.96	134.96	229.87	375.84	213.31	310.4	269.37	256.66	152.44
7	14	189.36	207.53	306.58	288.15	237.99	283.76	409.59	208.1	325.39	347.09	232.43	166.92
7	15	286.41	219.41	344.18	282.81	195.41	270.59	324.87	223.05	304.18	329.49	155.31	10.707
7	16	333.65	229.21	232.77	293.56	147.79	276.55	316.67	206.46	341.69	398.77	204.48	188.78
7	17	336.03	295.36	305.87	270.72	220.21	312.74	251	217.43	240.53	435.41	197.7	243.97
7	18	336.7	185.61	247.99	273.89	153.21	221.35	249.27	359.91	353.31	404.76	223.63	257.61
7	19	266.19	279.17	320.6	265.86	271.06	254.64	349.78	122.18	236.47	381.48	243.74	273.23
7	20	315.94	372.87	356.67	370.83	169.29	302.73	321.1	195.55	313.19	459.31	207.62	279.46
7	21	366.3	316.17	413.72	304.48	183.84	291.85	271.95	163.73	342	499.02	251.38	261.41
7	22	357.43	351.11	332.95	352	86.157	260.44	377.73	184.88	317.31	336.33	186.26	196.08
7	23	368.34	333.99	420.6	324.02	171.78	247.91	415.99	167.95	292.89	375.78	212.7	281.97
7	24	374.49	334	279.12	324.45	123.44	270.3	433.97	210.28	310.47	451.11	228.4	220.95
7	25	355.13	368.29	327.04	314.81	195.92	251.93	453.88	231.34	288.12	367.91	258.57	201.89
7	26	326.54	433.84	361.84	311.53	137.31	256.04	371.3	212.12	31.851	394.91	212.26	220.01
7	27	328.18	452.66	336.03	308.3	133.56	214.41	301.21	159.73	145.2	329.86	230.86	203.65
7	28	310.08	545.79	325.75	286.65	100.16	269.52	366.15	175.65	225.19	450.92	186.73	187.3
7	29	287.53	332.05	281.48	287.61	299.37	219.33	359.29	215.99	210.86	366.05	185.65	207.97
7	30	371.1	332.39	393.36	196.94	145.6	228.25	291.72	179.09	271.64	436.92	186.28	187.81
7	31	390.73	NaN	434.36	262.24	157.7	287.42	403.77	257.75	371.97	357.8	252.38	257.68
7	32	333.2	NaN	391.35	231.44	249.64	252.98	352.93	240.22	350.86	398.08	196.91	227.43
7	33	292.96	NaN	365.61	308.63	156.91	216.11	349.22	252.54	327.09	368.27	208.43	268.53
7	34	298.41	NaN	284.12	259.82	168.78	223.99	295.28	285.8	362.93	407.17	241.08	156.98
7	35	295.29	NaN	390.04	179.14	122.57	245.51	343.04	252.39	205.9	458.69	227.6	71.209
7	36	295.02	NaN	335.12	222.74	186.37	242.05	365.58	307.76	434.78	357.47	222.07	178.72
7	37	284.91	NaN	343.09	289.63	144.72	241.97	368.18	203.93	303.42	357.04	264.81	243.06
7	38	314.92	NaN	313.8	228.21	244.38	245.07	467.12	212.96	333.5	317.35	271.32	228.36
7	39	305.02	NaN	350.42	323.15	171.92	248.08	518.15	228.25	371.23	411.18	238.45	193.28
7	40	325.37	NaN	312.91	287.38	133.69	254.44	402.83	226.43	341.14	314.46	215.09	193.8
7	41	471.96	377.77	337.69	361.61	206.7	250.56	341.8	158.39	369.17	502.39	267.08	283.3
7	42	306.57	399.26	365.08	282.4	188.29	260.56	353.4	164.52	365.18	420.33	274.49	220.66
7	43	292.75	404.91	309.84	291.25	194.13	265.49	268.96	210.2	361.86	450.11	239.44	250.55
7	44	241.26	359.54	203.94	235.7	237.58	264.42	380.97	205.09	341.15	242.28	221.21	204.35
7	45	251.55	318.34	121.81	283.52	210.72	301.62	281.67	194.77	302.49	272.28	153.07	177.66
7	46	335.45	320	168.76	288.83	181.14	189.17	308.42	206.19	356.28	311.47	230.62	245.95
7	47	308.04	439.01	247.03	298.9	231.14	263.09	315.12	211.78	352.07	389.93	196.41	198.54
7	48	210.6	413.41	143.66	303.1	201.72	188.45	480.56	56.199	364.83	326.53	206.72	241.82
7	49	283.38	559.38	218.52	248.32	255.29	256.71	438.57	200.21	321.28	347.16	209.9	239.75
7	50	353.22	280.13	257.88	213	255.96	191.7	472.47	242.43	293.45	532.51	187.78	190.2
7	51	358.67	260.32	449.08	311.89	178.9	261.02	344.81	263.62	354.01	428.68	290.36	217.9
7	52	241.36	269.09	347.97	331.2	321.88	333.54	271.48	365.47	370.25	484.85	195.75	165.06
7	53	322.35	189.84	312.29	314.71	168.83	253.65	309.94	159.14	325.16	453.45	223.53	132.09
7	54	377.41	364.07	344.58	253.72	273.66	227.79	298.12	231.33	296.66	398.66	165.27	149.83
7	55	245.53	292.78	321.89	242.45	275.42	245.93	285.07	17.398	250.5	515.13	188.04	112.86
7	56	371.6	420.6	337.59	175.94	268.51	261.55	302.88	124.02	262.97	386.24	278.12	154.87
7	57	247.24	261.87	260.26	182.74	269.73	280.13	237.19	164.39	290.1	414.2	251.54	164.46
7	58	299.18	335.07	352.55	161.08	291.07	354.6	271.34	134.4	265.63	329.86	152.23	223.51
7	59	339.45	438.18	314.86	200.52	263.93	186.48	270.07	187.22	291.31	369.21	161.65	201.12
7	60	329.76	325.05	338.6	205.22	213.82	206.19	281.03	133.98	336.74	414.82	191.49	214.13
7	61	422.88	319.6	407.85	211.06	205.7	201.92	309.59	264.78	338.34	441.85	241.91	227.85
7	62	381.69	382.64	290.07	204.75	175.46	255.44	322.49	274.02	328	307.74	177.3	245.63
7	63	426.42	420.47	371.57	336.66	323.42	301.47	304.14	218.77	263.01	286.88	211.71	264.22
7	64	266.58	579.88	348.3	196.03	270.03	236.84	260.29	164.52	436.85	420.18	167.24	213.5
7	65	289.98	677.6	301.34	171.3	339.88	198.8	306.22	185.72	16.603	438.8	217.47	196.19
7	66	204.53	568.49	285.8	288.79	377.8	223.23	333.6	205.38	193.75	350.37	231.99	193.18
7	67	316.81	364.71	325.34	298.99	338.97	277.98	372.51	185.56	285.25	418.14	198.97	206.78
7	68	247.3	266.06	322.7	284.05	315.91	213.27	219.36	197.23	328.51	440.3	202	219.26
7	69	223.48	421.78	324.41	291.23	310.12	284.89	373.72	217.04	300.21	457.18	214.71	199.02
7	70	165.28	455.11	361.81	339.24	251.54	213.05	326.06	198.72	328.04	421.66	171.87	218.19
7	71	318.2	553.48	341.1	306.04	273.28	303.74	252.3	189.75	349.8	383.67	254.11	94.15
7	72	283.4	485.6	351.56	273.1	320.16	254.85	348.74	195.4	277.97	467.65	205.08	157.6
7	73	271.41	250.54	346.86	345.64	314.57	295.98	248.37	197.26	345.63	452.03	228.43	217.21
7	74	394.41	219.02	348.45	292.24	176.99	213.41	295.89	152.55	385.65	474.24	161.3	217.02
7	75	314.23	242.77	362.83	402.04	153.54	220.3	298.91	196.12	401.17	448.92	238.56	156.31
7	76	357.18	450.24	350.96	352.72	164.65	247.99	294.06	204.67	381.61	510.35	212.19	200.54
7	77	229.93	496.37	322.88	328.99	188	239.6	342.04	147	340.82	414.51	194	197.08
7	78	374.68	306.14	347.1	315.11	152.31	223.12	211.38	138.06	285.18	468.42	277.35	207.27
7	79	300.94	146.37	406.78	296.11	272.75	209	262.45	206.56	365.33	254.66	208.14	185.89
7	80	397	178.01	259.66	395.87	274.16	241.9	333.3	187.38	319.7	211.11	193.08	192.96
7	81	492.04	313.44	377.27	539.75	314.08	274.87	251.15	171.81	247.79	427.09	178.42	239.87
7	82	398.62	531.41	418.2	441.8	282.84	277.72	220.26	194.88	341.47	425.65	206.77	191.04
7	83	286.09	516.53	342.31	429.3	205.03	248.92	292.24	217.94	341.76	426.49	273.58	145.56
7	84	274.06	233.48	284.34	516.04	124.46	252.96	209.26	195.38	314.69	439.08	243.49	164.12
7	85	306.33	437.56	332.1	371.11	230.63	227.54	244.49	29.549	321.97	432.42	191.26	149.9
7	86	277.41	707.29	370.88	263.11	361.65	224.87	235.35	174.93	202.14	438.16	224.14	76.075
7	87	344.61	321.79	370.85	209.89	290.25	229.23	215.11	191.71	281.47	467.14	224.91	127.24
7	88	295.55	332.04	369.77	228.18	219.62	269.13	284.74	176.92	281.38	367.66	259.57	134.34
7	89	312.53	502.8	314.64	261.56	268.15	230.26	264.5	152.88	250.72	306.15	255.84	112.06
7	90	340.9	701.91	255.82	260.22	296.33	283.39	233.37	193.75	214.06	287.59	209.36	154.09
7	91	257.74	271.68	224.7	379.16	193.21	241.95	223.61	199.13	284.68	506.02	245.81	227.62
7	92	255.36	239.29	281.44	348.57	122	298.1	253.2	216.47	233.47	361.25	280.14	225.42
7	93	145.69	226.4	283.6	288.92	244.52	205.83	259.03	214.43	306.45	386.47	216.17	236.13
7	94	237.67	196.81	295.46	415.78	240.07	202.59	245.25	204.45	330.17	470.31	206.46	148.3
7	95	269.58	193.62	276.91	281.41	236.98	227.42	254.82	186.73	232.99	372.58	147.66	217.6
7	96	318.52	275.67	297.52	223.26	242.26	218.85	256.32	177.96	270.6	252.8	131.65	187.14
7	97	260.99	363.81	273.86	279.87	160.74	263.13	223.94	186.27	101.22	338.84	198.15	165.37
7	98	280.54	378.94	281.38	297.03	188.03	226.03	214.97	179.65	1029.3	280.31	230.7	211.3
7	99	295.04	138.98	313.62	281.35	194.44	218.17	260.01	206.26	173.7	392.92	233.99	203.69
7	100	209.91	179.21	297.29	288.52	103.46	178.87	253.91	154.12	237.94	377.94	204.91	195.25
8	1	210.93	306.59	364.56	224.58	94.876	158.01	222.68	137.7	408.67	429.17	222.22	215.04
8	2	354.97	340.11	351.09	286.02	108.42	193.5	226.62	150.06	267.42	387.95	239.71	239.46
8	3	225.46	204.61	349.23	333.98	129.46	219.12	193.24	177.68	338.85	422.27	238.74	203.25
8	4	228.49	236.06	244.02	300.32	194.13	202.87	211.91	173.41	234.84	225.22	277.09	202.91
8	5	210.46	419.74	308.52	287.76	197.73	147.75	149.4	140	257.46	233.05	262.46	233.41
8	6	211.41	294.95	303.56	342.73	261.61	222.92	213.74	190.4	278.27	180.45	205.5	148.33
8	7	172.51	345.51	288.25	287.72	181.09	201.06	184.18	185.88	333.39	393.28	203.53	207.28
8	8	284.92	237.33	297.36	314.47	112.81	192.01	206.24	232.9	322.81	317.2	202.95	250.92
8	9	247.88	235.85	373.09	371.52	211.63	208.05	273.12	192.7	438.93	317.4	169.73	208.23
8	10	178.41	216.56	359.52	371.27	185.26	180.16	214.59	247.68	303.29	407.62	201.17	232.88
8	11	471.09	639.06	482.79	348.68	242.4	216.64	258.23	98.078	411.57	501.37	238.23	221.14
8	12	314.51	488	330.02	320.97	189.31	219.6	227.52	231.33	308.51	414.9	203.04	220.01
8	13	338.78	356.25	423.76	361.59	335.15	196.88	223.55	252.41	1352.8	387.19	175.69	142.37
8	14	311.7	314.99	326.51	211.64	255.78	169.88	194.91	194.72	292.32	426.08	245.41	128.51
8	15	174.31	296.05	290.81	264.45	243.98	230.72	176.93	247.18	812.98	456.59	226.21	122.24
8	16	229.24	306.88	346.42	326.04	226.71	274.19	137.78	274.59	34.584	494.69	168.89	186.21
8	17	211.61	419.23	346.34	299.13	238.5	189.03	244.69	267.43	1000.7	426.66	230.91	220.71
8	18	223.31	629.81	240.16	287.03	208.03	249.65	207.09	260.79	208.89	403.42	194.87	215.78
8	19	240.28	391.46	220.65	333.84	105.68	257.71	250.28	212.54	215.48	459.28	200.5	255.26
8	20	328.05	335.11	293.38	326.96	134.6	242.46	237.59	207.4	282.19	462.75	187.56	222.05
8	21	312.25	445.17	485.19	375.4	300.87	267.63	377.08	258.84	379.91	561.77	276.34	200.29
8	22	377.84	367.9	369.27	320.38	363.61	217.54	242.82	240.35	669.66	419.04	285.1	186.5
8	23	316.14	446.75	296.58	344.19	301.09	226.45	251.76	204.62	282.34	557.31	156.53	245.06
8	24	220.67	742.88	245.41	322.37	245.43	168.7	292.54	280.33	386.43	406.4	241.31	182.09
8	25	297.73	498.65	373.73	335.58	222.15	223.21	273.24	241.57	357.89	459.55	222.35	141.69
8	26	362.26	238.05	252.67	350.41	230.9	266.31	244.02	230.21	329.14	270.04	256.32	131.68
8	27	313.7	276.72	315.5	270.69	244.65	261.44	242.18	264.23	289.1	279.45	231.05	180.77
8	28	325.07	424.11	379.44	360.68	224.21	252.99	313.38	191.09	384.89	410.34	234.46	280.48
8	29	333.19	607.91	410.74	211.44	276.45	242.98	235.58	213.42	346.8	454.44	187.51	244.26
8	30	344.97	757.67	345.6	159.35	249.35	220.28	236.74	198.4	252.14	424.81	226.69	242.56
8	31	372.08	360.64	423.71	417.43	195.39	266.41	277.36	220.65	384.35	444.01	274.46	200.94
8	32	341.34	525.22	295.17	280.6	176.38	261.81	287.62	244.58	441.18	389.69	268.28	239.57
8	33	216.51	368.75	282.93	330.71	192.24	165.87	277.37	236.82	382.31	425.27	258.25	229.7
8	34	233.8	359.84	294.95	363.54	212.34	212.96	213.64	230.25	354.13	506.1	288.64	161
8	35	316.3	185.06	319.67	365.57	320.63	239.89	252.44	192.91	300.61	480.52	207.96	208.63
8	36	224.36	433.25	246.96	305.17	308.77	285.96	221.92	174.35	373.45	456.98	165.22	211.12
8	37	238.25	444.93	284.5	335.85	291.04	255.28	181.13	189.76	333.27	404.06	256.82	225.72
8	38	305.25	650.82	306.97	353	217.69	179.22	207.8	164.42	389.9	455.02	253.41	213.7
8	39	282.29	775.77	310.77	268.51	205.47	227.65	274.53	203.3	524.08	452.16	198.18	168.26
8	40	263.67	568.43	324.65	322.59	273.85	179.92	196.88	211.29	894.95	475.12	198.41	162.78
8	41	244.97	323.88	264.67	396.91	317.92	288.47	254.41	208.09	370.04	470.56	304.15	17.802
8	42	267.45	238.65	261.83	317.56	280.22	251.13	238.49	251.18	374.59	468.26	196.6	226.98
8	43	287.56	170.72	269.49	261.99	216.89	251.6	245.6	246.11	332.71	355.56	182.43	254.44
8	44	254.21	216.95	287.48	214.47	181.18	251.83	255.47	214.96	366.5	399.33	139.57	250.71
8	45	297.59	195.8	318.37	218.71	235.17	227.86	187.95	225.73	386.98	490.73	155.65	228.54
8	46	250.46	205.99	333.47	255.04	105.28	230.58	207.96	214.67	458.64	469.78	217.18	189.57
8	47	200.22	273.6	397.12	269.23	245.72	200.7	237.1	242.18	425.02	430.76	267.97	206.98
8	48	166.13	255.76	303.73	271	219.74	154.27	247.27	204.53	403.84	496.96	224.98	191.82
8	49	141.15	203.9	296.15	279.89	245.11	290.27	219.43	231.91	397.59	474.25	230.75	183.95
8	50	102.24	198	350.64	328.91	249.95	230.13	216.35	224.47	352.14	303.3	211.25	289.28
8	51	362.05	898.34	403.37	260.71	238.47	255.54	288.72	170.58	532	554.98	245.63	230.65
8	52	278.41	781.24	364.88	262.43	248.49	238.51	258.19	233.4	415.94	442.24	180.18	214.11
8	53	419.97	436.13	333.28	202.69	199.46	199.59	222.17	235.24	306.74	402.04	254.99	236.41
8	54	325.64	253.68	322.95	268.96	214.4	178.34	227.62	226.56	261.49	443.82	214.5	208.84
8	55	279.77	343.69	421.63	341.47	275.13	241.42	226.81	230.07	318.06	377	179.62	176.96
8	56	304.25	453.23	339.93	299	180.18	238.16	225.3	265.45	372.55	405.19	244.69	213.87
8	57	240.27	201.26	352.02	249.24	173.82	222.69	221.97	214.36	344.98	394.26	262.82	215.28
8	58	336.6	183.24	337.71	322.96	199.07	239.91	184.04	213.63	269.22	387.97	242.5	147.77
8	59	263.5	186.65	323.55	151.62	235.72	215.49	215.66	224.89	412.75	341.72	227.08	190.32
8	60	200.13	201.61	433.47	233.86	299.24	314.91	186.28	191.66	367.95	264.84	297.49	112.44
8	61	410.85	474	446.79	339.46	249.3	297.64	227.74	289.3	352.94	419.72	238.74	283.94
8	62	395.99	726.31	423.04	263.82	117.42	245.01	224.44	226.02	414.23	394.29	253.01	273.4
8	63	283.22	766.9	370.13	310.21	241.02	267.9	238.39	248.95	397.2	402.05	225.19	227.15
8	64	251.74	239.25	389.94	356.83	275.5	256.57	227.36	15.734	333.6	385.6	224.97	234.44
8	65	257.69	256.05	240.74	408.71	290.69	288.87	232.45	207.48	416.92	369.89	201.59	192.78
8	66	184.07	243.02	376.07	313.05	196.27	243.7	203.9	267.72	333.97	239.79	151.31	212.08
8	67	256.09	502.78	309.23	247.94	199.52	207.26	153.57	181.88	417.84	233.99	205.71	173.23
8	68	149.33	697.21	267.39	343.74	223.11	279.73	228.22	185.27	357.97	164.72	122.62	218.53
8	69	277.03	632.95	317.78	266.4	87.577	279.82	164.02	230.35	362.49	376.5	154.04	156.8
8	70	232.89	206.06	393.19	304.42	278.88	314.7	211.19	232.67	282.09	371.96	175.19	236.6
8	71	291.76	240.64	331.7	384.63	252.08	193.47	220.18	93.303	345.9	431.5	224.44	226.84
8	72	359.66	309.93	387.85	364.99	247.13	267.39	256.61	203.18	327.59	478.3	172.3	183.38
8	73	351.33	352.72	366.81	373.62	180.57	254.47	198.59	214.38	375.2	394.82	233.69	190.47
8	74	241.12	629.04	314.33	347.44	174.35	279.54	235.03	167.54	68.91	400.63	226.19	143.05
8	75	280.57	458.05	374.61	338.34	268.98	205.44	226.71	191.81	920.73	410.51	223.58	229.63
8	76	364.88	602.29	308.56	351.49	262.43	187	189.33	149.11	152.66	376.89	183.61	164.35
8	77	291.51	280.41	280.43	324.77	249.14	166.77	199.36	179.44	273.46	391.92	221.94	169.36
8	78	399.34	401.44	345.76	323.44	280.62	190.19	209.21	187.27	329.56	253.04	243.22	156.35
8	79	245.02	431.75	320.24	361.11	175.47	205.05	244.33	179.69	359.07	330.13	224.07	187.91
8	80	321.41	208.68	316.69	207.53	223.9	219.53	188.18	201.62	351.63	371.34	265.97	36.538
8	81	343.85	706.47	437.88	394.02	316.08	311.82	235.83	246.28	400.26	299.85	228.37	221.03
8	82	306.43	321.66	444.51	321.21	246.02	284.67	180.06	251.73	362.34	251.16	306.91	187.75
8	83	343.12	225.32	321.75	317.18	177.08	281.26	213.72	245.13	358.42	297.76	223.81	189.08
8	84	275.32	144.84	382.69	309.87	229.61	480.2	224.66	220.7	386.97	320.02	202.07	271.4
8	85	397.98	289.62	342.23	283.41	216.14	372.19	162.2	205.55	365.13	305.43	198.13	244.23
8	86	357	274.49	316.22	335.8	201.03	253.95	205.15	196.33	318.47	417.08	186.72	166.59
8	87	332.9	355.38	276.49	288.76	217.74	188.54	259.55	220.76	224.81	384.77	183.76	209.49
8	88	333.33	457.9	357.08	277.28	252.33	148.55	223.68	153.13	278.29	391.39	228.16	225.65
8	89	376.13	314.51	277.8	300.12	193.22	244.27	198.45	214.35	295.53	409.05	279.13	247.8
8	90	357.56	575.92	265.17	275.6	212.27	167.51	203.66	174.2	315.68	374.82	214.94	185.82
8	91	357.74	752.69	369.4	298.7	248.81	213.7	192.94	146.27	336.88	507.06	221.93	213.96
8	92	292.56	369.73	410.17	243.68	234.36	217.74	200.95	172.23	374.29	440.46	249.48	173.44
8	93	235.43	267.65	297.27	203.42	170.42	253.55	220.07	216.33	337.39	440.4	236.41	189.84
8	94	280.65	227.1	350.05	220.93	205.19	248.45	170.74	161.68	348.02	421.28	172.04	166.65
8	95	185.38	146.79	334.8	261.17	220.43	191.75	219.55	163.22	396.82	474.18	218.24	178.45
8	96	238.83	292.06	213.17	306.84	193.33	166.34	173.52	185.12	174.06	375.69	168.28	142.88
8	97	269.24	525.68	330.1	243.64	283.14	233.77	191.48	177.39	260.06	354.23	266.32	176.4
8	98	108.01	338.82	265.1	324.16	183.16	161.29	207.79	227.39	476.57	284.59	163.13	158.1
8	99	223.96	246.76	273.87	302.01	220.04	113.76	227.15	211.84	308.41	283.53	201.11	173.83
8	100	102.73	363.23	192.6	246.14	188.27	140.65	235.05	238.93	284.43	283.76	207.82	192.68

## Sheet: Tau + 5m VEPamps intraday
Day	Block	Animal1	Animal2	Animal3	Animal4	Animal5	Animal6	Animal7	Animal8	Animal9	Animal10	Animal11
2	1	284.3	122.78	261.82	71.05	161.08	205.22	262.07	275.12	169.48	299.52	170.11
2	2	249.87	64.637	268.1	90.468	284.54	240.29	339.22	242.61	94.807	392.31	191.52
2	3	327.78	197.28	210.28	163.04	180.6	241.59	270.1	217.97	116.16	301.31	236.22
2	4	307.9	197.34	281.29	212.25	210.11	208.16	282.43	292.96	119.68	301.66	270.35
2	5	289.88	127.18	170.59	115.61	271.03	319.07	331.42	238.98	117.93	268.21	208.93
2	6	350.79	129.84	227.05	164.49	249.76	201.63	336.52	263.11	81.005	331.65	298.98
2	7	152.83	301.09	254.87	138.18	214.18	252.52	225.16	259.88	162.54	347.85	253.72
2	8	116.6	323.98	167.3	187.57	264.75	280.14	241.16	236.51	166.59	286	224.92
2	9	161.33	133.05	220.32	167.53	260.78	273.86	245.75	262.59	199.23	264.31	225.68
2	10	96.716	207.99	248.53	100.13	201.87	218.86	199.37	179.85	222.89	348.59	138.26
2	11	524.75	304.42	273.96	51.698	257.66	242	251.51	184.22	120.6	312.89	164.34
2	12	361.4	193.03	247	189.25	215.09	433.95	173.2	231.47	222.52	264.5	160.21
2	13	492.7	153.14	218.57	63.662	297.51	350.24	215.37	95.926	162.96	297.47	205.97
2	14	346.2	171.95	268.69	123.01	225.89	236.72	268.79	175.46	154.72	227.27	183.45
2	15	464.42	139.94	251.97	102.82	237.86	281.27	309.79	154.41	110.88	273.3	157.14
2	16	296.27	177.83	174.87	104.3	283.5	247.45	266.82	124.22	97.671	291.35	165.35
2	17	372.86	260.48	184.94	192.82	301.04	327.6	226.38	96.212	80.569	306.94	154.76
2	18	158.13	154.95	216.91	270.4	223.44	390.37	357.15	147.87	132.1	225.45	187.57
2	19	326.86	283.53	246.25	183.65	258.48	307.25	340.26	133.82	86.416	218.37	237.26
2	20	358.07	394.11	245.2	182.03	282.01	384.21	279.97	161.45	115.24	221.76	216.46
2	21	437.36	337.53	263.2	194.75	363.99	187.68	250.73	315.62	174.36	363.43	156.5
2	22	465.19	145.4	229.24	84.648	184.78	153.53	214.25	300.85	223.62	350.63	145.86
2	23	241.98	109.53	178.26	110.43	269.56	167.13	286.04	275.56	127.54	360.16	201.22
2	24	259.11	303.35	232.94	117.12	212.24	191.83	302.29	279.74	129.09	337.94	197.34
2	25	338.14	190.12	243.71	117.94	228.25	274.88	373.92	230.77	173.28	361.71	220.77
2	26	278.16	314.79	205.17	84.38	255.7	245.35	308.8	236.48	184.49	309.89	210.75
2	27	107.32	192.9	235.36	111.3	274.34	269.31	163.75	235.88	200.91	307.99	190.42
2	28	123.19	341.82	199.81	104.45	308.93	288.05	318.48	198.41	145.34	357.58	271.02
2	29	126.86	214.13	222.54	165.84	253.92	296.02	260.94	144.68	114.68	278.65	257.37
2	30	205.14	168.72	307.62	260.47	203.54	146.91	198.43	203.14	132.08	314.5	276.43
2	31	422.84	348.73	330.91	254.54	143.2	328.25	250.17	222.65	160.88	249.21	153.01
2	32	278.96	112.8	222.24	294.76	103.57	343.41	244.22	244.53	192.94	183.81	191.88
2	33	157.96	250.84	188.47	90.697	172.83	276.06	259.78	236.47	157.72	177.77	210.15
2	34	263.43	136.55	205.96	135.25	143.83	214.71	246.08	244.97	141.64	206.07	175.56
2	35	349.56	237.3	214.63	167.74	188.37	205.47	173.68	240.33	123.73	207.54	204.7
2	36	373.53	126.09	172.57	137.73	237.11	198.67	219.7	209.84	140.67	207.6	245.98
2	37	214.91	77.295	201.98	102.15	243.53	194.79	348.98	171.51	152.19	237.9	224.72
2	38	190.19	28.814	170.29	64.739	194.59	265.16	340.11	226.09	161.98	334.94	253.09
2	39	162.26	81.134	178.57	100.49	282.8	368.37	336.07	223.21	160.7	195.44	252.07
2	40	402.03	83.141	203.72	95.361	319.1	238.22	286.74	235.81	126.4	183.2	267.46
2	41	465.06	299.81	291.16	209.07	206.57	164.11	260.43	271.29	200.75	343.85	149.57
2	42	389.38	112.92	135.7	111.07	213.97	171.7	283.8	280.87	171.59	298.81	228.4
2	43	220.38	107.95	197.31	100.23	234.05	144.28	342.48	236.52	172.63	276.92	261.09
2	44	113.67	123.61	161.7	115.96	232.25	82.396	265.43	195.09	110.62	296.14	216.64
2	45	186.13	106.59	33.599	82.79	240.61	201.89	169.06	206.91	134.53	283.96	128.14
2	46	268.73	122.19	35.442	112.56	216.79	243.21	250.05	227.53	99.545	221.55	180.62
2	47	201.49	176.17	141.02	157.51	182.98	154.51	279.51	229.77	186.13	270.81	172.14
2	48	261.08	227.38	175.17	115.28	264.32	86.033	217.49	227.42	98.894	163.92	154.4
2	49	206.63	157.75	177.16	87.433	295.84	307.1	368.13	221.35	131.37	149.73	204.15
2	50	213.09	94.763	135.44	143.49	226.89	128.83	227.92	170.26	191.32	139.85	196.54
2	51	NaN	463.1	178.12	215.42	302.4	495.21	397.37	181.32	181.95	138.59	202.27
2	52	NaN	482.96	183.63	261.05	264.23	293.17	440.25	133	81.548	270.69	245.28
2	53	NaN	150.24	223.88	90.316	249.34	269.27	324.36	184.59	128.89	237.41	214.25
2	54	NaN	253.64	160.32	348.98	228.72	271.12	366.21	230.96	137.86	325.52	169.15
2	55	NaN	58.524	89.328	148.28	266.37	202.35	299.39	177.63	101.43	274.66	113.61
2	56	NaN	355.04	161.98	111.91	148.5	203.24	379.53	204.76	215.22	331.83	176.25
2	57	NaN	441.45	248.88	85.425	238.7	299.34	302.54	71.766	135.3	202	145.64
2	58	NaN	552.12	216.69	85.774	108.98	172.56	333.75	166.94	176.57	199.19	215.32
2	59	NaN	104.81	218.21	114.64	187.12	202.89	290.37	118.62	138.76	284.75	179.88
2	60	NaN	175.75	136.74	78.106	166.45	194.52	305.58	108.3	103.36	324.76	217.39
2	61	NaN	268.25	308.16	100.18	211.2	254.76	292.39	136.11	181.33	228.79	155.86
2	62	NaN	426.2	295.71	66.898	232.17	247.44	324.21	203.36	196.76	120.7	141.18
2	63	NaN	176.53	251.16	110.31	280.09	491.9	262.32	215.89	125.13	255.21	164.96
2	64	NaN	515.33	239.4	135.57	253.91	179.92	221.33	203.64	149.29	159.35	239.53
2	65	NaN	497.7	148.56	125	267.74	235.25	228.61	238.3	123.17	127.85	227.8
2	66	NaN	299.41	215.92	104.83	180.96	160.54	247.39	197.14	126.47	290.01	241.82
2	67	NaN	399.44	201.35	219.63	183.08	260.26	223.36	244.46	145.8	380.71	223.95
2	68	NaN	149.38	170.15	106.66	137.79	283.01	250.32	242.81	96.148	358.24	161.8
2	69	NaN	236.54	241.17	133.07	265.02	214.18	303.16	264.56	81.951	321.55	145.07
2	70	NaN	532.02	258.94	128.69	218.25	323.52	400.47	209.15	172.65	339.47	222.22
2	71	NaN	311.85	321.31	114.69	233.18	250.02	350.43	278.89	140.81	267.97	115.34
2	72	NaN	122.84	256.26	85.983	152.21	196.46	278.35	269	100.41	253.21	186.43
2	73	NaN	140.09	200.74	133.45	189.49	178.6	222.34	328.03	91.599	202.97	163.16
2	74	NaN	71.629	146.16	253.2	152.45	375.15	191.27	236.59	110.08	242.29	179.96
2	75	NaN	122.71	113.09	119.63	251.22	552.23	330.71	208.87	68.654	240	226.73
2	76	NaN	167.4	237.99	196.62	180.77	222.94	308.69	235.57	137.4	244.85	213.15
2	77	NaN	147.02	217.13	204.5	320.99	426.13	219.04	223.77	113.2	329.4	189.97
2	78	NaN	484.58	211.12	275.99	305.17	314.57	221.68	227.31	56.909	348.45	108.99
2	79	NaN	315.34	188.23	148.72	288.45	269.82	223.91	219.39	64.716	298.37	170.09
2	80	NaN	462.34	191.48	158.82	228.3	501.23	175.72	217.59	50.813	308.49	225.86
2	81	NaN	279.01	302.49	107.62	310.83	481.96	266.16	163.58	61.115	192.51	178.26
2	82	NaN	400.53	148.96	96.073	285.93	352.52	343.82	221.64	57.47	182.53	229.96
2	83	NaN	296.66	160.07	204.39	266.72	386.76	337.41	196.18	64.604	286.28	268.06
2	84	NaN	82.079	194.92	81.17	253.33	363.81	358.22	227.55	42.002	188.95	158.76
2	85	NaN	68.838	79.02	265.94	262.81	500.87	239.94	217.46	106.44	236.73	198.53
2	86	NaN	371.96	153.4	235.74	282.44	199.88	332.67	173.75	129.46	329.43	296.64
2	87	NaN	224.29	194.97	266.97	250.37	228.87	323.21	247.74	124.21	408.29	331.91
2	88	NaN	77.07	321.73	234.99	319.81	409.59	247.2	157.27	86.962	250.42	239.06
2	89	NaN	63.556	245.66	98.928	264.5	148.71	267.1	124.18	117.09	232.6	230.23
2	90	NaN	388.26	165.7	67.699	287.13	184.34	225.15	144.92	95.888	220.03	140.19
2	91	NaN	152.39	292.35	292.76	306.3	249.05	277.9	129.46	125.3	255.84	121.89
2	92	NaN	171.69	248.59	315.62	304.64	202.85	270.76	160.05	104.46	378.56	178.89
2	93	NaN	111.92	174.44	337.45	337.45	107.32	141.8	162.75	190.41	361.8	246.44
2	94	NaN	126.14	187.1	257.16	75.142	208.09	318.56	188.48	131.71	371.85	220.04
2	95	NaN	248.57	86.273	239.71	77.245	164.28	357.09	240.55	127.33	331.05	210.23
2	96	NaN	137.12	78.084	102.9	205.72	425.21	397.08	213.87	144.09	327.12	279.71
2	97	NaN	192.16	123.2	143.05	230.46	304.11	319.25	204.15	146.32	249.34	299.22
2	98	NaN	371.67	143.46	245.31	179.02	227.39	230.79	226.57	150.15	132.97	261.38
2	99	NaN	111.62	114.47	90.92	197.4	258.44	105.99	231.15	152.18	198.99	325.92
2	100	NaN	154.46	83.634	92.618	260.42	161.22	184.39	165.99	98.113	310	333.95
3	1	459.55	174.09	249.15	190.31	236.22	239.69	197.54	359.83	120.16	104.86	174.46
3	2	171.7	297.45	203.66	437.46	347.07	215.19	277.99	310.44	135.62	98.013	191.72
3	3	385.63	175.74	241.37	222.08	571.26	207.9	316.95	318.21	126.75	231.8	105.17
3	4	224.23	168.73	203.25	166.39	301.47	271.43	180.71	306.3	101.24	151.2	185.32
3	5	141.14	227.54	202.29	262.58	292.72	261.74	347.73	312.17	128.82	157.28	170
3	6	400.98	274.29	165.48	161.89	372.03	238	282.28	279.99	92.373	160.98	210.59
3	7	506	197.22	213.05	145.02	301.91	310.83	253.34	297.26	162.09	202.17	262.71
3	8	310.06	230.79	229.35	298.49	315.99	178.16	279.62	256.49	96.844	231.14	269.53
3	9	456.59	406.7	179.03	193.62	317.34	261.4	324.12	220.51	179.73	191.89	232.13
3	10	371.35	288.44	279.9	66.594	447.93	260.96	346.84	252.48	145.52	168.27	137.53
3	11	203.2	198.21	281.94	193.55	423.93	313.54	490.64	327.27	219.64	97.431	214.62
3	12	133.39	139.43	280.18	147.2	372.79	172.24	389.03	209.98	169.62	109.96	165.93
3	13	176.09	146.29	205.59	153.33	450.14	257.51	317.88	228.65	170.74	215.96	210.41
3	14	319.87	101.12	176.51	262.54	280.5	331.53	264.13	132.29	227.94	134.06	171.52
3	15	458.8	63.125	202.12	307.52	361.26	325.07	285.22	233.23	143.44	205.19	157.16
3	16	137.53	124.68	142.52	229.15	262.71	313.78	412.22	232.65	201.39	165.77	161.95
3	17	532	157.87	216.59	227.28	520.74	349.54	341.24	253.21	153.21	210.45	219.36
3	18	244.3	130.39	231.23	307.39	356.99	262.48	373.65	237.53	228.02	163.28	211.25
3	19	440.88	206.81	287.96	264.98	470.86	359.37	297.57	248.98	198.59	245.36	179.78
3	20	282.09	189.22	234.38	279.24	628.06	331.85	294.96	250.89	225.11	127.87	260.94
3	21	389.49	280.67	365.49	114.17	357.1	305.12	234.34	307.04	133.74	96.418	255.49
3	22	427.47	319.07	298.46	137.18	509.07	175.26	246.09	337.15	204.37	87.325	223.18
3	23	300.07	272.03	230.72	170.64	437.05	167.75	246.96	332.48	127.33	152.79	234.08
3	24	462.33	131.4	372.65	100.65	291.07	326.94	257.65	314.77	144.54	109.77	215.38
3	25	234.49	339.23	414.9	157.39	338.36	300.85	289.33	245.95	211.7	141.22	247.07
3	26	138.88	393.49	205.86	249.43	598.04	220.57	325.91	209.77	193.1	161.05	189.95
3	27	269.69	344.95	242.93	266.72	475.36	318.17	204.32	191.47	147.25	207.05	196.81
3	28	293.85	194.04	272.42	315.62	237.82	400.98	236.88	212.32	158.84	226.28	306.31
3	29	300.17	97.311	268.9	437.51	294.15	316.53	192.9	190.24	170.18	124.1	206.75
3	30	202.35	54.449	224.8	370.8	332.81	409.68	146.22	184.03	218.05	219.53	231.12
3	31	161.92	143.66	282.7	224.84	434.91	300.53	253.7	145.56	177.87	151.5	256.81
3	32	134.44	231.72	243.13	131.42	477.79	277.82	223.32	194.27	184.95	225.24	282.08
3	33	145.7	203.31	286.31	223.97	443.56	271.56	192.12	141.62	116.82	202.96	251.39
3	34	165.45	358.25	270.05	210.9	258.29	296.92	191.7	110.34	124.42	190.35	261.38
3	35	153.52	158.53	193.59	192.76	412.09	358.91	225.75	92.991	156.23	147.03	277.22
3	36	211.6	121.35	209.73	125.34	221.71	246.79	300.12	109.1	104.95	147.36	205.46
3	37	177.1	310.55	231.91	123.47	302.36	289.49	175.8	259.62	170.13	146.09	199.39
3	38	223.72	541.55	233.44	125.01	513.36	271.84	267.36	268.27	122.06	156.44	270.94
3	39	571.22	246.46	163.66	109.32	445.94	394.77	292.89	260	95.824	117.83	244.35
3	40	374.96	90.561	296.97	135.95	300.68	191.95	350.02	234.87	96.974	84.29	243.43
3	41	217.15	150.38	296.42	234.83	286.81	281.32	376.41	357.99	274.24	191.62	249.06
3	42	170.67	146.13	269.54	159.9	300.05	223.91	294.57	266.59	180.97	125.14	219.7
3	43	167.18	120.72	239.23	389.85	303.64	168.45	241.6	301.11	212.67	146.81	254.39
3	44	182.42	107.97	171.72	256.55	360.84	254.54	319.31	250.04	159.77	147.83	181.35
3	45	144.52	272.52	98.369	281.03	298.05	171.17	190.69	269.88	147.67	191.6	242.38
3	46	202.9	123	221.33	235.67	630.63	179.55	290.94	112.18	165.79	139.88	185.68
3	47	171.37	79.52	365.92	210.75	266.13	166.14	316.87	248.14	150.48	197.8	219.47
3	48	327.83	124.7	392	78.7	344.89	85.367	194.45	180.58	231.19	181.33	267.67
3	49	306.28	122.55	575.67	59.682	107.59	188.44	351.37	233.13	180.6	140.51	159.6
3	50	458.49	94.791	307.63	176.57	239.31	159.94	359.76	244.35	133.37	80.028	158.89
3	51	253.59	91.057	462.98	121.34	244.38	438.38	367.75	225.41	255.23	137.19	272.49
3	52	164.5	67.512	315.02	90.306	312.73	382.24	317.74	217.77	148.92	201.02	274.03
3	53	302.17	343.83	255.54	113.17	202.68	324.97	307.14	256.98	190.54	155.02	239.47
3	54	156.35	304.11	242.48	100.1	456.46	390.06	293.85	252.66	200.76	105.37	237.47
3	55	175.31	422.19	237.22	260.64	480.7	309.16	275.25	211.1	153.81	114.82	272.94
3	56	225	48.434	249.83	289.74	250.22	359.94	167.79	160.88	137.97	159.29	197.52
3	57	231.69	36.866	255.46	130.26	449.86	300.64	114.78	236.77	143.46	187.52	262.58
3	58	164.08	142.93	256.83	252.12	516.94	389	298.21	195.16	170.74	145.1	229.3
3	59	188.85	43.236	189.54	288.26	283.61	231.02	270.15	219.4	75.446	95.068	280.96
3	60	250.68	64.284	138.12	246.38	241.31	227.88	296.39	226.69	146.81	131.6	213.17
3	61	570.24	167	116.54	269.61	368.85	255.32	303.06	210.97	171.85	254.06	218.26
3	62	407.47	153.11	165.66	264.15	276.12	213.2	354.12	255.1	139.22	268.4	232.65
3	63	161.5	153.68	128.75	181.2	290.01	200.7	367.48	205.06	149.77	124.84	236.21
3	64	254.22	99.492	156.88	169.86	333.81	146.33	295.68	250.58	119.85	125.1	218.56
3	65	295.33	90.543	246.44	81.894	474.92	258.22	261.73	282.08	145.2	145.34	214.41
3	66	88.209	120.34	215.48	82.658	418.52	236.92	290.81	148.82	101.62	171.37	174.35
3	67	142.7	109.9	153.2	189.81	202.03	297.71	269.1	132.14	156.94	183.36	226.63
3	68	211.24	73.253	182.95	188.32	347.08	224.8	187.57	148.53	135.88	122.02	219.76
3	69	293.83	126.62	216.17	268.43	470.81	351.2	261.51	172.42	132.62	122.47	299.56
3	70	400.12	101.34	183.99	234.03	400.76	237.14	302.49	132.63	36.791	124.16	202.88
3	71	234.91	669.09	281.92	161.2	293.69	436.91	362.21	162.93	133.41	129.07	192.91
3	72	112.65	135.79	185.91	263.8	489.52	254.33	395.16	233.65	129.76	128.63	230.81
3	73	219.45	350.14	179.63	274.1	407.68	334.94	362.09	193.85	113.99	96.649	236.36
3	74	267.32	466.13	177.51	161.21	259.18	278.55	250.95	224.85	172.21	110.72	241.11
3	75	366.56	103.72	200.4	71.325	255.8	284.72	242.05	240.61	167.92	157.61	259.35
3	76	349.56	117.96	163.36	52.893	192.37	273.41	229.23	231.47	93.039	111.73	220.62
3	77	360.13	115.28	146.64	89.504	223.44	231.7	244.52	264.21	72.836	186.26	177.92
3	78	305.85	126.21	134.59	235.43	262.3	367.22	278.07	207.42	104.87	221.77	174.63
3	79	214.89	212.77	81.814	174.09	263.22	231.78	284.74	262.54	65.974	210.2	190.92
3	80	240.61	112.73	151.62	224.63	256.82	223.24	190.49	261.9	87.769	230.99	221.95
3	81	301.06	138.78	327.63	133.13	263.79	398.64	283.01	233.5	173.68	102.63	241.27
3	82	368.64	113.05	210.3	143.26	224.58	264.14	281.51	275.88	126.76	108.56	226.65
3	83	561.49	111.89	221.99	106.75	314.74	257.69	252.25	249.06	148.28	166.79	218.65
3	84	494.13	179.57	235.88	199.1	375	204.95	278.99	226.87	243.92	238.62	216.49
3	85	371.5	105.21	211.13	127.07	490.16	252.66	312.38	196.04	188.29	202.38	200.23
3	86	497.63	96.426	273.65	222.04	460.81	251.76	293.68	210.37	107.99	227.64	162.3
3	87	479.02	136.6	272.38	227.41	211.55	236.74	282.21	257.91	136.11	280.61	184.45
3	88	377.77	268.63	233.61	145.04	233.12	219.04	279.63	245.24	126.71	179.74	171
3	89	152.98	342.89	185.99	130.38	210.11	192.57	249.2	171.19	121.95	248.47	191.09
3	90	39.908	457.79	391.6	134.09	250.32	285.38	212.96	163.49	126.83	327.03	170
3	91	349.06	274.7	236.62	169.41	375.68	339	236.06	195.06	199.82	168.8	227.51
3	92	459.68	95.359	194.49	172.43	459.36	393.02	336.5	238.21	66.898	198.89	236.52
3	93	386.88	183.28	139.39	38.605	318.31	289.21	292.94	240.53	115.35	187.4	168.73
3	94	327.91	198.99	122.47	122.32	228.91	147.66	199.08	205.78	115.33	99.89	237.39
3	95	118.81	98.094	135.23	78.935	247.34	221.3	274.25	245.46	83.302	115.46	156.26
3	96	177.8	180.02	74.947	56.785	211.27	248.75	309.09	228.25	96.662	210.55	230.45
3	97	163.79	107.59	112.03	123.86	202.05	218.93	298.83	234.76	140.08	169.89	200.38
3	98	247.64	356.81	65.081	136.27	240.27	156.98	220.87	256.99	111.57	137.1	145.3
3	99	377.06	107.17	124.44	121.37	232.94	166.12	277.83	260.05	179.77	88.92	95.744
3	100	480.65	399.54	190.86	55.634	235.81	86.567	257.24	247.03	177.13	171.72	164.19
4	1	291.11	151.95	171.85	192.94	346.03	188.45	292.62	325.45	172.11	164.95	248.41
4	2	354.61	163.11	220.5	166.27	312.01	268.42	300.87	387.17	144.63	178.28	250.67
4	3	302.29	184.4	233.26	277.3	311.72	349.54	281.98	354.53	119.71	153.79	291.49
4	4	221.42	156.37	193.26	234.7	266	265	161.61	258.39	111.3	268.68	231.92
4	5	276.09	335.41	289.78	267.99	387.04	299.76	320.66	316.06	133.69	280.55	278.22
4	6	321.73	150.4	302.49	276.36	350.54	321.77	332.14	310.63	126.35	229.47	284.49
4	7	270.57	480.35	230.31	258.85	346.02	300.66	362.21	319.63	148.94	259.79	281.76
4	8	145.21	412.57	294.37	278.07	669.5	318.84	292.51	279.63	157.3	244.47	302.3
4	9	127.07	541.8	290.26	254.39	348.32	269.91	375.06	205.06	133.55	177.59	233.01
4	10	344.7	444.33	275.58	134.26	575.39	352.01	348.8	274.67	98.435	209.21	327.78
4	11	151.65	554.82	391.87	246.22	292.1	393.63	416.35	335.31	142.75	147.75	253.56
4	12	351.66	199.29	342.74	152.23	321.67	420.71	565.02	301.08	216.95	83.26	295.23
4	13	241.91	164.62	406.65	205.06	358.61	335.42	362.21	293.84	174.64	110.51	314.11
4	14	418.26	176.24	386.16	345.78	455.07	347.13	418.03	324.47	183.71	157.3	249.97
4	15	382.05	393.97	238.9	102.35	393.97	317.22	511.16	326.91	216.07	151.49	244.72
4	16	197.09	394.62	175.03	220.21	569.52	340.95	401.51	292.98	124.42	138.7	294.05
4	17	240.96	356.28	236.85	259.4	368.44	351.14	402.6	183.69	146.66	171.05	234.25
4	18	249.73	186.67	308.55	132.2	514.69	240.92	499.78	146.57	189.8	197.01	276.47
4	19	246.2	134.39	286.4	139.22	348.22	290.23	464.72	192.18	89.784	245.41	307.42
4	20	239.14	108.74	254.68	100.69	334.93	345.52	432.58	212.31	173.36	311.36	267.71
4	21	526.3	727.8	294.16	113.68	249.48	301.2	499.32	356.44	243.71	237.11	338.4
4	22	561.8	90.91	207.81	97.731	355.53	431.31	472.12	253.64	220.76	242.4	220.8
4	23	448.9	149.84	240.34	66.988	529.74	355.47	541.49	242.21	161.28	247.21	351.26
4	24	309.61	255.75	289.23	36.29	320.81	360.07	305.92	223.75	171.8	249.02	285.23
4	25	307.82	570.96	246.28	166.82	499.63	281.59	494.85	264.4	220.55	244.06	320.33
4	26	245.72	665.84	293	181.66	466.24	342.07	448.35	304.55	131.58	258.45	206.47
4	27	165.57	535.04	257.5	252.78	333.64	328.24	488.67	306.56	218.72	184.76	266.12
4	28	355.63	550.46	259.88	225.3	344.81	326.6	368.11	300.02	184.88	311.54	213.3
4	29	544.17	121.94	276.56	293.2	245.45	369.48	378.89	166.83	190.86	75.005	234.31
4	30	295.35	100.6	270.95	215.67	515.87	293.51	560.24	246.49	262.26	156.02	210.13
4	31	307.83	150.41	346.85	269.89	541.3	367.22	334.78	287.86	235.5	266.26	203.12
4	32	320.91	163.07	267.92	245.99	470.08	344.96	378.56	210.75	207.76	247.65	253.62
4	33	335.42	103	294	230.23	326.1	369.92	379.75	190.66	188.91	236.11	156.01
4	34	239.06	129.33	286.42	184.9	266.63	305.9	439.24	193.8	225.72	220.54	287.5
4	35	350.82	116.61	183.35	193.3	465.83	266.51	409.07	283.79	193.26	242.27	214.56
4	36	201.7	135.77	280.44	201.44	491.67	394.09	392.6	312.21	200.6	253.69	182
4	37	179.66	92.762	370.54	175.65	335.47	251.59	389.13	285.57	168.79	92.872	410.28
4	38	44.1	115.42	317.59	125.52	538.75	275.57	393.49	291.63	166.06	137.51	188.25
4	39	123.31	83.73	298.48	278.42	339.39	271.88	335.17	277.74	174.19	142.47	211.99
4	40	116.29	123.03	278.27	245.41	345.31	258.96	279.39	223.58	187.62	221.11	207.76
4	41	601.13	212.68	316.21	288.41	553.93	367.19	372.23	264.93	242.65	178.39	327.38
4	42	443.74	479.04	328.62	294.83	328.36	244.31	541.35	299.63	195.06	89.307	316.75
4	43	422.16	612.64	302.81	322.35	501.56	234.49	446.79	228.22	267.31	140.98	283.93
4	44	282.73	497.9	445.2	176.06	269.8	284.77	360.69	249.46	177.02	175.63	294.04
4	45	450.9	97.31	375.37	200.07	355.74	288.41	344.39	262.09	149.88	134.1	284.85
4	46	317.83	162.97	236.77	255.26	605.69	284.06	317.53	254.46	172.08	220.46	264.64
4	47	250.43	124.91	298.06	261.47	309.07	275.92	374.3	161.65	117.35	175.99	258.72
4	48	315.68	179.78	284.42	303.61	455.66	280.09	501.56	222.46	180.23	115.1	235.98
4	49	71.224	174.84	279.92	139.48	593.03	198.81	516.04	251.09	123.57	196.4	276.6
4	50	162.43	106.38	237.04	387.11	326.7	252.61	457.7	274.44	73.208	202.9	247.9
4	51	446.46	177.98	606.88	240.95	449.03	187.14	340.34	267.26	194.21	169.77	317.68
4	52	415.34	47.167	409.27	259.16	580.29	125.29	279.04	238.33	124.85	171.19	328.16
4	53	302.62	110.37	278.37	262.06	251.8	190.22	371.3	281.94	104.98	133.87	311.66
4	54	314.37	275.32	204.83	157.14	232.97	136.13	420.29	254.92	139.92	280.91	263.21
4	55	228.87	67.766	197.18	93.479	270.84	220.68	385.09	251.06	132.99	205.48	248.57
4	56	226.68	28.209	245.07	149.27	309.75	264.38	393.18	230.6	99.192	209.62	209.36
4	57	203.96	323.75	230.01	107.9	362.57	221.3	378.86	232.87	174.5	372	304.16
4	58	229.08	238.49	281.04	89.224	432.86	264.43	335.25	259.7	138.7	169.6	267.59
4	59	282.31	451.52	437.32	225.82	264.62	231.44	326.22	213.62	154.55	256.03	182.09
4	60	299.57	231.59	561.28	239.91	257.62	208	259.01	241.31	111.42	216.44	275.02
4	61	295.18	314.54	363.28	200.48	314.7	287.85	517.46	132.39	148.49	198.66	224.15
4	62	237.54	435.9	253.53	203.93	309.22	360.46	513.07	181.46	121.64	140.65	276.78
4	63	216.62	163.52	271.78	180.27	287.07	246.12	284.2	142.04	165.24	259.53	233.43
4	64	133.34	261.2	244.88	297.35	232.98	245.91	282.77	252.36	71.349	248.36	279.43
4	65	74.348	216.27	294.91	298.97	185.5	299.6	257.17	262.01	98.33	214.39	219.39
4	66	107.29	606.98	298.42	213.65	248.18	407.29	395.53	153.85	103.1	212.38	233.91
4	67	96.329	412.12	297.1	275.45	252.58	286.6	454.02	115.61	144.64	203.05	253.55
4	68	124.18	153.15	205.74	116.4	194.15	245.22	448.29	135.21	131.68	209.72	186.86
4	69	148.55	368.91	226.11	110.88	150.3	271.72	527.63	133.41	100.86	248.97	147.86
4	70	187.27	150.11	274.2	229.05	244.65	239.29	485.23	137.81	156.04	343.43	177.86
4	71	304.14	122.91	290.42	248.56	307.45	343.41	313.63	191.97	189.82	73.222	238.58
4	72	469.81	111.42	271.71	210.24	340.11	383.68	402.66	181.98	148.78	178.84	297.01
4	73	225.94	132.09	248.18	129.19	599.61	345.91	322.71	401.92	167.2	165.27	261.42
4	74	334.05	121.25	286.98	86.92	309.3	320.5	444.7	227.15	146.35	118.11	246.11
4	75	166.15	325.48	222.28	136.19	218.07	143.18	481.73	231.58	190.6	136.36	184.31
4	76	216.37	194.11	287.4	161.94	431.15	203.61	456.04	232.7	114.37	191.11	301.88
4	77	111.28	205.41	469.08	277.83	263.4	244.46	377	244.81	119.21	335.31	250.66
4	78	242.29	387.56	284.97	220.3	417.03	271.29	361.26	259.04	80.353	228.02	298.73
4	79	320.66	220.69	212.13	258	563.52	238.17	330.85	260.71	130.37	219.56	207.15
4	80	410.01	150.37	225.26	241.82	229.64	252.14	354.87	163.35	184.32	314.76	269.79
4	81	377.6	138.24	293.15	247.09	366.58	362.16	457.94	235.16	129.32	373.2	255.36
4	82	348.6	216.3	303.79	252.82	319	323.31	280.13	224.8	138.7	271.85	250.97
4	83	168.63	148.08	294.93	263.51	280.9	233.72	473.73	172.17	165.86	313.64	237.48
4	84	126.05	198.6	264.89	297.02	282.22	218.78	475.53	245.56	204.16	233.49	226.47
4	85	211.69	378.27	263.07	323.68	291.71	331.56	454.57	187.4	188.04	319.5	263.09
4	86	310.63	346.03	373.11	249.73	289.32	254.41	477.96	185.52	188.11	329.57	286.92
4	87	330.16	517.94	187.72	150.75	243.52	367.87	492.19	193.94	117.08	233.72	244.33
4	88	276.45	334.53	256.29	146.55	253.71	249.35	420.45	184.78	108.35	252.37	208.72
4	89	460.5	267.37	278.76	217.43	146.39	331.05	475.91	212.08	138.02	279.93	233.56
4	90	421.37	353.63	425.45	322.88	190.2	255.73	437.75	197.23	177.36	217.5	217.59
4	91	379.97	155.68	189.79	155.66	226.98	365.67	419.12	242.81	189.69	239.24	225.49
4	92	331.03	176.45	237.16	59.979	327.43	209.51	400.28	137.93	189.08	217.07	286.27
4	93	388.56	104.67	294.74	118.15	232.93	229.94	400.52	158.23	204.01	235.53	271.58
4	94	379.67	84.951	277.38	163.48	244.43	239.57	398.17	165.15	219.45	249.68	197.71
4	95	264.33	196.45	240.61	120.58	297.99	193.79	404.86	150.98	231.57	209.64	200.88
4	96	285.53	463.66	214.28	207.88	266.14	219.09	416.27	174.87	171.77	205.61	187.94
4	97	223.32	578.13	180.81	120.03	276.81	225.39	314.35	204.12	165.9	279.1	231.76
4	98	311.4	260.13	243.4	179.5	308.19	148.02	348.69	231.42	177.13	174.96	237.05
4	99	300.24	153.16	175.91	230.41	331.73	177.35	238.01	267.27	135.72	238.17	311.67
4	100	394.5	141.64	275.9	182.04	328.81	213.03	225.43	248.88	95.41	181.9	149.49
5	1	235.57	202.79	281.13	262.27	308.9	377.53	324.05	278.24	121.07	244.9	202.82
5	2	333.89	213.41	158.8	382.23	301.42	310.09	189.65	267.03	167.97	231.94	232.01
5	3	182.99	297.73	256.96	175.57	306	273.76	289.66	353.16	219.02	287.67	179.66
5	4	348.6	274.62	265.65	278.03	212.57	331.32	308.12	334.84	219.58	291.67	226.22
5	5	448.94	316.44	267.47	340.45	351.95	367.73	377.02	306.93	194.5	266.19	276.47
5	6	200.26	241.12	266.16	250.38	613.18	242.27	449.43	365.29	180.9	297.86	296.85
5	7	183.35	274.75	285.97	170.39	627.47	320.01	424.17	334.61	238.2	314.59	362.55
5	8	262.47	400.91	255.67	314.72	395.56	492.25	487.39	396.35	213.39	219.91	203.09
5	9	279.9	223.09	337.71	292.71	398.47	233.11	347.66	319.96	155.2	306.4	303.29
5	10	415.52	207.85	313.84	219.75	469.25	374.74	446.23	279.92	201.41	292.9	248.73
5	11	369.52	354.51	322.79	169.03	762.77	332.96	401.67	245.2	228.78	239.57	354.45
5	12	282.96	359.36	213.53	80.824	365.2	360.62	494.64	298.36	209.65	257.81	263.99
5	13	511.51	182.74	172.23	202.08	304.11	499.73	441.14	204.21	174.97	250.06	240.13
5	14	381.91	215.7	252.46	299.85	212.85	299.06	274.86	309.38	174.75	255.97	274.81
5	15	364.12	244.83	298.65	181.84	528.85	235.79	494.5	347.22	178.79	269.8	323.15
5	16	337.32	153.65	295.28	192.22	644.21	253.76	411.54	414.66	181.94	227.97	287.05
5	17	251.98	170.69	359.9	288.07	641.51	450.67	473.67	279.19	200.09	256.02	302.06
5	18	399.1	291.92	265.84	274.64	440.5	355.17	317.3	248.25	214.52	244.84	248.03
5	19	239.75	225.45	327.69	349.94	619.97	253.81	344.79	267.88	242.72	255.19	301.59
5	20	337.29	178.03	317.53	283.99	235.31	358.52	314.1	264.96	170.78	273.51	247.71
5	21	422.29	254.28	344.65	111.68	465.19	243.75	443.54	285.51	128.49	355.32	338.8
5	22	369.95	352.17	293.19	261.81	475.05	413.51	359.61	350.46	136.19	262.31	369.07
5	23	406.62	155.92	290.3	276.22	487.72	275.36	384.76	293.32	100.36	337.56	341.42
5	24	144.84	332.78	255.47	334.82	478.28	222.07	248.07	256.76	152.69	271.23	302.65
5	25	140.91	196.88	277.51	153.66	751.64	326.81	342.29	359.15	140.7	353.03	299.78
5	26	89.368	396.41	264.88	124.84	697.71	328.03	385.84	327.48	180.38	318.52	308.51
5	27	107.15	592.92	324.11	146.07	280.21	417.99	431.22	302.11	161.04	287.71	289.92
5	28	305.18	147.07	423.83	191.27	363.14	473	400.12	337.33	171.38	288.64	349.59
5	29	167.75	138.29	317.4	171.69	374.69	222.13	362.84	335.55	168.12	243.85	292.69
5	30	166.08	280.05	169.51	118.73	717.44	283.46	364	326.17	166.74	102.02	308.65
5	31	306.22	280.73	301.19	300.11	555.09	460.57	572.49	369.32	204.48	176.85	300.56
5	32	335.02	317.3	359.31	355.67	539.56	307.53	314.24	292.27	179.75	237.19	215.41
5	33	305.6	152.2	232.09	299.31	332.83	398.57	473.31	277.65	138.52	220.72	195.74
5	34	474.79	146.36	294.2	271.49	234.69	351.21	356.76	197.65	189.25	211.71	222.69
5	35	287.66	146	311.68	324.44	323.61	324.85	445.68	171.72	168.29	232.35	190.99
5	36	271.38	129	225.99	163.4	418.29	265.52	435.03	197.03	193.29	273.7	222.09
5	37	311.27	222.14	303.37	323.61	502.26	241.29	221.9	120.4	164.4	249.23	365.89
5	38	400.25	175.78	349	240.02	511.18	222.52	396.37	173.82	130.87	282.95	317.81
5	39	297.15	226.02	178.52	212.49	282.89	279.89	290.16	236.93	203.83	150.22	330.54
5	40	184.65	318.19	242.97	130.16	200.3	248.44	293.63	271.51	181.01	384.72	243.2
5	41	299.51	556.49	330.18	258.89	155.88	299	364.7	332.31	224.94	265.5	240.67
5	42	446.82	110.18	173.37	271.33	279.14	276.81	556.27	336.21	214.23	233.69	279.16
5	43	370.99	145.08	269.41	278.97	522.56	211.99	427.55	195.58	216.87	252.4	345.37
5	44	368.44	115.95	225.88	154.49	256.47	145.96	401.14	215.51	142.6	291.02	288.32
5	45	439.02	118.06	318.4	133.07	194	214.75	428.33	285.08	172.57	234.82	331.81
5	46	355.77	155.8	322.01	104.4	600.78	205.06	491.32	193.08	154.57	262.72	323.45
5	47	327.78	179.49	230.72	89.483	716.69	174.49	384.63	174.84	116.25	268.53	295.5
5	48	269.69	356.53	234.95	155.2	309.85	209.62	295.78	120.9	141.08	174.19	290.17
5	49	358.11	271.19	259.55	284.65	573.81	152.53	282.61	192.94	175.74	233.98	344.04
5	50	320.12	118.73	236.31	214.29	725.07	155.92	413.85	257.58	109.76	219.53	229.86
5	51	405.02	205.06	281.33	177.48	275.56	368.42	465.21	168.6	200.28	261.09	222.31
5	52	454.45	300.21	247.72	148.91	368.46	444.45	409.97	196.49	171.45	246.97	168.55
5	53	162.62	111.2	210.8	218.19	564.18	445.5	537.14	184.94	212.2	245.06	176.66
5	54	300.75	144.83	243.73	264.94	768.13	374.87	342.29	283.85	196.15	241.19	152.75
5	55	293.24	146.75	234.28	140.62	658.08	392.13	342.84	373.99	164.16	146.47	186.59
5	56	337.31	121.84	292.37	73.344	634.53	445.56	319.04	255.27	152.24	228.13	153.86
5	57	301.69	184.22	220.11	258.28	559.4	239.42	366.29	437.68	126.78	268.83	207.76
5	58	147.57	144.3	238.66	242.24	647.42	342.09	180.35	431.48	198.26	298.43	218.13
5	59	191.14	151.04	415.55	250.04	593.38	324.53	367.73	91.633	156.67	243.07	254.87
5	60	206.9	127.5	247.03	267.64	654.58	348.91	451.12	188.35	171.29	278.76	333.11
5	61	577.3	445.79	163.88	214.48	460.09	297.34	393.64	271.65	220.4	215.6	28.532
5	62	396.98	227.26	43.721	202.03	606.79	320.78	366.98	240.19	244.69	132.7	244.1
5	63	494.27	137.69	243.71	287.42	465.74	373.17	356.85	291.84	146.3	208.11	236.82
5	64	382.29	351.3	259.86	285.35	519.39	197.32	448.78	329.03	124.31	91.66	188.85
5	65	195.51	366.48	223.33	253.97	670.39	182.76	342.73	245.94	171.53	277.71	200.37
5	66	72.432	307.34	213.93	199.05	686.73	196.64	446.85	218.4	129.41	278.38	262.57
5	67	114.99	450.77	201.91	160.02	536.87	307.69	349.25	300.13	167.94	296.41	280.13
5	68	199.58	462.81	257.36	253.28	586.6	254.25	268.73	166.45	194.44	333.92	304.39
5	69	377.8	165.22	274.57	240.4	581.24	274.41	290.36	115	138.33	246.62	293.32
5	70	170.61	94.335	152.24	349.93	698.09	322.91	375.84	108.35	99.07	265.33	179.25
5	71	369.36	207.5	298.12	134.8	348.99	485.02	368.37	283.19	186.53	229.34	296.31
5	72	276.05	438.29	277.65	103.05	519.53	134.41	419.16	242.15	163.48	221.22	346.41
5	73	440.54	141.92	494.53	131.79	441.32	217.5	504.14	227.39	171.88	222.82	246.01
5	74	279.76	100.85	197.87	119.2	605.27	188.16	361.5	194.25	142.25	226.68	227.97
5	75	266.24	140.3	233.04	86.638	518.59	248.41	364.38	218.29	163.45	189.73	266.91
5	76	263.82	40.009	258.33	120.82	394.99	448.96	311.01	212.71	88.799	171.81	219.16
5	77	139.04	108.43	307.21	79.769	461.07	504.01	322.75	259.52	172.57	227.84	210.97
5	78	157.08	87.162	560.78	113.38	603.74	299.82	277.28	324.7	119.25	169.66	206.73
5	79	252.02	101.77	362.3	113.89	581.17	251.11	408.45	306.44	143.67	205.87	171.47
5	80	121.86	161.81	209.75	118.61	391.67	176.47	270.12	275.33	129.59	156.54	157.81
5	81	288.57	397.39	274.53	191.62	484.54	273.14	372.22	299.78	124.78	200.98	177.57
5	82	279.33	305.4	238.45	149.93	575.11	285.5	443	159.21	171.26	376.81	250.77
5	83	163.15	611.84	272.53	158.2	552.21	229.36	354.41	181.32	221.4	145.05	291.91
5	84	288.15	344.75	260.34	175.4	322.63	240.93	362.2	248.87	166.71	189.33	273.57
5	85	213.4	189.67	245.97	232.01	510.37	184.78	385.4	307.41	204.99	287.45	280.38
5	86	253.27	78.747	232.64	167.42	456.57	251.59	351.2	24.159	172.35	139.81	197.97
5	87	215.56	136.26	399.65	126.52	515.92	247.47	393.74	193.35	169.09	285.08	188.19
5	88	281.81	168.31	434.94	296.31	607.89	190.55	311.41	144.89	110.3	262.93	233.77
5	89	180.44	281.55	240.83	225.15	660.56	184.38	224.53	172.04	80.161	237.29	171.82
5	90	191.56	311.17	203.59	190.3	641.56	202.47	467.08	156.78	90.339	224.74	197.27
5	91	366.24	355.22	260.73	109.04	275.33	97.061	239.92	206.83	182.59	249.77	215.95
5	92	361.15	214.95	259.51	141.67	598.05	146.35	430.95	195.88	85.126	295.51	191.94
5	93	345.4	280.28	220.73	113.81	604.42	154.47	338.35	252.96	219.9	247.04	217.51
5	94	248.48	560.22	216.75	178.61	302.72	278.26	332.11	244.61	121.95	244.96	245.35
5	95	189.65	446.12	247.59	137.67	393.33	196.43	267.28	285.42	115.53	227.62	210.46
5	96	343.83	231.71	251.97	152.47	434.62	184.19	244.88	256.32	174.5	170.67	276.5
5	97	353.97	95.924	208.87	129.73	504.73	233.97	321.46	272.02	182.19	247.83	221.44
5	98	327.28	82.158	381.25	142.32	649.39	200.43	373.01	235.48	121.63	239.25	292.22
5	99	312.31	176.73	497.65	99.487	547.01	306.23	200.88	241.22	60.227	127.16	240.91
5	100	385.85	146.46	221.62	96.516	547.97	273.35	307.33	126.16	125.86	139.3	220.96
6	1	559.01	284.59	266.14	275.62	218.18	291.2	376.03	296.92	106.6	327.74	293.73
6	2	283.58	344.45	307.7	170.27	436.3	237.65	481.82	311.31	90.678	355.77	314.85
6	3	399.54	338.2	284.71	189.15	386.72	229.7	395.5	177.7	111.17	334.29	329.36
6	4	337.67	278.91	241.37	290.34	268.05	286.56	391.71	225.88	157.98	270.03	263.62
6	5	307.84	308.46	208.63	360.27	241.93	341.15	354.45	300.24	133.42	308.37	238.14
6	6	349.38	149.41	183.9	249.61	490.49	352.86	431.57	257.73	149.09	361.98	299.46
6	7	259.47	243.27	134.74	139.46	477.86	425.39	492.29	288.04	107.96	417.22	273.59
6	8	206.01	277.95	159.63	281.61	516.51	380.59	461.65	305.26	180.18	268.06	285.61
6	9	303.66	232.09	139.33	279	335.34	479.96	378.8	311.83	156.94	319.38	292.49
6	10	310.77	131.79	152.94	310.51	331.85	446.15	479.53	349.39	150.68	361.29	265.12
6	11	163.8	336.76	290.78	107.72	291.32	423.08	437.3	420.91	206.57	366.23	336.71
6	12	168.06	406.5	134.01	160.91	359.08	431.55	313.33	274.51	213.98	321.76	269.12
6	13	410.74	510.4	233.35	132.94	149.73	548.4	306.05	345.07	188.93	313.27	298.71
6	14	170.15	338.18	263.54	216.09	277.1	406.43	367.43	197.8	229.43	288.55	314.62
6	15	317.97	331.24	313.49	179.91	238.59	454.29	503.1	147.63	146.13	398.48	261.28
6	16	314.3	300.75	310.71	330.98	371.85	428.98	477.95	177.82	184.85	242.11	312.1
6	17	260.13	263.4	253.05	304.81	323.08	370.75	408.67	276.94	208.43	282.79	234.58
6	18	287.09	264.67	311	406.26	274.31	436.64	384.43	264.9	231.19	278.56	239
6	19	318.47	297.8	280.83	270.01	196.71	442.86	410.02	269.84	172.9	376.79	265.72
6	20	253.73	330.37	242.01	351.83	251.06	390.32	505.29	306.68	185.48	233.79	287.02
6	21	358.43	361.91	359.99	230.78	302.25	434.25	370.46	151.83	270.14	174.4	189.49
6	22	432.12	390.6	428.82	144.37	541.95	452.98	443.03	162.46	222.1	245.1	208.99
6	23	408.46	246.99	398.88	99.025	327.11	392.07	457.42	195.04	224.73	236.32	215.01
6	24	407.57	301.37	386.08	269.12	389.68	392.58	372.79	248.24	183.96	220.6	245.56
6	25	232.76	252.17	364.94	273.86	392.62	368.68	361.83	254.34	208.21	278.72	216.9
6	26	316.01	352.97	303.03	305.94	297.8	469.17	391.53	129.58	176.6	333.72	212.23
6	27	373.48	461.9	299.47	282.75	348.94	434.12	428.64	165.2	123.24	258.38	278.89
6	28	359.53	225.85	333.47	332.41	298.62	346.41	289.72	286.21	131.81	307.22	275.33
6	29	324.77	208.18	358.82	294.3	300.42	294.02	303.53	185.53	196.44	341.54	292.39
6	30	274.89	294.77	434.21	316.29	248.69	385.14	358.25	149.19	232.15	323.86	284.09
6	31	389.4	204.03	372.05	336.01	294.66	329.42	436.24	177.28	213.81	438.88	220.36
6	32	306.79	190.45	346.16	234.23	347.16	377.32	457.2	259.08	167.4	403.46	266.62
6	33	374.26	250.91	320.71	339.09	474.77	417.23	518.06	196.6	248.64	313.39	309.82
6	34	346.37	161.39	310.49	216.4	293.97	371.86	482.23	310.4	169.7	287.92	180.19
6	35	380.87	246.04	352.06	211.01	361.01	507.19	426.7	235.57	257.38	257.82	200.91
6	36	331.6	250.36	271.99	313.41	285.05	284.27	460.01	218.4	203.67	211.07	199.05
6	37	347.3	188.43	274.17	207.12	606	383.01	465.53	222.58	249.24	323.69	172.66
6	38	194.4	231.03	291.99	146.3	530.02	195.2	473.07	189.49	260.63	250.15	191.44
6	39	235.89	265.17	311.85	200.75	252.21	435.47	534.45	251.12	185.04	293.78	214.36
6	40	306.01	277.83	261.61	308.68	355.27	416.57	547.69	266.96	189.63	217.9	194.5
6	41	171.05	263.29	408.81	225.24	267.98	491.74	475.49	265.7	239.32	216.16	319.69
6	42	180.99	157.35	341.92	312.25	488.75	485.05	554.36	297.94	216.03	264.63	235.46
6	43	166.58	243.73	372.25	282.25	568.86	386.9	265.78	275.01	215	308.68	219.3
6	44	140.93	209.97	418.79	219.34	285.5	257.35	374.82	228.69	218.41	168.68	213.87
6	45	151.77	241.05	461.18	230.67	257.74	343.95	417.53	239.91	199.81	189.21	246.45
6	46	144.56	181.91	259.57	260.93	293.79	320.22	466.99	236.37	225.43	286.17	299.99
6	47	148.08	96.143	396.35	291.73	331.76	244.9	460.3	288.68	210.48	297.47	212.21
6	48	291.78	141.75	305.78	281.31	409.41	403.08	371.8	275.68	181.85	329.73	307.71
6	49	82.616	178.12	290.07	210.6	446.56	360.29	510.77	327	189.07	302.42	197.5
6	50	146.33	190.43	277.94	257.66	249.88	349.73	426.67	289.68	255.87	270.45	359.28
6	51	156.15	400.66	325.22	137.07	276.58	478.09	356.76	245.06	250.01	372.02	265.96
6	52	137.56	327.56	326.3	123.9	336.41	468.06	401.33	236.1	214.79	329.66	337.43
6	53	99.963	368.43	310.61	249.59	248.53	219.93	547.39	159.28	192.45	295.92	300.75
6	54	107.91	400.22	313.23	269.45	422.79	310.51	417.24	171.95	106.14	317.08	279.39
6	55	260.88	234.44	373.58	197.17	414.82	393.51	381.12	160	217.48	351.94	309.18
6	56	217.07	205.77	357.8	246.89	490.68	331.46	404.27	385.64	215.54	254.95	325.24
6	57	226.45	233.29	330.12	294.61	234.81	147.07	419.59	113.7	194.28	341.94	297.78
6	58	132.49	330.33	125.94	176.84	354.93	377.88	334.23	144.41	228.46	288.74	261.99
6	59	278.22	310.99	155.81	227.92	277.2	356.92	534.19	147.13	183.15	255.56	281.24
6	60	318.33	234.49	228.84	300.27	350.25	259.69	508.13	153.28	139.36	245.33	219.21
6	61	391.18	348.84	359.45	238.75	274.48	212.99	474.94	177.79	179.76	245.68	265.78
6	62	537.18	304.12	340.25	125.92	290.73	456.27	463.93	148.27	210.35	181.5	273.84
6	63	287.22	250.32	248.78	199.67	284.27	334.09	521.8	244.52	212.33	274.64	307.47
6	64	263.21	142.28	231.37	137.44	244.57	391.48	415.48	273.99	154.19	360.54	269.58
6	65	297.43	277.13	277.16	117.41	349.61	381.09	378.97	176.31	188.24	263.16	227.52
6	66	306.13	319.09	299.21	130.6	426.84	301.59	424.19	115.55	154.77	311.83	262.88
6	67	370.65	339.95	256.77	206.98	324.17	382.07	342.89	179.36	205.22	377.28	211.11
6	68	358.23	217.37	251.72	193.31	452.21	414.57	425.09	177.41	173.23	320.7	217.44
6	69	221.15	354.56	237.32	213.38	258.26	421.13	317.33	117.62	211.13	279.79	231.45
6	70	269.33	216.92	345.34	246.12	294.78	370.38	427.51	151.9	183.74	332.66	188.44
6	71	343.82	165.35	271.1	234.19	381.9	432.71	407.21	197.29	225.38	290.51	180.47
6	72	445.29	157.05	337.67	258.95	224.85	194.49	350.13	315.26	142.86	137.64	273.51
6	73	330.62	175.27	207.27	272.8	383.13	471.54	535.65	249.33	253.29	248.22	230.18
6	74	388.64	215.38	466.77	187.8	446.44	350.5	453.92	164.14	196.26	250.49	210.39
6	75	350.25	168.17	544.6	147.51	302.4	471.87	527.61	208.94	215.71	267.28	252.22
6	76	304.01	172.15	362.42	222.42	301.12	504.65	493.18	173.89	169.08	294.2	287.89
6	77	329	189.79	305.09	292.09	312.48	385.41	476.35	233.95	158.02	284.65	364.97
6	78	327.8	117.06	316.52	310.23	288.98	344.56	463.28	137.8	162.49	294.15	226.06
6	79	346.62	140.46	465.65	225.74	282.27	364.59	444.3	84.028	167.22	263.98	242.77
6	80	301.74	98.86	364.95	164.36	268.18	360.08	354.96	269.26	180.03	351.11	361.83
6	81	155.96	218.53	297.23	226.62	288.13	418.94	282.21	443.96	267.02	467.77	206.52
6	82	175.82	182.62	213.85	124.42	290.26	396.23	405.13	211.91	265.07	248.57	251.73
6	83	133.89	271.47	308.9	178.78	318.97	383.28	407.15	204.19	111.69	222.46	260.82
6	84	142.95	284.6	261.84	269.23	438.24	316.18	386.23	167.29	170.26	322.72	285.44
6	85	239.87	329.92	237.7	241	238.83	451.97	345.4	345.44	186.36	231.32	282.98
6	86	234.28	405.67	155.27	302.79	326.21	351.99	472.8	132.77	297.15	268.08	285.75
6	87	146.7	180.64	217.63	229.01	259.74	375.91	527.98	230.54	160.62	319.16	239.47
6	88	173.87	184.24	251.42	125.25	291.59	347.88	470.39	186.86	164.24	231.52	153.55
6	89	176.53	355.54	261.97	99.573	224.28	243.78	509.15	237.98	193.68	207.86	195.65
6	90	196.04	224.46	299.29	85.488	261.18	222.9	329.87	278.45	222.89	292.84	234.84
6	91	237.33	188.22	234.35	210.36	256.06	178.23	488.65	399.68	204.74	284.39	222.7
6	92	430.53	270.16	128.86	192.82	230.83	295.36	346.87	300.29	191.28	308.27	223
6	93	265.74	231.57	131.86	242.53	160.89	352.5	273.58	270.26	235.7	298.51	250.45
6	94	312.27	180.13	127.03	191.82	175.04	316.08	298.32	290.88	209.83	219.62	244.93
6	95	284.01	193.3	205.47	214.34	290.28	280.8	213.61	310.6	128.91	229.61	229.8
6	96	357.59	184.38	85.383	260.59	282.53	310.63	368.1	276.92	135.17	170.55	191.58
6	97	306.06	210.18	155.84	241.55	219.36	395.76	403.1	273.67	186.13	264.12	230.95
6	98	316.83	152.26	236.51	251.36	292.7	462.56	375.54	137.15	154.9	250.61	224.23
6	99	232.67	169.45	203.36	242.69	242.75	359.96	449.25	226.72	130.63	240.43	172.27
6	100	226.5	166.52	134.93	241.37	213.25	265.81	337.61	219.34	148.49	284.63	164.06
7	1	162.37	222.37	127.05	212.18	199.29	217.86	404.13	365.74	162.27	344.27	286.15
7	2	132.09	168.44	246.12	228.3	269.31	188.6	336.88	324.16	176.98	327	309.36
7	3	150.13	287.02	280.25	243.09	329.61	333.94	398.3	252.41	163.53	224.2	324.04
7	4	129.33	351.78	204.92	277.74	334.03	445.65	310.14	166.46	150.17	294.58	202.14
7	5	182.6	254.26	247.63	149.69	310.19	260.43	323.88	255.79	153.72	390.59	293.44
7	6	146.84	250.58	265.7	91.032	286.71	251.78	372.95	233.93	194.78	471.04	278.16
7	7	239.78	346.82	275.39	64.266	310.54	390.05	471.88	304.51	152.6	405.9	236.01
7	8	221.38	299.59	290.1	92.654	436.34	355.8	484.22	328.9	246.77	294.01	242.09
7	9	260.26	243	304.5	88.584	309.81	370.88	403.91	361.88	168.78	422.17	239.21
7	10	298.54	290.67	216.46	56.762	426.47	401.89	393.34	340.04	173.54	333.54	258.97
7	11	240.27	220.07	338.88	99.541	233.39	388.91	403.39	410.39	216.13	321.8	261.01
7	12	157.61	360.43	269.28	149.51	293.84	314.11	558.8	418.88	214.2	395.69	314
7	13	149.23	263.51	306.17	243.45	308.71	440.38	446.17	379.4	184.12	320.56	391.66
7	14	159.75	212.13	307.65	357.93	306.79	461.92	485	187.05	220.35	399.96	325.18
7	15	122.62	306.19	332.25	318.67	227.6	399.11	445.08	224.97	264.79	446.43	377.68
7	16	135.14	300.5	321.38	251.43	247.65	540.22	535.14	204.33	263.15	306.87	322.15
7	17	282.79	200.25	266.06	265.44	210.59	427.44	478.38	333.03	186.66	371.37	362.88
7	18	334.08	231.13	306.13	214.37	362.66	308.92	385.4	245.13	203.86	391.49	377.52
7	19	297.26	205.97	295.32	330.16	278.09	351.14	505.56	225.79	169.36	260.53	324.94
7	20	312.14	178.64	236.86	385.99	331.26	441.07	386.82	276.04	210.11	218.08	369.66
7	21	169.7	430.89	325.91	215.91	274.77	407.38	630.68	430.69	206.71	185.51	350.31
7	22	138.74	443.89	259.45	247.56	276.91	380.4	497.57	411.97	221.87	201.37	329.52
7	23	291.03	208.35	291.84	215.74	319.03	407.07	491.1	354.8	219.71	320.9	300.63
7	24	313.48	411.81	281.43	313.38	253.29	215.01	364.22	396.15	216.74	264.66	344.62
7	25	157.26	482.86	239.5	301.63	241.31	261.98	447.5	369.13	248.03	298.02	303.13
7	26	114.31	264	308.36	296.83	293.37	328.44	346.08	434.58	301.16	397.28	256.25
7	27	136.15	299.37	230.99	267.53	297.94	273.34	407.45	330.45	269.62	314.05	313.23
7	28	134.99	272.35	246.45	295.42	341.43	339.24	379.44	346.83	224.3	404.17	286.05
7	29	126.62	207.25	310.82	96.877	398.68	517.49	487.39	345.31	211.37	412.96	282.8
7	30	114.14	333.02	274.66	148.76	291.85	339.28	498.56	303.15	232.88	351.58	325.84
7	31	412.58	524.57	355.02	150.71	281.77	334.02	417.32	296.96	243.41	412.17	319.58
7	32	329.95	358.59	268.62	105.68	282.14	406.15	475.54	207.63	241.44	399.03	365.35
7	33	461.52	374.29	371.35	209.7	237.31	339.37	214.09	197.42	250.67	408.78	338.95
7	34	223.95	481.85	251.46	151.46	119.43	261.02	374.09	214.27	307.29	265.98	314.41
7	35	348.99	377.2	286.93	198.5	239.7	261.49	412.39	139.71	138.01	286.17	377.12
7	36	254.49	221.56	306.56	283.64	166.09	300.78	342.02	269	179.11	364.87	303.23
7	37	183.62	224.62	264.58	361.06	203.61	297	470.03	282.31	235.75	385.18	293.47
7	38	85.615	250.56	254.3	152.1	191.86	268.35	408.05	308.53	177.38	400.76	244.78
7	39	105.45	366.72	213.02	277.81	207.34	262.11	412.28	290.67	178.21	373.68	240.07
7	40	150.65	504.15	335.18	204.11	273.8	206.13	492.32	332.94	208.47	374.58	272.68
7	41	339.35	244.86	283.75	81.434	219.7	251.39	548.41	212.32	287.86	360.53	293.77
7	42	347	335.53	135.35	257.7	221.13	377.32	423.73	271.72	238.21	350.88	341.48
7	43	430.92	256.86	175.59	296.37	265.47	223.85	492.31	331.15	246.93	356.02	352.12
7	44	348.3	219.48	261.16	297.97	268.5	444.49	478.41	274.11	233.92	439.29	380.81
7	45	300.2	221.72	175.9	249.12	284.33	554.83	390.08	238.19	218.32	375.43	253.16
7	46	247.07	271.83	275.75	168.24	322.92	557.19	518.59	216.32	142.47	394.15	317.44
7	47	270.15	198.44	234.61	172.17	280.87	672.57	444.75	337.27	198.57	286.01	327.12
7	48	231.46	323.38	304.64	292.41	263.59	412.63	510.18	269	195.18	292.56	312.18
7	49	245.56	351.89	283.56	229.79	184.03	188.24	467.15	259.19	151.69	349.63	276.39
7	50	377.21	428.3	220.02	291.91	220.56	242.84	446.58	170.05	125.75	301.49	307.4
7	51	303.36	495.77	323.33	269.9	235.69	234.5	538.64	273.98	344.03	273.94	341.46
7	52	373.02	362.96	298.04	272.99	264.29	383.88	385.78	325.09	149.1	244.39	280.6
7	53	332.6	367.8	289.43	251.7	207.38	293.35	513.17	272.4	147.52	167.01	289.48
7	54	329.03	506.41	323	239.97	173.26	387.23	461.9	257.75	150.01	249.95	277.44
7	55	168.16	411.73	316.88	229.3	253.08	248.7	348.41	286.89	177.9	267.29	187
7	56	250.9	256.65	345.68	171.61	254.71	325.97	458.07	235.95	221.99	220.39	299.72
7	57	274.45	405.06	278.21	103.41	249.85	289.6	457.74	243.33	190.85	270.15	267.04
7	58	305.54	239.01	271.77	117.4	247.23	479.45	421.73	232.65	136.22	329.78	333.5
7	59	286.42	156.08	262.09	151.86	250.08	238.08	440.39	253.59	204.34	339.78	285.49
7	60	278.57	186.46	263.87	138.64	239.64	393.48	629.4	249.12	288.1	208.58	252.06
7	61	211.38	364.67	372.84	279.34	329.52	388.84	648.71	182.49	126.76	318.59	251.76
7	62	109.58	296.73	275.34	156.17	361.99	399.4	557.18	345.76	123.09	346.09	224.6
7	63	198.95	309.07	236.81	117.19	326.93	514.16	425.69	266.41	208.84	307.99	259.65
7	64	205.11	672.5	249.29	288.73	339.79	276.19	453.23	270.29	190.39	302.67	263.83
7	65	150.65	298.65	199.08	263.66	277.75	308.19	467.25	346.98	199.44	308.26	330.29
7	66	151.87	327.53	171.09	250.88	244.57	255.41	449.83	322.87	240.45	273.21	292.09
7	67	151.01	137.44	161.95	141.1	253.71	372.72	388.68	308.46	163.86	217.32	259.56
7	68	167.46	320.2	223.09	211.28	292.75	515.22	443.81	337.19	152.34	345.29	319.62
7	69	151.33	229.14	276.48	254.64	324.73	269.97	401.02	177.3	147.58	334.73	206.79
7	70	159.1	255.46	290.08	272.66	296.09	319.77	443.27	202.02	127.74	328.37	225.9
7	71	200.74	242.33	416.93	226.96	293.18	134.43	486.75	202.37	251.52	185.73	221.67
7	72	188.69	379.82	411.42	95.858	271.63	175.57	407.61	255.77	232.6	294.3	230.69
7	73	116.86	487.85	258.57	125.26	118.52	234.68	474.66	200.81	303.49	344.36	214.1
7	74	139.31	330.78	290.78	125.86	186.43	373.56	514.88	189.68	245.85	307.46	187.11
7	75	141.61	206.85	296.58	230.2	221.23	510.71	525.5	222.7	156.19	358.43	204.31
7	76	162.33	265.76	287.52	282.24	189.63	545.79	353.04	286.75	293.78	255.4	199.82
7	77	122.99	450.22	264.99	259.14	244.09	467.3	453.82	330.74	181.5	257.32	290.54
7	78	130.35	222.27	177.71	175.37	289.47	275.78	498.14	319.36	251.95	329.79	216.72
7	79	94.175	357.17	260.22	118.22	314.65	393.79	436.87	365.53	185.12	87.879	215.79
7	80	183.96	461.63	342.31	120.68	219.29	426.03	422.66	293.29	82.399	205.31	307.51
7	81	420.89	504.2	265.94	281.06	277.86	424.52	409.54	338.16	236	157.79	328.89
7	82	181.22	682.81	357.67	258.25	310.34	356.38	520.97	267.05	96.732	166.55	267.33
7	83	274.41	336.67	318.17	283.06	236.82	224.86	258.14	321.5	182.15	190.54	215.99
7	84	394.95	226.31	249.66	314.79	250.5	219.41	196.51	241.48	158.92	188.2	148.13
7	85	196.68	266.51	346.87	222.6	240.83	308.24	341.35	314.33	157.6	161.72	201.51
7	86	351.39	371.33	320.52	240.65	265.22	318.69	308.58	241.23	226.81	256.28	206.4
7	87	337.68	383.69	356.98	242.74	192.43	245.64	284.47	301.21	162.51	143.14	253.62
7	88	197.77	497.36	474.53	168.82	285.44	327.17	393.78	258.73	222.28	305.29	282.69
7	89	331.03	494.22	213.06	87.971	252.71	392.6	456.99	287.1	174.41	179.78	224.33
7	90	328.49	164.94	245.08	97.62	123.34	414.16	332.62	230.65	197.78	271.25	270.13
7	91	86.54	387.52	268.89	129	217.31	448.66	327.47	372.93	156.73	204.33	279.42
7	92	291.93	554.52	254.85	120.78	192.98	400.71	495.57	255.47	192.76	203.48	288.98
7	93	389.54	436.13	297.74	130.81	164.32	331.76	455.45	251.54	165.11	181.44	269.85
7	94	291.61	273.79	196.64	129.34	172.18	271.54	398.36	243.56	236.57	304.04	325.02
7	95	362.41	151.75	316.03	87.761	256.93	408.21	365.93	299.98	276.37	275.77	290.35
7	96	306.47	200.12	301.08	85.296	263.26	384.55	291.2	270.92	219.15	217.27	299.66
7	97	158.01	181.87	152.49	113.83	234.64	149.17	401.38	182.01	267.43	296.95	254.25
7	98	240.86	163.02	110.84	116.07	129.37	173.33	392.94	289.94	167.45	237.23	276.42
7	99	330.12	218.33	184.62	103.68	165.31	250.97	256.64	259.3	176.82	291.45	318.01
7	100	162.59	158.37	204.51	106.9	207.88	251.89	233.21	268.19	112.76	304.22	333.24
8	1	209.21	231.13	218.01	170.44	258.59	174.6	313.87	325.91	98.129	183.06	331.42
8	2	242.99	412.82	252.65	88.302	262.09	283.36	396.65	269.04	104.52	194.82	324.62
8	3	228.2	154.57	254.14	163.59	308.62	268.48	398.01	294.93	117.99	355.4	373.62
8	4	267.15	255.21	279.26	79.656	277.26	245.73	370.03	347.62	99.452	223.71	282.62
8	5	335.94	254.26	281.49	133.42	312.57	241.91	388.61	230.72	121.6	299.01	346.34
8	6	221.35	287.39	240.67	344.29	317.59	313.92	455.43	249.16	108.16	334.11	345.15
8	7	128.97	317.47	274.67	330.57	322.67	353.04	462.69	297.2	109.77	370.85	343.05
8	8	92.551	475.74	269.5	301.32	363.36	239.65	520.13	240.61	106.96	442.58	401.66
8	9	114.12	340.38	214.28	310.15	345.47	268.07	417.44	206.54	170.33	385.99	340.99
8	10	251.86	332.84	269.53	310.45	341.96	223.36	397.33	331.1	131.71	360.27	301.75
8	11	376.15	577.02	287.55	243.25	205.1	232.17	552.12	368.25	200.77	245.97	457.25
8	12	600.54	494.26	301.4	392.27	228.21	320.31	338.78	358.39	140.94	230	426.77
8	13	419.21	89.144	347.62	251.29	260.66	316.42	240.81	422.65	143.93	278.41	399.35
8	14	250.62	235.12	331.61	311.37	235.76	314.62	309.48	326.02	155.84	354.99	421.84
8	15	285.13	237.94	277.68	292.12	291.68	313.37	382.84	384.58	191.21	309.8	299.77
8	16	227.66	334.51	249.92	254.8	355.1	282.77	375.95	349.43	177.09	260.28	336.7
8	17	259.02	590.99	310.08	249.09	320.44	215.19	336.79	301.73	192.72	172.51	304.61
8	18	247.59	229.15	275.6	304.5	308.1	282.35	405.21	358.66	255.01	249.86	364.75
8	19	236.58	461.15	371.99	273.47	322.51	272.35	443.25	381.97	194.1	350.29	328.67
8	20	272.74	557.66	247.26	180.86	340.93	252.32	422.17	295.39	244.3	385.75	357.72
8	21	425.28	416.07	304.57	169.03	265.96	412.23	280.32	331.44	218.81	306.37	389.73
8	22	331.98	296.55	299.26	334.62	291.64	333.36	298.71	345.08	271.19	205.75	324.2
8	23	218.34	360.33	257.72	277.78	308.49	207.84	354.1	382.09	203	231.12	363.27
8	24	312.49	225.05	258.49	223.39	211.33	188.13	385.86	329.23	81.039	163.61	270.49
8	25	257.36	183.88	320.93	246.63	265.74	301.28	385.46	339.86	171.18	199.2	323.58
8	26	233.45	256.21	284.75	321.04	281.43	344.37	256.69	322.95	150.18	202.22	279.94
8	27	260.57	196.31	352.77	244.72	305.85	292.79	296.38	293.1	172.03	242.56	338.96
8	28	329.96	362.18	277.56	151.06	307.24	387.85	428.94	301.4	191.4	331.12	337.19
8	29	195.25	327.47	202.88	165.28	241.26	354.25	351.52	270.91	243.18	235.53	374.42
8	30	150.7	409.99	335.05	149.63	189.27	364.36	370.68	282.24	149.37	288.66	357.93
8	31	134.58	487	389.34	214.89	309.98	274.99	460.82	274.28	313.1	320.89	379.21
8	32	224.33	546.58	271.31	249.86	286.78	204.13	458.41	300.47	190.73	408.49	390.29
8	33	219.86	195.26	271.71	288.38	222.15	241.06	535.12	212.77	314.42	312.49	336.76
8	34	362.03	220.25	334.34	269.15	350.23	259.67	405.24	160.56	314.56	305.07	333.41
8	35	348.14	217.39	298.53	162.1	352.31	237.06	360.3	257.76	317.28	315.52	343.62
8	36	282.57	219.81	314.65	110.58	310.85	256.64	243.22	190.67	192.14	375.52	438.91
8	37	201.54	465.28	395.46	102.34	350.27	209.2	294.37	266.52	217.9	314.6	420.41
8	38	290.97	434.73	289.49	185.27	392.29	219.58	331.54	224.58	169.69	156.13	252.95
8	39	234.22	378.74	307.47	254.28	393.09	246.65	458.46	334.51	164.1	217.39	345.8
8	40	295.95	284.42	341.52	228.41	367.95	328.77	367.27	292.8	175.72	252.04	360.89
8	41	380.71	265.67	348.24	191.88	376.89	268.51	488.92	300.59	187.54	391.68	439.4
8	42	309.98	545.48	307.86	149.25	319.03	351.75	239.9	327.33	259.73	295.78	348.79
8	43	304.56	283	307.54	248.64	329.52	279.79	323.88	360.82	196.56	150.92	323.31
8	44	182.79	568.49	514.03	258.72	359.73	346.64	336.94	332.11	223.52	337.27	258.99
8	45	158.55	485.79	190.1	175.69	367.07	304.49	411.15	351.08	249.76	302.67	538.11
8	46	217.94	308.75	270.76	240.61	418.41	278.55	481.16	251.11	209.08	276.25	300.96
8	47	262.03	118.89	270.18	247.5	369.22	307.39	415.29	276.63	136.42	322.07	286.48
8	48	235.36	128.13	253.14	193.6	359.19	321.61	379.15	238.91	135.7	313.96	356.55
8	49	297.82	107.47	236.81	145.5	323.05	330.43	382.29	226.26	195.01	278.8	237.14
8	50	233	140.2	322.53	186.74	351.16	210.77	367.11	293.4	188.7	163.13	335.4
8	51	149.49	337.64	462.64	150.81	310.13	228.65	370.75	224.41	192.99	215.57	423.48
8	52	212.62	300.85	276.05	236.35	257.35	246.03	365.31	226.83	198.97	197.9	398.71
8	53	307.39	206.46	206.33	180.85	220.66	224.68	348.96	252.62	194.41	291.81	402.95
8	54	313.92	333.4	519.97	275.18	195.98	248.75	326.74	161.96	218.47	259.88	333.64
8	55	306.6	393.49	501.19	158.31	144.33	359.2	396.53	243.51	254.04	260.49	292.44
8	56	264.35	165	261.04	153.93	270.88	327.97	432.51	191.22	252.44	210.29	330.87
8	57	221.89	301.11	167.32	278.31	276.19	362.63	452.05	215.31	147.4	259.45	320.28
8	58	113.87	517.31	253.06	282.33	261.07	505.04	419.22	152.65	265.17	295.82	318.63
8	59	75.983	488.62	285.83	336.8	353.33	334.26	370.77	257.64	190.64	191.22	330.27
8	60	104.38	250.87	321.98	233.62	280.19	260.13	303.67	307.17	123.2	193.17	334.47
8	61	240.43	418.24	387.08	222.83	389.1	430.37	391.58	346.09	230.49	160.69	338.79
8	62	260.4	416.11	220.44	155.45	384.55	266.37	469.48	290.08	187.87	289.22	216.59
8	63	190.2	149.71	223.05	187.48	385.36	231.1	503.27	267.93	152.78	343.62	280.42
8	64	134.98	327.9	271.46	175.75	299.84	226.8	464.81	330.51	193.24	426.7	304.55
8	65	329.68	135.49	245.49	318.81	247.08	205.03	459.87	364.91	150.94	453.72	174.78
8	66	345.23	475.32	217.36	284.1	340.08	265.58	475.44	238.76	196.99	416.27	191.98
8	67	222.9	478.13	232.43	221.97	327.65	264.35	417.69	301.82	286.96	297.72	203.05
8	68	293.55	581.75	236.59	356.02	297.65	332.4	362.13	206.06	255.79	326.59	259.04
8	69	248.61	270.6	262.84	175.87	292.84	258.42	423.69	234.92	220.28	267.35	288.14
8	70	197.21	68.738	209.54	128.36	270.75	333.7	297.34	230	238.6	257.87	286.73
8	71	264.47	311.43	410.8	121.93	327.65	282.85	381.09	292.59	208.61	275.75	289.43
8	72	283.71	214.61	256.7	158.25	294.78	263.43	494.2	196.55	272.9	305.99	271.06
8	73	268.88	112.2	266.03	197.2	357.48	245.94	240.84	128.84	230.98	272.91	303.13
8	74	205.09	313.68	225.26	234.27	336.89	307.6	417.21	173.78	284.04	182.58	270.61
8	75	288.43	356.12	257.54	198.01	208.99	399.23	347.49	212.09	169.95	257.15	284.06
8	76	295.4	347.5	251.06	145.4	126.51	318.34	323	163.75	264.99	266.14	262.35
8	77	120.01	467.93	426.31	100.98	244.85	215.02	446.33	148.65	154.52	254.01	270.37
8	78	175.18	502.45	238.71	127.54	250.22	243.76	353.04	242.21	124.2	237.85	226.38
8	79	110.83	530.43	282.61	127.37	258.05	175.42	491.08	291.07	176.23	174.8	186.39
8	80	173.1	402.36	239.6	166.55	249.7	266.18	413.43	274.78	156.69	318.94	261.97
8	81	161.49	210.48	249.82	56.173	242.52	358.8	345.53	316.66	222.27	360	398.37
8	82	139.87	276.21	309.91	102.1	250.78	233.27	427.92	200.45	238.87	313.77	355.19
8	83	162.46	446.09	232.27	177.11	270.85	321.8	372.88	270	300.7	343.34	360.45
8	84	119.73	499.37	166.36	94.359	219.53	428.43	423.91	263.46	168.2	238.18	327.98
8	85	165.27	161.93	185.38	122.78	332.64	376.76	248.33	308.77	140.42	298.1	379.12
8	86	145.23	148.97	219.75	194.18	262.7	412.5	399.75	220.04	131.38	311.7	324.43
8	87	116.47	127.54	187.49	227.04	234.72	381.46	417.66	276.69	217.55	291.28	368.67
8	88	133.28	361.73	255.17	208.16	112.49	220.08	318.08	286.77	138.13	270.32	320.35
8	89	101.32	479.81	327.48	182.43	308.01	205.1	285.82	277.15	160.83	330.14	342.2
8	90	142.56	441.18	461.11	144.05	247.78	238.06	310.7	262.24	239.54	264.7	323.14
8	91	124.2	183.72	256.5	250.01	187.41	300.03	226.89	282.94	195.48	277.94	398.5
8	92	205.41	336.07	231.69	253.36	184.78	239.39	229.95	286.85	132.95	182.92	369.38
8	93	175.22	190.23	248.64	210.3	218.31	255.03	229.54	319.7	65.099	242.84	379.2
8	94	148	250.42	328.39	115.81	215.81	390.29	239.89	281.55	120.58	225.86	367.99
8	95	171.29	336.93	413.86	83.172	240.84	331.68	341.92	192.19	98.951	225.85	337.59
8	96	135.09	309.95	167.85	166.81	297.15	314.41	260.69	221.57	135.76	254.06	371.1
8	97	326.54	115.07	250.76	240.81	288.59	336.93	273.39	234.2	210.04	244.55	347.69
8	98	212.23	149.82	250.48	91.894	305.46	195.07	348.99	246.42	174.7	247.96	294.91
8	99	329.3	135.65	192.83	171.67	312.39	203.63	350.37	441.8	189.26	243.95	250.14
8	100	285.08	238.3	248.22	106.01	168.66	140.29	478.01	275.76	167.61	178.88	284.52

## Sheet: Tau- 8m VEPamps intraday
Day	Block	Animal1	Animal2	Animal3	Animal4	Animal5	Animal6	Animal7	Animal8	Animal9	Animal10	Animal11	Animal12	Animal13
2	1	152.84	27.136	42.829	91.322	102.21	180.08	81.565	116.55	194.3	229.49	135.8	84.856	148.12
2	2	143.38	88.451	61.475	68.613	40.25	152.23	159.93	128.08	313.81	301.62	231.28	48.05	182.03
2	3	175.71	101.32	56.377	92.684	4.8695	166.41	116.26	141.64	222.49	304.93	277.57	136.49	126.2
2	4	148.23	66.384	70.435	53.625	87.818	172.2	217.56	160.19	284.02	198.45	213.63	117.11	157.9
2	5	163.99	69.291	80.995	81.24	86.248	161.72	288.6	166.78	277.56	295.6	225.86	149.92	196.28
2	6	193.16	70.774	90.444	79.91	77.281	212.48	279.24	147.3	328.67	284.49	220.6	96.988	170.81
2	7	257.83	96.492	77.999	79.791	70.129	208.65	358.11	255.8	339.47	137.8	274.68	124.34	178.83
2	8	187.14	106.13	53.266	38.469	97.912	153.16	389.35	240.12	296.78	328.75	262.33	105.37	221.53
2	9	210	81.521	52.081	124.92	128.62	190.18	365.04	166.31	259.32	236.19	195.73	147.89	256.79
2	10	193.95	71.075	47.13	95.051	93.091	190.23	158.54	230.25	274.48	166.5	244.58	97.897	233.84
2	11	152.2	59.632	41.577	106.11	39.678	267.07	283.02	217.86	350.99	162.33	268.29	205.52	285.24
2	12	125.72	57.492	70.563	86.704	75.276	368.68	335.81	179.51	287.63	227.37	273.7	158.87	286.85
2	13	216.27	85.103	80.795	73.739	95.309	337.71	307.17	128.73	239.93	193.34	319.16	102.56	251.98
2	14	191.29	73.699	105.18	96.855	43.045	291.41	423.91	157.29	239.76	272.67	188.52	143.45	338.63
2	15	160.09	57.013	55.068	83.563	44.674	280.65	353.37	243.71	43.574	168.84	172.26	151.68	257.79
2	16	142.11	62.897	54.862	54.02	78.074	231.5	265.94	258.56	269.44	157.36	93.605	141.19	284
2	17	142.8	80.89	72.62	82.124	80.475	306.99	362.7	216.8	215.23	222.71	151.9	183.43	261.54
2	18	107.1	67.954	94.024	84.405	86.866	278.27	342.53	252.06	298.8	241.75	242.8	167.72	297.07
2	19	133.22	64.552	86.872	59.848	64.441	277.19	367.23	256.77	386.12	256.16	246.16	102.4	340.46
2	20	146.9	131.82	43.394	96.201	75.118	265.81	275.85	189.57	372.64	208.98	263.85	129.32	326.43
2	21	249.98	51.9	60.856	84.493	88.59	215.33	303.15	162.12	396.59	203.77	198.91	220.2	264.7
2	22	262.92	52.965	72.474	62.059	102.75	180.98	359.56	175.63	358.05	239.55	217.8	183.23	232.29
2	23	281.82	64.365	59.644	91.16	79.661	148.06	340.4	193.81	341.93	180.34	231.34	192.49	197.55
2	24	231.72	79.771	69.734	93.789	108.44	206.42	426.94	232.13	336.36	266.95	173.16	177.55	227.41
2	25	130.41	95.202	96.503	41.516	131.18	173.33	336.85	192.66	410.92	166.31	144.44	172.8	178.03
2	26	163.1	55.918	52.044	99.886	124.64	155.89	274.95	205.16	338.76	205.95	162.15	182.57	107.39
2	27	167.06	55.752	101.85	58.775	72.044	161.57	348.1	190.71	148.31	260.52	217.88	187.93	157.3
2	28	280.71	94.145	53.408	112.77	87.676	170.88	421.52	206.77	298.17	254.85	196.9	122.4	234.5
2	29	160.59	57.238	52.433	53.269	64.254	142.74	332.29	222.25	281.38	251.13	242.98	136.57	288.19
2	30	202.4	80.517	73.342	49.396	82.467	169.61	384.41	216.13	267.61	168.59	273.28	126.86	289.98
2	31	185.46	29.834	79.626	57.925	39.296	217.67	323.33	187.81	212.17	209.04	298.79	159.16	276.13
2	32	344.14	55.827	102.03	69.618	85.321	182.48	358.77	234.63	253.79	287.48	321.02	117.44	366.25
2	33	251.36	48.335	81.442	109.22	122.63	199.27	283.66	220.36	162.06	188.29	262.89	87.289	369.95
2	34	191.55	52.789	34.794	86.642	59.068	193.34	347.36	179.41	231.09	125.29	209.64	104.75	319.78
2	35	197.46	78.504	103.24	75.431	59.954	142.31	239.38	155.73	368.12	167.64	199.22	130.13	343.16
2	36	137.64	36.342	88.131	140.53	72.022	225.76	282.56	171.47	275.22	235.52	222.62	100.29	327.82
2	37	78.85	63.318	41.306	54.875	49.993	187.48	327.02	214.99	164.64	197.61	235.68	133.03	278.86
2	38	203.63	58.886	81.894	50.584	87.976	199.47	149.32	210.64	250.76	175.82	214.11	136.57	288.91
2	39	192.03	82.491	92.852	106.84	72.235	191.46	106.8	154.06	364.44	150.89	229.14	136.85	272.47
2	40	130.11	87.363	88.052	91.562	60.561	158.79	314.19	140.27	371.94	189.47	217.64	151.6	192.9
2	41	176.9	108.78	67.341	82.879	30.308	199.17	355.55	167.66	352.44	235.5	260.52	162.92	260.82
2	42	274.73	77.065	75.086	72.846	108.21	191.75	421.84	202.71	283.37	292.05	250.61	126.32	297.87
2	43	265.1	96.773	97.991	66.642	70.132	203.01	333.88	214.12	266.04	316.23	231.87	139.89	322.22
2	44	160.48	84.05	75.099	121.98	97.109	157.54	372.12	153.62	300.14	331.67	221.08	120.54	225.54
2	45	101.24	82.252	88.948	39.601	59.849	159.17	387.76	185.68	333.25	173.5	276.13	85.709	218.61
2	46	105.5	44.905	99.948	112.49	80.596	177.5	332.6	146.23	300.98	239.66	248.74	114.17	261
2	47	285.87	86.327	80.236	91.895	106.47	148.27	404.86	177.75	283.35	184.28	234.2	173.56	317.7
2	48	102.13	49.727	40.357	48.653	71.948	177.65	353.85	236.71	180.54	175.42	269.91	104.87	286.94
2	49	131.48	85.702	96.568	98.101	107.49	182.12	413.04	268.26	247.2	263.09	238.36	124.01	264.07
2	50	191.86	30.443	45.237	65.093	117.47	149.18	238.41	243.17	208.42	194.25	246.69	87.427	222.5
2	51	231.75	58.911	56.645	88.534	122.33	150.84	354.02	250.98	264.22	286.74	235.24	196.6	334.63
2	52	144.51	61.043	53.648	90.563	91.388	190.49	366.59	194.13	241.48	225.88	182.19	150.64	288.38
2	53	185.62	38.805	98.813	18.637	125.21	198.76	291.55	172.76	185.21	158.53	205.52	144.96	258.71
2	54	121.95	91.967	69.947	81.366	73.46	165.12	311.46	224.01	282.85	263.04	262.51	128.87	304.43
2	55	159.1	42.519	59.586	63.126	84.113	161.13	292.2	210.87	244.31	225.22	217.08	139.38	230.76
2	56	162.84	51.422	38.901	91.952	79.049	156.62	251.11	179.86	242.83	319.02	281.9	134.66	234.83
2	57	176.48	43.505	30.292	57.684	115.15	187.19	346.59	175.16	245.13	302.96	208.28	133.73	202.74
2	58	155.03	60.453	62.038	51.848	157.49	189.04	386.37	213.34	214.05	301.67	163.77	132.12	240.54
2	59	148.29	84.277	82.966	38.143	162.4	192.19	316.68	159.31	184.6	281.1	165.46	142.56	272.58
2	60	130.28	80.206	69.788	73.041	117.06	173.53	325.05	205.32	217.8	328.78	187.76	132.82	325.13
2	61	107.78	36.118	96.281	33.025	80.497	182.59	226.74	167.16	384.66	213.97	270.03	202.26	225.27
2	62	176.78	46.626	66.491	84.084	98.179	198.23	256.92	180.6	259.95	162.36	236.83	145.15	138.05
2	63	184.12	33.22	74.028	92.712	66.176	205.18	241.59	216.98	197.51	229.98	240.51	179.15	164.71
2	64	201.01	71.677	86.652	26.785	79.864	165.91	324.72	271.17	227.82	243.35	171.83	175.68	190.13
2	65	184.69	72.465	62.243	83.539	90.686	172.36	327.06	160.52	225.56	230.13	242.53	134.87	106.01
2	66	126.26	76.553	81.589	70.888	112.89	124.66	300.57	232.53	196.26	206.52	103.82	104.06	149.77
2	67	196.81	88.605	67.246	68.028	57.264	147.3	282.12	158.61	307.53	181.62	212.53	112.67	183.64
2	68	99.999	102.45	83.938	66.526	87.874	159.86	280.39	186.28	196.16	169.64	182.5	118.33	251.16
2	69	216.2	81.55	65.689	31.892	81.393	179.49	304.13	219.54	225.23	303.27	224.51	66.862	244.21
2	70	132.92	83.915	59.053	55.173	142.42	187.25	299.83	239.47	239.55	239.97	183.66	126.13	188.89
2	71	136.66	67.92	80.883	45.404	68.773	189.74	180.07	195.68	288.27	111.1	256.63	179.57	194.94
2	72	127.23	77.315	78.12	4.2539	84.928	159.33	266.96	133.17	337	241.95	254.99	123.46	294.67
2	73	96.925	91.222	79.957	58.91	123.71	142.29	340.06	217.89	206.61	240.08	246.77	180.4	191.86
2	74	107.35	48.898	73.565	58.121	93.29	187.15	301.1	186.87	109.78	264.2	214.19	228.39	244.95
2	75	134.15	52.312	28.226	87.71	127.36	184.71	301.29	183.76	161.62	183.71	259.71	186.09	183.77
2	76	189.5	40.004	101.18	35.239	109.6	162.91	230.44	198.23	136.75	242.21	238.18	225.76	228.1
2	77	77.5	62.52	83.585	58.899	111.36	181.17	344.31	178.29	123.38	268.99	300.45	142.05	203.17
2	78	170.17	65.786	77.384	55.083	72.096	191.54	361.57	177.95	99.278	172.82	217.28	140.37	251.38
2	79	97.304	107.39	32.245	81.251	84.902	171.1	340.29	175.12	123	317.39	209.02	154.5	224.96
2	80	126.61	80.388	93.376	39.371	77.582	168.22	295.15	169.62	85.463	318.68	254.53	133.01	204.56
2	81	161.29	56.087	77.545	115.17	106.94	189.09	144.22	152.54	192.37	222.5	238.97	130.69	228.55
2	82	200.37	96.875	79.183	42.457	46.535	158.68	159.98	145.63	143.76	322.73	296.34	185.9	170.15
2	83	166.62	9.9722	72.737	103.32	94.361	195.27	280.48	128.86	117.52	142.61	208.1	132.54	141.49
2	84	127.55	10.324	89.556	51.651	108.16	182.12	239.89	158.43	79.816	189.3	209.59	171.92	167.18
2	85	126.13	54.865	72.298	52.779	113.07	174.12	327.6	162.06	208.15	238.72	239.88	144.51	159.2
2	86	123.98	41.172	58.363	67.498	113.23	191.75	317.72	180.9	198.88	176.45	193.29	160.24	133.96
2	87	172.24	41.658	94.175	58.411	123.18	200.64	330.08	128.71	159.49	206.44	190.7	205.23	209.62
2	88	137.55	66.339	51.223	76.758	112.02	146.51	365.67	151.18	84.646	267.29	191.12	189.99	205.75
2	89	128.37	74.702	98.76	19.561	78.052	139.45	352.59	267.72	133.89	218.32	209.32	171.19	143.88
2	90	118.57	67.314	54.327	2.1442	108.51	203.67	354.25	188.82	145.15	135.1	239.03	188.48	203.99
2	91	184.13	19.681	105.24	57.255	24.191	181.94	317.79	201.05	242.55	272.6	280.48	179.67	307.97
2	92	213.61	62.281	153.58	65.613	131.29	224.41	328.35	179.25	292.14	365.61	240.5	161.8	205.48
2	93	149.54	61.088	110.98	67.211	145.46	210.89	331.58	208.86	254.44	209.82	172.41	181.14	166.03
2	94	140.21	75.397	50.213	49.57	90.698	184.95	312.84	196.08	230.58	274.8	189.37	149.77	230.05
2	95	103.6	58.73	100.5	26.592	68.006	157.87	227.59	138.71	200.81	233.25	263.37	184.99	143.52
2	96	118.65	70.702	163.42	120.97	66.82	213.06	284.86	254.59	209.72	258.84	217.37	207.35	127.05
2	97	142.37	60.948	116.18	83.579	69.644	163.46	255.75	127.89	162.42	230.48	213.17	175.13	209.4
2	98	104.78	33.043	64.843	60.333	95.485	190.89	314.11	224.48	189.61	231.61	327.85	103.82	235.43
2	99	182.31	49.417	111.71	80.574	80.213	157.05	285.19	175.09	283.58	204.63	177.9	172.82	212.77
2	100	137.12	47.16	50.798	17.435	45.133	200.19	265.24	198.27	254.77	164.73	179.12	204.62	205.98
3	1	90.122	16.733	100.59	82.002	30.549	175.56	267.72	190.78	278.39	212.32	146.27	155.19	170.67
3	2	115.76	43.369	108.97	72.946	50.774	170.87	390.47	181.83	245.89	159.77	236.56	170.46	189.47
3	3	153.32	37.112	64.145	61.424	17.159	158.07	428.78	205.32	119.56	210.49	247.63	235.76	203.1
3	4	217.59	56.018	93.48	70.963	129.22	155.75	382.33	158.47	239.59	247.96	230.68	128.71	170.22
3	5	157.84	51.059	69.545	63.694	18.805	165.5	391.64	295.32	235.59	152.04	215.67	113.81	202.54
3	6	200.76	77.539	65.885	66.746	174.56	167.19	385.12	289.85	208.46	22.883	212.68	147.17	153.2
3	7	112.04	57.217	77.079	51.218	248.74	153.43	365.95	234.56	329.99	162.88	231.26	206.02	142.5
3	8	160.72	73.341	70.399	61.926	374.31	218.94	362.32	240.84	367.07	193.47	286.96	228.78	244.24
3	9	103.19	69.767	42.979	62.552	349.24	167.44	182.45	227.84	377.26	331.67	231.55	151.99	267.73
3	10	154.59	73.478	123.92	52.993	18.629	179.58	321.73	242.18	238.51	265.44	206.36	153.06	110.31
3	11	187.25	80.581	65.018	26.14	48.017	217.81	369.77	265.09	246.23	315.51	261.68	153.3	257.61
3	12	208.76	41.017	75.472	62.273	37.382	214.8	302.01	233.52	464.83	364.16	135.12	131.81	201.08
3	13	212.35	72.501	7.5475	112.48	23.526	219.71	410.74	169.34	344.56	252.47	129.72	189.75	232.34
3	14	269.26	45.573	114.29	37.524	18.204	147.86	383.24	225.42	302.91	294.98	238.62	246.56	367.22
3	15	248.11	39.314	94.148	64.025	58.748	149.43	319.49	205.16	421.64	307.01	208.88	171.63	264.18
3	16	248.69	58.573	91.745	55.445	37.032	190.81	345.82	225.58	339.25	296.61	186.46	170.93	294.19
3	17	179.26	50.133	89.704	52.617	235.12	269.43	219.07	238.41	330.95	182.81	262.89	127.59	215.76
3	18	217.7	77.295	128.55	80.406	22.379	265.61	193.9	147.61	437.76	236.71	211.59	127.69	290.57
3	19	282.62	86.5	101.84	87.859	554.6	301.53	258.22	235.93	285.22	163.56	169.01	170.19	186.6
3	20	267.52	98.334	68.457	29.783	512.04	226.81	318.3	210.18	346.18	3.6649	188.17	143.22	248.29
3	21	284.86	49.664	85.676	103.28	92.136	177.35	381.3	181.97	236.22	291.93	359.41	164.79	168.73
3	22	135.98	63.991	67.157	48.101	145.05	188.82	280.04	197.76	218.91	283.1	268.38	132.85	149.33
3	23	196.47	64.943	81.62	70.169	92.69	198.32	343.93	234.29	374.21	344.74	202.88	196.16	160.79
3	24	168.97	48.146	96.046	26.584	119.49	178.92	368.21	241.66	304.28	216.64	229.39	97.603	277.82
3	25	174.72	63.991	81.794	22.717	84.981	177.23	300.93	195.66	209.08	244.94	135.7	154.65	325.5
3	26	145.53	60.213	75.796	32.096	124.14	217.95	281.14	217.07	306.89	313.14	221.57	224.73	289.92
3	27	123.89	77.363	70.667	46.094	141.61	138.09	316.39	225.29	308.49	163.8	224.18	185.36	273.14
3	28	124.17	64.18	83.54	54.224	112.11	195.36	201.93	158.99	314.66	128.88	208.17	184.36	259.29
3	29	132.82	56.238	99.71	64.945	92.827	189.93	280.36	165.16	283.08	240.73	239.56	177.42	258.69
3	30	168.03	47.794	124.43	106.75	77.818	180.36	301.98	174.23	169.98	257.47	248.57	113.13	177.6
3	31	303.07	55.089	74.572	77.165	99.325	229.97	146.2	201.9	378.85	300.31	162.37	212.75	182.43
3	32	278.06	52.584	75.432	38.926	62.652	248.11	151.95	202.76	400.6	296.63	218.31	192.96	287.17
3	33	284.02	60.252	68.495	57.332	113.8	172.48	317.92	200.85	392.66	428.65	240.45	171.92	270.9
3	34	132.55	28.262	93.056	77.14	133.37	234.62	387.58	234.69	354.48	431.38	194.7	137.56	315.26
3	35	187.07	64.619	47.154	38.231	97.955	227.67	283.01	241.19	309.54	346.75	252.29	170.88	332.6
3	36	231.43	53.314	85.318	36.504	148.74	222.44	394.46	213.43	224.88	351.33	209.53	125.61	231.16
3	37	169.26	33.839	91.795	59.263	71.576	218.73	378.61	203.71	283.54	320.12	262.2	186.06	132.59
3	38	168.2	66.168	73.462	79.28	98.91	211.49	315.78	159.2	353.87	313.15	182.82	207.67	230.62
3	39	226.38	64.313	79.672	91.866	113.85	178.04	340.24	181.59	394.12	386.81	216.82	170.92	252.24
3	40	249.11	51.137	112.05	78.415	107.8	177.92	385.64	154.26	373.23	339.99	267.75	274.79	295.24
3	41	225.77	38.26	56.114	38.969	73.639	195.93	344.56	215.01	160.06	266.46	239.14	253.68	313.85
3	42	223.51	51.943	92.402	68.38	102.09	185.64	295.99	235.18	280.98	154.07	209	196.37	327.31
3	43	148.99	51.236	80.382	101.01	131.38	170.12	305.4	135.87	280.1	285.79	174.9	206.79	346.87
3	44	148.6	56.746	52.566	74.558	124.17	171.72	293.65	228.52	221.28	207.83	187.67	131.03	275.02
3	45	152.89	66.175	80.756	31.341	158.67	165.37	438.66	248.5	299.64	174.93	223.43	167.04	302.99
3	46	143.38	5.3716	62.085	28.039	119.53	256.47	282.32	257.9	333.25	138.55	227.62	222.12	301.87
3	47	117.63	48.556	52.112	86.308	118.15	199.07	334.85	211.84	273.9	145.71	249.45	192.74	303.07
3	48	112.86	71.192	53.995	75.49	107.91	165.75	293.58	196.79	279.96	163.08	177.78	178.59	303.65
3	49	148.44	47.311	82.503	45.944	89.572	185.7	343.79	186.58	303.58	187.04	208.74	179.09	270.81
3	50	81.5	29.331	78.442	95.519	62.981	220.72	358.5	155.13	372.71	164.94	102.92	195.73	313.37
3	51	194.45	62.713	67.891	86.877	81.75	235.73	285.95	253.34	232.99	175.35	138.06	195.67	313.83
3	52	154.14	72.279	124.51	93.933	78.9	204.69	336.28	234.22	422.79	208.14	175.31	205.62	278.18
3	53	157.81	51.96	95.77	17.979	114.39	197.49	311	248.08	352.8	155.17	213.48	276.93	310.42
3	54	127.77	71.16	62.195	89.118	158.71	184.84	354.38	242.83	281.37	188.99	276.7	152.91	297.36
3	55	126.51	49.152	44.501	71.152	81.451	184.84	439.42	290.33	351.69	202.22	262.74	193.27	309.02
3	56	128.02	38.438	69.243	68.531	83.868	154.33	409.42	262.66	347.42	181.17	252.79	166.71	336.18
3	57	159.11	10.941	81.297	68.49	124.73	202.72	305.5	207.54	326.72	227.04	260.35	130.43	317.36
3	58	104.71	63.755	32.634	211.74	126.23	218.53	357.84	167.2	306.72	176.83	261.91	192.76	307.14
3	59	136.8	54.324	65.274	95.243	123.28	210.68	324	205.34	283.62	157.68	274.78	176.88	244.96
3	60	98.968	71.079	93.006	60.147	56.341	215.3	303.02	172.63	350.28	156.72	260.24	214.85	297.46
3	61	84.495	75.203	79.311	57.932	105.64	217.12	296.18	204.49	258.82	178.18	300.37	206.75	321.53
3	62	116.71	36.734	66.498	32.574	153.03	181.14	364.24	230.45	360.04	178.52	254.34	240.63	342.38
3	63	73.369	48.951	89.334	103.7	81.625	166.53	345.76	137.51	353.81	206.02	329.6	175.31	287.78
3	64	97.665	76.871	88.668	65.899	123.31	163.67	301.31	130.88	335.23	178.77	278.49	173.21	265.02
3	65	120.8	31.53	57.741	83.373	130.38	203.19	214.67	173.17	332.04	201.18	219.88	118.98	228.12
3	66	104.74	51.99	64.66	77.743	86.82	209.94	356.71	284.67	316.53	156.82	231.74	178.91	264.8
3	67	128.75	41.242	99.299	84.133	98.733	175.9	340.78	157.49	313.74	160.31	248.07	177.04	261.35
3	68	105	78.936	43.718	60.74	76.051	190.88	367.07	229.14	329.95	186.31	212.54	205.11	232.12
3	69	113.03	64.512	52.962	76.554	117.55	178.26	312.14	201.66	383.03	218.13	208.01	123.43	276.17
3	70	157.9	35.356	16.881	68.505	97.653	191.16	354.75	207.9	357.3	143.78	285.09	165.91	286.41
3	71	156.19	65.251	48.887	128.14	16.214	181.16	281.33	193.35	378.74	133.4	225.02	125.47	253.38
3	72	151.02	98.857	75.827	64.495	134.15	171.4	281.22	226.39	370.49	177.28	253.79	243.9	236.52
3	73	140.38	18.835	73.771	71.395	92.97	157.22	333.11	166.93	314.61	168.32	259.89	207.06	252.42
3	74	183.17	26.902	62.705	62.161	154.38	179.82	250.57	136.83	304.72	63.729	188.35	224.72	182.37
3	75	90.783	37.962	63.934	63.839	92.202	179.58	216.24	161.01	236.1	205.31	198.93	194.96	219.56
3	76	97.735	60.542	49.25	6.0961	154.21	209.86	340.46	227.54	293.87	122.96	210.53	219.97	96.639
3	77	88.663	49.561	49.471	80.851	78.758	181.95	307.73	256.81	211.48	181.45	235.63	192.72	140.52
3	78	109.24	14.349	50.859	29.021	96.867	158.12	248.63	194.8	285.73	130.1	202.26	149.06	177.4
3	79	150	58.59	58.843	29.272	60.351	169.07	290.89	125.51	319.78	154.21	178.34	86.664	242.91
3	80	102.61	69.934	63.503	86.384	73.608	181.37	291.59	151.35	304.27	165.03	227.4	52.378	226.07
3	81	154.92	22.377	75.706	92.337	107.5	208.15	293.23	193.26	309.98	203.8	195.92	160.31	199.2
3	82	151.05	66.643	87.775	53.093	112.93	174.75	304.64	100.94	272.49	200.03	265.98	169.13	245.86
3	83	115.58	67.46	94.06	70.081	81.52	177.94	320.93	204.51	364.45	200.95	297.22	166.49	268.68
3	84	134.59	61.532	62.313	73.162	78.366	170.74	326.31	202.8	336.68	209.85	229.2	165.08	251.07
3	85	93.609	54.792	86.68	101.87	85.147	183.39	236.15	255.92	315.08	219.58	252.42	216.12	250.28
3	86	130.32	60.116	64.043	51.225	83.444	138.62	307.93	238.88	306.7	190.41	195.15	172.36	267.52
3	87	100.12	56.062	73.179	88.629	123.42	155.7	322.43	202.91	267.87	237.11	227.04	169.91	311.05
3	88	140.2	66	80.33	97.303	92.67	194.09	263.91	205.38	320.32	184.65	255.72	140.8	261.25
3	89	99.157	57.147	58.343	76.696	119.52	185.19	299.69	100.92	290.11	233.93	179.46	165.5	274.51
3	90	111.47	26.619	77.224	91.186	96.258	189.83	215.74	193.81	276.73	183.8	198.24	146.74	188.54
3	91	123.43	52.304	80.536	101.25	98.514	223.43	305	253.82	280.6	229.45	200.58	183.8	127.2
3	92	94.136	46.828	62.988	50.43	107.14	193.09	247.84	246.08	292.68	164.51	229.09	220.33	228.82
3	93	115.29	35.339	71.518	65.953	117.04	169.78	317.89	207.52	142.32	254.88	158.96	225.45	173.83
3	94	115.26	71.024	71.172	91.286	125.19	176.72	308.04	196.75	162.38	155.32	215.12	207.69	157.03
3	95	162.43	0.1032	51.325	67.491	127.78	209.48	136.83	219.75	196.63	171.9	211.68	185.04	255.26
3	96	109.59	41.968	71.539	59.355	163.69	193.54	148.01	167.26	249.22	178.33	241.44	150.69	220.23
3	97	91.649	38.155	48.231	72.589	111.96	174.54	178.43	201.66	111.44	155.79	217.78	156.83	236.62
3	98	61.067	42.042	84.924	40.827	145.44	189.69	287.1	180.52	248.48	180.96	193.44	143.59	216.19
3	99	93.576	5.4328	101.81	62.705	113.15	181.86	220.64	178.56	202.56	169.61	217.6	117	205.96
3	100	54.059	59.242	75.801	56.339	110.24	172.43	178.14	243.13	160.78	149.72	179.46	167.41	203.01
4	1	99.723	64.227	58.088	95.377	156.56	184.75	254.4	177.73	198.55	191.25	197.83	145.79	150.49
4	2	135.22	58.556	87.094	8.7217	136.83	303.35	329.42	206.82	329.16	220.82	258.3	214.99	170.08
4	3	122.62	60.248	41.85	31.179	139.87	191.49	290.54	195.94	114.28	210.86	252.83	167.11	214.41
4	4	174.66	64.188	86.008	58.845	133.66	203.46	284.82	196.84	149.88	131.68	250.6	162.53	228.44
4	5	125.39	44.221	61.618	35.561	215.15	216.36	380.58	140.14	186.83	196.01	219.48	162.08	228.15
4	6	127.07	70.952	65.184	37.21	123.42	231.63	327.78	237.41	239.69	194.83	272.57	122.51	191.32
4	7	171.07	37.075	82.124	35.944	138.3	152.95	348.93	193.83	257.21	235.84	256.7	167.76	273.22
4	8	157.33	36.586	44.478	84.565	188.05	176.19	366.89	235.4	248.48	246.5	292.69	241.27	223.36
4	9	138.7	46.833	88.484	64.139	205.32	151.44	340.83	206.38	164.9	314.57	253.51	230.99	258.12
4	10	140.08	74.4	66.837	48.48	171.33	152.92	272.23	234.93	214.32	241.67	286.22	216.68	203.05
4	11	190.32	47.257	90.005	20.838	160.37	308.11	258.8	166.03	242.39	180.95	262.74	231.89	310.87
4	12	211.31	23.391	98.071	72.996	155.87	228.3	355.11	211.75	192.19	292.64	269.28	214.74	306.42
4	13	148.67	58.03	49.663	62.884	192.22	202.88	347.98	271.7	213.75	251.36	315.58	254.64	341.84
4	14	151.38	72.264	57.542	89.387	157.81	209.2	356.94	226.01	149.34	293.34	236.08	259.22	240.64
4	15	166.59	54.603	82.634	46.545	163.93	266.25	267.48	196.4	198.31	258.58	243.22	167.73	264.08
4	16	137.14	70.92	35.073	37.755	144.58	309.72	350.09	160.91	276.07	233.8	11.336	243.56	277.6
4	17	175.59	83.565	64.226	32.902	145.11	341.34	231.43	169.29	262.63	236.08	173.06	218.37	328.19
4	18	154.8	34.385	57.79	45.664	140.29	358.64	232.67	182.94	377.56	229.26	251.05	207.6	277.6
4	19	148.37	52.185	46.047	43.453	197.77	285.86	257.14	266.49	298.15	264.75	167.33	256.65	278.82
4	20	119.37	47.652	57.062	71.137	88.6	323.18	268.25	230.57	249.1	221.38	261.63	276.9	254.61
4	21	166.39	54.197	81.726	81.69	132.39	308.07	367.73	228.6	255.07	380.2	281.74	193.86	275.99
4	22	168.83	49.524	74.892	60.162	133.54	333.92	368.11	139.63	260.19	330.76	287.96	250.77	260.48
4	23	220.55	71.646	72.94	68.503	171.97	272.97	383.42	255.46	230.1	374.07	289.87	281.04	288.07
4	24	96.852	63.741	99.088	85.678	86.569	250.83	298.79	205.18	199.47	252.71	260.41	229.26	315.74
4	25	178.96	56.18	83.737	84.507	119.89	257.66	325.12	165.54	244.46	263.82	257.14	202.65	332.12
4	26	150.82	53.159	48.729	59.98	87.073	285.42	233.71	197.6	156.94	189.27	246.74	237.55	265.27
4	27	24.862	74.529	74.541	50.129	128.36	323.6	295.07	180.99	69.17	238.25	242.27	163.51	313.27
4	28	126.11	90.497	61.392	99.568	130.54	301.78	411.1	215.7	118.14	233.55	241.06	201.4	256.09
4	29	165.57	108.16	47.192	51.144	95.145	292.9	372.71	232.16	196.73	226.33	189.22	157.22	237.45
4	30	147.77	115.81	104.17	33.648	110.05	273.76	309.58	308.47	108.79	189.58	287.83	137.79	191.52
4	31	173.32	109.49	71.756	107.24	103.26	272.81	318.11	190.72	215.94	245.46	174.52	188.63	336.25
4	32	162.28	46.833	74.854	49.175	102.55	327.93	275.24	210.73	156.11	286.94	274.83	232.07	277
4	33	167.6	70.247	111.08	85.384	97.909	266.71	309.52	249.06	190.87	271.17	286.62	208.42	329.14
4	34	164.72	86.337	37.933	34.218	101.86	296.47	315.88	229.19	225.37	275.04	271.57	184.28	239.84
4	35	166.11	56.839	39.622	72.399	115.15	333.25	227.19	182.64	131.97	308.59	171.28	189.56	217.88
4	36	147.73	66.485	40.347	102.73	116.94	208.27	306.05	233.9	165.85	254.69	267.11	222.96	301.56
4	37	139.38	47.878	119.19	57.284	72.191	298.78	317.33	225.2	113.99	222.87	287.17	200.45	268.13
4	38	170.83	95.353	83.057	45.647	91.281	258.26	266.34	249.8	96.434	288.2	191.67	161.03	287.24
4	39	166.09	46.027	77.342	87.425	110.94	265.35	223.81	223.89	114.02	265.55	27.166	175.7	260.87
4	40	169.42	37.222	93.226	47.963	140.6	240.37	247.53	224.42	118.91	230.4	104.31	200.56	216.62
4	41	163.86	55.819	35.112	78.255	56.853	270.07	284.69	241.95	102.7	229.17	264.7	179.41	209.65
4	42	182.95	86.086	117.63	85.23	88.86	215.29	320.98	294.05	77.984	229.12	229.87	241.86	197.02
4	43	170.42	46.809	99.113	98.066	121.75	326.72	313.51	284.78	129.81	302.1	320.2	163.56	231.8
4	44	148.86	62.126	109.59	62.726	121.42	297.55	320.54	222.83	109.36	238.67	237.11	167.44	266.85
4	45	167.52	79.04	76.134	64.358	110.18	300.99	365.41	191.29	92.279	281.62	309.59	180.93	259.44
4	46	134.13	62.639	63.354	85.034	98.8	325.79	299.76	229.01	140.83	236.63	204.83	197.51	286.28
4	47	161.72	58.325	48.559	23.977	80.845	270.63	377.06	196.04	159.23	220.59	242.74	149.35	271.42
4	48	195.95	42.171	74.196	64.775	134.41	352.39	287.37	152.11	80.289	243.91	204.67	173.59	245.29
4	49	114.75	57.155	75.198	69.944	61.543	377.87	384.59	248.07	482.31	163.55	253.87	159.76	270.25
4	50	81.601	65.058	50.887	47.336	133.5	403.55	292.43	203.24	169.6	205.83	299.19	193.64	228.88
4	51	196.97	86.892	58.546	69.979	140.49	330.96	349.57	266.8	151.6	198.76	237.77	224.02	284.47
4	52	101.83	59.901	80.487	60.522	99.389	347.3	328.56	205.18	146.53	299.1	226.29	238.65	179.95
4	53	142.74	70.835	59.851	77.114	143.39	321.53	289.06	155.9	117.24	267.49	189.88	173.84	239.47
4	54	137.35	28.767	78.654	47.427	114.81	397.33	340.26	232.22	116.96	223.1	222.41	200.61	196.74
4	55	173.75	84.178	80.477	95.533	93.208	320.44	209.74	167.48	84.704	258.57	269.23	218.25	304.28
4	56	140.85	101.39	44.168	90.733	130.21	301.24	304.07	157.39	81.541	216.6	242.06	210.43	251.07
4	57	104.49	81.84	51.191	77.246	139.03	329.67	332.33	199.64	155.23	203.11	219.26	194.18	310.07
4	58	74.866	74.28	19.75	88.037	119.35	357.46	321.38	290.12	161.17	224.01	236	170.48	260.33
4	59	133.48	80.414	44.558	95.853	117.77	278.24	243.94	202.1	125.71	301.85	303.37	37.141	285.04
4	60	137.74	59.902	82.189	74.327	152.73	303.62	355.64	139.7	216.14	269.97	238.93	218.87	272.3
4	61	110.49	60.677	67.001	84.44	135.32	308.28	256.14	196.84	265.64	227.75	257.48	178.66	233.47
4	62	180.12	92.877	80.627	67.858	93.833	243.14	227	221.8	153.17	212.24	271.45	155.43	272.94
4	63	142.14	65.585	47.988	39.593	94.672	331.67	214.81	249.98	198.79	132.68	285.18	236.7	287.14
4	64	122.46	86.583	81.676	64.62	141.43	254.14	283.24	217.55	152.65	226.59	187.69	176.79	255.9
4	65	147.72	59.03	81.254	73.771	80.172	292.83	189.79	268.53	141.11	153.03	282.54	175.21	274.52
4	66	155.57	91.26	48.98	60.444	169.78	267.64	221.54	265.2	111.23	207.95	274.19	214.8	259.93
4	67	134.72	65.432	92.627	64.695	108.57	311.99	167.58	201.34	112.18	193.06	241.07	232.99	235.54
4	68	113.1	73.609	37.276	81.028	119.63	361.4	144.2	203.01	147.94	162.83	383.08	240.23	262.75
4	69	150.64	46.906	62.554	75.518	94.771	363.4	156.46	272.37	153.62	168.36	231.24	206.87	245.18
4	70	138.39	71.692	57.307	65.379	97.465	214.03	160.99	231.15	119.68	188.05	221.44	228.33	242.3
4	71	170.18	54.652	104	58.664	136.59	196.61	222.9	236.46	208.99	190.41	266.07	211.04	301.5
4	72	159.04	60.251	46.518	75.149	131.32	278.17	195.7	212.99	217.94	153.72	255.92	184.26	253.66
4	73	84.853	70.446	71.653	101.52	137.26	299.52	288.53	252.21	172.69	173.47	257.88	137.1	251.95
4	74	130.76	77.504	84.391	48.85	128.83	333.01	252.48	165.68	141.24	165.54	247.37	156.4	256.6
4	75	112.92	32.627	36.604	71.699	76.228	256.31	338.32	198.09	159.51	154.02	188.64	182.43	211.57
4	76	65.175	19.959	64.193	54.313	87.442	370.77	330.6	243.2	150.54	155.93	217.14	225.38	234.26
4	77	94.366	90.131	49.786	55.964	122.25	281.36	333.35	190.08	132.6	167.66	233	210.22	252.7
4	78	109.52	61.801	60.323	79.268	127.9	242.51	266.4	151.68	136.35	145.31	249.16	265.69	228.38
4	79	115.66	53.763	66.554	54.947	93.582	243.12	352.99	192.41	107.15	167.41	225.8	16.202	263.26
4	80	108.67	45.196	58.166	69.374	114.65	289.18	365.38	129.68	109.46	148.65	200.39	161.75	311.35
4	81	145.65	43.88	70.855	84.903	146.89	307.23	339.07	229.26	237.98	170.36	198.64	198.05	302.97
4	82	105.94	24.68	81.489	86.038	131.58	267.49	341.82	179.58	139.44	160.26	173.16	232.76	206.5
4	83	151.09	10.773	70.86	78.608	155.59	237.52	322.73	161.88	264.74	153.72	216.96	193.32	276.46
4	84	156.08	53.345	70.785	34.426	126.21	349.5	248.55	122.02	288.73	181.24	190.32	189.57	218.53
4	85	147.65	45.953	42.12	45.905	124.11	207.06	210.68	136.87	180.11	167.47	218.8	156.39	244.47
4	86	59.181	118.15	85.159	77.178	139.38	302.67	142.79	153.52	326.54	176.29	272.67	161.03	252.13
4	87	73.618	60.977	63.252	127.19	128.12	225.59	279.5	151.18	179.09	176.84	233.7	141.66	260.69
4	88	105.88	59.037	58.467	73.646	150.67	284.46	291.1	200.42	162.24	172.79	191.23	200.65	291.89
4	89	152.95	99.097	47.19	62.527	80.248	290.43	256.34	165.08	138.8	135.8	205.66	186.94	281.76
4	90	116.33	65.183	74.534	44.415	59.622	275.12	194.28	188.7	115.43	182.47	219.99	178.29	200.44
4	91	107.7	74.752	79.775	43.092	70.285	287.22	300.62	130.01	191.64	179.12	196.66	200.75	122.2
4	92	130.76	44.838	123.2	113.98	73.341	283.08	260.68	135.74	116.68	142.26	310.69	242.5	256.22
4	93	138.91	62.342	63.615	47.684	50.748	287.64	319.91	196.62	113.41	138.42	237.6	210.74	210.11
4	94	127.7	50.226	50.751	67.304	102.97	323.71	256.64	175.07	126.38	144.66	190.18	153.62	261.07
4	95	114.01	79.439	79.868	24.232	63.804	273.89	338.9	195.43	122.6	168.98	275.12	218.13	277.19
4	96	129.17	96.182	92.738	86.225	143.41	292.05	352.14	221.61	135.75	160.18	231.21	203.94	265.63
4	97	104.71	39.15	67.132	63.36	75.707	290.21	314.82	130.23	177.56	151.37	188.83	164.87	321.79
4	98	133.56	85.747	64.414	55.465	77.835	296.28	316.68	173.79	131.64	154.85	205.18	203.26	243.33
4	99	124.26	89.653	32.705	64.581	34.687	254.53	232.07	170.38	98.386	160.95	214.05	172.56	226.66
4	100	89.598	53.385	68.35	54.992	84.532	316.3	227.04	184.17	94.348	181.08	217.34	191	297.95
5	1	189.26	43.436	35.882	54.231	56.456	191.46	272.34	181.08	193.47	182.45	213.74	140.88	282.15
5	2	62.319	37.962	44.97	28.418	74.327	213.15	296.59	149.56	170.55	238.32	220.9	189.63	230.65
5	3	104.84	44.205	83.746	43.087	141.37	293.33	217.98	148.41	281.44	227.21	246.3	222.72	227.52
5	4	218.41	59.906	57.018	22.404	116.13	257.75	329.21	175.22	141.33	222.97	192.88	198.95	266.34
5	5	203.84	18.446	74.043	57.31	87.773	260.65	329.14	179.19	234.3	195.91	246.16	234.93	159.41
5	6	148.2	64.204	64.534	47.664	88.069	223.31	341.75	150.78	271.97	188.96	229.6	237.98	145.43
5	7	151.79	45.462	48.564	47.188	110.75	268.81	379.73	203.51	223.4	199.36	289.78	241.9	181.92
5	8	118.46	51.742	58.911	26.226	128.46	240.89	324.22	151.56	164.84	228.93	277.49	211.05	138.69
5	9	177.69	34.776	75.142	48.692	98.602	194.63	327.37	190.01	138.75	227.29	338.04	176.31	191.44
5	10	147.78	39.205	65.282	43.576	112.72	170.74	304.28	221.38	172.69	202.32	302.41	208.66	277.1
5	11	245	24.43	125.45	76.861	164.11	146.43	226.49	221.23	138.32	234.64	273.55	199.48	264.62
5	12	222.96	54.719	107.9	73.454	121.02	213.78	293.21	153.97	192.47	189.34	271.24	235.72	260.33
5	13	221.1	22.045	42.209	19.778	100.82	154.79	382.47	156.93	208.98	214.81	224.23	207.14	312.03
5	14	276.27	10.342	31.146	76.447	149.63	184.03	384.94	167.14	136.4	189.77	244.58	206.18	276.33
5	15	255.83	83.397	57.049	67.786	83.992	151.78	328.79	210.43	172.33	196.2	252.62	192.62	314.14
5	16	255.94	66.405	81.367	83.044	82.362	183.79	354.76	166.7	144.72	188.05	277.45	208.48	367.42
5	17	187.24	52.384	96.081	76.431	99.973	167.75	280.27	192.43	202.23	170.49	259.14	220.96	316.29
5	18	131.93	51.143	82.652	91.38	62.486	207.85	335.99	198.44	220.25	184.97	267.9	271.35	315.75
5	19	210.15	53.346	13.819	48.341	121.3	184.82	304.85	152.38	185.31	187.07	250.02	282.86	350.23
5	20	180.52	57.401	11.137	107.27	70.508	193.8	408.82	180.61	165.47	175.84	326.32	226.13	318.14
5	21	276.02	63.184	88.139	64.359	119.18	176.45	357.09	211.95	303.3	259.85	299.42	222.83	359.51
5	22	281.86	31.843	4.5629	92.81	145.85	201.43	348.9	152.38	277.41	196.9	321.06	204.67	321.45
5	23	162.04	76.878	77.424	40.542	74.512	229.46	323.28	99.857	184.24	195.22	299.04	206.61	279.44
5	24	141.84	38.88	64.645	91.764	119.84	213.3	363.84	177.47	190.84	185.95	318.66	206.87	219.55
5	25	247.74	47.519	91.299	66.049	155.36	191.3	318.49	204.22	174.65	207.44	289.33	228.34	286.67
5	26	146.95	43.126	41.959	55.498	129.46	183.36	360.32	186.74	147.59	169.11	292.79	207.22	272.2
5	27	113.52	48.76	76.033	32.465	142.91	200.01	277.62	213.02	182.08	194.36	289.43	216.54	282.76
5	28	127.13	63.308	142.53	82.505	119.78	226.4	309.59	184.82	120.43	197.55	292.05	228.89	236.42
5	29	172.88	46.672	124.91	95.872	91.808	184.29	346.67	261.96	158.49	152.24	326.45	237.21	167.94
5	30	178.96	69.247	38.9	33.782	146.69	175.7	318.45	224.87	138.68	173.09	302.38	215.36	174.35
5	31	287.38	62.227	62.05	35.084	84.054	169.26	342.16	172.56	200.04	167.08	324.24	252.87	257.02
5	32	261.68	45.571	59.635	89.617	122.96	210.54	444.7	192.15	204.85	174.6	279.62	244.22	292.74
5	33	222.99	39.741	84.333	43.431	96.463	185.33	401.2	216.71	184.82	170.37	299.89	232.27	249.35
5	34	208.69	78.949	54.808	49.216	79.187	159.64	275.07	191.08	172.89	230.94	247.4	189.12	302.07
5	35	122.25	58.998	76.883	102.58	112.38	183.86	266.78	167.51	193.74	201.8	172.69	230.25	330.47
5	36	132.06	24.551	116.93	89	154.01	187.49	231.82	254.07	204.53	165.75	246.97	208.96	293.85
5	37	185.78	46.682	48.619	66.788	113.93	199.07	216.4	187.09	198.24	158.09	295.49	208.69	323.45
5	38	221.11	62.542	75.114	38.462	64.281	186.25	248.38	140.64	179.06	198.24	270.08	200.08	280.07
5	39	215.3	52.935	72.48	96.25	57.977	153.61	348.49	184.84	197.82	153.98	345.08	187.27	265.12
5	40	195.91	65.257	73.719	54.92	75.008	196.25	328.88	200.89	174.43	188.38	296.26	185.15	305.93
5	41	190.61	52.176	59.304	84.481	100.77	211.1	275.83	234.13	211.14	205.58	217.39	242.47	255.37
5	42	147.32	58.702	73.555	44.319	142.43	205.75	312.11	186.69	121.21	186.04	202.29	235.54	132.86
5	43	113.43	60.614	53.155	71.828	115.22	213.36	309.21	203.53	136.11	174.33	213.68	190.31	147.6
5	44	79.427	59.047	49.56	59.931	61.107	145.85	302.08	199.76	158.27	188.96	277.19	217.17	322.06
5	45	119.1	50.334	75.437	48.796	81.778	184.39	190.08	256.47	166.99	175.53	256.68	232.97	259.54
5	46	157.3	37.967	68.761	62.244	148.88	178.61	230.37	179.09	173.81	188.09	243.45	152.48	310.4
5	47	133.31	55.156	48.96	28.058	117.13	193.92	377.07	218	83.728	130.01	160.14	207.76	339.64
5	48	203.47	83.431	68.648	62.441	108.7	218.21	353.7	185.7	156.68	193.48	314.16	221.19	249.7
5	49	222.72	84.042	61.602	50.276	117.74	205.25	292.82	165.83	129.96	142.31	200.42	202.7	306.42
5	50	198.74	51.37	79.441	43.288	115.33	178.49	267.07	221.55	140.07	194.35	300.07	241.84	302.86
5	51	198.67	38.068	78.037	84.765	132.74	184.34	419.57	207.26	202.89	154.99	266.42	247.58	325.17
5	52	230.93	23.108	81.415	75.808	95.594	208.62	366.09	217.12	202.04	174.42	228.76	218.92	326.48
5	53	224.83	57.947	43.484	27.311	135.82	197.78	351.3	220.39	172.93	147.6	330.54	152.59	256.8
5	54	223.03	36.652	76.264	60.622	85.14	200.34	439.96	145.32	124.97	186.35	246.83	248.32	324.65
5	55	227.95	15.275	90.447	19.066	93.422	220.9	281.46	175.17	156.61	153.38	182.08	176.55	342.18
5	56	278.93	35.38	61.254	48.023	104.77	144.73	416.07	181.57	170.08	177.49	239.5	210	315.32
5	57	79.259	28.999	84.429	103.59	88.416	187.47	420.24	260.87	134.47	174.5	319.55	186.15	326.27
5	58	216.61	75.85	76.946	96.591	111.1	182.39	322.4	117.08	148.96	171.05	208.32	191.01	249.63
5	59	143.11	60.942	65.459	63.124	88.241	197.42	307.32	163.18	166.01	148.88	251.32	202.58	325.25
5	60	199.81	30.881	101.11	59.681	140.03	215.15	313	130.39	195.24	101.88	252.63	209.62	287.6
5	61	175.22	42.039	64.661	64.814	124.91	176.65	253.32	161.76	230.14	168.93	267.99	228.6	296.2
5	62	164.53	54.222	99.333	59.25	127.43	222.07	226.72	195.7	172.68	185.21	237.31	207.63	307.03
5	63	143.17	32.489	78.046	76.445	137.84	171.98	267.1	245.03	140.33	184.95	181.01	230.01	170.25
5	64	146.19	62.097	80.954	113.71	145.18	175.77	263.08	158.52	120.59	199.87	224.57	214.07	183.84
5	65	143.28	68.581	56.327	101.81	154.79	190.05	232.06	242.92	149.57	163.67	244.17	190.08	214.55
5	66	195.62	49.095	36.963	45.677	139.21	205.42	361.09	153.44	147.61	143.18	265.22	182.75	240.62
5	67	140.9	34.886	114.52	35.959	121.27	209.85	265.03	84.425	137.26	113.37	199.98	165.96	233.72
5	68	149.19	67.13	65.602	39.374	119.94	205.62	335.01	164.29	118.34	132.51	261.98	212.49	341.94
5	69	195.16	38.147	71.843	58.726	136.94	200.65	371.34	133.63	195.11	140.23	285.01	168.51	266.87
5	70	170.91	52.487	84.474	11.563	128.17	201.38	341.11	108.34	173.66	184.69	283.28	161.11	372.01
5	71	152.03	94.932	68.689	45.176	67.93	205.75	395.39	154.88	200.86	156.61	239.53	187.16	281.32
5	72	198.08	54.258	112.4	37.441	73.605	176.27	304.61	177.82	143.23	149.62	252.52	227.3	347.53
5	73	151.63	35.951	72.718	40.376	84.785	179.34	371.14	188.94	165.25	198.76	263.94	209.24	227.15
5	74	126.28	31.185	64.971	63.704	103.8	223.72	360.7	194.21	160.34	163.88	212.65	210.02	190.34
5	75	194.69	68.99	62.775	47.598	117.17	192.87	388.06	147.8	111.07	160.15	267.11	192.43	246.84
5	76	146.43	41.356	53.671	63.208	106.19	187.94	385.71	202.07	194.31	180.95	282.57	160.48	203.7
5	77	158.23	63.097	78.056	60.412	72.772	207.4	197.76	219.63	119.58	207.57	254.06	220.83	198.07
5	78	192.93	59.988	79.209	102.61	83.186	159.36	264.83	181.13	161.57	161.94	265.32	224.98	188.26
5	79	178.41	67.45	80.17	79.326	88.993	171.3	312.31	214.36	182.31	153.14	226.39	185.13	109.1
5	80	182.65	51.769	66.65	75.646	59.633	200.49	285.74	263.04	125.19	150.53	317.01	208.12	222.52
5	81	266.39	31.193	74.122	74.507	97.175	184.14	194.41	201.5	257.95	181.72	216.07	274.61	296.53
5	82	230.81	49.752	66.903	26.947	148.78	135.39	212.5	224.44	100.44	164.82	237.34	201.33	291.76
5	83	205.7	7.5499	83.397	61.632	116.81	217.42	299	194.4	198.15	150.86	200.42	218.11	227.9
5	84	238.38	53.547	49.391	84.763	119.81	202.1	444.03	181.8	105.95	144.83	129.08	158.61	246.16
5	85	152.16	59.904	101.77	38.237	123.51	200.69	350.92	219.17	148.94	154.29	212.38	190.15	181.41
5	86	188.74	56.223	22.952	76.334	88.11	189.25	362.16	151.53	174.11	134.48	277.27	193.05	213.11
5	87	168.28	32.865	61.925	95.599	53.029	185.14	324.52	152.63	149.3	136.31	222.02	199.86	231.75
5	88	199	80.877	71.202	92.286	100.07	179.57	340.23	181.78	160.15	182.19	207.42	208.51	213.95
5	89	158.88	29.384	53.931	67.661	119.37	189.24	266.91	147.78	161.28	158.41	263.86	172.28	213.58
5	90	133.5	46.625	116.02	42.095	110.29	247.1	227.93	262.74	198.3	157.9	193.64	260.48	253
5	91	200.45	36.173	51.978	83.962	103.38	209.32	266.39	209.94	217.43	164.62	246.22	207.03	236.47
5	92	73.67	66.708	57.446	72.461	126.57	213.45	315.36	181.32	155.99	202.62	239.89	177.91	324.19
5	93	187.44	37.077	77.582	36.694	98.344	195.91	314.23	161.43	172.16	183.03	261.88	149.44	250.88
5	94	257.17	53.426	66.68	73.907	120.12	206.79	311.64	230.42	151.25	160.83	208.54	204.38	293.79
5	95	245.8	49.877	91.826	86.886	93.764	147.49	173.14	267.18	160.37	118.69	262.52	178.25	286.12
5	96	185.71	50.834	79.222	88.321	118.28	169.97	205.08	242.45	120.86	118.67	149.23	168.27	282.53
5	97	69.468	40.277	82.473	74.287	99.854	176.24	297.93	231.1	120.29	146.2	181.7	158.45	312.91
5	98	90.931	43.011	90.838	40.609	89.878	182.23	344.14	199.33	173.64	150.86	305.72	177.15	317.08
5	99	152.11	59.866	88.014	74.539	38.184	164.31	369.57	207.17	182.42	164.29	194.91	190.91	269.2
5	100	144.44	41.056	72.696	71.548	59.472	183.82	281.46	198.94	117.95	166.02	240.22	204.13	301.84
6	1	151.01	62.149	36.145	37.018	94.427	141.63	278.1	187.15	349.06	162.32	176.93	206.12	281.75
6	2	203.84	63.531	51.884	10.586	61.882	126.5	214.19	229.97	147.57	155.01	298.11	250.8	307.5
6	3	164.93	36.482	51.754	16.26	79.449	155.66	341.42	196.37	137.66	146.27	266.96	240.07	260.81
6	4	140.95	42.92	70.585	49.795	87.645	166.61	352.92	177.22	137.85	189.08	268.09	179.63	233.73
6	5	116.83	65.37	48.473	68.149	69.082	146.37	316.58	168.52	87.504	160.63	266.9	225.35	282.59
6	6	138.28	51.628	76.691	48.59	123.64	173.88	400.03	192.25	127.88	173.2	229.53	229.74	333.4
6	7	242	57.167	87.6	66.034	108.29	174.11	385.77	210.11	274.97	146.54	282.15	226.23	242.09
6	8	154	52.972	15.061	9.0846	88.257	166.94	271	243.58	264.57	179.26	278.95	243.27	190.85
6	9	151.94	74.725	58.499	49.946	60.828	205.86	360.07	164.09	237.62	185.86	207.18	176.24	170.49
6	10	221.76	36.335	47.835	58.37	69.032	184.72	409.39	191.14	154.93	172.9	276.3	223.28	329.51
6	11	268.92	69.336	58.796	67.938	80.428	174.4	410.41	249.38	197.62	186.87	255.93	205.76	265.43
6	12	252.51	57.689	91.751	68.337	89.97	209.01	275.63	234.5	157.66	197.04	346.06	131.59	296.05
6	13	199.38	51.896	32.709	42.956	114.58	253.88	341.01	247.37	148.43	128.61	375.65	258.74	196.11
6	14	270.84	66.847	44.538	9.8633	54.084	220.38	376.32	213.88	129.98	238.98	271.51	284.45	213.94
6	15	270.97	63.194	93.121	32.559	86.361	221.05	358.1	168.17	96.363	173.51	174.31	283.26	195
6	16	294.17	97.974	28.558	13.943	51.125	209.8	333.64	315.46	188.22	171.92	347.35	198.32	206.64
6	17	246.46	51.928	35.975	46.494	103.06	212.74	316.23	282.5	113.22	170.1	291.64	226.63	250.02
6	18	215	37.437	46.523	24.458	125.22	211.89	253.56	224.96	40.793	193.15	259.73	224.31	321.44
6	19	237.33	71.934	57.17	87.739	78.362	183.75	335.64	205.37	135.48	187.47	199.84	194.34	239.01
6	20	241.43	59.379	87.146	27.005	76.801	187.79	164.37	250.93	185.08	180.77	221.7	241.46	239.82
6	21	308.17	61.313	46.102	42.202	71.547	191.47	359.63	242.54	175.33	147.04	366.82	316.31	270.44
6	22	245.34	25.327	22.011	92.197	138.28	141.05	311.36	277.85	120.09	153.02	296.91	247.16	260.93
6	23	241.09	52.166	84.752	26.226	131.31	194.66	324.33	209.58	166.08	186.09	273.21	264.64	340.97
6	24	232.88	62.148	41.176	23.035	120.92	214.05	305.14	302.65	167.61	203.59	288.46	238.04	364.06
6	25	199.69	60.966	55.807	66.974	98.131	195.41	372.69	211.05	160.52	192.47	264.32	172.05	258.53
6	26	138.96	23.198	22.143	38.104	105.57	190.76	390.15	244	153.88	210.81	102.9	246.34	302.99
6	27	259.36	71.819	61.902	57.231	82.473	166.85	200	330.24	186.62	186.81	276.31	214.21	305.49
6	28	296.04	66.546	48.417	67.126	85.205	179.02	229.95	277.38	180.07	173.63	287.84	211.07	345.17
6	29	183.45	9.4772	62.921	45.436	142.46	186.59	349.72	147.59	135.3	203.72	285.89	212.86	289.41
6	30	257.18	57.165	42.319	24.642	158.91	211.21	391.31	159.55	156.91	180.48	252.56	239.16	279.71
6	31	304.71	83.774	51.078	92.296	104.29	190.48	393.77	232.29	157.51	199.71	259.76	246.31	308.34
6	32	213.52	80.351	78.351	72.252	133.98	179.29	385.34	253.82	121.31	184.84	302.61	225.7	340.91
6	33	233.93	48.962	69.086	56.9	118.34	177.67	362.52	246.4	103.45	189.63	350.78	247.91	216.44
6	34	205.59	61.922	67.587	86.629	148.84	176.21	325.36	205.87	146.73	213.39	234.88	276.95	208.16
6	35	179.94	61.958	88.528	112.2	114.77	208.5	405.26	194.8	56.548	188.43	290.83	257.02	171.65
6	36	320.78	56.339	67.854	58.443	82.843	183.69	374.94	175.83	466.35	210.4	266.35	186.22	158.99
6	37	253.56	109.13	64.798	66.77	80.303	224.83	299.54	219.98	702.56	185.76	220.97	256.61	158.81
6	38	275.43	74.106	47.489	77.345	116.68	231.74	321.75	193.85	62.217	160.09	329.86	256.33	182.29
6	39	184.74	46.542	32.645	105.12	72.963	222.33	386.22	154.71	2.0806	181.75	353.37	207.16	166.53
6	40	224.25	62.929	58.379	28.178	103.52	162.66	366.62	234.82	71.177	162.56	276.5	216.05	214.67
6	41	131.8	24.611	74.201	59.537	160.29	208.1	345.63	238.36	224.12	249.09	250.47	227.89	224.05
6	42	151.46	79.057	78.044	40.605	126.53	165.32	318.8	311.56	141.77	207.51	224.6	286.45	270.61
6	43	184.14	45.668	77.769	63.012	132.03	184.36	221.24	249.98	189.99	169.44	278.89	214.23	216.15
6	44	191.67	65.844	78.523	61.895	80.6	197.95	361.35	239.89	193.06	189.87	175.64	238.85	166.39
6	45	182.51	80.552	82.377	69.553	116.3	169.63	384.79	288.1	281.99	161.69	257.44	258.42	243.65
6	46	235.72	86.024	73.788	108.19	109.62	200.61	461.84	178.89	71.783	175.18	260.44	181.29	161.42
6	47	151.9	96.651	82.55	96.932	92.52	194.31	409.74	237.82	172.29	150.46	246.25	169.18	261.93
6	48	259.19	30.227	88.661	92.619	137.78	209.04	381.05	172.26	134.29	182.58	125.32	96.733	296.73
6	49	160.6	39.848	70.202	98.229	102.14	194.96	411.15	197.47	172.69	165.73	288.77	200.55	301.86
6	50	180.7	66.552	35.056	64.409	117.68	156.66	390.92	244.37	150.8	159.83	226.92	261.23	200.39
6	51	212.16	81.225	62.683	61.314	69.032	165.98	375.66	246.14	215.96	199.76	244.59	306.44	398.93
6	52	191.79	40.305	58.436	112.92	78.119	187.42	346.82	223.7	170.41	196.21	266.37	224.89	301.42
6	53	167.31	40.842	56.181	60.309	123.41	161.62	282.51	202.71	144.22	180.54	266.28	256.63	177.08
6	54	251.92	51.241	51.667	33.521	96.164	232.49	331.5	245.57	164.33	189.48	257.52	245.49	247.14
6	55	236.95	60.871	62.217	24.1	144.36	186.56	370.98	189.59	124.33	175.22	337.33	218.57	306.21
6	56	223.13	57.85	56.967	41.65	169.48	206.08	339.66	271.36	156.21	203.78	249.24	244.23	242.3
6	57	183.01	62.534	50.019	68.537	67.259	162.77	314.69	172.69	152.03	194.48	323.19	217.11	242.39
6	58	213.58	49.358	59.951	8.8573	121.83	208.68	310.44	235.21	152.46	154.01	295.52	257.26	224.06
6	59	226.77	38.588	67.345	52.3	75.928	140.09	315.18	209.17	107.63	165.1	306.84	209.28	260.27
6	60	198.19	49.73	51.377	45.238	138.27	177.89	403.18	300.75	87.324	164.48	259.92	271.21	335.07
6	61	363.39	64.352	47.443	95.223	136.66	188.58	397.58	215.35	71.952	226.92	305.15	217.32	390.2
6	62	249.61	67.589	67.512	82.939	121.07	168.68	336.33	205.31	122.43	166.01	252.85	235.98	367.25
6	63	226.08	73.181	38.64	88.901	149.94	195.4	333.08	231.5	704.94	210.5	347.93	229.44	307.51
6	64	204.39	46.788	56.199	109.5	162.83	202.96	261.87	156.21	1237.5	185.79	218.8	213.09	212.44
6	65	267.04	55.905	68.569	63.605	142.75	172.99	290.25	203.49	28.211	123.42	258.27	157.7	342.63
6	66	207.36	34.044	84.028	89.595	109.2	176.05	321.77	268.49	158.92	149.97	313.45	201.96	271.77
6	67	245.48	46.367	42.425	78.053	84.914	165.88	323.18	259.4	77.788	163.4	221.09	219.82	321.92
6	68	227.31	17.088	53.393	83.19	58.866	207.52	289.07	182.77	68.496	152.05	196.65	235.23	315.68
6	69	304.39	53.413	78.147	67.333	137.29	179.68	362.4	222.85	138.15	187.95	264.97	231.81	294.45
6	70	226.2	58.577	77.109	75.627	113.59	203.01	344.27	170.04	65.784	162.85	274.87	283.95	315.26
6	71	235.42	50.781	63.763	74.741	116.53	157.2	336.34	267.02	164.58	206.71	170.85	233.54	387.18
6	72	240.38	28.699	84.205	87.177	92.326	166.73	306.66	191.66	143.33	166.63	339.14	239.03	314.91
6	73	175.74	45.711	66.22	39.88	149.99	202.12	376.51	188.23	112.31	183.23	295.96	184.56	272.67
6	74	253.19	49.245	75.329	73.763	105.84	197.29	331.3	125.42	137.6	178.78	310.71	4.0349	200.6
6	75	196.21	19.986	47.049	63.002	134.39	186.11	238.9	191.26	53.3	176.12	336.26	183.62	302.19
6	76	180.98	54.115	76.556	129.84	100.77	155.9	321.07	210.74	204.26	140.66	217.28	227.1	340.95
6	77	172.87	29.255	27.488	56.357	64.821	155.91	350.66	139.47	106.53	184.83	268.64	199.22	266.69
6	78	244.32	44.345	48.098	110.71	62.219	177.7	327.92	168.53	140.45	166.57	324.51	209.94	295.73
6	79	240.87	53.812	76.676	77.96	98.06	200.08	382.48	156.92	120.73	152.72	242.29	228.26	324.69
6	80	228.94	52.473	46.89	84.002	62.741	153.86	373.61	172.44	158.01	140.14	294.19	180.97	326.68
6	81	326.37	41.691	42.4	123.98	135.81	215.41	241.59	162.08	151.65	178.28	312.29	256.69	337.73
6	82	207.58	10.528	62.101	58.991	184.75	191.13	352.84	203.17	76.23	210.68	232.08	223.08	264.3
6	83	180.84	58.458	94.994	81.209	112.99	201.23	377.37	269.56	120.42	190.81	321.21	243.76	206.76
6	84	241.58	59.636	63.482	61.928	108.59	207.68	304.04	198.26	122.72	146.83	305.91	247.56	210.14
6	85	269.14	58.824	76.936	99.65	158.32	170.94	348.19	210.46	131.56	212.94	250.31	228.61	252.8
6	86	224.79	26.536	118.46	59.042	116.76	213.02	278.67	206.97	186.7	176.65	6.1458	188.68	165.84
6	87	180.65	68.789	49.82	61.733	102.83	175.56	276	136.4	139.25	166.93	104.24	121.83	259.17
6	88	181.17	58.314	46.814	23.873	107.87	205.02	327.44	159.72	137.62	195.99	303.19	171.86	308.18
6	89	210.06	70.002	48.191	95.347	136.97	165.07	235.69	338.48	70.979	160.16	304.23	223	232.1
6	90	187.13	28.619	74.436	77.288	105.04	189.56	306.4	214.98	125.84	195.66	223.37	208.8	280.58
6	91	192.8	75.181	71.381	97.788	102.38	181.88	202.5	221.3	187.51	153.24	363.9	190.41	287
6	92	234.18	55.829	48.914	115.6	156.19	211.55	284.84	221.07	124.32	169.77	290.05	198.94	346.31
6	93	184.64	50.786	62.275	68.123	123.85	171.88	265.58	163.54	158.51	136.83	264.65	233.52	334.87
6	94	247.55	68.576	60.558	57.522	108.49	218.52	267.88	195.34	94.512	165.08	283.03	207.79	179.1
6	95	279.23	32.602	73.76	95.423	51.693	202.21	220.59	226.73	149.67	174.66	235.74	140.31	240.57
6	96	86.355	35.584	66.276	119.46	109.15	265.37	272.05	225.27	177.42	165.12	264.38	187.57	249.15
6	97	195.58	61.965	41.13	62.305	94.721	170.64	228.1	200.45	124.8	183.31	374.84	200.07	320.71
6	98	212.52	5.7861	84.931	38.522	65.127	190.43	313.2	216.12	94.484	139.48	270.91	184.56	281.05
6	99	124.17	33.755	64.591	104.2	56.872	179.57	307.68	152.83	121.83	179.31	279.22	171.66	344.87
6	100	161.55	42.22	53.363	66.267	119.56	192.22	274.73	181.12	180.74	137.91	275.81	185.16	374.43
7	1	208.14	59.998	46.232	85.267	49.95	210.12	239.88	102.49	142.93	281.75	225.72	171.44	253.59
7	2	96.924	78.854	81.981	116.79	81.496	164.51	282.45	159.27	118.46	353.6	263.98	180.13	212.62
7	3	104.69	80.647	48.825	76.818	87.107	203.26	317.27	197.4	188.62	256.78	241.5	148.37	206.15
7	4	154.75	54.846	75.097	52.826	52.745	173.13	246.87	117.83	152.96	396.51	274.11	192.57	207.19
7	5	192.51	82.554	30.521	17.515	73.619	192.51	309.85	204.85	124.78	372.87	247.92	173.64	285.71
7	6	118.57	53.504	60.338	69.354	85.005	206.96	230.43	172.44	154.6	361.26	264.21	166.76	198.47
7	7	164.32	60.926	65.213	38.786	42.236	205.21	262.15	182.44	177.47	196.99	190.07	124.52	173.3
7	8	156.5	58.361	41.806	73.082	96.779	198.16	256.2	169.68	189.75	332.3	321.83	119.28	268.19
7	9	169.57	17.057	41.935	75.115	109.33	220.31	313.96	183.89	213.42	347.23	275.76	133.47	267.16
7	10	151.28	72.14	49.361	41.217	58.698	203.47	290.33	200.76	201.09	260.69	188.41	214.73	222.33
7	11	188.83	64.345	65.219	45.852	53.131	211.81	346.17	219.62	181.58	428.81	363.39	111.7	287.76
7	12	161.18	43.263	44.907	43.895	62.634	186.85	330.93	127.37	188.56	352.85	379.68	191.67	257.01
7	13	173.88	69.547	39.67	25.136	54.234	174.26	238.24	185.74	152.69	366.99	266.25	179.6	302.31
7	14	140.16	82.343	67.114	20.012	87.781	185.99	384.88	265.93	103.45	348.07	346.85	175.1	256.09
7	15	203.48	84.684	93.792	52.233	55.115	221.23	321.75	197.07	160.75	436.55	176.96	166.83	329.41
7	16	148.33	60.918	47.136	67.178	62.9	228.42	324.18	216.44	164.76	447.46	317.75	153.47	329.78
7	17	138.28	70.302	91.735	47.583	70.303	221.44	307.1	193.43	179.26	449.55	224.82	212.28	321.06
7	18	176.26	70.274	78.647	29.36	53.364	186.65	248.24	228.21	162.76	431.46	213.69	152.82	241.63
7	19	163.85	41.752	78.572	82.031	58.795	232.2	274.05	259.31	183.35	388.06	261.78	149.46	285.29
7	20	205.02	69.518	44.57	27.929	62.997	200.5	319.49	165.66	147.53	387.17	295.25	219.05	214.37
7	21	217.61	34.929	85.262	45.876	70.345	187.28	359.64	198.79	211.25	462.56	248.92	205.58	247.93
7	22	208.49	67.148	94.727	43.29	70.795	192.78	265.67	177.58	148.72	430.33	264.87	191.13	300.05
7	23	243.01	61.386	64.55	43.877	74.198	213.63	278.62	135.15	157.36	420.85	257.66	184.82	308.36
7	24	244.82	79.535	88.509	57.928	77.954	234.67	289	141.88	217.69	282.21	212.08	215.47	308.41
7	25	201.01	43.825	62.732	113.33	72.935	240.61	319.11	186.44	168.29	220.01	291.14	205.9	284.23
7	26	128.77	74.046	101.45	102.52	55.628	188.34	327.23	184.42	110.87	399.72	176.25	187.02	192.47
7	27	156.44	50.898	49.034	69.955	100.45	236.07	319.03	106.36	156.17	355.65	184.28	216.23	299.5
7	28	180.55	74.488	69.68	57.371	72.821	183.73	302.98	200.47	202.02	334.41	270.78	290.5	297.19
7	29	262.63	22.703	29.887	74.094	80.808	189.59	237.99	217.88	202.04	306.4	238.5	249.97	261.51
7	30	191.58	72.393	33.304	82.189	71.606	235.86	314.95	219.4	153.29	353.15	206.04	217.84	225.17
7	31	198.26	77.672	40.779	145.68	91.786	160.51	303.47	195.95	236.01	462.55	248.52	248.68	375.77
7	32	153.48	60.519	59.82	87.462	76.956	232.59	260.89	146.21	195.65	350.91	303.61	206.36	339.61
7	33	155.32	75.819	50.148	70.89	61.852	179.3	303.42	91.026	182.58	347.25	351.98	177.81	364.76
7	34	151.88	42.825	39.466	67.707	103.1	199.66	202.96	111.37	158.32	359.69	306.07	243.18	275.73
7	35	167.49	68.585	86.972	82.448	75.598	159.69	353.52	167.62	184.15	355.01	184.23	218.55	281.56
7	36	158.97	8.0456	67.484	54.981	74.489	211.15	228.44	76.505	158.05	330.8	236.89	232.82	335.97
7	37	191.99	113.76	68.585	81.375	66.551	206.94	355.85	148.93	178.01	343.37	214.65	127.4	278.85
7	38	158.14	53.519	63.311	91.577	84.207	166.15	80.109	173.26	162.16	393.14	255.82	168.41	364.24
7	39	220.89	38.981	59.353	59.297	73.036	202.45	255.03	171.17	164.96	398.41	285.33	117.36	237.27
7	40	118.39	67.476	50.73	103.68	88.406	210.45	241.28	138.22	160.26	340.06	314.27	195.6	256
7	41	159.33	47.665	86.822	98.21	55.283	208.13	287.61	144.27	157.06	278.21	243.33	154.84	352.74
7	42	125.91	32.428	44.809	67.905	70.441	188.94	305.3	129.96	176.66	443.68	301.64	181.09	291.54
7	43	220.16	35.934	92.228	105.66	76.718	198.9	330.54	187.78	165.03	437.04	312.1	257.33	257.92
7	44	239.56	38.918	46.372	112.8	75.573	182.86	320.94	218.72	134.47	383.04	331.11	167.07	244.94
7	45	176.99	57.288	78.91	102.45	68.186	208.65	310.31	188.35	154.72	376.79	289.52	272.51	148.21
7	46	140.67	80.229	26.959	88.896	56.495	202.46	350.78	239.74	131.32	353.22	302.35	210.09	175.51
7	47	106.66	24.737	68.138	83.222	45.627	208.58	262.35	195.4	144.97	346.69	281.57	218.08	215.02
7	48	147.53	55.555	38.809	77.059	64.761	199.65	344.83	203.54	180.03	351.99	286.14	241	268.47
7	49	170.49	69.979	33.034	80.406	68.615	195.33	278.65	254.07	136.29	308.97	244.01	188.94	263.92
7	50	145.47	27.929	55.813	39.278	43.771	232.95	345.71	158.55	146.03	332.48	332.1	200.56	307.04
7	51	186.22	69.64	67.004	102.18	54.733	221.35	281.07	196.12	200.76	377.17	235.52	288.26	312.74
7	52	233.24	49.431	77.142	140.2	64.594	209.31	295.14	151.1	185.13	355.46	290.34	255.36	257.63
7	53	184.36	57.356	47.568	94.541	87.921	191.79	265.01	169.16	207.13	315.15	280.61	144.86	261.53
7	54	166.35	89.357	76.194	82.893	58.404	215.54	316.82	201	144.96	366.15	235.27	166.98	295.74
7	55	163.2	64.335	45.573	36.616	115.99	210.22	334.36	171.43	147.02	312.83	240.74	177.6	318.15
7	56	140.81	53.742	55.918	109.01	97.244	176.82	299.88	181.06	177.3	379.23	262.9	178.32	115.72
7	57	157.04	70.304	38.426	84.18	81.075	211.11	303.03	153.68	190.86	398.36	192.3	243.77	137.35
7	58	176.99	51.548	48.071	54.818	92.304	203.74	241.93	142.31	139.45	276.27	298.74	185.01	253.92
7	59	185.17	63.352	100.36	47.588	75.654	147.39	217.84	157.16	84.217	341.26	411.7	162.25	89.771
7	60	106.04	71.608	67.728	85.453	77.22	190.04	264.06	130.19	138.24	278.56	250.71	137.67	287.01
7	61	147.23	33.898	48.566	142.13	68.844	203.83	253.7	195.5	161.53	406.11	301.09	141.11	143.41
7	62	182.81	44.356	81.102	64.075	65.147	188.38	337.82	134.74	213.48	385.45	279.29	173.72	188.28
7	63	193.33	50.566	53.19	56.804	98.451	191.04	325.67	167.18	208.58	360.92	286.1	151.35	282.95
7	64	153.66	52.305	66.254	32.802	88.69	179.38	263.3	199.76	161.78	373.64	229.14	192.49	340.15
7	65	119.49	41.726	69.406	23.002	48.903	207.56	355.78	156.7	140.17	372.81	316.93	188.77	304.72
7	66	107.48	40.2	71.824	89.35	54.48	216.46	253.72	184.7	138.4	372.63	296.19	138.25	312.1
7	67	160.31	44.258	29.562	82.162	72.032	177.3	258.05	194.42	175.99	351.08	261.74	215.52	252.97
7	68	206.51	47.71	70.672	127.55	51.308	110.22	273.29	201.61	100.54	408.59	305.25	154.81	262.38
7	69	253.98	47.024	107.24	87.297	73.488	222.92	351.58	163.91	135.42	369.31	269.6	209.91	261.35
7	70	143.03	45.24	82.35	107.31	107.23	151.93	255.4	164.79	176.37	395.78	250.33	219.65	347.78
7	71	186.77	46.177	64.585	78.975	97.504	180.25	247.34	258.53	205.35	561.44	284.7	223.98	403.26
7	72	162.06	71.577	75.084	61.655	67.3	192.88	212.74	229.14	186.22	406.75	255.33	205.39	336.91
7	73	174.94	77.829	78.252	42.613	78.438	201.41	265.28	255.96	191.2	421.12	339.56	149.03	300.33
7	74	157.29	45.916	117.72	81.58	93.298	190.53	209.71	180.7	106.69	407.87	283.54	168.52	225.48
7	75	160.77	47.596	53.438	69.382	46.477	193.94	287.81	193.14	120.69	369.63	264.99	195.01	305.14
7	76	163.21	54.421	67.515	70.077	83.049	159.66	240.31	224.32	118.11	372.99	313.89	147.7	281.7
7	77	192.23	88.963	44.471	35.684	72.346	148.69	265.74	300.2	96.213	435.12	305.07	199.61	269.4
7	78	98.075	30.812	66.12	19.778	73.541	174.89	315.76	256.46	169.44	418.45	210.5	160.62	229.11
7	79	220.74	22.587	96.301	60.596	95.222	180.39	219.54	224.32	175.37	396.4	262.78	178.07	268.34
7	80	191.55	43.424	97.124	32.459	55.048	190.85	350.07	224.66	169.67	432.89	294.88	167.29	264.99
7	81	247.27	53.27	107.79	72.501	96.736	221.75	207.7	136.34	194.26	375.38	282.09	153.12	334.22
7	82	148.14	51.509	68.302	60.539	117.86	207.83	307.08	185.56	196.35	287.97	267.22	191.25	313.04
7	83	207.75	45.995	73.592	76.909	84.062	196.32	372.57	219.54	186.43	332.55	310.64	170.16	225.08
7	84	178.49	70.372	90.574	64.978	105.55	190.33	265.82	142.5	147.06	261.52	300.48	163.95	303.27
7	85	202.02	83.219	84.375	44.16	117.51	220.7	276.21	123.61	194.23	245.81	267.64	146.47	336.47
7	86	156.52	39.596	67.682	57.443	81.302	178.44	270.42	222.97	180.8	318.14	227.97	139.94	301.33
7	87	140.45	73.158	81.342	40.115	135.89	203.48	252.25	227.42	180.49	333.14	361.25	137.87	308.23
7	88	202.95	49.979	73.924	66.419	136.71	242.89	321.27	185.11	168.67	351.78	301.2	181.85	258.05
7	89	101.18	28.972	79.309	38.581	101.12	166.3	251.39	220.89	143.49	289.57	229.98	189.33	252.78
7	90	190.41	56.123	113.12	54.755	83.311	167.34	269.36	128.21	148.34	269.86	272.92	166.3	241.03
7	91	197.1	33.948	60.348	33.094	61.277	200.43	275.56	186.69	221.84	413.92	292.61	186.66	258.37
7	92	222.78	51.669	59.662	78.914	79.264	207.35	329.02	201.07	217.84	391.64	319.23	90.812	251
7	93	196.54	43.402	78.1	44.502	107.21	181.72	279.13	178.15	145.97	313.27	248.42	236.59	327.59
7	94	161.19	54.198	63.094	4.2356	109.45	201.19	270.41	174.25	154.24	337.35	277.74	142.79	357.32
7	95	197.57	47.139	76.269	30.873	147.38	204.77	279.62	215.26	138.63	320.17	231.2	155.64	278.33
7	96	138.63	25.16	74.59	46.39	107.93	179.36	238.58	189.23	173.59	360.34	274.27	147.88	101.2
7	97	209.65	62.461	47.735	44.862	106.06	163.84	249.45	225.77	165.77	280.96	236.01	176.24	191.51
7	98	230.04	26.161	75.71	62.723	69.5	191.69	299.4	107.78	137.79	355.52	268.13	188	220.27
7	99	226.21	34.484	89.167	71.408	118.72	183.98	278.93	133	152.79	411.89	312.44	178.41	68.279
7	100	121.18	47.362	75.18	74.859	61.519	239.32	267.42	160.35	150.73	327.26	287.96	142.02	215.71
8	1	308.78	76.025	89.633	67.117	79.411	141.15	262.03	180.68	151.92	319.36	167.63	168.34	200.19
8	2	183.7	85.013	85.311	68.537	73.414	124.7	355.66	181.31	137.86	382.44	248.89	165.31	187.09
8	3	276.16	19.766	50.67	52.415	98.311	141.34	384.82	153.89	107.12	374.53	237.22	13.267	140.91
8	4	255.04	50.718	64.355	69.818	69.111	126.84	356.09	169.09	136.86	403.15	160.16	119.52	187.04
8	5	337.08	46.106	53.335	62.126	66.357	147.62	364.64	221.72	134.42	353.54	157.37	169.23	138.95
8	6	295.4	74.016	99.624	83.77	102.61	183.2	375.8	148.36	218.79	413.68	238.85	206.11	193.89
8	7	293.52	71.406	70.164	90.877	107.64	215.04	397.16	219.83	228.36	435.6	298.03	239.88	156.3
8	8	160.44	42.885	102.52	12.989	58.782	162.05	335.6	147.84	147.81	381.03	128.08	149.58	259.22
8	9	174.23	52.9	97.061	40.46	49.409	164.62	303.78	187.34	141.83	343.22	220.67	212.15	281.97
8	10	301.64	43.854	46.937	31.254	33.282	173.65	322.15	178.9	234.99	333.19	203.16	219.98	40.282
8	11	275.73	106.75	52.284	24.107	66.825	153.9	394.42	150.8	249.43	392.87	225.42	233.93	158.83
8	12	150.27	85.871	63.82	35.972	86.805	160.39	380.64	222.2	231.52	373.79	265.41	315.51	211.65
8	13	105.87	59.368	62.809	37.524	80.665	185.22	342.56	186.11	202.12	395.06	209.36	145	240.37
8	14	191.42	69.863	88.373	56.63	86.17	198.64	346.55	245.78	185.68	409.37	244.65	206.07	261.32
8	15	240.77	73.351	51.845	129.55	69.37	194.74	336.42	216.56	219.07	343.07	213.92	183.69	190.53
8	16	342.61	30.069	75.215	52.898	53.464	168.86	344.28	258.51	212.21	356.92	267.22	229.11	212.13
8	17	305.65	10.198	97.646	87.486	82.903	217.3	370.39	173.58	121.78	348.33	229.08	255.5	268.89
8	18	286.52	82.816	93.228	80.263	82.332	194.97	331.68	266.77	163.73	399.6	175.52	189.44	223.09
8	19	237.44	78.019	52.822	67.597	75.771	195.83	341.89	226.79	161.1	365.26	256.67	302.6	247.83
8	20	222.34	23.223	94.424	72.511	91.546	178.38	403.58	265.13	150.81	370.89	255.26	263.52	242.84
8	21	180.25	52.711	114.54	109.62	103.68	217.7	362.47	242.36	183.47	415.87	282.55	238.48	261.07
8	22	250.29	77.982	84.909	113.94	70.805	157.14	347.93	261.65	228.34	388.25	256.9	311.68	248.4
8	23	236.1	64.22	64.242	97.135	115.18	183.38	370.92	204.26	318.74	286.17	235.85	218.15	283.71
8	24	164.86	83.432	71.607	62.682	101.71	178.78	357.34	176.26	358.98	286.46	267.63	210.19	243.47
8	25	290.34	75.028	97.079	91.922	128.32	170.77	319.96	124.79	185.96	282.95	240.04	217.59	268.12
8	26	190.95	45.566	46.574	65.92	109.46	200.37	379.73	120.53	313.39	263.65	194.33	177.88	195.91
8	27	127.68	59.923	108.47	30.61	91.861	167.18	350.04	178.7	170.92	377.33	250.5	170.29	190.81
8	28	94.399	76.415	54.88	90.274	114.8	156.48	363.76	82.576	322.03	391.22	248.48	227.45	177.15
8	29	75.859	24.442	48.556	22.034	112.35	256.1	308.92	179.74	238.29	408.6	250.88	198.42	252.77
8	30	166.55	27.925	63.972	75.857	137.46	162.02	370.03	168.73	182.33	342.15	280.86	208.05	163.31
8	31	142.94	91.075	68.203	94.852	67.383	227.08	390.28	332.01	343	489.31	245.06	225.36	206.51
8	32	192.34	46.894	83.921	92.395	79.443	219.04	364.7	176.76	317.3	371.49	266.76	228.67	179.76
8	33	139.93	72.079	62.037	74.305	67.954	196.23	407.89	224.2	358.99	370.9	218.94	272.49	232.44
8	34	110.31	90.485	78.013	54.094	59.247	203.84	369.48	225.15	370.55	309.46	188.64	239.37	227.95
8	35	173.87	68.265	82.238	64.371	94.176	190.91	367.41	168.61	288.42	416.97	231.1	277.69	191.04
8	36	110.39	62.975	80.24	12.773	78.343	192.38	415.57	194.01	412.44	371.6	285.23	170.75	225.92
8	37	165.88	86.064	46.799	81.253	115.96	210.88	275.53	208.65	472.18	428.18	207.21	155.65	200.4
8	38	194.53	63.88	76.875	13.022	110.77	204.21	299.66	268.54	434.55	357.89	331.68	136.22	311.36
8	39	161.37	80.807	74.239	78.483	103.6	157.67	318.7	216.95	317.46	385.42	271.11	195.04	251.4
8	40	181.15	68.464	75.051	70.403	85.392	220.28	328.21	255.85	393.96	378.81	224.27	202.44	240.56
8	41	232.01	97.507	70.563	80.03	121.86	220.07	356.05	214.98	428.66	410.46	23.023	272.8	201.07
8	42	267.58	84.066	87.185	108.86	162.89	183.31	319.58	320.47	254.22	395.33	205.64	195.53	302.79
8	43	157.41	83.309	78.88	38.638	109.79	181.65	285.61	246.41	191.34	452.63	168.15	225.81	234.25
8	44	209.07	43.491	88.7	120.07	111.71	131.87	306.55	202.97	217.51	285.66	216.8	209.36	284.68
8	45	95.395	70.887	109.31	90.675	110.49	213.65	328.7	273.69	166.44	364.34	236.22	248.83	218.38
8	46	86.831	83.512	81.588	110.18	95.095	212.3	346.47	220.14	140.44	386.27	247.95	227.34	265.19
8	47	170.87	58.597	63.465	15.91	71.328	246.73	325.71	219.99	196.04	380.66	232.08	182.96	183.51
8	48	175.07	42.539	36.032	92.394	108.83	202.11	330.24	342.49	197.2	381.6	277.62	227.78	231.9
8	49	172.81	80.884	57.621	41.6	181.44	222.72	298.37	255.45	222.15	426	245.6	265.21	226.24
8	50	216.06	81.556	72.201	78.382	176.27	221.48	319.28	236.02	150.71	337.47	229.21	214.64	200.85
8	51	186.47	60.351	70.12	66.948	145.08	192.49	412.45	253.16	203.12	498.3	272.53	180.21	269.76
8	52	143.07	50.535	85.359	132.27	127.22	193.89	357.72	177.26	193.05	379.17	257.74	140.98	223.09
8	53	209.36	49.383	112.52	39.324	103.62	160.03	279.23	89.813	179.27	430.03	254.82	173.75	271.12
8	54	197.55	48.21	115.71	58.66	120.56	251.87	392.74	151.66	225.1	425.4	255.69	155.57	218.09
8	55	236.64	65.345	35.058	80.95	124.02	129.33	390.44	140.45	210.52	374.29	224.92	167.76	189.99
8	56	134.84	49.238	77.753	66.384	136.7	166.96	395.19	309.72	296.97	426.57	286.68	169.35	189.27
8	57	135.34	80.776	78.058	25.341	147.75	160.07	312.98	239.44	187.15	405.76	252.88	197.05	264.27
8	58	179.87	95.186	77.41	89.913	114.04	205	301.69	269.88	277.18	457.11	209.8	204.81	226.33
8	59	170.75	35.435	88.283	72.892	141.86	235.76	329.03	247.95	226.32	279.73	277.81	148.07	159.69
8	60	190.11	58.498	84.287	48.013	112.29	174.7	317.43	196.77	274.82	235.84	213.94	281.82	233.31
8	61	356.29	53.544	107.51	49.739	163.33	177.59	184.93	210.27	283.36	435.7	253.8	141.65	208.62
8	62	350.5	45.018	88.773	31.973	112.66	180.48	268.29	199.35	204.4	425.31	214.27	132.97	249.63
8	63	243	7.5553	73.501	78.244	104.24	212.97	244.11	196.62	192.56	409.58	452.17	107.5	179.37
8	64	87.161	59.856	76.291	79.314	120.63	224.12	282.05	280.65	179.83	402.54	233.7	120.31	276.25
8	65	211.63	32.043	105.38	32.606	178.88	188.87	263.8	204.33	214.65	392.84	232.25	109.99	202.67
8	66	217.31	94.798	91.27	77.116	97.529	191.19	279.96	316.15	182.47	423.27	232.18	508.61	259.58
8	67	297.29	48.41	56.786	48.839	32.016	240.63	417.13	261.29	218.69	360.01	200.86	86.255	277.44
8	68	373.59	80.83	92.843	57.408	57.641	200.26	428.77	166.41	170.62	358.59	247.62	237.28	278.58
8	69	272.9	38.102	69.593	59.692	100.94	207.57	378.71	182.3	220.77	407.83	242.58	113.95	211.46
8	70	316.88	44.466	86.36	81.553	69.339	250.03	396.3	248.52	102.79	400.73	323.1	93.915	227.08
8	71	233.3	93.88	77.717	50.08	118.46	191.1	444.58	222.9	281.07	440.38	284.43	175.04	113.01
8	72	326.61	20.38	83.904	38.888	132.45	204.91	319.35	188.8	140.48	420.9	197.58	198.36	274.56
8	73	305.82	38.391	109.37	30.426	112.37	195.71	369.35	145.2	225.8	422.37	207.62	209.27	235.28
8	74	243.41	69.802	66.884	65.876	152	216.38	315.52	205.35	257.99	400.42	264.58	170.95	274.82
8	75	110.68	25.679	87.42	61.146	130.07	179.64	334.47	191.61	151.18	326.38	221.96	162.44	244.15
8	76	246.54	39.476	81.947	34.497	117.9	190.71	335.54	230.75	308.59	385.08	251.66	197.75	266.15
8	77	243.23	64.07	63.645	83.049	67.29	175.17	351.72	248.95	272.91	404.93	190.95	108.76	139.71
8	78	254.57	67.859	60.355	44.629	71.721	203.3	362.56	214.76	275.16	365.28	234.52	138.29	291.13
8	79	262.55	38.879	78.696	102.1	108.68	170	309.38	287.21	216.07	382.8	255.5	199.49	194.6
8	80	267.59	36.253	84.248	81.496	111.88	201.97	197.93	210.44	251.06	412.77	230.13	210.88	463.48
8	81	330.57	29.462	71.747	88.338	133.88	174.54	333.46	274.95	259.68	450.47	208.49	217.38	202.26
8	82	306.12	20.204	81.81	69.391	115.9	192.29	277.22	259.88	320.51	388.63	212.47	158.44	171.35
8	83	265.41	54.557	40.974	74.007	118.06	181.14	269.42	207.7	283.87	321.6	220.16	140.94	188.67
8	84	248.43	62.885	72.046	67.928	92.192	172.16	312.31	229.01	268.56	386.71	331.9	181.73	338.72
8	85	224.91	43.359	70.453	62.713	75.644	196.78	209.24	221.76	423.17	316.14	207.51	134.06	195.31
8	86	215.37	52.492	61.678	56.275	120.18	181.91	301.98	152.96	370.9	398.31	206.01	157.54	235.67
8	87	156.34	74.141	67.29	93.811	100.67	192.05	359.16	178.08	343.55	360.49	234.63	187.95	299.51
8	88	246.19	16.541	49.342	47.1	88.976	179.54	327.99	203.53	330.59	411.67	195.87	116.11	278.59
8	89	202.57	75.142	103.84	34.734	107.66	223.78	357.98	207.48	348	394.41	27.857	137.05	272.49
8	90	283.08	39.027	96.909	37.056	72.924	182.97	315.26	320.41	133.61	363.13	96.491	153.18	253.93
8	91	295.85	59.711	58.666	46.848	109.69	152	369.81	227.92	449.22	332.35	274.19	196.79	275.74
8	92	262.58	35.645	77.938	91.721	160.62	187.34	286.99	213.39	373.41	377.67	253.62	187.67	311.57
8	93	191.19	54.582	61.194	40.668	95.455	206.01	291.78	197.06	328.86	382.21	248.76	226.88	295.52
8	94	126.14	64.513	56.888	59.851	130.49	184.12	321.96	192.69	241.86	350.39	202.08	130.3	315.27
8	95	166.37	69.256	59.758	50.348	107.24	201.87	327.7	181.5	200.24	358.45	204.74	135.42	215.29
8	96	116.31	50.914	80.138	54.447	106.33	219.28	359.59	163.37	206.39	245.13	267.04	186.8	286.31
8	97	201.08	45.756	65.72	53.068	129.92	215.48	352.01	166.67	219.03	258.49	259.57	152.05	196.61
8	98	228.27	49.662	91.513	53.233	126.29	135.65	318.83	232.37	384.98	221.46	199.77	172.74	190.7
8	99	119.56	51.976	74.474	70.818	93.029	200.25	329.66	188.78	184.96	305.49	228.51	172.02	287.47
8	100	208.73	10.381	89.156	63.338	45.589	205.43	350.21	182.44	236.2	398.87	218.6	200.69	277.59

## Sheet: Tau+ 8m VEPamps intraday
Day	Block	Animal1	Animal2	Animal3	Animal4	Animal5	Animal6	Animal7	Animal8	Animal9	Animal10	Animal11	Animal12	Animal13
2	1	7.5356	25.661	74.793	127.98	118.55	113.4	153.11	59.249	182.66	114.94	93.233	130.2	147.98
2	2	60.109	1.5877	125.11	133.33	146.56	84.405	184.18	121.93	181.51	201.59	78.468	72.785	251.9
2	3	71.518	40.179	133.68	128.45	103.87	74.05	179.54	85.851	325.7	104.81	119.82	85.336	222.06
2	4	80.546	52.703	81.901	120.86	87.695	145.75	195.56	117.6	373.65	93.961	100.16	122.77	177.31
2	5	98.846	36.973	134.71	135.72	89.567	132.66	135.88	76.094	356.33	261.74	142.22	157.18	262.15
2	6	90.649	39.734	114.36	166.24	119.44	144.02	71.958	131.63	335.11	209.9	125.04	58.339	146.1
2	7	63.415	56.376	151.98	156.2	139.36	152.26	106.84	41.895	336.94	83.029	112.85	95.797	113.82
2	8	93.063	66.219	78.754	127.71	134.89	163.06	91.323	34.665	146.81	315.74	70.831	154.27	92.681
2	9	63.517	26.523	171.97	106.1	127.04	135.27	211.34	90.318	165.68	434.92	115.93	146.8	103.54
2	10	51.054	62.096	135.62	68.979	155.83	123.35	279.25	94.594	152.61	351.55	111.38	157.76	120.19
2	11	97.045	30.454	97.735	85.345	131.97	157.78	155.69	72.515	347.39	279.06	139.46	118.03	166.06
2	12	78.106	16.235	134.74	127.41	179.52	108.62	135.1	65.289	351.71	271.9	103.09	155.46	197.75
2	13	100.51	51.964	111.88	123.14	134.08	124.36	149.05	29.929	344.63	109.48	129.84	108.42	38.453
2	14	73.247	40.162	188.51	168.67	112.42	104.05	190.08	110.02	408.99	285.03	123.49	133.43	181.22
2	15	123.5	65.064	124.27	175.24	185.39	168.96	180.31	130.76	201.72	394.93	108.71	126.75	170.42
2	16	94.917	10.788	159.9	130.48	198.1	110.28	298.04	187.54	184.31	381.16	125.77	133.03	184.38
2	17	110.83	81.203	155	172.72	111.09	146.81	279.16	113.96	133.61	278.88	129.74	138.62	68.161
2	18	7.5844	65.657	189.63	110.5	133.56	144.59	149.96	126.36	238.59	401.14	85.075	122.33	152.98
2	19	75.323	77.915	198.56	99.64	101.58	163.47	173.26	91.006	331.21	253.41	128.22	115.08	256.99
2	20	55.831	38.156	71.639	109.89	151.8	159.99	209	154.16	383.96	462.59	77.192	162.8	325.06
2	21	63	45.771	88.361	138.35	206.5	160.19	228.49	24.217	157.34	289.43	117.08	154.62	117.5
2	22	37.161	63.717	94.323	142.71	201.73	93.602	152.67	114.05	305.63	313.64	145.09	170.19	250.47
2	23	94.909	51.746	156.79	110.45	107.1	115.49	233.97	97.434	319.94	353.03	127.91	155.84	304.75
2	24	87.045	67.702	170.56	88.654	129.13	153.67	158.47	133.44	332.36	382.62	117.37	147.1	251.93
2	25	89.592	77.07	122.27	140.99	156.82	115.45	100.66	134.7	376.29	273.45	104.24	116.78	75.191
2	26	62.476	50.681	164.57	139.67	147.31	88.96	157	127.13	365.23	391.84	170.59	92.644	97.507
2	27	65.957	48.876	147.37	141.59	116.82	132.94	87.813	190.83	341.58	316.71	147.85	182.74	159.5
2	28	81.521	70.325	204.24	169.88	138.99	142.88	174.01	151.57	303.58	421.34	134.96	81.343	409.09
2	29	115.75	42.402	152.5	137.45	177.95	111.64	183.94	149.37	335.49	442.04	127.21	116.37	240.28
2	30	66.907	84.816	114.36	167.29	132.3	116.09	164.17	78.413	297.69	130.21	99.016	150.26	453.89
2	31	105.34	53.007	76.029	131.82	121.48	151.77	216.93	99.871	378.37	164.43	118.12	104.83	83.594
2	32	33.163	51.791	181.14	122.9	153.61	150.48	166.07	86.719	423.93	262.08	106.02	153.83	158.89
2	33	59.393	66.167	121.33	95.777	150.1	145.51	115	101.72	335.38	351.92	119.07	210.03	99.512
2	34	47.851	55.908	77.446	107.81	155.03	99.475	148.1	141.41	337.67	325.83	122.08	211.97	74.522
2	35	80.866	50.477	150.34	136.37	172.69	169.04	168.16	150.31	386.23	437.34	134.71	135.44	219.76
2	36	92.397	57.392	153.41	89.213	139.23	69.48	177.23	136.07	354.56	426.76	109.94	149.08	352.57
2	37	108.88	40.276	126.54	79.979	118.03	134.6	119.88	156.72	340.64	468.9	100.76	138.81	151.41
2	38	48.474	89.018	72.055	108.59	100.77	176.6	135.69	158.74	370.93	411.12	100.32	226.76	363.47
2	39	84.855	75.965	128.52	83.378	205.31	130.57	139.79	115.85	323.95	420.26	104.51	133.75	299.53
2	40	110.68	67.801	125.2	124.55	176.64	120.67	168.47	110.41	317.57	406.05	87.794	152.36	229.95
2	41	123.69	51.58	117.01	130.25	88.974	118.92	216.99	75.928	298	205.09	104.46	141.88	153.17
2	42	107.77	67.752	21.041	129.73	123.12	184.9	165.42	84.535	288.24	239.64	118.95	110.74	1.4311
2	43	69.777	85.766	136.74	114.66	155.17	89.398	114.06	144.24	300.62	350.53	122.47	162.42	191.33
2	44	105.46	26.935	103.23	97.706	82.149	118.01	106.48	69.237	317.96	315.04	73.125	161.7	252.75
2	45	74.904	61.818	71.015	97.218	115.1	129.21	204.5	74.656	318.52	271.55	137.65	126.19	318.06
2	46	72.715	57.086	119.92	79.942	66.077	164.37	113.4	121.53	320	339.69	107.09	166.83	358.81
2	47	87.117	37.955	151.8	71.454	46.91	135.7	91.959	105.62	272.53	432.03	111.99	194.56	163.77
2	48	73.55	62.485	54.406	106.05	69.018	117.83	161.06	4.2248	278.25	322.05	146.84	161.8	68.559
2	49	39.623	36.074	161.31	125.71	80.266	129.82	146.24	187.52	338.97	346.12	120.64	116.81	124.22
2	50	14.679	54.984	114.79	120.12	103.64	103.02	164.86	116.21	339.07	223.15	131.23	135.96	193.34
2	51	83.349	52.641	161.07	168.1	127.73	162.04	103.1	116.19	350.08	215.18	118.57	159.64	164.39
2	52	125.76	31.32	80.681	124.95	131.44	148.97	178.12	173.33	323.13	166.09	69.346	102.92	281.84
2	53	136	79.443	114.44	154.03	128.69	171.21	174.96	131.43	257.35	219.2	123.31	119.91	108.68
2	54	61.231	64.47	160.93	129.68	143.64	182.57	147.68	67.098	347.71	183.51	123.76	137.99	347.75
2	55	64.884	57.244	138.92	108.82	98.466	237.65	96.369	130.93	285.29	140.53	133.96	134.39	295.29
2	56	95.973	47.45	150.71	104.04	147.89	109.57	102.38	153.61	325.92	378.69	94.367	158.62	208.41
2	57	46.51	51.843	146.71	91.97	115.41	151.97	118.04	115.13	289.4	278.26	84.14	109.72	255.42
2	58	53.512	40.38	87.097	139.98	169.59	141.71	178.92	189.31	316.97	364.27	107.58	69.872	231.57
2	59	55.949	44.349	117.13	81.333	117.16	126.88	152.26	173.9	337.46	381.6	127.16	133.13	316.4
2	60	131.62	63.619	103.73	150.54	120.8	120.63	166.73	187.23	277.05	415.46	95.358	192.02	358.03
2	61	96.606	27.273	101.95	140.94	142.68	137.19	176.37	132.07	117.52	357.31	96.645	163.77	226.18
2	62	78.685	33.702	87.161	158.12	116.1	147.64	83.91	179.6	148.08	335.55	120.68	137.68	300.39
2	63	103.87	23.615	84.122	184.86	149.85	118.57	91.786	60.241	172.98	401.63	146.37	162.49	316.25
2	64	84.944	35.155	153.67	155.78	126.88	123.66	167.01	211.97	131.93	390.41	140.52	141.11	174.87
2	65	117.96	28.7	89.608	145.81	98.136	121.96	151.61	159.41	211.51	477.89	116.06	104.58	170.26
2	66	60.59	34.904	138.65	103.36	96.055	141.07	112.22	192.06	110.37	205.31	99.725	160.2	314.93
2	67	80.105	36.434	165.63	107.75	115.39	139.26	97.644	110.37	163.3	234.38	145.58	180.39	411.09
2	68	136.46	13.861	124.52	132.1	120.81	116.55	166.88	185.45	148.61	353.73	139.51	190.61	206.11
2	69	117.39	38.305	102.36	126.91	135.91	173.71	142.88	75.231	401.07	123.87	82.345	136.42	251
2	70	117.02	27.303	162.34	98.414	125.53	166.16	158.51	92.55	158.41	419.2	151.34	130.07	300.1
2	71	90.083	10.132	113.66	115.42	118.4	117.15	143.2	71.671	330.53	494.65	169.83	228.3	357.71
2	72	100.88	65.723	158.4	105.27	153.6	101.37	144.88	130.87	360.03	443.67	146.81	191.8	61.846
2	73	92.152	43.864	160.79	103.94	83.156	116.29	158.7	156.58	108.06	342.46	152.31	157.38	209.14
2	74	64.922	42.681	132.71	111.66	97.386	85.074	208.73	88.701	126.08	413.29	100.59	137.78	295.93
2	75	53.536	88.531	157.18	78.334	143.29	120.93	165.92	95.691	152.66	425.9	110.68	181.14	171.47
2	76	67.859	24.386	45.971	119.32	139.83	103.16	186.51	78.002	213.13	337.87	79.972	174.52	564.8
2	77	30.704	24.177	215.43	104.71	116.97	118.7	140.8	88.657	223.91	368.79	170.22	175.48	272.13
2	78	73.343	75.888	132.32	83.362	135.24	165.49	181.54	90.285	300.45	371.58	157	180.48	292.28
2	79	85.502	80.708	137.52	106.25	134.27	124.3	157.59	118.42	325.09	315.48	94.672	240.31	140.16
2	80	161.03	81.557	159.73	80.746	149.85	101.11	172.49	134.49	324.63	445.79	159.8	210.64	65.183
2	81	61.928	46.113	134.94	144.56	172.08	133.19	154.01	118.51	203.01	307.81	130.32	106.37	198.59
2	82	111.96	37.168	123.78	174.03	135.34	77.16	74.907	162.18	189.34	481.64	167.29	176.12	178.37
2	83	126.5	29.166	187.1	186.06	124.03	83.144	185.13	118.13	161.73	405.31	155.49	160.9	88.165
2	84	108	30.1	173.82	117.25	113.93	67.999	152.53	147.68	108.93	369.35	114.94	140.1	164.52
2	85	101.67	19.912	141.25	128.25	114.34	91.469	205.1	103.26	306.54	298.58	106.68	185	114.71
2	86	84.756	45.03	204.14	136.68	168.74	45.235	178.16	129.65	180.99	406.7	150.03	159.38	249.46
2	87	33.778	60.093	165.4	76.134	81.816	122.35	101.25	112.97	281.18	421.93	91.701	169.96	228.9
2	88	100.93	54.141	149.72	79.521	169.04	117.35	154.09	125.5	281.01	295.42	127.03	115.1	348.69
2	89	79.758	31.811	176.3	78.358	152.08	99.321	154.69	107.27	189.16	353.84	146.59	134.28	172.18
2	90	37.415	28.849	124.13	58.968	129.3	71.526	132.64	100.74	180.96	399.47	180.04	163.1	182.18
2	91	116.54	67.175	180.15	138.56	164.95	113.7	127.23	183.39	187.76	231.93	123.41	216.37	334.31
2	92	96.165	48.79	141.21	116.4	160.21	101.52	98.568	103.55	292.89	227.23	138.29	105.68	156.7
2	93	117.5	59.058	171.61	133.31	103.74	138.73	130.29	116.93	301.61	161.64	111.67	134.28	139.11
2	94	61.164	45.152	3.8289	98.651	128.89	96.655	172.98	99.839	346.38	138.51	110.51	144.97	24.055
2	95	44.738	35.811	89.827	111.6	108.27	68.488	156.72	45.647	319.48	310.5	95.951	151.21	359.61
2	96	56.627	69.059	197.57	89.815	154.57	86.05	174.6	80.903	377.77	98.154	128.95	115.43	320.24
2	97	76	55.111	157.21	98.546	148.83	52.862	180.2	82.402	109.56	291.11	91.945	131.21	389.75
2	98	93.819	31.026	92.926	113.11	91.565	111.48	149.92	123.34	112.87	373.47	113.84	173.06	345.99
2	99	121.19	37.599	226.25	97.158	125.11	169.43	202.57	82.879	202.06	302.65	53.671	189.62	351.84
2	100	97.568	17.202	128.98	118.06	109.88	103.13	116.35	150.13	241.38	360.7	134.45	113.84	275.05
3	1	98.323	25.933	112.1	39.666	132.81	120.54	209.98	150.87	126.36	115.04	61.089	NaN	233.15
3	2	103.46	46.465	104.16	103.87	144.13	115.97	151.97	124.76	141.31	141.73	88.992	NaN	221.31
3	3	40.769	31.956	149.25	100.88	49.789	116.78	167.44	75.364	173.11	192.74	85.827	NaN	204.81
3	4	72.77	46.434	135.58	98.506	94.971	131.89	204.19	67.179	226.67	226.33	89.371	NaN	151.55
3	5	64.417	20.616	112.36	95.619	110.72	140.13	146.82	120.29	217.91	192.12	89.672	NaN	154.6
3	6	95.932	48.055	171.3	148.82	122.66	123.42	170.23	92.958	290.49	158.54	37.969	NaN	203.04
3	7	106.36	43.074	155.79	193.1	159.95	82.019	222.98	108.98	300.84	348.4	71.735	NaN	154.09
3	8	129.95	23.893	99.899	156.59	116.73	188.75	197.81	85.834	112.7	236.26	83.088	NaN	135.94
3	9	77.032	16.594	48.575	137.36	180.53	194.79	147.14	71.073	167.29	97.758	127.24	NaN	514.3
3	10	88.403	47.592	114.09	153.73	107.38	147.01	138.77	126.07	190.94	120.46	77.139	NaN	409.12
3	11	26.204	14.855	148.81	124.31	146.06	130.13	206.29	89.367	233.31	219.62	159.75	NaN	170.24
3	12	126.95	19.131	96.708	151.3	84.131	145.47	142.47	100.78	220.4	20.955	125.82	NaN	304.96
3	13	81.382	48.203	129.73	140.41	110.37	171.9	223.36	138.62	282.96	194.58	100.72	NaN	321.93
3	14	42.551	40.538	160.58	97.978	137.19	100.92	276.2	121.64	126.7	192.41	114.74	NaN	440.52
3	15	92.867	38.852	94.686	161.09	116.21	157.88	241.82	122.81	154.27	144.52	118.85	NaN	452.97
3	16	77.831	70.532	113.31	151.29	119.07	109.56	157.98	130.57	121.45	277.02	148.94	NaN	481.95
3	17	121.94	42.191	60.901	128.19	90.26	129.12	185.18	140.98	149.61	406.2	107.63	NaN	511.33
3	18	52.052	33.312	114.52	93.749	153.76	130.65	191.05	105.97	131.88	279.99	76.69	NaN	168.9
3	19	100.05	67.656	167.77	97.586	114.62	115.09	208.88	114.94	132.13	246.36	153.3	NaN	423.32
3	20	26.569	75.855	108.09	86.383	111.72	149.07	95.409	121.4	193.82	141.93	131.87	NaN	319.67
3	21	72.453	52.359	175.86	107.41	160.6	101.38	255.36	137.45	254.46	291.49	226.29	NaN	322.06
3	22	90.58	42.27	87.726	100.79	162.25	156.89	156.91	104.68	245.42	237.57	141.47	NaN	169.63
3	23	99.564	50.813	143.11	154.98	193.32	127.7	180.23	193.4	165.13	183.45	132.72	NaN	408.15
3	24	101.46	39.013	56.716	156.27	178.81	107.36	189.34	118.43	205.19	258.04	146.65	NaN	202.08
3	25	91.181	54.293	62.272	145.7	182.59	146.2	172.08	52.402	291.53	148.56	170.54	NaN	399.41
3	26	76.885	63.041	103.4	113.52	104.95	145.19	185.2	136.99	309.88	216.64	194.12	NaN	423.89
3	27	13.926	64.545	147.68	166.66	171.51	118.6	132.3	115.87	241.44	123.89	127.66	NaN	318.67
3	28	33.281	29.234	84.672	127.45	169.59	148.38	164.7	141.97	272.63	274.04	213.24	NaN	272.22
3	29	76.136	28.485	140.35	188.28	139.74	142.1	124.08	69.538	296.82	155.18	127.24	NaN	514.2
3	30	42.384	51.31	82.777	97.549	133.67	121.45	149.97	139.7	288.53	277.85	196.55	NaN	304.06
3	31	72.704	31.06	131.63	156.45	166.88	130.43	164.91	117.82	274.24	122.67	214.67	NaN	324.96
3	32	43.545	31.541	66.54	161.85	144.28	136.62	207.56	166.58	242.18	120.02	199.1	NaN	285.13
3	33	75.963	4.9743	206.22	126	141.8	157.5	92.858	69.04	297.53	168.01	206.24	NaN	294.24
3	34	101.49	36.169	108.64	150.23	104.93	130.69	147.79	213.67	261.65	139.83	141.36	NaN	237.31
3	35	95.249	19.008	57.467	123.94	149.5	152.97	170.44	52.113	305.64	204.35	140.48	NaN	235.11
3	36	80.434	17.705	84.701	99.936	157.98	143.82	176.32	87.802	188.18	301.06	148.56	NaN	350.01
3	37	120.28	38.116	164.25	74.857	122.67	188.25	158.22	66.448	285.11	297.94	393.85	NaN	407.29
3	38	32.139	15.462	169.38	130	127.04	185.57	194.95	104.11	284.44	332.59	141.59	NaN	242.08
3	39	24.61	23.944	178.82	87.811	170.57	146.75	160.17	106.2	311.29	346.11	218.8	NaN	194.4
3	40	66.427	39.826	181.26	99.379	188.57	146.61	130.91	91.476	316.87	243.73	124.76	NaN	378.68
3	41	37.532	23.577	145.01	122.44	117.44	134.29	166.28	71.771	140.98	236.4	152.48	NaN	422.84
3	42	95.373	17.04	99.916	135.62	138.83	121.67	118.05	145.42	165.27	263.04	81.769	NaN	365.86
3	43	121.94	30.519	220.64	91.761	160.44	133.31	155.78	152.79	171.36	297.81	115.67	NaN	400.38
3	44	110.03	83.818	103.99	54.421	113.18	102.63	192.4	149.7	276.52	255.87	94.153	NaN	167.19
3	45	34.344	54.631	167.04	103.71	156.17	128.24	156.28	126.92	251.41	307.03	75.449	NaN	387.74
3	46	46.449	41.331	167.81	105.02	136.79	123.77	200.65	153.04	214.31	242.98	87.83	NaN	201.7
3	47	78.02	66.884	97.658	67.316	127.72	235.05	137.53	40.389	253.17	220.57	101.75	NaN	101.35
3	48	93.724	64.342	71.464	93.636	174.73	92.817	164.17	143.95	290.91	268.01	128.91	NaN	257.48
3	49	43.985	14.565	58.232	130.57	106.34	159.9	149.22	51.359	268.66	214.28	99.632	NaN	146.85
3	50	108.09	49.774	91.247	134.43	143.7	139.22	195.05	75.803	246.76	213.16	132.84	NaN	263.79
3	51	64.913	44.629	101.62	194.21	181.34	107.28	223.64	140.54	167.77	272	82.205	NaN	251.85
3	52	119.36	53.312	67.341	141.49	204.44	211.56	207.44	77.484	158.62	308.66	134.62	NaN	181.21
3	53	96.533	29.531	167.89	154.99	124.51	103.73	167.53	49.707	144.18	272.25	106.88	NaN	295.82
3	54	46.573	74.949	149.17	125.47	141.14	89.824	127.39	119.27	202.74	160.92	104.78	NaN	115.67
3	55	106.97	32.832	74.978	113.02	162.31	126.46	112.59	91.273	202.19	287.36	96.62	NaN	212.41
3	56	94.285	34.502	91.52	116.96	141.33	154.46	163.64	87.91	175.3	231.96	102.39	NaN	54.079
3	57	105.29	44.659	122.81	127.16	123.96	154.37	160.03	98.44	126.73	177.74	59.57	NaN	79.943
3	58	140.92	64.3	152.21	103.3	132.5	147.65	172.84	123.43	131.95	264.86	108.12	NaN	246.67
3	59	85.661	49.137	147.39	105.02	125.86	149	130.99	95.421	120.6	235.89	104.82	NaN	59.657
3	60	75.674	52.956	137.71	100.23	107.32	129.59	159.22	152.69	155.62	239.8	161.1	NaN	118.43
3	61	118.07	49.926	103.27	60.022	113.34	137.11	167.34	61.723	108.9	249.94	153.72	NaN	208.09
3	62	86.112	20.532	152.26	136.86	135.73	98.031	175.13	162.79	270.07	303.83	118.05	NaN	344.87
3	63	67.366	41.626	70.944	127.59	92.104	259.81	193.14	113.54	273.45	215.45	127.53	NaN	238.8
3	64	64.7	25.896	163.24	79.245	92.842	106.25	171.09	111.48	202.42	197.73	104.05	NaN	326.11
3	65	81.844	40.372	123.07	115.18	145.71	114.14	158.05	172.63	203.47	159.04	116.22	NaN	25.687
3	66	75.265	55.422	111.47	136.6	90.018	119.66	199.38	83.457	299.34	216.15	142.92	NaN	21.389
3	67	122.29	51.918	145.62	102.19	122.76	121.72	94.703	93.574	262.86	117.57	127.26	NaN	118.79
3	68	80.175	89.651	140.24	114.72	149.66	144.83	135.47	140.49	235.77	219.11	148.12	NaN	141.97
3	69	108.32	49.164	93.259	114.91	168.78	155.21	136.59	94.687	321.72	274.95	144.21	NaN	230.76
3	70	33.702	65.091	207.39	99.859	160.94	246.8	152.66	120.45	342.57	235.81	76.658	NaN	134.42
3	71	99.432	13.091	117.53	130.47	166.61	115.25	157.2	112.25	341.82	250.87	177.57	NaN	133.13
3	72	99.873	39.985	168.36	96.898	191.01	127.48	163.2	130.01	323.53	332.96	75.518	NaN	107.56
3	73	67.329	41.029	157.23	109.5	171.15	137.57	119.45	148.07	265.51	198.69	105.42	NaN	66.68
3	74	86.153	1.4532	121.51	108.28	148.69	149.14	160.62	115.91	300.06	83.198	114.29	NaN	154.03
3	75	37.207	23.922	140.18	48.263	184.49	104.33	131.86	155.15	271.69	151.1	168.23	NaN	250.8
3	76	48.859	3.2342	157.26	83.593	191.75	60.516	146.06	80.269	310.56	122.27	96.953	NaN	203.67
3	77	60.138	25.173	204.9	71.835	152.84	119.54	100.55	91.593	267.76	41.24	171.94	NaN	256.52
3	78	98.624	17.187	114.46	115.48	132.95	160.33	122.88	170.6	278.66	108.73	121.2	NaN	317.97
3	79	84.638	31.704	163.66	152.64	152.22	129.56	130.56	96.986	291.42	149.34	157.72	NaN	360.32
3	80	114.79	29.262	157.66	93.509	162.96	82.388	83.033	155.58	341.06	179.82	67.218	NaN	281.57
3	81	88.726	42.691	176.29	67.63	140.19	92.141	45.621	104.74	179.08	180.92	140.26	NaN	452.94
3	82	70.993	63.016	100.79	105.51	148.39	79.366	104.33	125.6	164.32	275.33	175.65	NaN	163.27
3	83	99.364	33.982	185.38	126.15	117.38	150.96	174.16	127.24	310.38	268.67	72.849	NaN	377.9
3	84	35.999	75.321	164.24	106.06	170.34	122.92	136.8	144.3	270.53	128.36	54.727	NaN	356.3
3	85	55.272	66.912	95.992	131.28	186.86	101.58	77.685	117.28	323.27	246.54	90.699	NaN	190.84
3	86	68.525	27.814	133.47	119.51	145.12	133.29	150.71	112.13	299.64	296.28	72.19	NaN	258.27
3	87	117	40.5	56.08	110.49	130.6	92.153	115.32	112.82	288.1	240.1	116.4	NaN	171.9
3	88	103.93	52.817	47.609	77.09	176.04	58.329	206.59	120.65	251.35	151.39	111.63	NaN	394.79
3	89	105.51	17.183	105.33	115.94	129.23	75.052	187.84	182.55	359.62	211.51	117	NaN	247.8
3	90	68.289	27.982	115.79	79.274	111.23	41.453	171.42	91.044	245.18	194.77	64.368	NaN	450.16
3	91	41.56	47.153	153.3	135.13	177.86	106.76	186.36	80.621	233.15	211.08	110.3	NaN	280.16
3	92	127.6	41.129	159.94	117.94	160.46	105.07	183.62	142.49	267.66	155.05	82.191	NaN	368.99
3	93	70.466	29.488	185.02	107.95	157.95	92.277	105.09	172.07	309.91	239.08	94.185	NaN	296.81
3	94	89.884	81.919	133.06	127.61	125.84	145.69	212.54	127.88	295.83	208.36	75.39	NaN	282.21
3	95	122.33	30.602	156.7	97.039	106.86	91.046	179.62	99.22	389.72	234.24	75.358	NaN	262.98
3	96	64.234	37.203	71.47	136.32	148.6	112.26	46.936	90.217	357.01	186.06	61.416	NaN	238.93
3	97	62.397	70.508	161.95	95.31	142.81	113.06	116.89	115.09	268.31	159.09	87.872	NaN	218.95
3	98	65.391	49.124	156.11	88.845	132.97	127.96	176.22	157.2	306.4	240.9	89.629	NaN	206.3
3	99	65.669	48.589	69.097	58.761	85.655	98.885	78.786	64.174	343.34	193.87	93.356	NaN	279.18
3	100	99.862	33.247	9.0202	64.074	127.44	89.101	187.02	113.47	300.56	104.5	99.859	NaN	240.7
4	1	46.961	39.422	179.28	148.87	89.458	104.08	87.653	101.87	136.05	139.54	111.37	102.75	160.37
4	2	63.915	64.814	207.21	97.698	139.08	139.84	79.619	84.238	172.61	132.06	153.02	102.55	129.14
4	3	110.28	53.871	330.12	39.09	126.67	121.6	182.14	95.13	163.2	247.89	145.64	96.457	160.14
4	4	69.856	44.917	232.59	139.58	153.83	131.03	109.45	91.722	169.57	178.15	193.05	64.455	73.292
4	5	86.752	59.526	127.64	117.34	159.71	168.8	113.05	57.141	237	190.73	142.86	146.75	134.14
4	6	86.947	97.236	158.36	157.6	129.5	123.77	114.74	134.2	259.05	167.57	141.87	129.12	146.42
4	7	93.769	49.757	87.157	135.38	196.14	129.41	69.291	123.69	160.43	97.246	186.21	154.9	161.48
4	8	67.956	115.77	209.76	150	173.26	93.041	134.11	116.99	158.24	181.88	146.59	107.74	206.21
4	9	67.823	41.145	237.91	141.69	145.82	58.808	41.692	134.97	209.51	105.82	135.11	168.96	161.24
4	10	94.642	63.9	239.72	134.23	128.67	70.117	149.27	79.578	347.14	163.02	165.39	138.91	102.67
4	11	77.622	40.998	196.06	200.56	189.1	95.768	170.27	125.12	196.49	180.11	193.53	151.71	81.044
4	12	101.09	40.57	182.15	149.97	198	125.99	182.28	89.594	134.43	180.07	181.11	191.82	179.88
4	13	56.737	53.463	119.94	172.74	174.3	91.663	196.44	74.232	269.1	230.57	104.32	113.89	193.68
4	14	64.26	15.195	216.34	148.42	192.28	129.9	189.18	131.13	348.43	216.58	117.8	214.46	104.05
4	15	111.47	59.105	236.53	154.38	177.06	91.916	163.57	52.849	363.89	79.064	149.7	137.41	114.02
4	16	38.321	44.503	250.14	135.24	131.23	102.57	201.56	116.51	389.73	180.91	174.06	134.1	73.577
4	17	97.942	65.546	142.19	139.84	151.85	141.27	213.78	181.23	290.86	44.184	228.35	133.73	185.87
4	18	59.95	63.714	33.945	148.03	139.29	103.97	177.01	81.109	383.63	127.26	157.53	140.53	195.67
4	19	15.487	61.528	185.91	179.92	185.62	139.78	253.68	88.504	346.44	239.79	134.16	102.74	229.19
4	20	103.41	74.489	128.8	196.49	216.7	135.2	210.84	180.63	323.02	208.92	183.92	155.82	236.33
4	21	71.268	52.701	225.16	181.14	118.65	139.25	186.22	141.44	163.71	99.168	143.31	124.35	289.6
4	22	45.502	15.989	190.49	196.98	110.04	161.58	224.28	133.53	196.91	187.02	162.94	138.42	177.88
4	23	74.047	33.149	123.78	130.26	130.47	127.97	190.42	100.2	153.94	180.74	131.03	162.38	135.59
4	24	64.45	36.759	109.53	144.4	101.6	148.31	209.57	97.129	143.06	286.98	151.05	124.05	171.1
4	25	122.88	59.722	169.1	185.84	193.89	165.45	236.86	95.026	157.76	253.02	150.56	155.03	181.18
4	26	58.091	26.687	151.11	182.24	105.16	187.46	172.97	155.8	201.94	191.36	136.31	172.54	348.28
4	27	96.736	66.273	157.77	149.29	214.56	120.27	108.49	100.47	337.7	197.98	202.48	187.13	219.42
4	28	79.417	102.76	166.72	105.51	114.47	138.1	207.27	118.82	378.87	88.707	188.42	149.48	319.53
4	29	87.719	54.742	137.45	229.71	122.85	138.05	200.63	148.49	206.36	222.25	150.03	130.75	153.61
4	30	106.55	53.676	119.34	157.99	169.65	111.61	182.92	171.2	175.1	240.14	174.18	143.71	255.25
4	31	118.42	32.05	119.32	192.28	121.06	169.93	94.365	109.55	197.77	101.73	150.91	135.77	302.67
4	32	45.371	41.985	133.66	187.42	161.32	68.861	214.48	232.1	258.24	107.96	163.06	144.7	160.89
4	33	92.728	47.273	102.28	206.93	134.7	122.16	201.59	137.12	327.81	235.49	154.34	120.47	197.27
4	34	103.76	54.305	117.44	175.96	180.36	88.193	240.25	100.46	249.34	217.04	153.56	85.159	309.66
4	35	29.793	80.102	193.68	225.44	157.93	133.92	191.76	120.65	344.81	158.46	135.66	132.49	128.65
4	36	76.508	48.024	125.77	149.01	57.236	107.18	168.19	80.621	335.58	185.65	156.05	115.18	266.73
4	37	47.917	51.32	218.89	113.16	121.52	167.36	229.86	178.24	383.93	300.89	115.54	120.06	280.58
4	38	59.271	62.198	187.45	118.56	97.615	78.982	158.46	106.93	348.66	300.64	189.33	155.15	294.09
4	39	83.621	62.361	136.16	117.86	157.33	87.869	139.4	141.11	280.52	241.13	116.1	109.56	217.44
4	40	80.273	48.861	188.11	159.46	149.38	158.6	82.577	142.48	270.33	284.13	178.74	114.76	203.84
4	41	89.736	63.616	85.022	168.1	171.64	88.602	217.24	123.62	214.03	91.935	159.73	114.94	314.67
4	42	185.18	23.581	157.65	114.98	169.65	142.07	186.92	170.39	326.82	43.875	156.57	149.52	226.94
4	43	134.44	37.566	80.806	141.45	174.24	103.81	103.01	78.733	374.89	227.78	95.505	138.01	196.94
4	44	112.78	94.472	67.085	158.99	131.56	118.17	77.255	139.11	355.29	233.37	108.52	92.192	177.1
4	45	112.78	77.693	132.94	106.65	187.58	138.36	139.29	115.84	298.46	75.392	128.76	130.27	197.62
4	46	86.11	17.575	158.34	92.277	176.67	123.52	196.94	74.378	306.11	161.35	134.98	128	105.68
4	47	54.579	26.299	117.95	139.96	167.63	141.87	155.93	109.17	393.56	187.36	84.501	137.95	206.5
4	48	111.1	38.884	128.83	171.79	140.96	111.98	168.12	137.26	403.62	69.593	140.62	95.378	172.04
4	49	98.079	68.344	197.05	168.36	169.97	154.16	187.92	152.91	376.41	160.37	178.49	118.82	165.84
4	50	95.367	66.301	161.89	138.01	210.09	119.5	144.15	155.21	328.09	195.59	152.58	126.32	138.66
4	51	122.26	50.7	109.05	210.2	139.16	113.33	161.22	182.83	295.84	242.61	171.14	81.74	162.21
4	52	88.791	58.68	157.14	173.59	211.75	91.222	121.62	141.46	334.78	236.83	137.13	72.686	162.51
4	53	90.117	40.857	101.3	157.34	166.01	106.51	166.5	81.067	286.45	240.69	135.77	72.749	105.38
4	54	93.577	26.838	106.99	176.69	204.04	115.89	44.15	74.11	377.84	128.95	143.07	108	240.4
4	55	146.61	43.719	153.8	116.62	163.75	160.93	125.88	128.66	358.76	115.39	136.68	143.85	178.78
4	56	131.4	28.063	64.3	97.941	161.96	135.48	119.64	142.31	313.14	196.49	133.67	179.49	168.66
4	57	127.73	50.993	21.03	144.76	169.7	104.26	156.59	91.962	380.29	135.22	165.65	137.78	185.09
4	58	119.56	40.548	177.07	148.13	178.11	87.257	201.01	58.147	382.22	177.92	153.86	143.04	148.83
4	59	113.78	48.675	82.377	73.361	117.3	112.12	47.792	129	266.46	34.707	194.25	137.97	62.299
4	60	24.08	57.68	116.32	168.75	136.58	109.44	152.01	116.04	338.26	244.24	117.63	163.2	225.8
4	61	92.765	45.796	161.39	135.69	122.09	175.99	123.85	119.99	311.59	79.307	232.87	115.24	141.85
4	62	83.62	60.321	98.905	141.21	110.37	127.84	107.43	171.1	394.02	186.1	149.26	130.43	186.08
4	63	123.35	21.97	215.31	179.84	124.63	122.34	93.674	200.04	324.66	212.74	135.89	132.27	205.85
4	64	42.701	44.031	210.29	213.15	177.21	127.92	141.03	82.906	388.69	214.23	118.27	101.83	215.61
4	65	83.317	70.81	199	184.04	181.37	141.46	169.26	153.88	417.82	180.21	111.5	118.34	236.28
4	66	73.808	64.873	147.49	194.16	195.42	143.87	131.37	85.061	301.05	282.34	120.63	123.57	112.14
4	67	58.776	33.226	142.75	159.72	116.96	109.15	171.01	141.03	352.27	244.12	134.67	160.19	266.48
4	68	101.29	62.52	108.63	186.04	144.53	145.42	178.6	95.45	331.84	290.2	154.24	216.28	151.96
4	69	80.373	2.413	181.58	168.66	182.53	139.16	226.67	103.42	337.69	289.88	156.71	110.37	246.57
4	70	88.583	60.563	202.66	136.11	171.98	143.64	203.11	145.35	341.92	316.2	130.23	114.43	195.63
4	71	138.37	43.513	193.88	92.876	147.22	143.07	137.59	75.528	298.65	218.13	194.1	146.98	196.43
4	72	158.47	51.82	52.388	179.93	145.36	143.32	181.99	122.4	374.39	383.76	124.61	185.13	91.092
4	73	144.97	55.941	145.72	181.67	182.45	126.17	183.37	151.51	352.07	342.1	173.97	133.79	250.7
4	74	69.21	50.592	184.99	160.13	146.91	107.06	145.98	115.94	358.3	257.64	111.11	176.93	264.71
4	75	87.959	49.024	88.912	178.47	179.11	131.38	138.65	200.65	343.62	167.97	86.974	129.02	252.45
4	76	123.4	59.192	215.37	156.38	153.77	123.7	181.82	62.944	353.05	332.99	107.63	108.49	50.604
4	77	92.544	43.267	103.97	181.23	124.69	159.47	170.89	93.7	285.05	305.02	106.65	188.4	196.69
4	78	105.03	31.686	113.84	149.71	128.81	83.431	139.34	109.16	378.21	131.62	131.23	79.4	99.135
4	79	48.68	35.194	133.91	187.37	160.99	110.22	116.27	105.04	332.81	196.22	133.89	107.91	243.88
4	80	77.334	23.46	162.73	135.85	152.34	123.01	204.48	153.35	155.27	31.919	182.84	108.09	180.44
4	81	106.59	91.375	74.79	165.08	186.59	173.52	183.28	148.48	144.79	67.869	169.7	121.42	312.55
4	82	84.191	29.367	69.296	153.16	168.48	121.38	129.51	89.99	188.9	82.633	215.57	142.7	189.07
4	83	117.89	60.555	112.99	160.35	156.57	130.04	110.27	116.35	156.44	280.26	117.58	99.495	239.84
4	84	55.494	100.47	105.82	171.28	158.6	146.92	147.44	170.08	146.32	207.48	192.46	81.932	142.43
4	85	70.697	25.614	91.012	193.72	173.5	72.408	98.225	140.92	147.96	54.236	182.65	96.612	267.42
4	86	116.87	52.908	156.25	180.58	123.2	150.5	117.33	211.42	142.07	83.611	140.75	196.74	198.13
4	87	137.3	54.272	109.31	144.29	132.47	121.58	104.64	79.526	280.68	133.99	155.81	98.172	138.74
4	88	139.26	24.884	123.57	189.68	155.49	103.57	124.56	123.86	153.97	92.179	148.21	117.76	225.04
4	89	40.191	22.395	200.28	152.18	131.83	91.992	65.199	98.767	122.01	180.68	140.61	189.03	197.62
4	90	87.266	75.992	65.701	81.183	142.2	69.198	104.64	207.96	157.25	229.62	120.22	120.19	243.14
4	91	85.411	35.025	199.1	133.65	172.67	151.53	207.07	151.66	200.68	139.51	152.4	113.66	165.47
4	92	73.036	51.265	97.049	159.17	143.18	162.26	154.84	199.63	200.15	80.469	160.15	122.82	323
4	93	87.363	73.052	241.79	163.2	135.58	142.4	124.17	204.08	149.09	145.89	144.92	104.93	185.33
4	94	46.305	52.226	78.774	158.92	150.74	166.6	40.027	134.28	165.54	199.85	132.73	128.45	118.69
4	95	82.902	76.741	100.22	181.84	118.13	112.93	118.5	56.721	173.38	164.6	114.1	113.17	172.56
4	96	81.696	73.104	81.115	139.43	183.57	148.46	106.87	72.424	162.86	93.986	177.09	161.13	172.87
4	97	128.96	66.908	142.51	167.33	148.11	141.93	77.056	113.78	271.69	303.21	121.47	144.88	136.97
4	98	94.51	51.722	156.82	129.57	168.72	137.13	123.04	105.67	165.32	275.63	98.761	153.3	133.29
4	99	55.946	75.789	183.64	149.22	215.76	121.42	115.96	120.14	173.81	129.83	136.4	132.99	152.52
4	100	40.059	43.895	80.778	166.37	141.66	148.23	159.67	113.09	150.95	119.49	139.85	156.53	143.9
5	1	93.156	33.633	120.65	110.55	112.79	121.39	223.22	49.795	139.49	128.45	110.98	188.07	153.33
5	2	87.259	33.934	261.56	140.33	127.08	114.64	233.14	68.751	172.15	262.15	121.53	144.39	163.17
5	3	26.333	38.704	184.31	122.72	114.48	82.153	254.55	162.26	86.078	315.75	97.315	139.15	225.85
5	4	152.63	38.586	153.65	149.49	102.44	69.193	190.58	137.53	134.44	203.71	99.869	186.62	171.5
5	5	112.43	65.048	228.56	135.31	166.53	104.19	249.48	130.76	141	270.41	59.586	142.43	201.74
5	6	51.978	71.48	144.3	108.75	159.83	125	211.89	98.073	188.87	330.93	115.96	183.11	159.19
5	7	110.42	51.718	199.2	130.03	124.55	119.47	206.12	250.41	163.23	303.83	109.42	185.43	188.49
5	8	93.872	44.462	146.8	140.83	164.61	86.616	174.42	69.985	290.62	344.03	123	132.63	177.68
5	9	69.84	100.39	194.86	174.63	149.86	139.19	195.79	99.169	138.98	325.21	43.435	211.21	161.97
5	10	98.701	71.915	199.93	120.14	124.76	150.94	151.36	141.17	144.33	331.36	93.444	211.98	165.52
5	11	120.4	33.234	207	131.28	165.76	128.64	163.47	157.55	167.47	225.58	111.52	114.28	58.139
5	12	91.976	47.343	159.55	140.11	146.11	146.95	200.56	175.6	178.92	230.35	153.89	95.676	130.44
5	13	86.791	45.503	179.31	146.4	147.55	168.19	182.44	124.34	153.25	182.68	98.422	140.27	179.41
5	14	71.149	34.856	259.06	179.86	131.97	142.23	124.46	103.5	191.02	342.93	149.1	148.61	351.17
5	15	68.46	58.621	46.359	183.46	126.09	105.05	138.16	81.474	172.5	239.95	131.34	129.23	353.39
5	16	52.117	16.685	156.53	167.18	67.806	134.96	122.92	115.41	203.16	155.28	66.789	400.74	333.09
5	17	143.75	44.509	235.36	179.81	160.11	127.49	122.06	118.57	206.81	225.88	99.499	126.17	353.7
5	18	101.08	62.781	399.85	154.4	143.94	150.28	20.506	196.15	236.42	246.35	106.85	132.51	354.89
5	19	183.96	41.444	208.59	131.24	148.18	151.89	165.41	139.71	313.45	353.55	124.38	87.28	438.23
5	20	79.226	63.716	248.12	171.66	143.02	141.33	149.44	187.39	323.97	220.53	98.916	90.383	123.56
5	21	61.07	63.564	162.51	164.68	184.9	105.89	132.16	71.542	184.06	344.22	116.52	150.66	190.75
5	22	59.539	53.616	83.287	187.95	151.34	124.39	124.07	110.16	222.19	432.77	155.37	224.09	192.45
5	23	95.519	67.969	168.87	154.31	161.49	120.99	101.75	94.594	273.82	340.29	92.25	163.08	125.64
5	24	56.499	93.108	85.247	150.07	162.22	118.69	197.01	115.57	277.46	453.11	169.49	87.914	175.74
5	25	101.87	52.284	248.85	154.69	165.17	110.1	155.56	138.47	219.82	329.17	163.57	172.51	151.69
5	26	34.992	36.428	358.25	198.52	149.46	81.122	131.29	170.33	355.53	376.57	130.56	152.89	226.81
5	27	55.338	21.681	121.62	160.21	142.38	87.116	50.077	174.71	298.92	237.6	95.205	223.04	284.94
5	28	78.293	92.796	230.94	159.45	173.81	110.77	269.77	201.01	234.87	285.54	126.53	171.65	201.5
5	29	112.92	38.042	316.77	149.48	119.17	107.51	105.12	191.19	301.51	340.93	148.54	157.69	209.27
5	30	124.25	66.215	157.32	85.709	84.765	88.423	120.45	113.25	294.68	400.94	181.51	93.77	203.56
5	31	71.551	57.626	120.35	125.21	88.465	92.336	230.96	155.16	326.91	309.71	88.851	153.94	282.55
5	32	82.794	53.88	179.94	150.33	94.223	117.85	214.68	111.99	248.46	356.74	101.99	144.23	304.66
5	33	92.265	9.7922	203.45	144.61	42.979	131.72	202.26	154.2	269.97	294.61	126.02	140.24	209.07
5	34	60.286	28.553	176.15	147.84	128.3	120.32	172.59	213.26	242.58	323.34	162.66	159.53	226.23
5	35	3.2795	53.11	333.92	116.76	120.2	139.79	148.62	82.001	304.79	424.01	130.1	220.69	209.81
5	36	117.11	24.511	40.212	149.74	179.7	115.26	213.43	184.33	331.31	405.13	113.29	116.33	263.93
5	37	79.479	88.006	149.36	184.03	126.86	106.47	223.66	168.39	293.66	413.09	60.092	149.05	258.09
5	38	78.589	55.724	269.84	121.79	111.21	155.33	271.54	111.68	276.68	383.65	53.672	128.5	297.35
5	39	38.658	72.503	176.37	189.99	108.33	164.71	202.82	212.76	324.48	382.61	164.86	125.5	221
5	40	47.409	50.743	190.9	201.12	172.65	159.94	234.56	55.679	304.3	447.21	102.35	165.1	280.16
5	41	106.38	36.627	203.43	126.4	171.17	75.791	236.83	79.454	208.6	379.97	117.57	163.48	346.22
5	42	134.08	90.056	29.16	189.65	137.33	135.66	201.43	196.15	278.69	392.49	96.82	76.963	383.73
5	43	95.525	61.006	181.03	186.4	121.51	133.03	228.74	85.975	293.75	388.46	123.34	229.61	321.78
5	44	112.57	30.425	198.45	170.06	108.73	131.43	257.18	131.61	292.09	352.87	114.6	115.73	296.49
5	45	121.95	70.871	230.04	158.07	89.025	144.08	179.85	103.34	245.19	350.16	114.16	159.18	219.43
5	46	68.242	58.03	207.99	162.65	124.58	113.33	179.63	141.57	298.69	432.95	123.85	106.52	269.09
5	47	105.7	34.072	249.02	143.61	133.82	68.952	135.85	113.82	257.88	423.52	141.46	228.5	275.41
5	48	111.1	1.1662	299.66	193.67	163.46	77.883	212.34	170.63	279.9	331.01	112.8	128.66	286.02
5	49	30.486	84.332	103.45	154.28	161.67	66.897	205.73	227.34	313.35	357.19	166.27	111.9	305.89
5	50	54.45	38.611	181.6	126.56	108.45	99.526	143.54	83.705	315.51	417.67	375.96	141.46	299.16
5	51	116.89	79.997	212.02	153.69	157.61	103.01	171.72	105.37	141	331.37	89.395	156.07	398.47
5	52	107.51	107.45	85.844	178.66	70.496	135.03	150.02	199.14	191.23	290.95	102.61	168.17	438.49
5	53	112.85	18.74	79.197	97.438	79.648	128.15	140.79	153.41	159.46	315	118.55	205.33	271.62
5	54	50.476	64.886	108.68	149.62	153.63	125.68	146.13	210.74	184.37	325.6	119.4	171.43	310.67
5	55	118.86	95.669	125.16	193.12	157.31	110.93	197.61	147.33	193.11	267.9	144.54	141.95	330.79
5	56	185.62	38.482	284.42	146.68	166.25	115.68	193.25	65.988	138.69	404.45	121.2	134.06	377.22
5	57	100.32	63.789	367.6	127.34	157.82	148.69	200.98	221.37	140.88	305.25	150.83	165.19	213.52
5	58	8.1719	75.201	130.06	181.59	152.76	134.63	36.177	147.65	136.33	271.05	167.75	189.9	361.9
5	59	95.302	94.243	173.34	184.38	130.83	163.04	102.04	158.49	168.68	333.83	276.64	187.1	188.56
5	60	150.18	42.421	199.47	180.41	106.09	77.921	112.61	102.42	168.9	421.69	88.001	102.24	225.58
5	61	49.191	57.084	212.41	155.77	151.84	110.76	86.338	123.55	187.35	451.2	46.953	159.51	363.47
5	62	96.185	1.9798	254.3	196.8	169.25	145.14	84.87	97.426	163.75	371.89	73.386	179.12	301.01
5	63	30.298	25.482	207.79	202.02	134.46	122.18	98.334	133.14	147.32	317.06	17.993	139.7	98.576
5	64	75.549	66.649	204.03	167.88	206.99	97.271	157.29	109.44	120.2	298.28	74.842	198.66	372.49
5	65	68.025	14.379	59.065	146.88	185.17	109.5	144.98	88.009	145.29	289.75	51.408	167.93	59.183
5	66	59.714	62.666	116.31	162.81	116.67	78.549	174.52	75.423	123.67	368.19	21.856	139.3	272.29
5	67	28.103	1.3151	9.5197	159.3	142.26	103.93	148.34	132.76	133.45	287.15	15.416	127.88	341.74
5	68	54.128	54.918	153.43	197.54	145.97	136.4	120.16	86.62	167.57	265.09	32.731	69.154	233.09
5	69	86.227	29.397	194.74	150.48	196.5	167.03	169.77	128.92	130.07	249.85	300.68	57.866	283.41
5	70	102.87	82.672	135.88	97.08	173.11	132.66	164.18	133.2	165.71	104.41	436.01	220.37	240.64
5	71	108.29	59.614	239.59	136.21	111.1	137.46	48.974	75.445	168.41	264.34	115.67	194.46	157.56
5	72	89.25	33.038	191.96	105.44	200.26	113.53	110.72	102.11	168.57	336.07	156.42	179.07	370.19
5	73	31.459	65.217	213.01	128.46	122.33	76.275	130.4	159.04	144.69	329.02	119.75	130.75	395.85
5	74	104.54	47.05	102.77	138.81	103.7	100.27	69.277	97.029	135.17	343.06	148.33	165.51	236.19
5	75	54.414	24.836	228.52	99.147	140.84	97.752	104.66	110.67	117.74	344.37	127.96	221.54	175.54
5	76	70.249	19.994	286.48	106.09	80.588	126.42	202.18	60.874	204.8	243.84	176.97	180.23	214.57
5	77	72.986	33.873	217.02	123.76	140.91	99.251	147.72	109.83	221.24	77.396	148.02	169.7	302.76
5	78	45.087	63.846	21.138	130.96	77.972	134.64	193.41	20.609	140.24	146.93	151.6	68.996	248.6
5	79	87.124	61.208	85.783	119.67	126.83	113.75	173.2	76.521	136.07	103.76	149.68	137.48	102.69
5	80	48.078	48.978	250.38	121.53	115.32	124.35	168.13	97.333	136.23	129.17	123.22	97.05	160.79
5	81	127.39	NaN	175.18	113.12	113.8	152.66	160.4	135.29	171.02	300.83	239.52	182.11	268.44
5	82	39.089	NaN	199.58	131.8	102.22	131.55	163.6	149.22	176.15	283.6	127.64	113.66	225.97
5	83	69.322	NaN	110.65	137.44	133.53	97.054	213.14	84.692	150.22	275.92	90.669	242.94	194.4
5	84	72.225	NaN	172.2	128.69	189.72	100.04	136.66	185.27	156.06	134.77	87.973	224.13	262.96
5	85	62.105	NaN	164.14	164.41	149.16	109.48	198.99	77.606	227.75	289.49	138.93	143.18	235.36
5	86	98.2	NaN	173.43	150.29	213.83	121.7	185	59.654	147.12	350.98	125.29	139.93	312.7
5	87	103.17	NaN	142.87	153.86	139.7	165.26	223.65	100.35	143.1	414.67	99.097	246.03	307.85
5	88	129.04	NaN	202.21	165.33	193.53	165.09	203.38	131.36	139.31	343.35	129.54	120.18	178
5	89	136.37	NaN	138.8	97.258	199.88	105.81	152.13	165	147.12	454.37	76.286	155.78	428.79
5	90	46.44	NaN	186.45	127.71	179.61	122.05	168.55	103.38	140.27	389.44	107.2	214.34	255.95
5	91	109.12	NaN	33.075	192.14	86.959	141.55	130.74	78.978	171.13	279.51	173.09	104.82	243.22
5	92	55.794	NaN	160.89	167.11	140.27	140.08	87.048	156.86	196.13	355.4	116.46	187.46	322.84
5	93	34.258	NaN	13.885	191.4	150.3	142.81	158.94	163.28	207.58	301.69	114.98	155.3	374.36
5	94	149.59	NaN	108.67	160.01	122.57	200.51	153.74	121.46	160.44	343.77	146.42	181.32	390.27
5	95	120.66	NaN	60.505	78.786	118.33	81.383	123.58	12.79	192.17	302.69	103.78	155.44	195.03
5	96	130.4	NaN	148.5	103.75	147.55	145.28	109.72	163	259.56	322.25	136.56	158.71	346.81
5	97	37.564	NaN	103.77	125.96	143.13	99.654	87.333	66.771	171.43	299.65	133.11	127.57	286.02
5	98	71.408	NaN	114.68	150.41	57.795	133.45	155.06	78.952	146.46	173.22	155.43	92.826	184.69
5	99	87.057	NaN	117.52	104.06	127.18	163.02	156.7	119.99	163.09	291.12	146.24	124.96	296.42
5	100	61.006	NaN	103.25	125.98	126.32	121.87	137.16	153.78	183.95	317.97	73.857	164.52	191.37
6	1	90.496	59.124	110.68	48.695	76.08	136.91	159.05	67.947	232.51	171.24	95.31	105.51	136.46
6	2	50.038	43.185	117.37	70.611	83.239	148.43	198.36	133.03	278.07	193.45	170.01	116.39	156.2
6	3	82.068	84.748	70.223	103.38	110.34	142.7	261.83	113.03	264.86	171.58	99.048	83.784	112.07
6	4	110.49	67.506	72.055	113.54	142.14	186.84	247.33	100.1	367.57	213.4	130.73	176.4	137.31
6	5	61.24	69.354	123.18	85.798	137.66	174.21	221.04	156.95	311	279.43	125.33	134.17	110.77
6	6	109.78	56.623	124.43	141.01	137.85	153.72	269.74	173.41	314.83	206.95	66.033	139.49	119.58
6	7	80.799	77.102	130.15	173.03	142.73	152.38	251.65	132.1	232.05	318.18	99.848	203.8	228.82
6	8	52.982	52.042	132.31	136.7	146.83	133.65	123.58	104.01	197.64	386.86	133.73	182.57	105.9
6	9	90.792	68.547	93.844	124.66	152.35	209.44	183.03	147.44	343.03	389.02	131.46	192.96	140.97
6	10	142.73	36.819	101.59	137.2	159.12	151.13	164.04	135.86	346.82	341.44	126.87	152.41	120.57
6	11	91.671	12.799	107.86	146.66	157.39	182.09	241.4	158.31	257.12	186.22	102.47	202.15	149.81
6	12	68.517	47.907	77.469	173.44	68.233	131.74	194.03	134.72	274.77	234.74	108.88	204.52	123.19
6	13	60.847	22.759	130.17	145.89	63.369	156.18	175.52	106.72	245.82	290.7	116.47	140.84	91.733
6	14	15.422	55.927	51.801	179.11	21.162	132.63	101.43	48.81	341.58	254.58	167.62	164.62	150.88
6	15	48.882	20.51	185.72	147.78	75.621	100.45	86.624	82.681	308.13	336.73	136.86	126.6	167.93
6	16	60.401	48.558	135.85	152.34	85.47	114.82	99.112	145.38	288.74	312.44	167.82	153.02	92.236
6	17	90.02	49.277	125.89	120.8	91.592	164.04	137.4	149.93	157.62	341.58	181.35	184.39	177.56
6	18	11.145	34.03	75.164	119.74	129.18	162.09	122.33	106.86	134.27	172.06	137.31	125.13	221.43
6	19	70.61	18.5	136.97	121.73	111.24	166.56	162.7	132.59	171.8	222.45	92.471	93.05	68.502
6	20	37.123	44.867	189.63	119.78	112.72	93.524	174.07	120.62	162.26	325.47	122.96	94.786	93.952
6	21	97.793	54.268	88.714	141.93	141.4	150.52	247.07	122.5	141.73	382.2	166.78	147.19	302.92
6	22	53.163	71.535	67.819	128.12	151.2	169.99	229.13	121.8	96.638	394.36	90.235	234.88	138.93
6	23	96.173	55.427	116.13	156.39	163.13	183.04	309.36	160.8	117.19	381.57	117.76	170.71	178.68
6	24	98.574	48.851	166.87	152.74	177.83	100.52	235.54	112.58	137.71	356.67	142.23	172.12	167.76
6	25	37.633	33.653	119.34	131.93	164.47	192.75	258.49	221.41	168.76	310.56	114.64	134.39	205.39
6	26	32.535	40.038	130.68	185.32	123.11	119.07	274.61	155.86	115.02	331.84	120.29	142.26	147.77
6	27	33.727	33.547	81.672	184.42	148.85	110.57	156.78	101.23	172.5	312.56	96.525	175.2	147.76
6	28	51.73	52.409	70.733	168.32	152.27	189.3	160.88	116.37	157.68	298.72	120.36	229.59	140.45
6	29	68.575	52.03	146.48	140.7	180.2	165.11	292.8	184.09	152.52	282.21	99.219	164.87	183
6	30	83.945	69.813	130.07	172.14	143.68	163.26	240.62	163.03	159.79	295.42	100.3	156.81	154.38
6	31	9.3323	41.056	57.809	151.78	133.05	158.29	285.72	148.5	194.81	247.49	162.63	181.22	157.69
6	32	24.262	38.477	42.707	148.04	139.58	167.67	295.87	167.12	156.65	312.03	141.29	173.32	124.14
6	33	81.675	60.511	82.398	139.72	156.7	205.21	244.43	103.69	119.18	387.49	160.02	173.86	163.43
6	34	98.346	46.131	146.14	157.14	123.18	207.36	196.91	12.035	164.76	411.05	151.21	129.97	160.48
6	35	83.576	53.522	101.1	136.8	115.91	164.63	238.67	71.538	236.28	381.6	178.57	210.3	135.91
6	36	80.626	31.1	78.651	132.28	193.04	178.68	228.38	357.4	135.55	382.33	134.67	146.98	182.13
6	37	70.214	1.5462	102.74	126.69	140.51	142.27	265.3	154.09	177.25	389.65	140.98	195.14	51.697
6	38	57.154	91.074	78.825	119.21	124.99	174.51	297.83	84.36	308.67	242.32	150.47	136.81	79.201
6	39	68.768	39.25	170.62	69.351	124.07	147.75	295.21	44.221	319.21	374.93	134.78	188.2	140.37
6	40	72.411	30.279	162.19	67.98	101.74	119.2	253.66	171.13	348.86	345.14	132.1	126	163.25
6	41	15.484	44.127	92.085	150.81	139.32	125.55	257.53	120.3	145.44	153.96	162.06	45.303	159.85
6	42	71.04	59.893	108.05	176.88	126.17	73.077	110.87	82.279	160.84	197.59	182.15	125.84	223.84
6	43	27.697	66.385	161.9	130.11	115.21	101.61	176.28	168.2	170.34	417.15	117.81	42.693	135.17
6	44	89.75	62.215	156.36	150.87	158.11	94.798	196.93	157.19	268.88	357.16	125.43	122.98	97.387
6	45	36.834	38.046	61.526	128.49	177.44	85.681	150.88	134.46	239.18	427.89	144.25	123.58	102.87
6	46	38.39	19.137	49.687	118.15	101.83	108.94	205.72	148.04	312.35	431.63	177.81	142.55	150.5
6	47	30.902	30.123	97.973	133.09	112.09	140.16	176.45	104.97	247.42	456.38	161.49	170.62	125.92
6	48	30.195	29.509	108.19	177.57	148.68	119.33	199.33	203.73	281.49	425.97	125.24	176.2	82.795
6	49	52.462	59.775	108.45	128.1	109.04	133.43	233.93	153.1	286.67	465.56	176.07	169.29	91.718
6	50	64.506	46.504	140.35	132.18	121.88	86.681	166.14	197.93	266.66	390.15	138.15	111.35	189.25
6	51	107.94	38.77	116.76	197.54	127.84	108.9	274.83	192.56	163.85	389.88	91.465	184.34	101.73
6	52	42.666	32.292	87.272	130.78	144.56	98.078	214.35	145.68	206.48	413.81	106.2	152.79	65.704
6	53	24.438	31.397	145.86	209.62	127.86	82.622	232.16	155.07	134.51	465.94	115.36	135.78	196.14
6	54	31.687	68.985	132.2	159.88	174.14	115.56	243.21	185.45	147.6	436.18	106.96	122.51	237.69
6	55	38.981	25.949	106.2	114.24	122.1	157.28	226.98	78.013	134.84	403.69	114.3	28.763	165.19
6	56	74.125	34.56	123.41	150.77	49.621	122.17	109.45	186.01	127.74	377.95	129.21	115.8	241.57
6	57	52.565	46.968	105.23	184.21	107.61	132.02	119.49	168.74	135.09	406.77	146.37	78.135	185.75
6	58	56.136	46.387	125.32	175.86	82.869	62.014	107.32	89.757	177.89	462.51	157.62	98.528	182.96
6	59	71.144	46.214	118.56	136.52	69.006	118.26	32.02	144.17	147.73	346.69	129.05	110.42	199.49
6	60	63.715	56.468	183.14	126.18	78.5	85.887	41.017	140.63	254.64	409.55	120.95	110.69	218.2
6	61	79.538	63.504	17.41	166.51	92.994	172.05	153.27	107.25	242.97	277.4	140.81	101.17	254.23
6	62	4.6081	51.896	141.22	164.48	52.398	158.35	204.24	191.86	164.15	325.27	181.42	122.76	141.49
6	63	40.032	35.709	168.43	186.82	43.648	89.352	91.494	165.77	284.25	415.76	163	124.5	114.52
6	64	56.623	46.748	124.62	130.35	116.48	112.97	137.74	128.48	268.74	313.48	181.36	117.17	240.92
6	65	69.085	34.36	117.67	151.38	107.35	72.055	76.501	53.659	366.86	350.93	176.49	193.87	226.34
6	66	90.626	43.05	79.042	137.32	94.979	162.47	149.42	148.94	355.15	392.1	71.875	165.24	220.3
6	67	59.82	20.33	127.42	142.99	125.64	49.68	158.79	138.23	282.75	218.42	74.281	158.6	177.39
6	68	62.738	34.547	160.78	127.26	73.472	123.59	56.558	113.18	395.36	347.67	172.33	116.34	136.84
6	69	40.751	49.77	116.05	126.51	113.07	158.27	134.95	82.78	382.99	380.88	122.45	180.36	177.42
6	70	42.967	20.415	145.03	106.26	134.07	127.45	133.44	149.93	280.84	361.09	113.51	111.43	221.72
6	71	47.769	33.517	128.74	113.45	151.87	108.49	157.83	122.11	359.44	331.64	154.65	165.48	187.16
6	72	59.539	40.302	66.512	151.94	131.98	144.6	214.67	186.09	381.51	275.11	172.58	226.45	217.96
6	73	84.412	2.6178	110.43	123.01	117.3	170.07	248.21	74.27	287.16	377.57	64.312	174.92	239.7
6	74	38.236	22.021	102.99	99.407	103.35	176.84	234.18	88.718	362.75	277.47	126.3	196.56	253.95
6	75	121.21	56.278	135.07	139.64	63.666	187.38	129.83	85.469	356.75	323.94	112.64	167.73	351.94
6	76	103.75	25.584	135.95	92.524	103.82	143.76	230.5	130.01	389.23	361.17	175.85	171.55	197.88
6	77	94.212	54.085	115.06	100.05	137.59	204.5	162.49	109.58	297.32	277.02	118.48	193.6	332.89
6	78	59.481	77.05	145.36	135.05	134.47	212.69	167.41	96.397	269.02	335.94	115.03	192.86	248.36
6	79	54.766	40.935	50.813	141.1	139.06	192.45	50.256	112.69	336.21	227.94	170.51	165.08	226.53
6	80	122.81	48.2	142.48	166.39	136.94	179.07	179.55	78.392	359.59	401.74	111.93	132.18	238.83
6	81	111.18	38.907	147.89	99.458	74.728	124.44	228.02	103.05	159.5	209	139.52	194.47	275.05
6	82	85.41	43.973	36.333	126.31	83.896	158.06	200.34	172.98	159.97	283.12	137.68	185.68	195.47
6	83	62.585	37.47	120.98	108.21	102.83	160.24	270.65	115.9	195.32	274.95	134.97	197.55	57.609
6	84	96.927	51.905	96.604	141.48	100.99	100.28	261.16	114.39	150.8	265.73	103.54	114.55	196.49
6	85	38.905	47.418	35.65	85.542	130.22	84.487	213.05	127.91	163.35	239.85	124.15	142.42	159.66
6	86	99.289	74.801	156.12	110.11	123.91	75.746	155.75	99.859	225.85	203.36	151.07	182.14	263.63
6	87	125.34	43.21	169.03	89.57	132.21	80.492	137.31	55.411	124.05	5.0173	166.58	155.62	146.86
6	88	31.013	27.616	156.23	111.81	157.84	123.33	199.05	135.75	150.45	208.45	146.1	178.17	244.57
6	89	54.591	34.101	127.59	98.941	160.41	130.46	205.83	28.182	292.4	272.72	168.76	161.41	181.94
6	90	87.103	52.503	146.46	82.511	148.85	141.1	218.49	143	236.96	226.93	171.82	209.58	292.39
6	91	74.885	12.38	102.55	136.1	135.67	186.88	313.57	51.44	381.12	NaN	152.79	188.96	314.75
6	92	72.661	50.535	159.5	146.34	108.68	205.47	257.85	112.89	405.88	NaN	168.72	154.99	222.15
6	93	37.818	27.83	26.092	141.51	140.7	182.74	214.71	105.65	314.35	NaN	137.12	161.24	237.13
6	94	47.759	54.22	161.08	159.04	153.19	156.54	238.29	117.69	359.26	NaN	138.1	134.39	265.91
6	95	22.66	26.466	186.58	148.32	163.4	144.56	154.68	133.65	268.9	NaN	155.9	147.36	146.24
6	96	90.345	61.207	126.84	126.6	166.59	126.64	182.53	153.27	309.56	NaN	154.06	142.88	305.76
6	97	123.19	42.48	42.5	94.994	135.45	169.06	243.7	169.86	301.94	NaN	134.29	112.9	266.54
6	98	117.58	15.566	91.654	133.57	151.78	154.64	207.85	147.27	373.59	NaN	85.21	158.74	166.97
6	99	55.757	51.953	100.53	95.947	97.491	147.57	222.21	146.21	297.24	NaN	130.26	157.86	269.05
6	100	106.84	57.149	90.68	79.949	119.9	134.38	161.66	137.58	387.28	NaN	184.77	130.15	188.55
7	1	106.17	20.913	65.637	121.43	90.662	110.09	150.77	177.75	132.45	282.18	124.29	93.948	221.57
7	2	33.68	77.704	124.61	156.83	120.54	129.95	132.71	31.84	224.4	210.56	144.27	92.389	70.079
7	3	121.54	55.703	69.453	148.59	134.55	151.02	196.22	70.229	243.36	200.53	103.06	115.85	143.87
7	4	62.578	23.853	140.38	103.12	67.92	125.31	204.32	97.699	231.1	219.88	139.1	142.58	164.99
7	5	51.599	44.702	78.685	106.5	86.246	133.54	170.44	56.201	186.93	286.24	184.94	133.4	232.58
7	6	69.237	65.453	162.36	122.93	133.92	134.99	167.37	109.24	80.783	154.77	121.41	143.47	107.71
7	7	38.739	46.659	165.79	181.31	163.93	120.52	164.46	158.66	123.02	84.872	54.546	110.51	92.816
7	8	134.16	24.866	112.29	175.14	124.32	152.09	133.82	153.27	152.49	242.77	134.06	158	45.026
7	9	81.84	23.789	90.05	145.07	149.6	136.44	139.99	165.89	122.96	259.4	154.02	118.68	78.46
7	10	52.153	25.29	137.99	131.85	104.42	195.77	170.48	138.35	196.01	89.57	107.07	134.65	75.902
7	11	50.103	0.65803	69.516	152.97	93.228	113.28	250.49	122.94	292.76	226.76	99.968	118.43	324.31
7	12	89.585	27.376	174.55	92.958	152.74	149.94	266.68	53.584	261	240.91	108.06	81.547	121.25
7	13	109.58	37.888	133.95	201.87	106	140.48	183.14	66.339	242.16	296.24	135.48	171.47	267.89
7	14	64.857	75.446	138.37	155.66	122.4	226.98	163.36	134.71	264.42	275.15	75.75	139.72	194.72
7	15	71.151	87.033	173.1	155.79	153.19	184.97	227.99	95.791	257.21	207.5	144.38	188.07	145.54
7	16	47.565	48.504	119.97	179.34	145.89	140.77	129.56	119.66	294.95	309.06	170.9	142.96	175.5
7	17	114.82	59.623	111.84	203.01	168.15	170.32	108.08	132.13	303.44	283.81	153.08	160.89	216.65
7	18	103.41	87.287	78.041	146.6	143.41	144	126.4	64.971	243.04	352.44	131.75	133.57	264.88
7	19	87.716	63.434	10.375	145.34	147.34	177.94	180.24	2.7122	323.91	236.28	110.21	192.78	66.719
7	20	53.47	38.29	38.881	155.94	112.17	211.78	232.89	114.81	306.15	277.77	138.76	167.96	89.395
7	21	73.465	20.887	82.935	152.78	140.78	164.43	174.69	114.43	240.34	183.96	129.87	199.43	338.6
7	22	57.243	59.932	149.91	178.08	157.11	153.5	179.4	92.628	271.65	273.18	104.17	177.67	170.55
7	23	61.104	45.946	105.63	114.26	103.83	119.1	163.37	76	275.74	295.3	115.58	231.51	188.86
7	24	86.338	63.626	106.81	119.94	126.73	186.53	154.19	70.34	303.54	194.43	135.14	115.7	192.39
7	25	65.208	30.545	70.94	159.77	39.483	135.91	137.33	117	355.59	140.97	105.55	101.51	179.68
7	26	101.29	43.592	93.549	175.65	44.495	167.83	215.87	101.95	297.12	266.61	183.87	86.298	338.96
7	27	65.974	51.514	128.43	142.69	86.548	169.64	203.93	88.194	289.3	333.13	121.55	165.19	230.63
7	28	84.353	75.571	52.175	173.19	86.961	121.25	180.56	134.75	305.66	322.92	111.32	143.25	278.87
7	29	65.098	32.457	139.35	163.34	170.22	178.67	193.18	172.4	260.1	303.56	164.66	128.89	192.66
7	30	70.714	43.544	148.44	167.56	125.66	124.47	218.67	142.94	294.58	318.93	95.577	122.39	181.89
7	31	75.693	26.515	139.84	199.47	113.46	123.32	172.04	163.5	215.53	311.87	139.79	116.4	293.97
7	32	86.461	20.81	62.629	195.07	150.38	155.87	189.7	151.83	185.18	351.92	76.828	183.63	143.59
7	33	82.719	21.153	120.58	147.08	164.53	153.56	221.95	168.73	223.59	312.81	118.63	224.08	302.1
7	34	150.49	36.33	144.69	139.97	67.47	167.89	219.92	169.82	283.3	380.41	114.77	36.983	215.26
7	35	2.3018	36.779	84.869	171.23	158.13	152.96	226.56	210.36	330.15	404.6	174.81	119.15	242.18
7	36	34.304	36.508	91.487	170.4	110.72	170.49	183.73	226.42	273.18	388.27	127.62	241.31	274.76
7	37	44.276	49.755	72.992	160.08	128.66	163.02	169.98	137.3	291.3	309.8	140.67	145.16	162.67
7	38	82.331	13.241	46.315	197.27	118.28	162.09	140.16	170.78	320.64	372.06	138.41	224.72	108.49
7	39	71.534	30.526	98.225	204.93	154.32	203.75	167.03	166.91	329.58	231.43	71.398	136.57	151.43
7	40	113.35	17.912	105.33	169.11	130.25	132.32	201.91	190.53	284.05	247.78	119.14	170.17	323.77
7	41	77.401	54.842	130.41	201.03	142.32	230.14	206.17	195.92	293.73	201.16	186.82	195.44	201.24
7	42	94.395	69.086	135.42	178.62	144.37	127.73	242.53	129.29	231.32	293.15	180.51	71.021	228.11
7	43	88.192	32.888	106.35	182.88	130.58	159.65	217.58	118.94	175.29	242.68	184.68	126.25	184.13
7	44	89.724	44.082	95.73	174.02	120.3	90.095	251.96	60.022	100.32	371.37	162.81	155.23	320.92
7	45	47.216	75.346	109.19	159.04	150.14	199.12	206.63	36.014	137.14	385.3	176.81	113.47	244.95
7	46	74.777	13.479	104.13	170.37	133.71	143.76	154.9	198.88	209.65	371.53	108.58	115.92	182.02
7	47	81.207	27.124	116.42	160.94	130.48	144.09	213.77	144.69	254.89	315.06	144.51	139.39	345.03
7	48	40.715	23.397	100.98	152.36	142.24	121.3	175.75	105.38	218.61	370.04	146.41	118.99	316.56
7	49	29.629	29.024	157.24	126.58	143.02	168.59	194.19	104.41	218.33	323.72	138.73	197.35	128.37
7	50	50.598	27.026	92.332	144.96	136.8	108.64	233.96	169.81	195.52	360.17	172.61	220.54	31.432
7	51	33.505	22.915	114.04	154.96	139.74	96.838	139.12	200.06	247.67	340.65	127.62	173.16	184.45
7	52	14.001	25.701	60.168	148.79	163.35	85.962	220.41	188.06	317.47	307.49	153.28	149.53	217.28
7	53	70.227	1.8998	71.759	176.03	178.09	131.48	168.24	144.93	309.48	235.72	113.82	117.51	121.61
7	54	42.789	23.319	112.51	110.17	175.47	114.34	240.03	144.88	263.41	316.05	116.92	137.63	307.27
7	55	34.515	20.092	156.98	174.91	188.5	104.65	160.9	69.108	278.27	245.08	131.93	119.88	198.3
7	56	28.469	60.58	59.957	119.4	115.81	124.43	173.24	98.694	252.91	317.5	174.07	133.84	160.42
7	57	59.577	46.448	121.83	120.2	117.76	104.08	162.18	145.57	325.88	192.66	158.99	156.13	128.77
7	58	7.146	27.277	152.5	132.73	159.51	114.8	224.95	113.62	256.43	161.18	175.95	118.27	96.519
7	59	71.852	77.164	103.06	162.43	122.04	121.85	217.78	89.705	352.18	296.17	142.29	72.041	46.203
7	60	98.302	82.656	159.16	94.61	111.44	128.26	142.15	77.003	370.18	269.01	124.82	149.39	56.047
7	61	59.795	25.303	127.62	113.71	168.59	140.98	135.81	78.1	195.36	238.46	92.902	115.59	194.8
7	62	94.005	73.068	123.6	142.32	161.56	103.02	173.65	132.95	288.29	190.56	136.87	131.52	246.2
7	63	68.423	65.646	105.4	163.47	180.88	76.403	191.12	82.373	317.21	287.22	121.06	126.07	334.3
7	64	70.371	53.838	131.96	175.65	154.76	151.43	208.78	74.633	287.19	343.16	142.21	110.73	111.34
7	65	60.428	101.59	96.564	145.37	150.04	159.39	176.31	49.453	328.4	300.63	132.51	123.52	138.59
7	66	113.38	67.448	149.85	118.23	167.51	79.528	217.26	102.33	342.59	361.8	132.77	111.18	197.62
7	67	47.184	53.326	156.89	192.61	136.72	94.049	116.17	95.483	329.82	327.25	168.95	89.99	287.95
7	68	94.206	62.115	179.33	206.73	213.58	143.97	188.7	126.07	337.48	372.67	102.85	113.38	292.66
7	69	16.62	68.585	55.408	120.08	161.11	191.93	181.63	124.83	305.08	398.33	147.86	149.81	193.94
7	70	70.218	46.372	117.97	141.82	117.47	187.74	180.55	108.46	358.2	233.91	158.39	166	120.87
7	71	0.36463	27.003	133.87	160.65	188.43	148.44	195.2	100.7	326.59	288.26	163.79	196.66	392.03
7	72	35.641	13.52	114.72	179.16	183.95	140.61	213.32	110.86	312.62	317.23	186.34	169.9	337.72
7	73	56.893	59.366	103.59	132.34	155.87	225.56	251.48	98.337	315.66	278.16	120.28	179.66	18.977
7	74	46.394	58.904	117.14	100.96	160.59	184.5	216.46	124.78	279.01	266.81	156.22	95.762	265.81
7	75	28.988	25.59	188.19	56.962	158.69	194.87	228.93	50.923	295.81	364.22	156.54	143.89	161.05
7	76	62.659	107.8	228.4	138.09	135.18	179.8	229.97	91.762	275.29	426.17	611.07	72.459	151.5
7	77	86.113	6.2672	113.49	163.08	141.75	167.74	204.08	18.756	279.36	310.89	173.58	119.25	269.32
7	78	86.877	35.182	131.15	148.68	103.75	145.48	193.55	141.2	256.22	328.29	114.61	157	168.81
7	79	63.518	30.955	93.129	197.31	162.06	182.71	200.02	12.43	327.81	426.65	82.451	181.05	232.66
7	80	15.672	69.204	196.61	147.36	115.91	187.63	215.91	289.63	245.4	374.23	126.27	164.98	277.99
7	81	50.691	26.224	138.94	190.51	147.22	162.48	208.5	149.31	296.42	320.18	120.33	151.61	28.164
7	82	65.092	24.014	180.06	199.22	81.024	167.18	212.61	79.443	227.12	357.68	116.55	70.348	38.786
7	83	92.347	37.697	194.2	184.25	55.792	169.86	156.67	71.848	338.32	332.7	94.373	81.045	118.01
7	84	81.149	28.995	97.896	153.02	102.05	109.97	160.54	67.173	330.25	229.69	143	137.8	285.05
7	85	66.195	15.991	95.921	158.28	59.566	94.376	138.04	124.78	384.69	337.31	55.954	104.99	245.99
7	86	42.734	33.427	112.42	183.42	94.922	171.9	205.5	146.18	357.52	250.01	118.63	86.563	166.31
7	87	43.324	50.2	240.69	155.06	98.5	172.65	50.625	168.91	289.72	249.96	156.75	190.44	192.64
7	88	53.557	42.285	134.83	128.27	146.85	153.34	184.02	109.82	340.66	320.26	147.02	177.82	28.361
7	89	88.843	39.047	155.62	116.5	104.52	137.17	147.11	62.481	278.12	226.45	155.5	164.45	67.131
7	90	109.2	38.04	124.86	162.8	134.45	119.34	216.44	47.586	256.11	280.44	174.04	177.31	84.247
7	91	81.998	82.937	79.061	235.52	156.33	120.33	183.57	135.83	327.62	384.17	159.78	196.85	237.27
7	92	66.897	46.814	180.87	124.08	211.2	162.04	174.8	113.45	246.59	313.41	204.06	177.04	338.49
7	93	78.582	34.953	91.537	102.95	169.72	166.27	130.66	64.879	319.64	377.65	132.47	191.35	286.63
7	94	70.711	67.456	123.78	91.23	159.4	135.64	167.65	107.04	317.83	347.17	139.67	128.7	291.18
7	95	77.263	22.852	115.69	140.7	192.57	163.79	185.79	115.38	343.61	337.44	153.11	108.71	235.65
7	96	70.335	47.427	131.14	116.07	162.99	119.44	131.3	135.63	304.92	310.41	102.88	154.1	303.19
7	97	63.903	28.059	113.95	151.96	159.06	163.21	190.19	150.97	293.35	308.39	147.86	168.66	407.33
7	98	99.188	3.1385	127.38	119.57	159.45	165	295.96	124.1	330.15	266.97	151.73	147.61	362.44
7	99	82.427	23.955	67.58	94.322	123.89	163.29	209.81	122.96	314.85	318.49	179.67	181.38	210.59
7	100	83.76	30.049	91.611	146.94	156.49	125.72	214.41	61.275	264.08	316.26	121.84	44.277	155.19
8	1	77.793	67.788	130.2	93.852	144.68	107.75	123.65	46.244	113	146.4	101.98	142.45	57.319
8	2	107.8	77.976	158.62	95.627	105.68	111.46	177.33	83.642	118.36	250.48	142.74	188.48	177.33
8	3	28.822	96.908	175.11	110.97	138.94	127.39	107.77	202.6	153.34	151.42	129.25	156.8	167.34
8	4	68.277	38.711	141.42	136.26	110.3	99.445	166.34	97.104	173.46	200.96	146.12	102.71	113.34
8	5	115.56	86.641	138.76	122.79	134.72	99.012	185	109.72	199.61	105.33	156.62	111.32	178
8	6	24.613	69.519	139.26	141.17	129.71	154.28	154.31	98	162.39	65.534	168.11	70.288	168.89
8	7	105.96	57.47	123.34	119.8	144.42	158.94	136.4	136.9	113.33	80.982	145.17	103.43	168.26
8	8	46.941	70.121	157.98	148.79	153.22	136.3	210.13	85.296	172.09	110.81	122.52	103.05	169.39
8	9	58.422	81.734	118.25	173.81	166.02	126.52	218.38	97.982	155.28	184.38	184.73	172.49	196.91
8	10	40.677	105.47	126	198.8	151.53	174.24	238.79	137.73	305.62	54.963	157.15	117.43	222.77
8	11	114.2	38.947	119.68	150.35	162.26	103.98	184.81	140.57	123.74	127.76	188.89	64.852	123.42
8	12	116.28	52.47	177.03	198.63	117.61	124.87	172.39	179.89	172.8	46.934	134.68	131.71	140.71
8	13	118.66	32.349	136.99	189.21	148.51	153.87	184.75	170.65	364.49	185.12	136.79	161.72	197.32
8	14	84.795	53.745	87.186	205.86	132.51	149.29	125.84	167.29	346.95	151.86	166.77	159.06	272.54
8	15	90.895	69.455	86.844	167.05	130.44	192.34	186.41	134.33	320.89	157.96	173.82	114.33	193.33
8	16	115.83	81.36	152.38	176.12	148.16	205.91	195.46	132.83	326.69	230.8	235.77	149.74	219.04
8	17	80.57	76.689	167.87	177.56	144.09	158.93	207.84	74.676	363.48	186.55	174.56	140.23	21.66
8	18	88.001	71.194	151.74	112.28	134.78	193.88	213.66	206.78	379.35	218.78	158.62	158.05	139.74
8	19	118.07	46.611	124.24	201.01	125.1	167.45	153.81	81.762	355.9	214.99	152.77	190.44	90.938
8	20	80.126	42.608	117.18	125.32	106.15	103.39	198	138.28	322.73	167.3	164.71	210.41	391.04
8	21	28.12	51.442	113.3	197	176.74	161.81	32.284	207.48	341.81	179.18	189.49	152.27	104.7
8	22	107.84	35.013	133.22	153.44	127.48	159.68	208.42	161.83	328.54	193.6	141.17	208.46	232.58
8	23	63.6	34.463	47.575	135.64	135.19	170.6	90.188	76.084	355.93	184.95	107.13	160.31	305.6
8	24	97.519	84.388	111.91	131.94	153.74	144.51	119.56	96.84	326.71	143.18	126.3	141.13	184.54
8	25	103.26	67.662	108.38	121.09	106.38	162.69	174.75	89.067	315.37	167.08	112.82	149.23	249.35
8	26	72.209	40.933	125.84	104.5	90.118	143.48	159.26	119.12	406.48	233.44	152.33	29.803	250.95
8	27	150.64	42.608	44.811	107.78	49.291	114.2	205.06	120.75	375.91	182.98	141.05	175.43	191.76
8	28	108.58	45.075	121.8	94.771	111.16	173.09	195.07	57.183	311.09	89.057	129.96	115.34	237.61
8	29	111.29	13.647	133.51	104.12	112.53	186.88	241.29	99.987	364.07	154.66	145.76	166.31	185.64
8	30	61.031	60.301	61.454	171.63	60.887	236.17	154.6	89.25	367.1	162.95	200.66	161.14	74.837
8	31	116.31	62.428	137.85	197.82	139.5	146.1	282.65	157.28	264.22	172.84	140.16	175.43	273.83
8	32	59.104	25.561	140.12	178.82	146.93	110.95	198.67	196.68	235.48	214.85	107.82	167.24	210.85
8	33	55.661	41.655	145.31	152.67	143.59	149.48	232.19	95.582	357.95	142.95	178.59	148.14	130.99
8	34	52.262	26.464	105.77	230.49	186.95	190.04	208.34	123.21	205.55	134.22	173.5	165.7	299.79
8	35	103.91	91.488	69.809	166.42	168.45	144.25	159.01	104.12	256.12	127.68	166.77	141.45	224.05
8	36	127.98	110.79	116.4	156.1	139.48	168.74	232.56	132.78	338.8	54.769	172.83	166.68	258.99
8	37	25.872	43.956	182.81	205.83	130.08	186	227.75	135.81	365.01	129.32	167.12	162.68	212.15
8	38	51.277	46.759	143.35	212.84	71.698	145.31	193.59	186.01	325.16	185.46	112.57	142.87	126.78
8	39	88.489	68.901	138.55	139.2	109.05	118.79	158.17	115.52	273.24	199.16	142.27	204.15	218.16
8	40	82.173	37.6	147.45	191.65	142.11	122.9	182.26	84.645	386.07	136.51	149.51	209.97	172.32
8	41	79.931	78.529	96.737	191.04	113.79	136.57	142.68	160.2	384.26	123.37	156.31	133.21	200.52
8	42	121.62	64.19	124.48	175.73	184.88	200.77	140.02	166.03	408.88	239.05	195.26	117.08	199.28
8	43	164.43	24.782	16.91	127.72	148.4	99.48	262.89	121.57	319.14	258.92	169.91	145.26	113.42
8	44	38.012	32.209	149.66	159.8	131.22	140.04	208.26	128.68	329.7	180.28	123.19	130.84	136.87
8	45	89.511	74.133	127.09	126.91	166.14	126.56	199.06	9.7034	379.55	223.04	121.7	148.02	242.49
8	46	63.489	52.897	106.19	182.81	149.37	113.38	185.23	196.38	344.06	147.47	134.51	157.08	121.55
8	47	36.671	60.154	126.53	151.76	141	125.17	135.06	124.11	320.28	88.808	210.2	128.57	86.213
8	48	54.112	71.994	135.49	162.28	133.38	202.04	177.03	156.04	397.58	249.36	188.53	104.15	156.38
8	49	71.205	71.006	123.38	151.43	136.08	155.95	166.39	78.279	353.74	261.98	172.88	179.86	53.371
8	50	40.597	69.014	161.74	136.48	129.45	167.09	166.67	74.82	383.72	200.83	196.33	130.8	8.7842
8	51	133.77	48.289	96.767	163.67	104.54	149.83	229.22	130.25	273.43	171.93	207.73	166.48	285.38
8	52	77.58	28.434	78.477	162.64	108.43	144.79	248.89	81.36	330.46	190.51	137.88	80.064	291.25
8	53	43.478	45.07	111.96	162.51	133.07	145.32	162.48	163.31	317.93	227.61	151.83	144.59	299.37
8	54	64.223	27.618	131.53	153.55	107.74	139.33	186.63	186.2	395.09	238.21	141.28	133.28	171.27
8	55	32.23	54.805	135.68	135.28	104.35	157.96	122.95	135.68	323.24	222.29	191.84	169.87	314.22
8	56	66.957	69.966	150.64	168.91	116.53	133.06	239.1	200.12	258.07	217	140.63	88.755	201.45
8	57	53.844	39.659	167.09	155.49	174.2	124.5	146.39	141.71	306.97	201.94	147.79	197.08	198.36
8	58	69.98	66.963	107.6	161.1	125.77	126.65	184.07	115.34	377.37	158.81	94.527	75.477	204.17
8	59	143.34	42.931	118.28	146.76	178.6	118.1	239.63	143.96	354.38	210.51	128.09	143.47	240.78
8	60	71.877	58.842	122.27	109.1	147.8	150.12	191.45	172.41	360.13	113.05	152.51	120.98	253.55
8	61	53.776	72.528	92.715	132.7	120.36	140.07	179.81	101.07	387.09	210.2	185.53	240.94	242.33
8	62	44.162	51.845	100.33	162.05	134.26	179.69	174.28	92.321	388.18	220.03	167.57	158.17	120.62
8	63	102.77	3.9525	166.29	101.12	133.37	113.13	170.21	131.82	215.94	167.8	204.87	137.5	122.07
8	64	105.14	14.989	148.47	142.3	138.83	128.63	216.24	128.12	392.05	109.21	157.64	194.39	135.25
8	65	88.701	47.67	171.2	120.96	182.32	143.03	189.86	170.98	419.89	216.54	195.23	166.82	169.14
8	66	31.116	40.975	134.57	135.69	141.68	135.64	230.07	136.78	378.58	162.73	130.77	163.11	223.55
8	67	98.838	19.51	66.184	102.11	75.975	104.46	158.85	162.45	351.39	224.39	155.98	126.43	116.41
8	68	82.37	24.456	96.193	131.74	75.406	82.683	126.5	119.8	364.5	178.28	126.03	160.49	200.67
8	69	71.205	31.308	110.1	173.71	133.48	79.496	138.48	153.45	381.13	122.07	140.25	153.34	281.9
8	70	85.724	70.064	91.263	151.92	121.01	55.738	158.57	150.81	307.37	111.82	145.95	220.3	166.8
8	71	66.117	80.227	84.586	160.24	137.48	112.65	150.01	83.025	329.46	201.98	150.73	186.76	99.696
8	72	86.323	68.938	110.52	170.1	156.7	119.5	156.22	80.444	398.9	347.99	193.73	136.72	247.54
8	73	119.41	28.386	163.49	106.37	153.37	47.95	139.32	141.38	298.48	290.08	165.47	96.135	102.42
8	74	69.911	20.334	102.95	181.8	154.8	51.349	120.24	177.72	379.61	203.9	138.58	102.79	278.37
8	75	68.217	50.669	82.794	197.02	145.52	94.667	151.21	104.76	365.99	242.22	157.11	135.91	284.27
8	76	31.573	52.333	99.871	116.63	130.23	102.4	94.129	102.91	423.71	62.064	130.35	96.59	231.37
8	77	17.62	17.409	67.946	144.19	172.17	155.48	117.84	113.35	284.3	184.09	178.52	169.25	135.64
8	78	61.4	26.38	116.48	203.41	138.39	131.32	197.3	66.977	324.18	170.28	162.71	152.52	122.97
8	79	92.029	40.6	117.1	128.5	128.24	122.78	115.08	183.54	276.8	213.55	177.11	122.87	275.57
8	80	86.654	6.6468	116.19	145.68	168.93	140.39	151.22	149.64	362.16	162.39	144.25	183.88	281.93
8	81	76.332	44.735	80.277	216.23	185.43	125.44	196.37	92.332	329.01	171.04	132.59	170.68	73.628
8	82	51.371	64.79	94.544	137.56	122.11	140.13	251.16	113.41	340.48	214.09	113.96	171.96	95.312
8	83	15.833	43.314	85.255	142.08	127	157.28	217.95	135.71	293.22	236.79	157.7	103.37	336.45
8	84	90.031	50.924	139.14	228.97	164.69	152.78	137.31	173.15	360.89	275.06	168.17	113.31	142.11
8	85	86.916	33.05	90.508	186.86	120.04	127.76	131.63	101.86	303.22	224.68	126.54	48.756	284.72
8	86	51.421	23.678	64.758	123.01	142.22	150.91	104.1	92.79	370.26	290.71	134.58	154.7	159.36
8	87	47.011	38.428	179.23	156.31	133.76	140.27	181.49	175.38	398.74	239.99	192.19	150.21	188.13
8	88	108.04	40.305	156.4	123.16	159.52	112.46	153.05	190.54	384.9	197.04	170.87	120.44	192.67
8	89	90.944	56.269	12.228	118.25	181.7	136.85	75.977	150.27	382.33	175.2	171.43	155.05	193.6
8	90	98.208	52.875	144.21	99.501	165.65	174.72	175.17	171.44	339.1	242.53	165.42	154.06	290.02
8	91	89.061	48.902	89.288	132.53	173.14	153.19	227.02	107.15	338.25	271.72	162.06	139.43	246.65
8	92	31.397	61.598	159.48	139.36	169.66	161.94	154.26	143.16	364.44	235.79	107.91	119.73	68.988
8	93	97.317	32.78	158.1	170.83	188.81	93.304	139.01	156.87	353.67	205.62	99.07	225.71	222.74
8	94	88.962	49.555	172.41	145.62	209.37	165.52	164.81	161.64	282.29	155.89	146.72	145.57	170.33
8	95	98.158	22.287	117.2	91.824	155.54	135.84	187.77	114.34	331.85	207.35	128.46	162.41	269.9
8	96	77.991	48.805	123.14	96.589	154.87	149.89	167.73	149.28	341.27	177.19	109.46	149.57	459.36
8	97	23.354	5.9311	121.68	134.07	164.23	128.01	32.415	144.64	359.2	120.62	168.79	76.569	305.84
8	98	91.322	47.821	153.1	140.73	158.82	130.73	132.88	186.11	389.32	159.25	167.69	134.43	262.26
8	99	81.948	78.897	85.597	150.19	175.21	109.33	164.31	120.07	367.62	127.07	147.14	168.67	179.07
8	100	40.058	80.612	123.16	116.23	132.77	152.9	102.85	126.93	328.99	263.04	141.87	206.16	256.73
