# Supplementary material for: Plasticity in visual cortex is disrupted in a mouse model of tauopathy
Source: Commun Biol. 2022 Jan 20;5:77. doi: 10.1038/s42003-022-03012-9 (PMC8776781; doi:10.1038/s42003-022-03012-9)
Supplement: Supplementary file 8 — Supplementary Data 5 [file 42003_2022_3012_MOESM8_ESM.xlsx]

## Sheet: Familiar VEP stationary Day 1
Time	Tau_neg_1	Tau_neg_2	Tau_neg_3	Tau_neg_4	Tau_neg_5	Tau_neg_6	Tau_neg_7	Tau_neg_8	Tau_neg_9	Tau_neg_10	Tau_neg_11	Tau_neg_12	Tau_pos1	Tau_pos_2	Tau_pos_3	Tau_pos_4	Tau_pos_5	Tau_pos_6	Tau_pos_7	Tau_pos_8	Tau_pos_9	Tau_pos_10	Tau_pos_11
0	2.29645	-0.198102	1.46106	4.63887	0.949914	4.06163	0.944708	-2.2748	2.70476	-0.693504	5.49401	-2.51596	1.77437	4.02379	-0.925299	5.87542	7.61394	6.29344	-6.63127	9.47621	0.579637	5.18782	-3.31637
0.001	3.16728	0.360109	4.51753	4.16656	0.12381	5.12271	2.60993	-3.06826	4.82297	-1.92698	3.92349	-1.88406	1.6587	4.21454	-1.326	4.71647	7.09203	6.59146	-5.41432	9.76239	-0.802787	5.32413	-3.9694
0.002	3.3155	-0.27856	7.49812	2.58788	2.48598	5.5486	2.17935	-2.94086	5.04951	-2.7899	3.56948	-2.08861	1.75475	4.00484	-2.22083	2.46111	6.55323	6.26581	-4.45186	11.497	-0.806916	5.34325	-2.70657
0.003	2.12202	0.239562	6.90142	1.49262	0.580747	4.56797	5.16761	-3.08754	6.20424	-2.47941	4.37852	-1.41927	1.19413	4.45198	-2.7708	2.74817	5.76835	4.5577	-2.48735	12.9269	-0.137982	4.80907	-1.62759
0.004	2.60758	1.33752	5.26582	0.916895	-2.70706	4.59696	6.70008	-3.94342	7.06794	-1.65142	5.49858	-0.694543	0.948698	5.51214	-3.93094	3.28945	6.24589	4.83971	-1.86395	13.6966	0.374692	4.906	-1.69737
0.005	3.54934	1.75835	5.61105	2.79945	-2.21563	4.44118	6.42938	-3.95704	5.27156	-1.42675	6.62635	-0.672191	0.0213243	5.50651	-2.33336	3.1736	6.39257	5.62537	-0.755313	12.413	0.93943	6.54446	-0.377078
0.006	3.20664	2.02132	7.51478	2.26998	-4.67632	3.82145	8.43989	-4.52663	5.11962	-0.783089	6.80165	-0.298191	0.0582073	5.67392	-1.48307	4.23715	6.4211	4.52831	2.18233	11.6967	2.34897	10.565	0.558219
0.007	3.53386	1.391	5.90561	2.52027	-6.04156	3.54801	10.8604	-4.0549	5.70289	1.25475	7.17737	1.35455	0.432074	4.86956	1.33145	3.28577	5.27119	3.40289	3.26225	9.92597	2.47255	13.6745	1.02411
0.008	3.55024	0.501645	5.50688	4.82101	-6.70902	2.92535	12.2899	-2.8841	2.33808	1.97975	7.30821	1.21017	-0.606405	3.92431	3.96011	2.52234	4.38482	1.78917	4.39108	8.31139	4.11107	13.9175	-0.300877
0.009	4.24483	0.8391	7.0855	2.98778	-6.15784	2.47188	12.684	-1.66137	1.77015	2.47331	6.70898	2.00301	-0.992169	4.26896	3.30151	3.01495	3.91574	1.80251	5.32826	7.68097	4.10297	12.6892	0.984748
0.01	4.69015	2.52864	6.23943	3.34278	-3.71043	1.81786	11.5661	-0.702953	5.25435	2.14596	6.23897	2.86495	-0.489268	4.10238	5.55886	3.7485	5.17761	1.61916	2.90448	6.82613	1.89757	12.6722	2.009
0.011	4.13451	4.03133	4.85766	4.44301	-1.83791	1.48029	11.87	-0.150404	4.78537	1.02359	6.39941	1.04447	-0.560445	4.68008	4.80776	3.95681	6.00568	-1.00625	0.746578	7.43847	2.9793	10.2208	0.438837
0.012	4.38957	4.33058	4.88106	4.21874	3.39603	1.58239	10.8254	0.836925	2.99196	-0.989521	5.14862	1.41013	-0.235952	5.55008	2.56108	4.15966	5.54081	-0.139515	-0.253927	7.72137	3.12053	7.65357	0.0850258
0.013	4.13848	4.24398	6.29028	2.75815	6.72021	1.17267	9.988	2.04971	3.31898	-1.94347	3.79368	1.31488	-0.463784	6.51423	2.1699	4.88996	7.15707	1.64376	-1.23647	7.62373	2.92515	8.14309	0.180203
0.014	3.85527	4.67091	5.98844	1.33686	7.16056	0.87316	10.9043	2.33762	3.14732	-0.594884	3.68632	0.526773	-1.26195	7.01909	0.573803	4.87083	6.86529	2.27732	-0.352654	8.05798	2.74838	8.39946	-0.287277
0.015	4.72952	4.83932	6.99153	2.94486	8.20655	1.97869	11.7307	1.86123	2.79705	-0.533041	3.07669	1.20836	-1.19571	6.96157	-0.00998774	6.03992	6.4614	1.24606	2.4857	9.2423	3.41775	8.41985	0.549373
0.016	7.04503	3.79681	6.67172	3.65689	7.50001	3.10667	12.2565	1.62551	3.87356	-1.27703	3.206	1.66897	-1.33955	7.99277	-1.09506	7.12767	7.17136	1.73836	5.21888	10.3431	5.34658	7.44819	2.08568
0.017	9.35465	5.46293	3.75564	3.3191	4.63786	3.65777	10.4349	2.1791	1.96402	-2.42234	3.40994	1.47256	-0.670765	8.5739	-3.98085	6.06641	5.69455	4.57083	6.83406	11.0311	5.57823	5.01121	2.89691
0.018	10.1585	6.81011	4.38728	4.40218	1.57941	4.82307	10.6405	1.92835	2.51186	-2.55691	2.54731	1.00046	0.0456348	9.51944	-6.68395	4.49373	3.13112	5.4292	9.41205	11.8324	5.46906	4.74744	4.93553
0.019	11.9229	5.62232	4.73822	3.96616	-2.28889	5.01306	10.8907	1.68668	6.90714	-0.94812	3.25192	1.96781	0.193426	9.86132	-8.69587	2.24844	0.061339	6.55522	12.0466	11.016	5.24919	5.08344	5.37199
0.02	11.5779	3.8679	1.4503	1.79221	-8.93518	4.37261	11.1564	1.5228	8.03437	1.12819	3.39639	1.84492	0.0940745	9.52816	-12.9215	-1.25348	-5.00847	7.47382	13.9757	10.0618	4.67078	5.52216	5.4671
0.021	9.02315	-1.18434	-3.50061	-0.28813	-14.3734	5.40832	10.7847	1.59128	10.1367	3.74045	4.12298	2.25286	0.4625	8.68372	-19.0658	-5.43042	-11.4914	7.74886	16.9075	9.67162	6.3509	8.06442	5.24102
0.022	5.79851	-7.29442	-7.93919	-5.86595	-16.7509	6.17483	9.36435	2.0068	12.8928	3.24333	6.34313	4.58499	0.404581	6.56666	-25.7635	-10.6179	-19.3321	5.62104	20.505	10.5016	7.07741	7.60131	3.4235
0.023	1.73811	-14.7	-10.4439	-11.2795	-20.5252	5.98049	4.57974	1.63096	14.2562	3.12222	6.63557	4.31482	-1.54511	2.74929	-30.1673	-15.7187	-28.8044	2.89915	20.0527	13.0455	6.36814	5.84981	2.93479
0.024	-2.64465	-21.2185	-15.9576	-14.3844	-26.1066	5.84925	-1.97357	3.61249	15.3453	2.44862	9.42311	4.50474	-4.29138	-3.44812	-37.259	-20.0868	-40.0008	0.731115	17.782	14.6553	7.84284	3.66884	0.237096
0.025	-7.21534	-26.0429	-24.8502	-19.7685	-30.1117	5.94053	-6.69707	5.56088	15.6093	-2.05687	10.7796	5.56065	-7.56927	-10.7496	-43.6072	-25.5363	-51.8238	-2.86899	14.8818	14.4585	7.90968	-1.00046	-4.82384
0.026	-11.9829	-31.4805	-33.2539	-26.4984	-36.6815	5.82435	-17.5002	5.92277	12.3618	-8.39497	8.84656	3.84171	-12.6696	-18.6356	-47.8855	-29.8147	-63.2292	-8.16923	4.67523	10.4219	5.18973	-7.6856	-17.9961
0.027	-17.845	-36.1595	-45.1513	-30.6109	-44.5828	1.19873	-31.9156	6.01918	6.9714	-17.8673	6.11558	1.7193	-19.1016	-26.7489	-57.408	-33.4832	-75.4225	-14.0917	-10.6878	1.18622	0.145222	-16.1739	-35.279
0.028	-25.6688	-42.4719	-56.9347	-36.1852	-53.5278	-3.29413	-47.3392	3.65416	-0.912594	-29.2386	1.73963	-2.13755	-27.9804	-35.2753	-64.6765	-37.5543	-85.7981	-20.4725	-29.7823	-10.0173	-7.39697	-27.4265	-52.8351
0.029	-35.9783	-51.6833	-67.622	-44.3987	-65.2471	-8.79384	-65.9342	0.103188	-13.4924	-43.8884	-6.82315	-8.13874	-38.3235	-43.4409	-72.9805	-41.9499	-93.203	-31.7815	-53.3821	-25.0616	-16.8024	-41.3214	-76.4779
0.03	-46.4418	-61.5348	-78.0073	-51.4031	-75.2323	-16.2706	-85.2139	-4.32199	-27.1475	-59.863	-18.3776	-13.745	-48.9201	-50.5368	-82.0822	-47.011	-100.165	-47.1184	-82.925	-43.5858	-27.9932	-56.5778	-98.9913
0.031	-55.4439	-69.9106	-86.9097	-60.046	-86.0775	-24.3842	-102.218	-11.6885	-42.5939	-79.0749	-28.2591	-21.2493	-61.3383	-58.0215	-89.6532	-51.5232	-106.112	-60.6624	-117.872	-63.2107	-39.2205	-74.1642	-119.599
0.032	-62.486	-76.8386	-94.8941	-70.3035	-93.8265	-33.0011	-112.39	-21.5334	-60.2769	-102.787	-39.3782	-30.3886	-73.5608	-68.4095	-95.3577	-57.4979	-110.392	-73.5798	-148.933	-83.02	-50.0869	-90.2821	-138.919
0.033	-66.4425	-80.7242	-100.412	-77.6072	-99.6295	-39.9797	-118.672	-33.7157	-79.0412	-122.304	-48.7074	-38.3239	-84.6909	-79.8814	-97.4892	-61.6584	-112.432	-88.2955	-168.781	-96.3727	-58.9777	-103.716	-148.928
0.034	-68.8217	-81.858	-104.879	-80.8349	-104.285	-47.5858	-126.189	-46.0939	-97.0068	-138.377	-54.4188	-43.541	-97.9478	-90.9529	-100.467	-65.6932	-112.245	-100.15	-175.703	-104.799	-66.9029	-114.528	-151.878
0.035	-72.4818	-81.5799	-110.891	-82.2577	-103.248	-53.7152	-127.25	-57.0775	-112.252	-147.581	-57.9528	-47.7887	-112.662	-102.413	-99.4403	-67.6218	-109.961	-112.425	-171.206	-107.033	-70.53	-119.983	-151.193
0.036	-76.2749	-82.3467	-111.904	-84.8794	-102.591	-60.5115	-123.053	-68.0777	-121.925	-148.15	-60.431	-51.0617	-127.129	-113.844	-96.5818	-66.6053	-107.053	-123.637	-160.869	-102.232	-71.2051	-123.738	-144.343
0.037	-79.8396	-81.4863	-111.433	-87.6925	-104.683	-65.3562	-118.822	-75.2216	-124.606	-141.236	-62.5405	-50.7507	-141.382	-123.754	-94.0746	-67.8908	-101.816	-129.127	-149.319	-93.2014	-70.1442	-125.054	-131.544
0.038	-81.9833	-78.8768	-106.983	-88.6538	-103.514	-67.4381	-112.289	-78.1422	-122.147	-131.139	-62.6636	-48.082	-153.878	-132.006	-88.7133	-66.4337	-92.9685	-134.288	-134.054	-80.7749	-65.8635	-122.046	-117.762
0.039	-79.4623	-75.5048	-98.2419	-88.3797	-98.2956	-69.7495	-106.675	-80.4026	-116.388	-117.02	-60.6248	-44.9118	-164.104	-138.044	-77.5904	-64.7349	-83.4648	-138.504	-114.157	-65.6762	-61.5462	-118.738	-102.079
0.04	-72.4599	-70.2916	-91.0171	-86.3271	-97.1006	-68.4592	-101.353	-81.2119	-107.542	-100.512	-57.8827	-41.7145	-173.677	-141.504	-63.9947	-61.0365	-73.7641	-139.817	-89.2368	-49.1696	-56.8796	-116.263	-86.4085
0.041	-61.6458	-65.4828	-82.2298	-79.8559	-96.4154	-68.0282	-95.694	-80.7325	-97.7533	-85.8269	-56.7571	-38.525	-180.816	-143.166	-52.2721	-55.4739	-63.3314	-139.429	-63.9754	-31.5995	-53.1551	-112.804	-70.7729
0.042	-47.3529	-60.0918	-71.6525	-76.1256	-93.0903	-70.0626	-89.6897	-78.6554	-88.8036	-69.9682	-55.9238	-34.2682	-182.913	-141.971	-40.058	-52.2729	-51.4629	-137.864	-36.6085	-12.2783	-48.5457	-107.77	-54.1184
0.043	-33.558	-53.6594	-59.2463	-74.9183	-91.3234	-71.5859	-82.3893	-75.6582	-78.3642	-56.5846	-54.36	-31.37	-183.758	-138.487	-26.9647	-49.9262	-39.5532	-135.608	-8.08216	7.22674	-46.2723	-104.162	-37.8179
0.044	-20.2626	-45.1123	-50.6976	-71.2269	-90.1702	-71.2135	-75.0917	-71.5118	-67.5398	-41.0253	-52.2693	-29.133	-182.78	-134.526	-16.5381	-47.0633	-29.9642	-130.479	14.6075	26.1614	-45.0662	-99.2284	-22.1216
0.045	-7.50121	-35.5988	-43.6404	-69.4077	-87.5858	-69.692	-67.2576	-68.4085	-58.9816	-25.4094	-52.7818	-27.025	-179.986	-128.773	-7.86149	-45.1854	-21.296	-128.328	38.527	44.2182	-43.8157	-93.8303	-8.37549
0.046	3.85629	-23.9706	-37.164	-65.6968	-83.1823	-68.8991	-59.4941	-65.8841	-50.5536	-9.60042	-52.6815	-24.3444	-176.632	-122.797	1.09186	-41.7833	-13.7744	-124.877	58.7076	61.6502	-44.9668	-88.18	5.99504
0.047	14.0668	-10.924	-28.7788	-61.7433	-76.1529	-66.9082	-56.3227	-63.0396	-42.5297	6.82101	-51.5258	-22.2226	-173.93	-116.351	9.42277	-37.3121	-7.8921	-120.984	72.5652	77.2435	-46.0102	-81.6281	19.7526
0.048	24.3251	1.81788	-21.9403	-56.9811	-66.1135	-65.3964	-53.9052	-60.7203	-35.5949	19.8328	-54.2145	-21.0562	-170.933	-110.046	16.9766	-33.442	-3.48312	-118.125	83.5069	88.4291	-47.156	-74.6646	30.4638
0.049	34.604	15.9449	-18.3312	-52.8673	-59.7276	-64.8969	-52.6065	-58.6166	-29.2524	32.2166	-54.6698	-18.8809	-165.913	-104.536	21.3427	-29.1287	0.463293	-116.305	90.0036	97.3427	-48.817	-70.1381	39.549
0.05	45.1124	28.4104	-15.0715	-48.7503	-52.7147	-63.6367	-50.4836	-56.9959	-24.955	39.9945	-54.4465	-17.7432	-162.796	-97.1187	26.2923	-24.1821	3.5548	-117.725	93.1129	104.302	-50.7752	-66.2251	46.3961
0.051	57.9181	37.8425	-14.0776	-42.5102	-47.0081	-62.471	-45.0985	-56.1356	-20.5563	42.5264	-54.165	-16.7949	-159.255	-89.9958	31.1574	-19.9009	6.24862	-112.02	95.2164	107.611	-51.2064	-59.4414	51.9772
0.052	70.453	44.9967	-14.7307	-39.8329	-44.7031	-62.9912	-41.974	-54.5764	-19.091	41.9065	-52.5793	-14.6753	-152.694	-80.415	33.5439	-16.531	8.84759	-108.74	99.1112	110.849	-50.39	-52.3603	59.052
0.053	81.0255	47.171	-17.9644	-36.7965	-41.6074	-63.1816	-34.1111	-54.0206	-19.2754	41.5352	-52.0466	-12.0048	-144.858	-70.076	33.3334	-15.9315	9.20002	-105.83	106.628	114.495	-50.4099	-44.8377	66.1606
0.054	88.2489	46.2581	-20.1696	-33.8262	-39.2761	-62.8248	-25.8129	-55.5314	-17.0893	41.7836	-51.1338	-9.42919	-135.606	-61.6396	32.8171	-17.2358	6.03295	-99.6595	117.339	119.277	-49.5174	-34.2172	74.1853
0.055	89.1642	44.7603	-20.4135	-33.0427	-38.2209	-60.0181	-20.6738	-56.1156	-17.1449	40.6785	-49.2101	-6.6175	-126.152	-54.2306	31.3163	-17.6506	-0.113076	-95.3445	129.893	125.408	-46.5898	-23.256	81.4907
0.056	85.1984	42.2178	-18.7082	-33.9574	-37.2706	-57.4565	-15.7848	-54.8289	-15.2744	38.3936	-47.8702	-4.27077	-116.681	-50.7052	29.9097	-17.5624	-6.38733	-89.9613	141.971	132	-45.2582	-15.3622	86.7454
0.057	79.5346	40.8188	-14.436	-36.3582	-36.4997	-56.4081	-14.0157	-53.0085	-11.7824	37.3803	-47.8541	-2.4286	-109.4	-48.4884	27.825	-19.0466	-12.4264	-85.7471	148.337	140.123	-43.759	-9.46487	90.303
0.058	74.6759	41.5329	-6.74201	-37.6129	-37.6014	-55.4321	-12.8943	-50.5314	-10.282	34.1505	-48.5038	-2.77804	-102.285	-46.6391	23.9746	-18.5519	-16.5869	-83.6726	150.792	145.711	-44.945	-5.9096	91.8068
0.059	72.6458	44.1359	-0.855299	-38.5045	-36.0373	-55.3944	-15.8078	-47.717	-10.1049	29.1031	-51.004	-6.9933	-94.5644	-43.5891	20.7553	-16.6986	-18.9861	-84.2279	148.376	148.802	-48.9448	-5.17154	89.9102
0.06	73.7652	46.5597	1.99543	-37.8991	-30.5107	-56.8593	-15.2305	-45.816	-11.2064	25.2558	-53.1874	-11.262	-89.8634	-40.2235	18.7038	-16.7531	-20.2174	-83.4028	143.107	150.533	-52.9595	-4.97529	83.5398
0.061	78.6953	48.4816	4.08904	-36.0217	-26.4019	-57.6253	-11.9288	-42.9041	-11.6064	17.3272	-54.6688	-14.0413	-84.5545	-35.9798	17.8628	-16.2661	-20.0801	-83.7387	138.959	150.932	-57.6011	-5.36235	77.381
0.062	86.0715	48.3141	1.94914	-33.9751	-25.2113	-57.3796	-9.57763	-42.5245	-11.6669	9.81831	-57.1585	-16.5728	-79.4835	-30.3534	15.0107	-16.9093	-20.1898	-82.6744	137.148	149.593	-58.621	-3.37027	73.191
0.063	93.6012	44.6971	-1.85108	-29.8771	-23.727	-57.1265	-3.40524	-44.0656	-12.7158	3.50473	-58.7678	-17.9487	-72.6962	-26.1717	14.2268	-18.6966	-18.5266	-79.3942	139.977	148.53	-58.6148	0.914585	70.268
0.064	97.0643	38.2221	-5.01916	-27.482	-24.7928	-54.5173	0.536228	-44.6493	-13.0518	-1.22813	-57.3003	-16.5365	-67.6673	-21.4169	12.977	-20.3673	-18.5578	-76.8257	144.364	147.74	-56.5885	7.32881	68.8226
0.065	93.5117	28.3261	-7.9765	-25.5741	-30.8288	-52.4838	3.19948	-46.4466	-9.7491	-2.22155	-54.9045	-15.4386	-63.9059	-17.7878	9.76266	-22.8548	-20.2297	-71.6957	149.978	145.483	-54.2102	15.5622	69.051
0.066	84.553	18.4131	-8.73241	-24.8755	-35.2922	-50.5804	6.66702	-48.04	-6.5014	0.500897	-52.2828	-14.3709	-57.6711	-16.46	9.12696	-24.2857	-21.7052	-67.0967	153.475	144.891	-53.2451	23.2203	71.0816
0.067	71.3086	9.7553	-5.57494	-24.9682	-37.2144	-46.1168	5.73536	-48.6658	-2.67542	6.82115	-48.3957	-12.286	-54.3381	-16.3263	5.7266	-24.9024	-23.0384	-62.8837	153.694	143.071	-52.9949	28.5899	73.0106
0.068	56.5823	3.18567	0.920852	-23.4506	-36.9256	-42.2499	1.88826	-47.8504	2.05568	12.743	-46.1124	-13.1472	-52.7201	-18.2733	4.01411	-24.4173	-21.8133	-61.6062	147.817	140.391	-53.6827	30.5848	75.6867
0.069	44.4513	0.538371	7.75493	-20.6708	-32.8563	-40.8548	-0.921274	-46.0946	4.84654	15.3237	-44.5818	-16.2892	-50.2989	-21.3532	1.76949	-23.2423	-19.4336	-61.1962	134.092	138.937	-55.3459	28.0015	77.5477
0.07	37.2497	1.08577	13.0179	-19.8419	-26.9063	-39.135	-3.89352	-43.1012	5.30367	13.4745	-43.5749	-17.0688	-48.3403	-23.3532	-2.04904	-20.4552	-16.004	-62.332	116.962	136.036	-57.9236	24.2449	76.4697
0.071	36.0347	4.55188	17.5027	-18.8395	-17.8841	-35.6366	-5.29932	-38.8491	3.99423	9.19486	-44.9672	-18.3794	-46.8769	-24.8745	-1.30962	-15.3565	-10.4023	-63.1302	97.5012	132.772	-60.0217	21.7306	72.6482
0.072	40.7559	8.88593	18.0975	-12.4162	-8.20432	-35.245	-5.17559	-35.1379	0.379451	-0.659416	-45.9535	-20.1426	-45.5393	-24.8981	-1.59917	-10.7227	-4.0327	-65.234	82.0036	130.409	-59.7052	17.9837	67.7742
0.073	49.2916	11.9842	15.1101	-6.53977	-1.67559	-34.9595	1.2106	-31.7712	-2.59488	-10.6528	-47.26	-20.6857	-44.8827	-23.5265	0.481783	-8.73155	1.40977	-67.3116	74.6428	128.152	-60.3102	16.7939	65.8046
0.074	58.7793	10.7809	13.2188	-1.7037	1.14065	-35.7189	6.88194	-29.9693	-6.15725	-16.4131	-46.9166	-20.2904	-43.47	-21.0327	4.71831	-9.49209	5.03487	-65.7315	75.2171	125.52	-58.6067	19.6309	65.9397
0.075	63.0611	3.66232	11.8945	-0.120924	0.90456	-37.0663	11.6201	-30.2981	-8.44498	-21.0932	-44.5606	-19.2269	-42.6787	-17.3646	6.78904	-8.77287	6.25519	-63.7413	82.4175	122.252	-54.3955	23.4858	67.1788
0.076	58.5128	-4.22857	13.1061	2.16882	-0.437785	-36.4465	17.3674	-31.01	-10.4089	-18.8387	-42.8563	-18.2089	-41.24	-14.8931	8.39315	-7.58921	5.22324	-60.6913	94.2246	119.562	-52.7008	28.8486	69.2837
0.077	47.7943	-12.0574	12.5543	4.9244	-1.83903	-36.9492	16.2479	-32.8622	-11.3491	-14.0656	-39.6195	-18.043	-39.9932	-15.3085	9.71689	-5.40691	4.63156	-57.3177	108.352	116.535	-51.7476	31.0595	72.9456
0.078	32.3408	-18.9146	15.6501	4.32905	-3.54281	-35.9334	16.2034	-34.004	-11.3375	-8.86885	-36.8396	-18.1294	-40.3266	-16.5555	8.63722	-2.52319	5.05234	-52.8808	119.345	112.298	-52.0458	31.6555	77.1336
0.079	16.5443	-20.3526	20.9118	8.33778	-3.99166	-34.4821	12.846	-31.5657	-8.37696	-1.36464	-35.3586	-17.8013	-39.4038	-18.7551	7.7578	-2.04785	5.56431	-50.7461	124.666	108.628	-51.7046	29.7192	79.4912
0.08	6.41491	-17.5443	23.9793	9.58026	0.272581	-31.9891	7.65734	-29.2811	-4.79819	5.98217	-33.9871	-16.5883	-38.5999	-22.6854	9.912	0.361548	6.31822	-50.2522	123.71	104.418	-50.6616	22.1306	81.4435
0.081	1.22075	-11.9006	28.65	11.6361	5.0057	-28.8793	5.77658	-27.2242	-6.01376	11.8498	-33.5619	-16.1381	-39.4341	-26.3096	11.4745	1.49775	7.88086	-47.8704	116.734	99.3276	-49.8615	15.4336	80.5002
0.082	3.0938	-6.97218	29.5835	17.4108	11.2204	-28.0053	4.36038	-24.3332	-3.47574	13.0365	-34.3465	-18.2087	-39.2953	-28.7259	10.3448	2.70316	10.583	-49.1924	105.575	95.9066	-49.8997	7.34222	77.5738
0.083	11.1902	-2.76155	27.7035	19.7009	20.2386	-27.1922	8.40908	-20.6316	-3.80084	10.904	-34.3116	-20.2696	-40.2963	-29.6642	11.573	3.65875	12.3888	-52.4626	91.9226	90.0997	-50.0407	-0.789172	72.6529
0.084	21.2483	-1.09695	25.9043	22.1074	28.355	-24.5579	10.9088	-16.5399	-4.44126	8.68779	-33.0896	-20.3822	-40.2004	-29.2683	14.4301	2.65045	13.6996	-53.1946	79.8758	84.6494	-48.9229	-6.85565	67.3266
0.085	30.7239	-4.68766	24.9995	25.3334	32.9267	-22.2753	16.3122	-13.7617	-3.01319	7.14602	-31.2249	-18.7072	-38.4374	-27.945	17.6412	3.08956	15.6563	-52.1208	70.9642	80.4109	-45.4323	-7.87319	63.2771
0.086	33.9316	-8.46463	27.2231	27.6498	33.001	-21.0631	21.5565	-10.9658	-4.96474	8.07138	-28.0631	-16.5841	-38.7002	-27.548	21.9207	0.738227	15.9795	-52.4559	66.9193	74.6614	-40.4309	-4.44635	61.1594
0.087	33.4454	-12.8513	28.1611	28.1317	32.4886	-19.8092	27.7555	-8.89118	-4.05618	11.5309	-24.7668	-14.6113	-39.1061	-30.2556	25.3614	0.903241	15.314	-49.9385	66.3354	73.289	-37.4438	-0.830489	60.8758
0.088	28.5728	-16.8613	31.9364	29.6168	35.2482	-17.6539	36.9863	-6.89892	0.0835147	19.2379	-20.9908	-12.8406	-36.9466	-33.3216	27.8657	4.05168	15.1306	-46.8974	70.8475	71.222	-33.736	3.96795	61.9483
0.089	18.9978	-17.817	36.0959	31.0319	36.0148	-13.8862	41.2861	-5.07898	2.82885	26.7322	-17.2774	-11.2925	-36.1935	-36.963	29.3414	6.41533	14.5181	-45.4573	77.0322	68.3924	-29.5878	7.59673	66.5204
0.09	9.71991	-15.1156	39.5234	33.366	35.8803	-8.768	44.3698	-3.43357	6.65865	34.3221	-13.4877	-8.72395	-35.5578	-41.5942	31.7924	9.86375	15.057	-40.9763	83.331	66.1106	-28.3265	11.4474	68.3535
0.091	1.96719	-7.48136	43.7869	35.9832	38.5461	-4.68597	44.9634	-1.10101	13.4906	42.8268	-10.0469	-6.45877	-33.4869	-45.826	32.6086	12.0547	16.5716	-36.7205	88.3911	62.6063	-28.1949	13.5104	68.8154
0.092	-2.06978	-1.07664	46.033	37.8183	43.7324	-1.49019	46.1061	0.331829	15.6509	46.0407	-9.43764	-4.16066	-31.8111	-48.6825	36.4088	13.3925	18.6438	-33.5564	90.0998	61.3992	-25.8572	13.4034	70.5514
0.093	-2.82891	5.25098	50.3075	42.7891	47.1435	2.19019	49.2521	2.53572	20.0804	49.5907	-8.93929	-3.6683	-30.5707	-48.483	39.6861	15.1384	22.5694	-30.2572	92.4397	59.8697	-24.2214	11.2457	68.0769
0.094	0.291841	12.4094	53.5848	48.1984	50.8697	6.11147	51.3413	5.3954	26.46	53.6985	-7.13477	-3.52498	-30.8586	-46.9404	40.9562	16.7111	28.2668	-28.1954	92.6571	58.9562	-23.6444	7.50402	64.8627
0.095	7.05717	18.6612	56.5977	51.5321	55.0497	9.56797	52.1603	8.22864	26.6491	54.1609	-6.06656	-1.4243	-28.6973	-44.5728	45.4338	21.1168	33.6022	-27.6785	89.719	59.4942	-21.864	7.71716	63.9632
0.096	16.6251	24.088	60.0457	55.9219	58.4685	12.6615	54.0278	11.9195	28.4586	55.2963	-5.08157	1.16369	-27.014	-40.3259	52.7987	24.7464	37.808	-24.8114	86.6928	59.9189	-19.0894	9.24791	63.4693
0.097	26.9328	26.4111	62.929	61.6845	61.7484	16.6162	59.4138	16.5724	32.1725	57.8475	-3.51269	2.78316	-27.4042	-36.4949	58.7123	27.0472	42.0134	-20.5675	84.2381	61.562	-14.5084	11.6112	62.4526
0.098	34.7851	30.3084	64.3791	65.9883	63.4203	21.2269	66.7615	20.0909	35.659	60.7431	-1.03753	5.42087	-26.0673	-35.2018	64.2543	29.5899	43.3175	-15.6648	85.8048	63.5518	-11.0841	15.2755	64.447
0.099	40.5829	32.8741	66.6676	68.607	64.5122	24.8715	71.5555	22.7418	39.4915	64.9697	2.44945	9.14056	-25.0288	-34.3494	70.0766	31.0357	45.054	-10.9621	90.6382	64.3556	-7.37588	20.5132	67.8918
0.1	42.844	34.0534	71.3598	73.7864	64.9533	27.5589	77.0714	26.9692	42.7286	69.8073	4.56263	10.4962	-23.4551	-32.604	74.1969	33.7569	49.1469	-7.35964	96.7911	65.2514	-3.90976	26.2886	71.9145
0.101	43.0571	37.2896	74.2149	75.4511	68.4403	29.6479	82.1157	30.3317	47.4526	77.2872	7.49567	13.2602	-21.2245	-33.1064	78.3345	36.1372	52.7077	-2.7377	104.618	65.5505	-2.26388	30.2753	76.4449
0.102	41.9241	40.9803	78.1619	75.9816	72.0344	33.0135	82.2818	32.2959	54.3592	83.4689	10.3157	15.6356	-17.2935	-32.338	81.3389	38.2364	54.1102	2.84273	112.333	64.1824	-0.83287	36.9258	78.9225
0.103	40.5682	47.5173	82.8938	78.5758	73.6672	37.3239	83.3455	34.5421	60.7213	89.6871	12.7231	16.9485	-13.5196	-30.3137	85.5458	41.216	56.1187	9.15867	118.975	63.731	-1.24489	40.228	80.8993
0.104	41.6392	53.5454	85.7156	79.6684	74.8594	42.1669	84.7491	37.1257	67.6986	95.88	15.4853	20.1727	-11.1105	-28.1844	91.2759	42.9121	57.7507	14.843	124.335	62.6551	-0.347951	40.5368	82.2681
0.105	43.2504	59.3836	87.9498	82.6761	74.6888	47.6726	85.735	39.2014	72.9079	101.668	15.9805	23.5696	-7.60771	-24.8579	95.499	45.2542	58.1205	17.7545	126.162	58.6568	0.895375	42.458	81.8311
0.106	46.3556	66.3122	89.4579	83.8756	77.6212	52.9303	86.7089	41.1732	76.1666	105.942	18.3755	27.6923	-4.49517	-22.0193	98.5753	46.2849	63.5152	21.2305	123.735	55.0448	4.25062	45.6689	82.826
0.107	53.2506	70.5016	90.0776	86.6936	79.0841	56.4245	86.1107	45.1505	81.6473	105.918	21.892	30.6404	-0.686117	-17.4081	100.973	45.446	69.4764	25.0876	119.365	52.0383	7.05891	49.2595	81.6745
0.108	62.1134	74.8444	90.0319	90.3599	78.3897	60.0794	86.3177	47.8418	83.6457	105.981	22.8495	32.3527	3.27086	-12.7299	105.927	45.1853	74.96	30.0113	114.224	49.591	10.1169	52.2046	79.5852
0.109	69.6175	78.6942	89.9838	92.5625	81.0916	63.9996	89.1921	49.0483	84.7574	107.139	24.5874	34.3265	6.48431	-7.71389	109.008	46.6021	81.5065	35.5294	107.656	48.7304	14.9608	55.4825	79.3171
0.11	75.6089	79.9075	89.0552	96.5395	81.0582	66.0863	93.5853	52.2794	87.4178	107.292	26.292	36.4325	9.43407	-1.68085	111.378	47.5907	84.9895	41.0404	100.999	48.7325	18.3765	58.5094	79.1824
0.111	80.6387	79.6534	87.8822	98.8873	78.1777	67.6113	93.6393	55.7662	87.9971	109.943	28.2372	38.8955	12.8393	2.51124	116.765	47.912	86.8876	45.2963	97.5537	48.8339	21.9775	61.7411	81.8654
0.112	83.8227	79.0037	85.5291	100.828	76.4068	68.6054	93.868	58.252	90.9827	113.237	30.8696	41.9482	15.2333	6.45185	119.356	49.6017	89.1635	49.4325	98.1682	48.6624	25.3044	63.8547	83.1254
0.113	85.1708	77.18	83.716	102.97	74.0693	71.4344	96.2371	60.6127	96.0054	116.041	31.6718	45.3248	18.985	9.25065	122.318	51.0451	90.581	55.0705	100.333	48.461	26.7251	67.0194	84.2798
0.114	84.6044	76.4324	82.2277	102.487	71.402	74.6123	95.7186	63.1751	98.2406	120.09	34.4383	47.1521	24.1926	12.1798	123.581	51.9778	91.2223	57.9132	102.827	49.9126	26.7834	71.5762	84.9779
0.115	82.7975	77.479	80.5138	103.755	70.6269	75.3994	94.3743	65.4524	100.582	123.941	36.5701	48.1785	25.7266	14.2634	123.957	52.1034	91.0861	59.953	104.946	51.4675	29.1482	74.6049	85.3928
0.116	81.676	78.7503	81.7367	103.863	69.6373	77.5133	91.5785	67.2758	104.282	128.734	37.9661	48.9105	27.1346	15.8634	124.537	53.3543	90.8565	63.4353	104.295	51.3264	30.3626	79.2347	84.897
0.117	80.6381	81.1213	82.5046	102.482	69.0117	80.2365	89.5857	69.1291	105.246	131.892	39.8703	49.9799	29.5917	18.5198	123.227	53.8935	91.8862	65.7439	102.595	50.5475	30.4475	82.4092	83.2228
0.118	81.2921	84.5389	83.3403	101.775	67.6652	82.0933	86.0059	70.671	105.473	132.278	39.627	52.2686	31.6001	21.4272	124.024	53.2128	94.7724	66.977	98.6905	48.364	33.6581	84.3886	82.4845
0.119	83.1072	86.908	82.0792	100.81	65.94	84.9656	82.9033	72.6106	106.273	131.507	41.4235	55.2154	34.8191	25.1164	125.088	52.1526	97.6245	67.8217	92.6544	46.2981	36.1849	89.9041	79.3906
0.12	85.7133	88.9417	79.1411	101.063	65.6525	87.6371	81.9162	74.6787	104.959	129.64	40.9097	55.7053	38.1601	28.0725	125.486	50.5226	98.6128	70.2314	88.3433	44.663	38.3481	91.0286	73.36
0.121	90.0643	90.4077	77.0391	101.142	62.7274	90.3748	80.996	77.2172	104.601	127.644	40.1322	57.0354	40.7521	31.8153	127.262	50.4573	99.4297	73.4662	82.4706	42.5401	42.2362	92.8879	66.3806
0.122	93.4715	88.157	71.7304	99.6318	57.1367	92.8923	81.2097	79.1507	103.045	125.67	41.903	58.5877	42.5109	35.1209	129.114	49.1501	101.925	75.7651	78.6045	40.7862	46.2663	92.6919	61.2539
0.123	94.7656	86.343	69.6881	99.0627	53.6649	94.0638	82.038	80.6242	100.023	125.269	43.6334	58.4702	45.7353	37.5179	128.527	46.956	104.607	77.812	73.49	39.5225	50.866	90.8711	58.3559
0.124	94.7143	82.89	70.4857	98.3122	48.9989	94.1431	80.7844	81.1563	101.188	124.906	44.461	60.8198	48.1203	39.0326	127.06	46.3987	105.038	80.9375	68.3607	39.3226	55.2171	94.31	56.5035
0.125	93.5089	78.0101	66.466	98.1913	43.983	94.938	79.1962	81.1081	100.272	123.56	43.8576	61.3459	49.8462	39.7873	127.262	46.2415	106.094	82.9854	67.4179	38.6129	58.8571	95.1089	55.8549
0.126	90.7288	75.042	66.0549	96.1096	42.0628	95.9086	77.8501	80.5946	99.3366	123.698	44.6775	61.4226	52.4577	41.3771	125.179	45.5338	107.678	85.3744	65.7893	37.4905	61.5192	96.5378	53.849
0.127	86.9848	71.803	64.7544	93.6492	41.4818	96.47	75.6409	79.7203	100.221	123.027	46.2294	60.571	54.1881	41.9828	122.191	45.591	106.971	87.2498	66.3167	36.8605	63.2695	98.725	51.2613
0.128	82.9815	70.1156	62.7935	90.256	40.2932	97.1891	72.5372	79.8508	98.4397	123.186	47.5412	58.8378	56.1727	43.0959	120.375	45.2615	106.483	87.1813	65.7961	34.7602	64.2608	99.6927	48.2187
0.129	79.9541	69.9767	62.2988	85.7825	37.9479	97.729	68.9722	79.8001	97.8914	123.729	47.77	58.9323	58.1557	45.2607	118.575	43.3584	105.117	88.2889	63.3681	31.1885	64.7527	99.9227	44.2021
0.13	77.8237	71.3709	58.2303	83.9483	37.4299	98.2771	64.3627	78.9836	97.8903	122.263	47.6423	58.5438	59.9196	45.5711	115.245	42.936	103.553	88.0645	61.9085	28.1318	66.3236	98.5502	40.2151
0.131	77.1702	72.4418	56.5245	78.9409	37.9425	98.9979	59.3208	78.1207	96.7738	119.221	48.1461	59.2831	61.7982	45.463	112.955	42.5539	102.993	89.0893	60.4115	24.0722	66.7061	96.071	35.2422
0.132	75.9036	72.9158	54.6604	75.2417	37.4406	99.9289	54.984	78.184	94.2445	115.648	47.0215	59.3619	63.8548	46.4413	112.724	42.0243	103.378	88.8305	55.5838	19.2826	68.4286	94.1086	28.838
0.133	75.3824	73.6163	51.7117	73.9454	37.9003	98.9165	51.2698	78.0502	91.5019	111.003	44.5291	58.8144	64.9957	48.8128	109.537	42.5131	104.557	89.5969	49.5403	15.4354	70.422	94.0759	21.6145
0.134	75.2656	72.3834	48.2597	70.0461	37.0558	97.0646	50.1821	77.3978	88.4168	105.426	43.5733	58.693	66.3258	49.7596	105.522	41.6924	104.695	90.478	42.9347	11.8951	70.7102	92.6685	15.8016
0.135	74.0985	69.1288	44.54	69.1002	33.6492	95.7308	50.7269	78.2389	86.0316	100.183	43.0578	57.8546	69.1803	49.3762	103.624	41.5824	103.491	87.849	35.9658	7.83934	74.0043	91.6271	11.2314
0.136	73.8321	65.4965	40.1145	65.3751	31.2933	94.345	49.5074	78.6704	84.3164	96.8145	43.8589	56.8075	70.835	51.0656	100.985	42.6606	102.059	86.5339	30.512	5.83124	76.4674	91.4797	6.81068
0.137	72.384	61.2294	37.0459	60.3648	29.1667	93.35	48.9069	78.3801	80.8979	94.4045	44.6338	56.4568	71.6454	51.0284	97.2511	43.5635	98.6731	87.0164	26.6636	5.37245	76.8327	91.3722	3.22605
0.138	69.8627	58.3555	38.9935	59.0487	25.0748	93.002	46.6095	77.4037	79.712	93.3947	43.8307	56.0849	73.7894	51.1125	93.088	44.4724	95.7432	87.9891	25.4538	4.0468	78.7191	91.5325	-0.466211
0.139	66.0772	55.1277	37.0721	55.9727	20.4341	92.1768	43.9607	75.9903	76.9254	91.6548	43.7886	54.821	75.0291	51.9472	90.6691	43.5663	94.7099	88.4045	25.0359	2.6866	81.4413	90.4771	-3.23832
0.14	59.9999	51.299	32.3007	52.4489	18.5577	91.4192	41.2865	74.6033	74.5379	89.6984	43.9847	53.1726	75.5457	51.6582	88.1334	42.1624	93.4069	86.5765	24.3204	1.70881	83.5084	88.7097	-4.5171
0.141	54.0831	50.8682	29.1692	48.8696	14.4936	90.8772	38.2076	73.3924	72.4077	88.1978	43.5198	52.6635	75.7604	52.5879	84.3084	40.9269	94.7184	86.3875	21.2136	-0.672998	85.5698	87.8768	-7.2784
0.142	48.9943	49.8913	27.8371	44.8095	10.2077	89.3668	35.0161	73.0919	68.0726	85.3014	42.6806	51.408	76.9226	54.0731	81.7378	40.8294	94.4603	86.5413	16.4974	-4.96897	87.0745	85.711	-9.7229
0.143	44.2737	48.4237	23.98	40.6266	7.92745	87.7462	31.7371	71.0316	64.4512	82.2457	41.9558	48.7125	78.7514	55.2371	78.5169	40.345	93.638	85.4355	11.2552	-11.142	87.1865	82.424	-13.632
0.144	39.3924	48.0862	18.766	37.155	3.802	85.4483	27.4652	70.7165	60.9773	76.4285	39.2856	45.5838	79.525	55.9299	72.6575	39.1258	93.8171	83.1809	6.66007	-16.7649	86.8659	79.5744	-17.1377
0.145	35.7999	46.1678	14.1724	34.3307	0.867164	82.8848	23.6105	70.0379	56.3413	69.3882	36.0146	43.6597	79.9661	56.2479	68.4381	36.9111	92.7841	81.845	2.0715	-22.3856	86.0938	76.6415	-20.6915
0.146	34.3334	43.6903	9.08075	30.7908	-0.612938	80.9778	21.5298	68.1207	52.278	60.7871	33.4043	42.9134	80.5849	55.6343	64.3995	35.0293	93.0243	82.4781	-3.69337	-28.1555	86.161	74.7014	-25.9438
0.147	31.3867	39.8166	4.82081	25.9482	-0.429476	77.7956	18.3891	65.8724	48.4804	50.0082	32.1597	41.0269	80.9583	55.9655	60.6432	33.6644	93.6651	79.2167	-9.70609	-32.2043	87.1217	71.9037	-31.3097
0.148	27.9962	34.0066	-0.708657	22.8974	-1.16815	74.6986	16.4675	63.9916	41.6468	40.2298	30.8939	38.3051	81.2984	56.2831	57.0002	33.1605	91.3344	76.3223	-17.1144	-36.3733	86.7311	66.6484	-36.3358
0.149	23.2716	29.1507	-2.73425	18.737	-3.76097	71.7087	16.0749	63.4729	36.4945	30.7164	29.0885	36.7119	80.825	54.7001	51.1277	32.7044	88.2846	73.6781	-20.5218	-39.9073	85.4069	62.4361	-39.4285
0.15	18.7737	24.5173	-3.5035	14.492	-7.99275	68.6681	16.2066	62.2305	32.017	23.8712	28.6486	34.1704	80.6821	53.4189	45.6098	31.7508	86.5001	69.7787	-22.8958	-43.5902	84.8546	58.8665	-42.7397
0.151	13.7224	19.5265	-7.3466	10.3693	-13.4535	65.9452	11.8494	60.5452	28.0359	18.4856	28.196	30.8131	81.4258	52.5952	41.3545	31.6249	84.2812	68.8756	-25.1251	-46.4453	84.2484	53.0431	-45.2544
0.152	6.69483	15.263	-7.8955	5.46496	-16.7871	61.8301	8.83413	58.6709	24.3167	13.3839	27.6944	28.3376	81.3774	52.2587	36.8649	29.4931	82.4919	65.7273	-25.4214	-48.6182	82.9138	48.8443	-42.8895
0.153	0.337576	11.2686	-9.0495	2.21077	-16.8666	58.4517	10.3342	57.5331	20.5428	8.90269	26.0977	25.5723	82.2481	52.5515	30.2627	27.8269	80.712	62.1625	-28.7171	-51.3964	81.4413	46.927	-40.8281
0.154	-6.48318	9.49273	-10.7799	-3.90982	-19.9716	56.2859	7.69461	56.0366	17.57	3.66849	25.557	23.6454	83.0958	52.5457	24.1583	26.3072	79.6876	59.9884	-32.0836	-53.4286	80.4232	43.8544	-42.6484
0.155	-11.7719	9.88976	-10.4983	-9.09643	-22.8016	53.2229	3.65156	53.5723	12.5043	-0.531766	26.233	21.8604	82.2793	52.4923	19.1997	25.1414	77.9133	55.1476	-33.4185	-55.7474	78.7197	40.8741	-43.7758
0.156	-16.1614	9.23807	-15.9143	-13.3361	-23.5551	50.3776	1.46174	50.998	8.64265	-4.26303	25.515	20.6989	81.1664	51.5942	14.2173	24.1253	77.9763	52.9376	-36.6746	-58.3807	78.5945	38.2417	-44.1861
0.157	-19.8181	9.05723	-23.9244	-16.4071	-24.2001	46.3815	-0.114099	48.6306	5.90881	-10.5029	24.2945	19.8055	81.0364	51.2192	8.52389	21.9995	79.5683	51.319	-40.2741	-63.4499	79.1618	35.7175	-46.9929
0.158	-21.2918	6.93737	-27.4806	-19.3493	-24.2379	42.5382	-1.45437	45.1788	3.11793	-20.0038	21.8739	16.858	78.9645	50.3232	5.62093	20.0628	79.7078	49.3221	-42.5564	-68.9529	78.5212	31.4904	-48.4535
0.159	-24.7714	3.54151	-31.3176	-22.7763	-26.7462	39.1968	-3.93839	41.4723	-1.55898	-28.2354	19.0795	14.5339	76.4975	48.5021	2.06253	18.2375	80.7364	47.7811	-46.267	-71.4003	77.0909	29.0022	-50.3652
0.16	-28.5505	0.20169	-34.6278	-24.8216	-25.8457	35.4811	-5.66466	39.2039	-3.74463	-35.773	15.9403	11.8227	75.7311	45.9465	-4.63458	17.7446	79.7676	44.323	-50.0989	-74.7944	74.7072	25.5043	-54.9647
0.161	-29.8725	-3.83805	-36.495	-26.8643	-26.4528	33.1542	-5.41429	36.9074	-6.91751	-44.1559	13.6755	7.67995	74.9017	43.0662	-10.725	16.7728	77.3861	41.107	-55.0534	-76.8793	72.5403	19.7217	-59.1954
0.162	-31.9919	-7.71715	-42.2215	-28.2642	-26.9482	29.3902	-7.57048	34.631	-15.8622	-50.6881	10.2857	5.84271	74.0359	39.3669	-15.6282	16.3067	75.0056	37.5967	-59.2067	-76.7339	70.2962	14.4146	-61.6293
0.163	-36.7227	-12.2412	-47.3664	-32.4195	-28.5729	26.1009	-9.96401	32.6937	-18.7779	-56.6794	8.03961	2.92454	73.4024	36.233	-18.3071	16.6826	72.2759	35.5823	-62.0659	-77.2377	68.6568	10.4588	-63.2534
0.164	-41.954	-16.6617	-49.1705	-34.1969	-33.087	22.4972	-10.9019	29.9942	-20.0907	-61.0434	6.93949	0.469957	72.0135	35.253	-23.3056	15.1384	70.1026	31.7553	-63.7187	-76.7596	67.438	7.23887	-64.6322
0.165	-46.6065	-20.4092	-48.5215	-36.3839	-33.2349	18.2902	-11.9294	28.0963	-24.799	-65.2469	3.73133	-0.706038	70.5813	33.5647	-28.4033	13.7116	67.899	27.3095	-62.4063	-77.5404	65.4916	3.06578	-66.5449
0.166	-51.6838	-22.7929	-46.2882	-38.6887	-32.5742	15.2155	-12.0077	27.1826	-28.9531	-69.3247	2.31167	-2.15754	69.1874	31.9303	-33.3281	14.1159	65.4278	23.2019	-62.8872	-78.6072	63.4952	-0.339778	-66.247
0.167	-55.4139	-23.857	-45.9358	-39.3162	-29.8517	11.0077	-13.7567	25.3011	-33.4477	-72.2163	0.081104	-3.85309	66.7953	30.0335	-37.893	13.2504	63.2224	18.0493	-62.9635	-79.9574	61.6754	-4.38902	-66.1337
0.168	-57.6467	-24.1296	-46.8054	-41.2204	-26.4057	7.15882	-15.3005	23.2178	-35.3548	-73.1231	-1.85701	-5.96821	65.1909	28.9485	-41.3683	10.8674	59.7988	14.4949	-62.4556	-83.2549	60.4133	-7.55696	-67.65
0.169	-61.1609	-24.5214	-44.5311	-42.5864	-24.7534	4.4073	-17.309	20.9526	-35.4112	-72.9625	-1.85936	-6.26197	62.7629	27.8345	-46.4014	8.5939	56.895	12.1152	-63.7633	-85.6806	59.0704	-9.54287	-67.5886
0.17	-63.7204	-25.6806	-45.6863	-46.7229	-26.507	2.30453	-21.423	17.9354	-37.3288	-77.9873	-3.31326	-6.87781	60.2699	25.1608	-50.7887	6.57897	55.2119	11.5192	-65.851	-88.5048	57.7656	-13.5851	-68.0483
0.171	-64.0158	-27.4334	-51.0539	-48.5926	-30.2707	2.2219	-21.6088	15.6479	-37.952	-81.7755	-3.44079	-8.59956	59.3558	23.4218	-56.1191	4.50471	54.0667	10.8592	-69.4113	-90.304	56.822	-16.3071	-68.9702
0.172	-66.0385	-27.6396	-54.0456	-48.2686	-31.4496	1.27786	-20.0017	15.6641	-38.3523	-83.3961	-3.84706	-8.85572	57.7795	21.6319	-62.402	3.04201	51.9113	9.63021	-72.4824	-91.942	55.444	-18.7299	-68.3597
0.173	-67.7856	-28.4727	-56.5761	-51.1016	-32.7912	-0.378695	-21.8675	13.8091	-40.4101	-87.8185	-5.25143	-10.1325	55.186	18.4736	-66.0957	3.02781	49.3306	8.04139	-77.6623	-93.2223	53.2445	-24.0758	-67.702
0.174	-69.3053	-31.3383	-54.948	-51.8639	-33.584	-1.75505	-23.1784	10.5343	-40.8661	-90.104	-6.32945	-12.3773	52.3631	15.472	-70.0409	2.08194	45.3209	6.56271	-80.5523	-94.1607	52.8268	-27.6551	-66.9142
0.175	-71.0761	-33.362	-54.6363	-51.488	-33.3649	-4.8021	-25.1095	8.37796	-40.6671	-90.7618	-7.21206	-14.1053	49.8677	13.3302	-76.0338	0.278809	40.2417	3.94325	-80.9743	-95.3211	50.3153	-30.203	-63.0576
0.176	-71.366	-36.2114	-56.1895	-50.8045	-33.9148	-8.04515	-26.7363	5.09022	-41.7432	-90.9259	-7.3712	-16.642	46.3886	11.2457	-80.3563	-0.98957	35.3877	-0.368918	-83.4416	-95.3599	47.1249	-32.237	-61.0693
0.177	-72.226	-40.0999	-56.1124	-48.9753	-35.398	-11.7327	-25.2907	1.9864	-41.5853	-91.7834	-7.89328	-20.3142	43.35	10.0794	-84.8309	-1.99168	31.2003	-3.25071	-84.139	-95.0896	44.7799	-35.5267	-61.9872
0.178	-75.5035	-43.4503	-56.2748	-48.4475	-36.2755	-15.035	-24.0865	-2.2239	-40.8383	-91.9163	-9.17115	-22.6125	41.2767	9.52005	-89.3438	-2.80616	29.8895	-5.52823	-82.7369	-94.1491	41.3935	-38.0196	-59.97
0.179	-77.5537	-45.205	-55.6655	-49.3256	-34.3143	-16.7149	-24.3556	-5.87592	-41.2078	-90.642	-11.0198	-24.5523	38.892	9.00473	-92.8869	-4.14514	27.3071	-8.0439	-81.7141	-94.3423	38.3808	-39.6053	-58.2236
0.18	-78.5452	-45.7955	-55.4834	-51.3095	-32.87	-17.6988	-26.2219	-8.54788	-43.7765	-91.8629	-10.6948	-25.2455	36.4068	9.28553	-95.8474	-4.50951	24.476	-9.03629	-80.7257	-94.8375	34.8337	-42.0177	-56.0927
0.181	-81.5106	-45.3648	-54.5057	-52.4406	-31.8867	-18.8299	-27.322	-10.9324	-43.6413	-91.5642	-9.63221	-24.8922	33.633	8.4944	-96.8589	-5.07599	23.4322	-9.62849	-80.9323	-94.6672	31.4378	-44.3167	-54.0193
0.182	-82.6461	-44.2384	-53.9698	-51.5493	-31.2657	-20.173	-27.5095	-11.8405	-43.8075	-91.4781	-9.32792	-25.2095	32.1364	6.72945	-98.1409	-5.80368	20.923	-12.2581	-82.907	-93.6863	28.7772	-44.4658	-52.9602
0.183	-83.1553	-43.5603	-52.1971	-52.2591	-29.4367	-21.5045	-28.1938	-11.6639	-45.0502	-92.2103	-10.0376	-25.4401	29.8043	5.73107	-98.9303	-5.82494	18.5317	-15.4087	-84.2154	-91.3864	26.1807	-44.4766	-52.1237
0.184	-82.1659	-43.2645	-51.177	-51.5479	-28.1125	-21.4417	-27.7138	-13.2768	-44.8206	-91.3638	-11.0993	-25.0435	24.9361	3.42215	-99.6608	-7.32634	16.5368	-16.7253	-83.888	-90.8284	23.8677	-48.7825	-51.5271
0.185	-80.8222	-42.8826	-51.5356	-49.2843	-27.432	-21.8653	-26.0314	-15.3951	-45.1362	-91.3974	-10.5116	-26.3195	22.8184	1.57268	-102.155	-7.33708	13.9333	-18.2528	-83.3208	-89.976	22.8169	-50.2507	-50.9994
0.186	-80.973	-42.0921	-52.4324	-49.9261	-25.6285	-22.9951	-23.9058	-16.7268	-43.631	-90.1893	-10.6412	-27.0802	20.9128	1.09937	-101.806	-8.07576	11.0248	-19.7322	-83.7356	-90.0089	20.9537	-51.2864	-51.9254
0.187	-80.1993	-43.0315	-51.8119	-48.1013	-24.6406	-24.7304	-21.4984	-18.8125	-45.2262	-88.9421	-11.1061	-27.2993	18.3424	0.450928	-101.778	-8.83824	7.4298	-20.2198	-84.0054	-91.9325	19.8526	-54.4838	-51.3265
0.188	-79.9129	-43.8184	-51.4177	-46.4483	-23.1518	-25.717	-18.3852	-21.4911	-43.8854	-87.4242	-10.1531	-26.8382	15.6072	-1.60882	-105.07	-8.92862	3.91842	-22.1447	-84.0143	-93.8631	18.151	-55.6995	-51.6584
0.189	-80.1165	-44.5907	-50.0128	-44.3403	-22.8099	-26.2933	-19.9612	-24.0169	-43.5119	-84.5265	-10.9083	-26.162	12.938	-2.49031	-106.883	-9.9896	-0.273037	-23.8585	-82.5878	-94.4103	16.2905	-56.0044	-51.6964
0.19	-80.9563	-46.5108	-47.4197	-44.1423	-22.9968	-26.6194	-21.248	-25.0118	-44.6978	-82.6869	-10.2812	-26.5963	11.147	-2.62634	-108.112	-11.1553	-3.9924	-24.7676	-83.9264	-92.9812	14.5085	-54.4826	-49.8095
0.191	-82.4475	-48.1058	-47.0337	-46.5114	-25.0065	-27.5731	-21.2493	-25.662	-43.0114	-81.5683	-9.71606	-26.4435	10.0798	-2.1811	-109.048	-11.7106	-7.42938	-22.9921	-86.1852	-92.1766	11.5742	-52.7499	-48.4432
0.192	-82.8574	-49.9291	-45.163	-46.2122	-24.3537	-29.7306	-23.1777	-26.4709	-44.6335	-80.0098	-10.0366	-26.5299	7.67195	-0.817122	-109.158	-10.2067	-11.3683	-23.9056	-87.0076	-89.9571	9.0984	-52.5884	-48.4532
0.193	-81.8987	-49.5102	-45.6384	-46.5862	-21.4684	-31.3386	-23.926	-28.272	-44.5693	-79.1208	-8.77134	-26.2859	5.61091	-0.296276	-111.243	-10.2196	-16.0268	-25.3964	-87.089	-87.9402	6.21054	-52.3429	-46.368
0.194	-81.3167	-47.9865	-44.3876	-45.9867	-18.9057	-32.5048	-25.7721	-30.1013	-45.448	-77.3024	-9.53314	-25.5134	4.59023	0.910209	-110.979	-9.43913	-18.8467	-24.6206	-86.115	-85.8783	3.62602	-52.1791	-46.0037
0.195	-80.399	-47.5782	-42.1974	-45.4294	-18.0392	-32.5662	-26.8731	-31.0957	-44.9472	-75.0912	-8.99205	-25.3944	2.55944	0.748332	-109.175	-9.29192	-21.0243	-26.1639	-85.8554	-85.0275	2.12916	-53.3304	-46.219
0.196	-76.6467	-45.771	-40.4517	-44.9604	-17.5343	-33.1586	-26.6458	-32.3541	-44.1212	-73.2947	-10.4206	-25.7647	0.619771	0.0532661	-108.279	-8.78762	-23.1602	-25.7	-84.3246	-85.3522	0.0189149	-54.1268	-44.142
0.197	-73.9492	-43.3586	-39.1219	-43.7597	-14.316	-35.3056	-27.1481	-33.9861	-45.3573	-70.8213	-12.041	-25.5323	-2.67208	0.374186	-108.116	-8.22869	-25.6938	-25.5098	-84.9286	-84.7703	-2.14088	-56.806	-45.0576
0.198	-74.4635	-41.7761	-39.3646	-43.3134	-15.0044	-36.6507	-25.8421	-33.8509	-44.0085	-68.7762	-12.4955	-24.9086	-4.64379	-0.790451	-106.373	-9.195	-29.8828	-27.6258	-86.0035	-86.18	-4.77301	-57.0144	-45.4911
0.199	-73.2719	-40.4618	-39.0493	-42.6345	-15.5625	-37.7472	-24.1503	-32.0523	-45.882	-69.2729	-13.2794	-24.4078	-6.27826	-1.85915	-103.982	-8.28754	-32.2254	-27.9623	-84.5798	-86.4966	-7.7184	-55.4601	-42.5004
0.2	-72.3246	-41.1704	-38.8029	-43.9869	-15.8923	-38.5798	-22.1541	-30.8429	-46.6257	-71.2048	-11.6984	-23.6832	-8.8064	-2.51593	-103.045	-8.24592	-34.7758	-28.2148	-83.6767	-86.688	-8.85502	-55.2543	-42.2954
0.201	-72.4675	-42.7042	-36.4227	-45.3682	-19.4371	-37.7836	-21.7739	-30.2039	-44.4862	-67.7666	-11.2014	-24.4709	-11.4901	-2.25739	-100.905	-7.69034	-36.9017	-29.9805	-81.6916	-85.1359	-10.0006	-52.6998	-42.6617
0.202	-71.1232	-43.7054	-35.6422	-45.5109	-24.2624	-36.1842	-22.4681	-30.3513	-45.6135	-64.7936	-10.0306	-24.7365	-13.2374	-2.58256	-99.5425	-8.86143	-39.4099	-29.3611	-82.75	-81.3565	-11.3227	-50.2955	-42.4021
0.203	-70.2325	-44.4531	-34.9229	-45.7782	-26.8819	-35.2944	-23.4163	-31.5029	-45.7712	-64.2507	-9.09036	-24.5192	-14.1721	-3.2707	-97.9977	-11.1867	-42.0787	-28.4163	-84.3957	-78.4828	-11.8354	-49.4293	-41.7695
0.204	-69.1691	-44.9153	-31.5604	-42.9024	-28.8324	-34.1311	-25.4806	-31.5888	-44.3432	-61.7343	-9.05606	-24.9064	-14.7919	-2.10512	-96.826	-10.4288	-43.4776	-28.7699	-81.9647	-74.9212	-12.3662	-48.0099	-39.6129
0.205	-67.7277	-45.521	-30.99	-40.7152	-29.827	-35.1118	-25.4048	-31.9948	-44.164	-59.025	-7.41829	-24.5507	-15.272	-0.901461	-94.2358	-9.90173	-45.0385	-27.2737	-79.206	-71.0765	-13.2858	-46.4787	-38.4942
0.206	-66.2585	-44.7766	-29.7513	-43.0371	-24.6462	-35.4338	-24.7264	-33.1991	-42.9945	-55.4769	-5.01281	-22.7864	-16.6983	-0.296449	-91.1887	-11.1411	-46.1738	-25.8874	-77.7943	-68.3581	-14.1401	-45.5466	-36.5348
0.207	-65.2224	-44.7764	-24.3788	-42.9191	-22.6921	-34.4558	-25.4909	-33.3624	-41.3661	-52.1612	-3.45471	-21.3893	-19.005	-0.525367	-90.069	-12.8177	-48.6422	-23.5353	-78.0764	-66.3879	-14.1086	-43.1976	-35.2535
0.208	-63.1277	-43.562	-24.1548	-40.8919	-18.2571	-35.3301	-26.4393	-33.5823	-40.2345	-52.2731	-2.1835	-20.5829	-20.6717	-0.159833	-88.5762	-12.7683	-51.3695	-19.5525	-77.2866	-64.7191	-14.6436	-41.1783	-34.7895
0.209	-60.5007	-41.0995	-24.7635	-40.2518	-17.6419	-35.3488	-28.9906	-33.6798	-37.9886	-53.074	-2.3798	-19.3538	-20.0557	-0.654333	-86.2833	-12.7546	-52.7232	-19.4131	-76.7717	-64.1055	-15.837	-41.7098	-32.8923
0.21	-58.4642	-39.285	-25.057	-37.0068	-18.3599	-35.8968	-28.7601	-33.3293	-35.6446	-53.0689	-2.35103	-19.2132	-19.9748	-0.991988	-82.6817	-11.4671	-53.4672	-18.1832	-75.8935	-62.9757	-15.2771	-42.4762	-30.8284
0.211	-56.7268	-36.9439	-25.3522	-36.234	-11.8252	-35.7075	-28.1281	-32.7167	-34.0949	-53.731	-3.16136	-19.017	-21.5597	0.347374	-79.7912	-11.2571	-53.3482	-16.0302	-74.9897	-60.9833	-16.4955	-44.2599	-30.6545
0.212	-55.4972	-35.16	-22.9729	-35.9878	-12.3206	-35.5892	-28.9944	-31.0436	-34.002	-55.197	-4.35466	-19.1509	-23.2571	0.507995	-76.5128	-11.5247	-53.9944	-17.263	-75.9465	-59.1996	-16.9616	-45.1641	-29.5222
0.213	-52.9263	-34.5676	-24.3552	-32.9229	-12.6201	-35.3139	-28.5246	-30.1351	-33.5827	-55.1821	-4.97704	-19.1238	-23.7715	1.17029	-73.7364	-10.2288	-55.8896	-17.2626	-74.9903	-56.8633	-16.486	-45.6039	-27.0272
0.214	-50.4591	-34.2057	-23.4671	-32.7733	-11.7146	-35.068	-26.6454	-28.226	-34.7643	-55.361	-5.83181	-17.2964	-24.6122	1.08702	-71.2608	-12.0247	-57.1519	-17.5096	-75.638	-55.0973	-18.4365	-45.8834	-25.802
0.215	-50.0487	-33.9852	-18.1964	-31.4727	-12.1286	-34.9881	-27.4763	-27.4599	-36.7373	-55.3407	-5.95321	-16.1345	-25.5566	0.718262	-68.4508	-13.524	-57.3968	-18.5624	-74.0862	-53.5306	-18.8776	-44.7411	-27.3778
0.216	-48.7753	-34.4721	-16.4259	-30.5	-11.8854	-34.2305	-31.1078	-28.2117	-37.3355	-54.1302	-7.06084	-16.2558	-26.828	1.51112	-65.4113	-14.3322	-58.8244	-18.1229	-72.4247	-51.2051	-19.2039	-43.5893	-27.9365
0.217	-47.849	-34.5444	-15.6628	-31.0401	-11.4858	-34.4368	-31.5315	-28.2113	-39.2337	-51.8387	-5.29063	-18.3623	-28.002	1.7179	-62.7675	-14.885	-59.9934	-16.7497	-74.2813	-48.617	-20.7473	-42.4286	-29.1098
0.218	-46.9008	-33.8487	-12.7207	-29.7436	-10.5553	-34.0978	-31.3472	-28.8311	-40.6195	-48.9226	-4.33725	-18.5981	-27.7502	2.50667	-60.8955	-14.0177	-58.6474	-13.394	-74.1291	-46.3128	-20.6777	-41.4227	-28.3282
0.219	-44.0781	-32.1704	-9.46742	-29.2376	-8.72639	-32.2781	-31.7981	-27.819	-38.7859	-48.9638	-5.00308	-17.0472	-27.8385	3.30241	-57.3616	-13.9816	-58.1554	-13.4472	-73.2189	-43.5308	-18.9874	-41.5724	-24.4945
0.22	-42.2921	-31.2687	-9.66702	-27.542	-5.83963	-31.0044	-29.8034	-27.5193	-38.5901	-48.6394	-3.0317	-17.2951	-27.8225	3.1267	-54.7693	-15.5955	-59.915	-13.833	-69.4179	-41.459	-19.9849	-42.5151	-24.3508
0.221	-39.5037	-29.3853	-7.53648	-26.5353	-5.89124	-30.1112	-28.4256	-26.9038	-39.523	-46.0834	-3.20415	-16.1949	-27.4154	2.73201	-52.6708	-16.0279	-61.0084	-10.3469	-67.6144	-40.1763	-20.2503	-40.7513	-21.34
0.222	-35.8851	-27.0314	-4.13843	-24.9027	-4.246	-28.8619	-29.9708	-24.8723	-40.0316	-42.9971	-4.06533	-14.3365	-28.4878	3.31862	-48.5909	-15.8673	-61.5091	-10.122	-67.5786	-38.2137	-18.8958	-37.8355	-17.9215
0.223	-33.6781	-25.5635	-3.92708	-23.4576	-5.01587	-28.1166	-30.7145	-24.3012	-39.5909	-40.2533	-2.89179	-13.201	-28.87	4.46347	-45.1126	-15.1231	-61.3193	-10.3834	-65.9604	-37.6966	-19.8374	-35.3921	-15.3754
0.224	-32.4924	-24.3107	-1.08266	-21.6253	-7.32854	-27.5134	-28.2271	-23.7852	-37.5977	-38.7241	-1.98319	-12.4209	-27.1919	4.78883	-42.0793	-13.1872	-58.1229	-8.51306	-65.1113	-37.6902	-19.7583	-31.8327	-11.6137
0.225	-30.3672	-23.0541	-1.51184	-19.0022	-6.02932	-28.793	-28.4448	-23.2925	-39.6835	-37.6355	-2.41765	-12.0562	-26.3109	5.61059	-36.8718	-12.3321	-53.8416	-7.80408	-61.8419	-37.2352	-20.314	-28.4011	-10.8256
0.226	-28.7419	-21.3483	-2.93228	-18.3682	-4.5832	-29.0739	-28.4798	-22.6976	-39.72	-37.2969	-2.44235	-12.1699	-26.6531	6.25721	-34.4898	-12.1033	-52.997	-8.26195	-59.4919	-36.9667	-20.7443	-27.2347	-8.86244
0.227	-27.6906	-20.1304	-1.0263	-19.1088	-2.96775	-28.768	-26.7226	-21.3405	-37.6955	-37.7524	-3.89237	-13.0066	-26.7283	7.37959	-32.5156	-13.2394	-51.8706	-8.55319	-58.7264	-37.8834	-21.5261	-26.0404	-7.1458
0.228	-26.2835	-19.6428	-1.88743	-20.6733	-1.6469	-28.5971	-24.2327	-20.3731	-37.0024	-38.5158	-4.26609	-13.0397	-27.027	8.3886	-30.4619	-13.6053	-50.6809	-7.75439	-58.6525	-37.9866	-22.278	-25.675	-8.0842
0.229	-24.7423	-17.9509	-1.26206	-19.3719	1.84567	-27.2456	-23.1463	-19.1563	-35.1285	-38.2066	-3.01579	-13.6609	-27.1412	8.41579	-29.3293	-14.0067	-50.1143	-7.75286	-58.6606	-37.3856	-22.599	-25.9609	-7.30833
0.23	-22.7688	-16.4974	-0.93182	-16.1742	3.6012	-27.5236	-21.241	-18.0028	-34.0977	-36.8673	-2.85883	-12.8592	-27.2094	7.88665	-26.1569	-13.4468	-49.9798	-7.75242	-56.7472	-36.5434	-23.4035	-25.931	-5.21223
0.231	-22.4445	-16.3988	-0.703831	-14.4017	2.90855	-27.373	-20.4013	-17.0038	-34.7973	-34.9284	-1.39629	-13.0673	-26.1478	7.86207	-25.6084	-13.4263	-51.0946	-6.06709	-56.1047	-34.1746	-22.7283	-25.8524	-3.83021
0.232	-21.4998	-15.8623	2.84617	-12.4087	4.1813	-27.8883	-22.1472	-15.3656	-34.9265	-32.558	-1.32213	-13.0286	-24.4651	8.49583	-24.3635	-14.2644	-51.5439	-5.41135	-56.2805	-31.5711	-21.8515	-23.0963	-3.13619
0.233	-18.759	-14.9408	2.04866	-10.2682	5.58704	-28.1355	-22.2003	-15.2051	-34.0277	-30.1082	-1.45808	-13.0046	-24.1693	7.77367	-22.7149	-12.6106	-53.8296	-2.33933	-55.0123	-28.5581	-21.6257	-22.0176	-4.12962
0.234	-15.8323	-13.0831	2.22139	-10.4133	5.7653	-27.6449	-22.0691	-15.989	-31.4506	-28.3682	-1.03808	-11.693	-23.2625	7.55469	-20.0079	-11.8101	-54.8848	-1.68344	-54.7058	-26.2688	-21.1387	-21.3309	-3.92868
0.235	-13.4981	-10.8459	3.17352	-8.77666	4.20789	-27.9838	-22.0755	-16.6105	-30.0345	-25.0448	-1.29354	-8.7122	-21.5209	7.83283	-17.0002	-11.5796	-54.6003	-0.792752	-55.8607	-24.7201	-19.68	-18.5677	-2.43223
0.236	-12.0526	-9.63579	2.60147	-6.37114	3.32517	-28.2559	-20.3507	-16.1462	-28.1654	-22.868	-2.4474	-8.27691	-22.2453	8.66332	-17.3303	-11.4843	-54.5567	0.695203	-53.2	-21.6336	-19.6899	-15.8161	-3.37581
0.237	-10.6373	-8.2493	4.14016	-6.43586	2.82929	-27.9166	-20.4887	-15.586	-25.7589	-22.5805	-2.17783	-7.64465	-22.1154	9.85281	-15.6736	-11.2275	-52.9959	0.06037	-50.2575	-17.7472	-20.5863	-14.1426	-2.48995
0.238	-7.8757	-7.74589	2.40182	-4.72568	3.49849	-25.7833	-19.0431	-14.7355	-22.6677	-21.2973	-1.23316	-6.74155	-21.9826	9.52243	-15.0378	-9.47496	-53.3125	1.861	-48.6665	-16.2822	-19.6921	-12.832	-0.467979
0.239	-5.8024	-7.12939	3.31952	-3.88813	4.04199	-24.0328	-16.7419	-13.5671	-20.7501	-19.2016	-2.1325	-6.51507	-22.9864	9.89834	-15.0323	-8.84491	-52.4746	2.66959	-47.1153	-15.7663	-18.7835	-11.1343	-0.998118
0.24	-3.58048	-4.82557	2.9785	-4.72881	4.77385	-21.4204	-16.7954	-13.8227	-17.2614	-16.8353	-2.07101	-5.43606	-22.7014	10.3168	-14.3094	-9.39987	-48.9957	4.39805	-45.9917	-14.3712	-18.6533	-11.7512	1.06994
0.241	-2.10264	-4.27157	4.00445	-4.75164	6.29398	-20.3063	-13.7353	-13.4635	-16.2637	-14.9634	-3.18608	-4.80803	-22.7988	9.75197	-11.6813	-11.7052	-47.3423	4.52084	-43.2807	-14.844	-18.1233	-12.65	3.90991
0.242	-1.97142	-3.6845	5.96369	-4.06883	7.13001	-19.4775	-14.8256	-13.6184	-18.6403	-14.2184	-3.51639	-6.16544	-21.1512	9.78586	-8.37615	-10.9842	-47.4445	3.21376	-43.1082	-14.4067	-18.7453	-10.8525	4.50104
0.243	-1.3492	-2.60878	5.23742	-3.31799	8.31933	-17.7503	-18.4282	-13.2092	-18.3586	-14.2787	-2.87703	-5.57362	-20.321	9.70488	-8.51809	-8.77813	-47.5333	3.8605	-43.8177	-13.72	-19.2054	-10.0075	4.97351
0.244	-1.0106	-2.32381	8.72404	-0.901146	9.40447	-17.6686	-18.9272	-12.5419	-18.3565	-14.4955	-3.45689	-5.13591	-20.0491	9.05356	-7.44626	-10.4853	-48.2456	3.36737	-42.3164	-15.0224	-18.4914	-8.47288	5.36599
0.245	0.552928	-2.20645	8.40599	0.0556681	9.31352	-16.5356	-18.4946	-12.4984	-19.9447	-15.0199	-2.88717	-5.33613	-17.9217	9.70285	-5.64748	-10.5367	-48.3606	5.81298	-39.4625	-15.0722	-18.3229	-7.87098	6.70131
0.246	2.75558	-2.38906	8.64332	-0.399884	8.50672	-16.043	-16.847	-11.4829	-21.0523	-14.0828	-2.97286	-5.47529	-17.1577	9.21428	-4.25981	-10.1262	-48.9381	6.23282	-35.6244	-14.1173	-18.3385	-7.07121	7.31428
0.247	3.39161	-1.49288	11.5848	0.407655	6.43371	-15.0586	-15.5594	-10.8515	-19.3828	-13.1121	-3.53925	-5.11878	-17.0173	8.43147	-3.31934	-12.2021	-51.4249	5.4286	-34.5011	-14.8335	-18.3236	-4.91399	9.05301
0.248	3.23365	-2.23778	9.50331	1.12635	7.68001	-14.6331	-12.8808	-10.1037	-19.0027	-12.1728	-2.74895	-6.65359	-15.9187	8.79663	-0.385269	-11.2133	-52.4238	7.67966	-33.9289	-14.0019	-18.9373	-5.22768	10.6957
0.249	3.61026	-1.70554	8.83258	2.38438	10.4952	-14.5677	-11.7899	-8.23138	-18.314	-11.431	-3.47866	-7.37962	-15.6594	8.6954	0.829976	-9.36561	-50.4291	7.80186	-32.5683	-12.1017	-19.0916	-3.10551	9.91976
0.25	3.73502	0.60908	8.94877	4.38582	11.6564	-13.3372	-11.027	-5.7215	-15.4444	-9.15844	-3.15655	-6.45853	-14.3705	10.2332	0.963994	-9.15934	-49.1515	9.00407	-32.6716	-10.6728	-18.0505	-2.09485	9.26995
0.251	4.16951	0.934735	9.46319	4.60165	14.5084	-12.3109	-8.52921	-3.68787	-14.8331	-5.0993	-2.45867	-7.22509	-13.8774	11.3574	4.22336	-8.30797	-46.9194	10.6046	-32.2536	-8.9484	-17.0175	-1.57726	7.11314
0.252	4.39996	2.42056	10.2709	3.69651	13.7374	-11.7794	-7.85212	-2.9844	-15.0588	-3.96176	-0.260235	-7.23109	-13.2851	12.533	6.47868	-7.40638	-44.4424	11.2525	-31.4684	-8.74899	-16.0911	-0.380034	4.70579
0.253	5.2178	3.32761	10.1359	4.09355	11.1934	-12.776	-8.69466	-2.73155	-13.6676	-2.61009	1.75237	-6.71622	-11.7727	14.1935	7.93742	-6.95844	-43.3092	12.3148	-30.4973	-9.03413	-15.1247	-0.159884	5.57509
0.254	6.34732	3.84416	12.2933	3.55788	11.4773	-12.6303	-8.77711	-2.4412	-11.4319	-1.24993	1.11709	-6.12183	-11.1951	14.0235	9.07287	-5.87742	-42.4165	12.451	-28.901	-7.6789	-14.6952	-0.713432	6.62347
0.255	7.89331	4.20132	12.3162	4.14864	10.9959	-12.0081	-9.35438	-1.78911	-9.9105	-0.328179	4.2117	-4.5715	-10.1814	14.0772	10.0374	-5.55035	-41.1937	12.4423	-25.4439	-7.60932	-12.8086	-0.332214	6.54128
0.256	9.36594	3.53405	13.287	4.4985	9.65793	-11.3113	-8.11117	-2.28245	-10.2149	1.50891	4.63321	-3.89379	-9.53758	13.7235	11.0023	-5.06872	-41.7054	11.7575	-20.9605	-6.94547	-12.588	2.46889	6.10061
0.257	9.24739	4.53746	15.7332	6.52561	9.84133	-8.47047	-7.67411	-3.33697	-9.83269	2.37566	4.83718	-4.92946	-8.3197	13.8039	10.3441	-4.77006	-43.1169	12.7841	-19.7038	-5.153	-12.9524	3.8041	5.01414
0.258	8.98591	4.80568	15.4578	7.18025	9.82699	-7.82631	-5.33332	-3.62579	-9.4774	2.71124	5.59636	-4.02662	-7.30068	13.5525	10.9506	-5.48692	-43.1096	14.3252	-20.1665	-3.24642	-11.3526	5.11615	4.98836
0.259	9.49588	5.50648	16.0732	7.18374	8.45893	-8.38377	-5.25927	-3.07328	-12.414	3.16256	4.63956	-4.24714	-6.16874	13.3428	10.2367	-4.01942	-43.059	12.6971	-18.0114	-2.06262	-11.9403	6.95748	3.75794
0.26	10.1903	7.35505	15.0354	9.53801	6.59785	-8.57058	-8.10383	-3.54658	-11.0685	1.77531	4.75763	-5.05967	-4.56687	13.6941	10.3423	-3.50781	-40.8517	13.0848	-17.2504	-2.85504	-12.6013	7.44557	3.09374
0.261	9.67389	7.85859	12.6435	9.83909	7.16679	-9.09359	-5.20602	-3.133	-10.6564	1.14748	3.00641	-5.20441	-3.39069	13.0344	13.5685	-4.98771	-40.0677	14.4835	-18.1969	-3.32511	-12.1004	8.41591	4.01978
0.262	9.98002	9.06489	12.6403	10.0555	5.06674	-8.13249	-4.33078	-2.77981	-12.6963	2.74408	3.71018	-5.17569	-2.85333	14.1027	13.5402	-6.09251	-41.316	13.8674	-16.6812	-3.07606	-11.5105	7.39174	3.07054
0.263	9.79019	9.07487	11.3854	9.78504	3.83413	-8.00888	-3.33239	-2.89409	-11.1546	4.65838	3.84851	-5.24875	-1.46423	15.0204	15.8126	-5.85559	-40.6236	14.2473	-13.9106	-2.70168	-11.02	6.99689	2.34161
0.264	9.9178	8.44779	10.2874	8.89534	4.11339	-9.26604	-2.26622	-2.98034	-11.356	5.02883	4.83507	-5.56281	0.523859	16.6519	17.2126	-5.47982	-38.9854	15.9796	-11.8898	-1.23216	-10.4632	6.08224	-0.161729
0.265	9.91079	8.53898	10.2811	9.00538	2.065	-8.23724	-2.56313	-3.39574	-12.041	6.02517	4.48498	-4.95079	1.82105	17.2281	16.4065	-5.22381	-39.5524	16.165	-11.6543	0.885937	-9.34202	2.78262	-2.32892
0.266	9.04985	7.14359	11.7092	10.0049	2.48782	-8.18662	-1.02442	-2.8426	-10.6476	7.73731	4.05156	-5.35805	3.47872	16.75	15.8225	-3.47263	-39.6794	15.3102	-12.6487	2.8559	-8.34654	1.81559	-2.41618
0.267	9.42054	4.82285	12.6683	11.7248	3.72382	-8.72623	-1.60219	-1.8089	-8.7441	8.2414	5.01451	-5.30115	4.08571	17.6915	15.1126	-2.63334	-40.2251	15.2303	-13.9538	4.84512	-8.64916	1.1317	-3.62581
0.268	7.95054	4.47201	11.4986	12.2748	4.88218	-6.38314	-0.178635	-1.20491	-6.70929	9.06668	4.22966	-4.46371	4.72129	16.8703	15.1555	-1.5203	-42.5123	16.1239	-14.9073	5.22483	-7.42763	0.582563	-2.28496
0.269	7.36731	3.82183	8.95006	12.8116	5.54753	-5.65061	0.213409	-1.28218	-5.26857	11.5072	4.05474	-4.50809	7.19888	17.4998	16.4768	-1.11331	-42.9598	16.9262	-15.1647	4.66516	-6.56571	0.810489	-1.70177
0.27	8.78199	1.71682	7.60507	12.9986	5.35322	-6.86752	-0.373005	-0.0953766	-5.31931	12.2701	3.32354	-4.78886	9.64826	17.8337	17.3754	-0.251917	-42.7535	18.8433	-14.9814	5.13703	-7.2118	-0.632325	-1.52192
0.271	9.30355	0.419648	7.51346	12.5672	6.56793	-5.80484	-0.327971	0.978447	-6.35377	11.7286	3.94379	-4.47758	10.3551	18.1017	16.9407	1.27585	-43.0456	19.3578	-15.4734	4.89497	-6.47343	-1.97538	-0.933876
0.272	10.4976	-0.745212	7.66023	12.3472	6.80742	-5.43599	-0.105628	1.24989	-8.62299	12.0094	2.55134	-4.07597	10.8274	18.6113	16.8976	2.40994	-42.3571	19.7972	-13.8425	3.96485	-6.528	0.13126	-0.637731
0.273	10.793	0.899759	7.22834	12.7888	7.4918	-4.8844	0.478893	1.37123	-8.81847	10.8874	1.56429	-3.12586	11.9416	17.6807	15.8489	4.15676	-40.52	20.4704	-11.1358	4.81185	-5.26476	2.76268	-0.473634
0.274	10.2471	2.21676	5.91637	12.8124	9.40325	-3.57396	0.0663395	0.665519	-7.92863	10.7155	3.02248	-3.85693	13.4246	17.5885	14.6603	4.66671	-38.8472	19.3459	-8.58	5.45952	-5.03387	3.74538	-0.787226
0.275	11.2318	3.4386	8.30524	10.6279	9.23194	-3.7787	0.261146	0.119398	-9.00264	12.3918	1.67442	-4.7717	14.9976	18.3494	14.2467	4.04219	-38.1619	19.9932	-6.86696	6.1083	-4.66335	4.84428	-0.713964
0.276	11.413	4.61745	7.3148	9.42972	9.12621	-3.97653	-0.379166	-0.347129	-7.19288	13.2399	1.84933	-4.1096	15.595	17.6705	14.0772	3.06293	-38.5954	19.999	-6.89405	6.52349	-2.92155	5.66718	-1.54718
0.277	11.2755	4.03477	7.28032	8.02384	8.84362	-4.05379	-2.72133	-0.500655	-5.86464	13.5158	2.04258	-4.23485	16.3829	16.7694	15.4406	2.93105	-37.4416	20.6515	-8.40979	7.42351	-2.8147	6.03692	-0.821066
0.278	11.0995	5.65459	9.54072	7.51855	6.54452	-2.80363	-4.28809	0.0147742	-7.14	13.1414	1.83416	-6.50115	16.9316	16.4287	17.3863	1.51864	-36.12	21.4277	-9.6933	8.08249	-2.36594	8.34995	-0.318567
0.279	11.5057	4.74719	7.678	8.7247	4.70898	-1.80103	-0.879246	-0.294246	-7.09548	12.3496	3.2833	-7.79639	17.1632	15.9611	18.9313	1.34419	-35.6578	20.7929	-7.35941	7.96673	-1.41587	7.38733	-0.546452
0.28	11.9031	2.41837	8.72611	9.41852	4.53679	-2.96386	1.56821	-0.378409	-7.06445	13.3988	2.9977	-7.79273	17.8528	15.047	20.6137	1.82122	-34.4435	20.7928	-5.97713	8.03999	-1.46565	5.21958	-0.126427
0.281	12.0107	2.03886	7.2717	10.9013	5.61197	-2.85804	1.21966	0.503601	-8.13747	13.994	3.93253	-8.55096	19.1273	14.5414	20.4457	0.337592	-34.8631	21.3491	-4.46821	8.13271	-2.11885	3.1552	0.0564491
0.282	13.0404	0.36014	5.72974	9.4499	5.86296	-2.2137	2.35549	0.968463	-8.16586	14.1068	5.56868	-7.67856	20.4787	15.038	22.1827	1.05879	-33.557	21.3233	-1.67054	7.1243	-1.74047	2.89576	1.58451
0.283	12.1197	-0.922227	5.75959	9.46319	6.60341	-2.50628	1.10456	1.33542	-7.72	13.9839	4.5162	-6.94696	20.9749	14.7954	23.1527	0.84211	-31.6069	21.0342	0.629203	6.58836	-1.11589	4.95743	2.73979
0.284	12.1645	-2.12308	4.95601	11.7759	8.71154	-2.3541	-1.10752	1.71223	-8.13122	13.5383	4.0734	-5.9065	21.6208	14.6556	22.0533	0.498565	-30.7117	22.6418	1.51223	5.87816	-0.454554	4.93546	2.54319
0.285	12.6772	-2.92973	4.63814	12.6259	9.21128	-2.00268	-2.03311	1.80971	-6.85624	13.3103	5.13956	-4.83592	22.6475	14.8089	22.0408	-0.375866	-30.248	22.3429	1.38574	4.78187	0.165596	6.89734	1.87008
0.286	11.823	-1.39595	3.52189	14.1875	8.70155	-1.70025	-2.48041	0.765766	-6.64955	11.3082	5.20944	-5.47869	23.6546	14.5836	20.8008	-1.51076	-31.1256	21.2908	1.00067	5.29113	-0.513278	10.907	0.189967
0.287	11.4953	-0.804277	2.65133	13.3323	10.0162	-1.9574	-0.155609	-0.229001	-6.03245	11.1246	5.38835	-5.23395	23.8869	14.8674	21.3672	-0.680693	-31.0158	21.535	-0.253123	4.85129	-0.614592	10.68	0.152758
0.288	10.9901	-0.553081	2.85019	12.4994	10.3138	-1.84644	1.08162	0.621503	-3.17787	11.2291	5.2105	-5.55426	24.235	14.2115	23.5186	-0.707075	-30.082	19.9606	-0.197135	4.87365	-0.678356	11.8279	0.153331
0.289	10.9673	0.0162642	0.343076	12.1007	10.1137	-1.10393	1.84243	0.498601	-3.19781	10.1572	6.2053	-5.07884	23.5162	13.4633	21.9279	-1.44198	-28.0496	20.5525	0.424028	5.77778	0.440314	11.0847	-0.825122
0.29	10.7257	-0.239014	-2.2283	11.5218	12.6598	-0.511405	2.28438	0.595422	-3.96633	8.72399	7.25045	-5.00574	23.5804	13.7214	22.0592	-2.83853	-26.2898	22.3992	0.233594	6.04848	1.36382	10.132	-2.73733
0.291	10.9896	-1.80051	-2.76085	10.8283	13.7326	0.32261	0.368209	1.60531	-3.52221	8.00716	7.17445	-4.79094	24.1506	12.8802	22.4157	-3.10865	-25.4605	21.9444	1.54798	5.10273	0.866354	12.4911	-3.85672
0.292	12.1166	-3.54482	-2.19878	9.78767	12.6502	0.00846397	-0.580546	1.19682	-4.5128	7.42521	6.65455	-3.46782	24.4432	12.3193	21.569	-2.62465	-23.4003	21.3945	-0.400262	4.05757	0.569024	11.0123	-3.43147
0.293	12.3845	-3.99786	-2.11461	6.86981	11.0709	-1.22693	-0.272248	1.05182	-2.71018	6.32451	6.19114	-4.0427	25.0737	11.9063	21.1301	-2.54843	-22.8343	21.4358	-4.30247	3.43998	-0.653349	9.26707	-3.19838
0.294	12.3886	-5.25502	-3.24476	6.54101	10.8906	-2.12284	-2.28196	1.63328	-1.16138	7.71749	5.55267	-5.54725	24.9642	10.8321	18.6991	-0.613442	-23.7349	21.1242	-6.18991	3.07742	-1.53054	8.69155	-3.81675
0.295	11.38	-5.43692	-4.19092	8.813	12.837	-2.81741	-3.78383	2.12583	-1.55928	6.63528	5.07969	-6.20483	24.2343	10.6679	19.0997	-0.669435	-22.083	19.4984	-9.6298	3.37582	-2.50964	8.72911	-4.28869
0.296	9.5282	-5.11515	-4.83129	9.07467	11.8883	-3.71696	-3.70612	1.83596	-0.320697	5.1205	5.24327	-6.09601	23.9393	9.89371	19.674	-1.62772	-19.6375	18.2868	-10.3518	2.10868	-3.23256	7.58511	-3.67996
0.297	8.31269	-5.53346	-5.3268	10.8324	10.7164	-4.28841	-3.39532	1.73034	0.104462	5.62587	5.8091	-6.43648	24.9824	9.48972	19.3848	-1.13472	-18.5839	17.1841	-7.94388	1.65859	-2.63847	8.47341	-3.91892
0.298	7.21476	-5.8838	-6.22943	11.2432	9.65805	-4.94215	-6.01872	1.08134	-0.987608	4.93896	6.35337	-6.92594	24.6638	10.9118	20.2486	-1.01762	-17.4834	16.4449	-6.5753	2.80766	-1.91367	10.7989	-2.9602
0.299	7.08125	-5.10712	-6.40128	9.85515	8.9899	-5.42111	-8.42237	-0.22383	-0.269362	5.52454	6.74579	-6.09527	24.3967	10.953	18.5288	-2.25195	-16.9709	16.2894	-3.38393	3.46197	-1.20645	10.2338	-1.57281
0.3	7.49149	-5.65871	-6.69763	7.99103	8.84194	-4.96666	-7.73152	-0.218591	0.490881	5.12585	6.38072	-5.88279	24.0162	10.8621	17.741	-2.35855	-16.6015	14.6607	-2.32756	3.51166	-2.24968	7.09369	-0.513403
0.301	7.4378	-6.95505	-6.37504	7.12136	9.05124	-3.84355	-9.50097	-0.177784	0.245611	3.60969	5.77379	-5.95272	22.982	10.6255	17.3424	-2.11663	-15.1416	15.3653	-2.40428	4.19814	-4.02171	3.50461	-0.0759363
0.302	6.27904	-6.14188	-5.65338	6.76694	10.2665	-2.76183	-8.01708	0.672576	-0.233947	4.16246	6.62078	-4.88812	24.4203	10.7331	15.8738	-2.64744	-13.66	14.322	0.456713	4.08039	-3.63544	2.24605	0.166153
0.303	5.86288	-5.16289	-5.43976	5.5465	9.71205	-3.2941	-4.52281	0.950726	-0.958204	4.85804	6.3737	-4.50863	24.4306	9.97869	17.6497	-2.53661	-15.8479	12.9566	1.43948	2.8714	-3.80184	1.24541	0.476971
0.304	7.52016	-5.95224	-6.23789	6.03462	10.7836	-2.54299	-3.60264	1.4157	-0.665955	6.55298	6.07413	-4.33033	24.3183	8.79446	16.3877	-3.73178	-15.5446	14.381	2.59669	2.19942	-4.77078	0.207816	-0.661832
0.305	7.98883	-7.13398	-4.84385	6.16411	10.0705	-0.238156	-4.38085	2.32604	0.941629	5.92474	5.66801	-4.21256	25.1002	7.56662	16.0346	-3.74925	-14.4311	13.1977	4.226	1.35541	-4.14425	-0.0131454	-1.62337
0.306	8.07859	-7.41136	-2.74656	7.04281	6.94925	-0.129212	-3.43524	2.35697	2.72568	5.36595	4.88673	-3.64624	24.4518	7.02418	17.0532	-2.88988	-12.7384	10.857	5.5023	2.2055	-3.70855	1.03014	-1.4805
0.307	7.20528	-8.2975	-1.14506	7.44353	5.7421	0.737079	-0.970169	2.47864	2.23837	6.912	5.36143	-2.27136	24.9654	7.87091	15.8977	-3.36652	-9.46098	10.3486	8.18882	3.15619	-2.12761	2.74788	-1.72329
0.308	6.36744	-9.6177	-2.21314	6.87958	4.32376	1.21996	-4.03367	2.7548	2.20466	7.16445	5.98405	-2.41649	25.6609	7.57104	14.7309	-5.58377	-9.08939	10.286	9.73006	3.0897	-1.2719	4.0383	-1.14786
0.309	7.13241	-10.4337	-2.067	7.10163	5.19477	0.70225	-6.90761	2.39999	1.74842	6.77387	4.84291	-2.42272	25.5346	8.77182	13.5622	-6.14445	-8.62472	8.71563	8.96282	1.9139	-1.23554	4.21982	-0.979494
0.31	6.96118	-10.2953	-0.898349	7.26016	5.51672	-0.44002	-5.74594	0.746599	0.663449	5.4952	4.45179	-1.47847	25.6909	9.77337	13.123	-4.41055	-9.32969	9.02043	7.48424	-0.499787	-1.50424	4.40091	-1.5344
0.311	6.47995	-9.42119	-2.0281	6.72079	5.77968	-1.79443	-7.31904	-1.05011	0.986867	5.47073	3.41741	-2.34128	25.7908	9.93629	11.6466	-4.58255	-9.9712	8.7379	6.63095	-1.62948	-1.73714	3.13219	-1.8456
0.312	4.39194	-9.58274	-2.82818	7.42976	5.39465	-2.65577	-7.37545	-1.9475	1.21539	6.35026	1.6683	-2.39026	26.7283	10.1931	12.5646	-5.11793	-10.3413	8.3376	5.14663	-2.83821	-2.46545	2.99969	-1.95967
0.313	3.88782	-9.63594	-5.40496	6.83029	4.82647	-3.06446	-5.38344	-1.93908	2.19622	5.84903	2.02008	-2.96338	26.2998	11.6171	14.7947	-3.48212	-12.0541	8.85446	3.58653	-4.39215	-3.17234	5.70982	0.59233
0.314	4.50823	-8.97852	-4.46663	5.64665	5.72099	-3.17118	-4.96136	-2.79634	1.499	4.55801	2.14749	-3.67544	25.6672	13.6146	14.4688	-2.06333	-11.7857	7.6475	3.92363	-5.60161	-2.64418	5.17143	1.44988
0.315	3.69829	-7.8198	-5.01983	3.82464	5.65688	-3.67649	-3.92922	-3.22931	1.29982	4.88724	2.26599	-2.3195	25.5307	13.1994	14.8135	-3.71554	-11.063	8.02562	2.33161	-5.46113	-3.01523	4.02921	-0.422318
0.316	3.87894	-5.94973	-6.29915	3.26343	6.64347	-2.9769	-3.49333	-2.75689	1.19964	5.88385	1.6183	-1.91202	25.1737	13.2548	15.1657	-4.98551	-10.3978	8.50756	1.7148	-4.43253	-3.54683	4.85028	-1.96281
0.317	3.51958	-4.17821	-3.83815	4.53505	7.79482	-2.99182	-2.71416	-2.12349	-1.66468	6.71959	3.13473	-2.30029	24.7199	12.9264	13.6501	-5.04343	-10.85	8.71111	1.90472	-3.96472	-4.53875	5.08063	-2.28647
0.318	2.68212	-2.4687	-5.86592	3.12058	9.45659	-2.40166	-2.96851	-1.66696	-2.07161	6.49409	2.41295	0.129904	24.1216	12.7042	13.3989	-4.4336	-12.1466	10.0803	0.589155	-3.98549	-5.64654	3.39318	-2.11222
0.319	1.53479	-1.61913	-6.05127	2.37721	9.56427	-0.912359	-2.53431	-1.6607	-2.11671	5.44869	2.04052	0.539487	24.9138	11.6221	14.2762	-4.53311	-9.7658	10.2308	0.442632	-4.36813	-7.62827	4.80786	-1.13946
0.32	1.00423	-0.718793	-5.05172	2.17223	8.46082	-1.35416	-1.26142	-0.525954	-1.94792	4.86305	3.92767	0.756078	24.0673	10.3449	14.8154	-4.44512	-9.06653	9.68747	0.0391478	-4.81104	-8.46844	5.67955	-0.275923
0.321	1.50764	-0.901581	-5.34385	0.885744	8.08516	-0.589329	-4.04511	0.346761	-2.85346	4.76484	4.82869	0.859176	23.3979	9.91284	15.9477	-4.76571	-8.2775	9.1672	0.994866	-5.27365	-7.35958	4.58385	-1.27944
0.322	2.34813	-1.40724	-5.31911	0.729863	9.75695	0.566524	-4.9574	0.228591	-2.38752	4.32783	6.31567	0.893248	23.542	8.68066	16.1712	-4.9742	-8.61616	10.5513	2.55557	-6.10665	-6.21139	6.63377	-2.35116
0.323	1.70888	-1.43303	-6.62052	1.55772	10.5587	1.8571	-7.62267	-0.0395484	0.00704732	3.52966	6.39299	2.03658	23.2202	8.50136	15.1785	-5.74376	-8.82093	9.5819	5.7165	-6.1772	-5.25695	7.23455	-3.72615
0.324	0.307858	-2.36648	-7.09661	1.3137	9.96834	1.7399	-7.23066	-1.11403	-0.486794	5.19338	7.59645	1.18659	23.1799	7.26409	14.084	-6.72834	-9.9188	7.81693	9.71453	-5.42947	-4.03751	7.11347	-3.58131
0.325	-0.32412	-3.5298	-6.70379	0.687991	9.26832	0.0362787	-4.15494	-1.30483	0.061054	5.47523	7.82793	2.10855	21.7973	6.28883	12.1475	-6.19787	-11.5914	10.0231	9.45121	-5.06378	-3.53123	5.45604	-4.02728
0.326	-0.324644	-3.43046	-6.47972	1.3755	7.21824	0.234939	-3.36365	-1.48361	0.164844	4.24874	6.98629	1.32183	21.5071	6.20062	11.4141	-7.8609	-10.4041	9.53841	8.04497	-4.99791	-3.31685	4.14862	-3.87133
0.327	-0.947998	-3.52857	-5.62307	2.4157	7.60227	0.177961	-1.52473	-1.64002	-0.0807678	3.7818	9.67021	0.100142	21.428	6.4307	10.8788	-7.84586	-10.8597	7.84723	6.13594	-4.67593	-4.59159	3.16066	-3.82274
0.328	-2.24602	-3.23747	-6.03913	1.31808	7.92714	0.313146	-2.8799	-0.953107	0.188161	2.80861	8.66089	0.0271656	21.0981	7.50138	10.041	-7.18062	-10.315	7.73725	5.02054	-3.91302	-5.84059	1.08479	-4.4628
0.329	-2.28561	-2.71528	-5.75295	1.283	5.2538	-0.0802524	-3.36293	0.0146152	0.381258	1.04788	6.93017	-0.624954	20.9865	7.9701	10.1678	-7.59266	-10.75	8.65545	3.91959	-3.67485	-6.56953	0.459744	-5.17214
0.33	-0.957944	-1.08394	-4.40431	3.45777	2.30612	0.312339	-4.74055	-0.0688759	0.381976	-0.622812	7.20849	-1.3013	20.2621	8.54864	9.22324	-7.64748	-9.34634	10.1422	0.918224	-4.12377	-7.85595	0.827828	-6.05793
0.331	-0.336007	-0.286177	-4.24818	1.40003	1.08446	0.601687	-7.03391	-0.537483	-1.67076	-0.292401	6.72715	-2.25755	20.0872	8.52357	10.1459	-6.72807	-7.10209	10.0956	-0.000335574	-3.75236	-7.41162	0.253341	-5.52916
0.332	-1.59278	-2.26172	-2.79594	-0.131931	1.74462	0.987365	-5.88814	-0.781152	-2.10514	1.15818	6.48237	-2.44811	19.8501	8.08196	9.75939	-6.15442	-5.72952	11.5467	1.7823	-4.00406	-7.31897	-2.42241	-5.36933
0.333	-2.42877	-2.95277	-3.61185	-0.584011	2.99498	1.81237	-5.50587	-1.79829	-2.06552	0.375775	6.53024	-2.71661	19.8324	7.83487	9.07016	-5.51609	-4.98557	11.0497	2.18499	-3.897	-6.0668	-2.45423	-5.25881
0.334	-2.03688	-3.80108	-5.27029	-2.82674	5.34258	0.898621	-4.20583	-2.72435	-3.00779	0.553363	6.35898	-2.84665	19.6978	8.46815	9.1816	-3.99811	-5.12138	9.564	-0.289232	-3.23013	-6.32958	-2.92743	-6.12302
0.335	-2.34892	-3.55139	-4.07912	-3.0304	5.56375	1.24516	-0.631602	-3.04516	-3.04081	0.747306	6.16804	-1.78159	19.2709	8.52813	8.27038	-3.61173	-4.51356	9.28415	-2.35535	-3.74539	-6.59873	-3.37455	-6.82715
0.336	-2.82168	-3.43395	-1.83876	-2.33338	4.65236	0.41801	0.625406	-3.35682	-0.598014	-0.491482	7.48205	-1.25896	18.2049	6.94541	4.64315	-3.16593	-3.05432	8.91305	-2.79434	-3.92359	-6.0302	-3.20843	-7.01495
0.337	-3.8321	-3.23516	-2.48969	-2.70488	7.87207	0.196629	0.367722	-3.00262	1.21859	-0.529652	7.65597	0.240878	17.8267	5.50701	-0.57714	-2.78562	-1.85541	9.44506	-2.53703	-2.72183	-6.30028	-4.32666	-7.35217
0.338	-3.16222	-2.53402	-3.12668	-1.1544	7.95698	1.67171	0.668128	-3.00099	1.45738	0.195718	8.298	1.15154	17.4028	4.5118	-1.47547	-2.39019	-1.45191	9.85595	-2.0916	-0.458712	-7.4357	-2.4943	-6.93716
0.339	-3.31043	-3.06219	-1.91317	0.0242276	5.75873	1.16275	-1.13798	-2.97506	1.50822	2.85765	9.77596	3.17022	16.4232	3.18288	-0.978187	-3.08195	-0.392823	9.72542	-3.03168	1.03222	-8.45075	-2.70518	-7.41935
0.34	-4.4115	-3.60625	-2.58652	1.02634	3.85959	1.4207	-0.200807	-3.32152	1.13009	4.32309	11.14	4.07649	15.2462	3.91032	-1.4992	-3.04581	0.66028	8.94277	-4.11969	0.537696	-7.39849	-2.59345	-8.82524
0.341	-3.46827	-4.26552	-1.47712	2.43425	4.05875	2.46419	-0.122955	-3.85315	-0.102723	3.43917	10.4175	4.15328	14.0486	4.09841	-1.91426	-3.88315	1.10144	8.695	-5.72343	-1.67934	-7.33165	-2.15841	-9.47912
0.342	-3.61889	-3.75939	-1.19716	4.43476	4.33559	1.34974	-0.631833	-3.64846	-2.10335	2.72901	9.43842	4.66093	14.2357	3.70521	-1.34819	-4.34406	0.348605	8.7668	-6.7606	-3.41898	-8.02056	-2.32393	-9.44911
0.343	-4.24695	-3.59418	-0.69608	5.41549	2.53777	0.416248	2.48677	-2.94893	-1.3369	1.19084	9.9489	2.26667	13.3614	3.57765	-2.49899	-3.27765	0.147049	8.6822	-6.23665	-4.2418	-7.81007	-2.04537	-8.85166
0.344	-3.68842	-3.45167	0.10932	5.19638	2.54897	0.799561	1.40311	-2.40634	0.776623	-0.409165	9.65637	2.49661	13.5594	3.34438	-5.59903	-4.11798	0.32716	9.79031	-6.34871	-3.95895	-7.76849	-2.5924	-7.42066
0.345	-3.77997	-3.34429	1.36251	4.91437	3.79294	1.04525	-0.875668	-2.78777	2.17914	-0.216902	10.0636	1.67649	13.9671	3.13404	-9.13678	-3.51874	-0.557686	10.5848	-6.47034	-4.32742	-8.5929	-2.47378	-7.88594
0.346	-5.45817	-5.78914	2.39947	3.65872	6.24996	1.10357	0.350092	-3.59967	2.61483	0.46608	9.48097	1.35047	14.0878	2.68968	-10.031	-2.88367	-0.611705	10.5272	-5.28994	-5.66789	-8.14325	-2.30314	-6.76336
0.347	-6.69235	-6.74296	2.57684	2.46939	5.96811	1.5429	-0.378409	-4.27328	3.28785	0.162128	8.70183	2.98767	15.0794	2.57892	-9.35755	-1.42678	-0.720393	12.1051	-4.05327	-6.00283	-6.7483	-1.55944	-6.04025
0.348	-7.90926	-6.82711	2.7837	2.8675	6.91991	1.87004	0.193775	-5.05881	4.52839	0.455325	10.3098	1.74228	15.5826	2.19373	-10.002	-1.15954	-1.29245	13.5186	-3.44479	-6.19983	-6.97382	-3.38319	-6.57139
0.349	-8.46986	-7.82055	1.76775	2.44762	7.75112	1.39159	1.77645	-5.12561	4.38595	0.227564	9.70014	2.77294	15.6842	1.28065	-10.8786	-1.27226	-1.61612	12.9578	-0.653821	-7.05101	-6.62041	-3.66644	-5.53964
0.35	-8.63234	-7.72565	3.16775	2.04516	6.13633	1.1101	2.76909	-3.99303	3.99916	0.0243564	8.65512	2.36293	15.0407	0.866193	-13.3478	0.362218	-0.688377	11.9651	-1.08119	-8.25479	-6.50658	-3.39505	-5.6914
0.351	-9.77621	-7.3714	4.52843	1.64345	6.84798	0.942308	2.83706	-3.55904	6.80126	0.43138	8.4577	2.90299	14.4105	1.50893	-13.7494	-0.0146649	0.319648	10.9884	-3.19611	-8.85509	-4.91388	-4.53537	-5.68345
0.352	-10.0915	-6.76341	3.64839	1.14034	6.07936	-0.389997	3.38997	-3.62725	6.89759	0.13451	8.00513	2.33128	13.7643	2.96133	-13.1441	-0.053182	1.07285	11.1822	-4.78134	-9.4412	-3.93462	-4.63068	-4.73475
0.353	-8.83121	-5.42054	3.24455	1.37461	6.71008	0.533151	3.17109	-2.46037	5.03007	-0.552876	9.51994	0.278738	13.9137	4.20508	-12.9151	-1.53765	2.62287	10.627	-6.18896	-11.1094	-3.45674	-5.22782	-3.38544
0.354	-6.96769	-4.26699	2.49663	0.649938	9.34756	0.0430988	2.00376	-0.988344	4.48621	-1.16405	9.06558	1.99194	13.7035	5.47542	-12.5948	-2.12656	4.52656	10.6882	-6.62725	-11.4901	-3.21578	-4.23415	-2.19217
0.355	-6.60517	-3.73195	1.6021	-0.223019	8.80934	-0.245769	1.15803	-0.733567	4.20654	-1.84091	7.78237	2.11944	13.0018	6.52246	-11.5725	-0.198018	4.52865	12.1888	-7.94707	-9.66632	-2.60907	-1.5713	-2.29352
0.356	-6.51793	-3.09339	0.372165	2.72712	9.10946	0.347152	-0.527642	-1.64555	3.19859	-2.32899	7.99302	1.73205	12.6893	6.76829	-11.6571	0.533737	3.16216	10.6212	-6.88436	-9.02176	-0.839952	2.56979	-1.22693
0.357	-5.60496	-2.29794	0.152335	4.48969	7.89517	-0.444959	-1.51439	-1.60738	1.8841	-2.31742	8.85582	3.06143	12.2797	7.15238	-13.3715	1.39194	4.32754	10.7861	-4.98391	-7.53751	-0.297879	6.8708	-1.70587
0.358	-5.06026	-2.11274	-0.513667	4.36459	7.10598	0.379938	0.979193	-2.23207	0.404736	-1.58751	10.0307	3.22908	10.9463	6.11869	-12.7311	1.40015	4.70589	10.2501	-3.43055	-6.15624	-0.468291	8.98724	-3.64648
0.359	-4.44096	-2.48343	-2.5914	5.38287	9.12547	0.0196178	-1.24183	-2.8028	-1.36618	-1.75095	9.7939	1.96404	10.0226	4.88967	-13.4822	0.657183	5.81404	10.2769	-5.3346	-6.32824	-0.500933	8.66985	-1.87686
0.36	-3.78053	-2.79691	-2.68873	6.06521	9.51873	0.0670044	-3.50615	-2.37461	-1.80462	-2.46407	9.65775	1.16977	8.58278	4.46549	-13.9806	1.49509	7.2172	12.1176	-7.19522	-6.86172	-1.13021	7.3937	-2.62861
0.361	-3.47143	-3.61826	-2.05447	5.35774	9.27793	0.986497	-1.57167	-2.33272	-0.278403	-1.19328	8.81889	0.475268	7.84742	3.95023	-14.6043	2.12241	6.7024	12.0605	-7.29418	-8.03053	-2.77175	6.10744	-4.03651
0.362	-3.99287	-4.69321	-3.81106	3.66416	6.20812	0.574653	-3.97805	-2.10659	0.753768	-0.210518	8.38587	0.229617	8.68379	3.15796	-15.3448	0.537115	7.67946	12.1641	-9.09235	-8.69692	-2.58479	4.77513	-3.2782
0.363	-4.88697	-5.25517	-3.59391	2.88341	5.00755	-0.728255	-3.67399	-2.11261	1.8391	-0.234726	8.46006	-0.305509	8.74952	3.25238	-13.9536	-0.10044	7.03811	13.1712	-9.0795	-9.00778	-2.4549	3.52112	-4.05289
0.364	-5.65816	-6.91478	-2.80835	1.42298	6.35168	-1.02036	-2.27155	-2.28657	2.80457	-0.179342	7.40956	-1.53019	8.20554	4.01605	-16.9827	0.649288	6.21266	12.4515	-9.2857	-9.88256	-2.43163	2.29868	-3.69551
0.365	-7.19721	-7.09861	-2.93355	-0.153733	4.04552	-1.59766	-0.403291	-2.75405	1.40252	-1.33617	7.25572	-0.702045	7.24522	3.31902	-18.2597	0.525472	6.85219	11.2455	-10.1819	-10.1847	-2.21871	0.725068	-4.21641
0.366	-7.91529	-5.18376	-2.36393	-0.0760284	2.29248	-2.64091	3.64431	-1.96992	1.22463	-2.1939	9.11717	0.349412	7.4332	3.67358	-18.143	0.368885	7.16689	9.57369	-11.3103	-10.3705	-2.07022	-1.32615	-3.73577
0.367	-8.53854	-5.54915	-2.67054	-0.120438	1.76638	-2.7851	2.75189	-1.33921	0.949259	-2.46579	8.49723	0.548172	6.9591	3.05821	-20.1929	1.49047	7.77278	9.07908	-12.1403	-10.2174	-2.48926	-0.17879	-2.3879
0.368	-9.16371	-4.98234	-1.35648	1.46887	1.15363	-2.2936	3.62084	-1.00595	0.461532	-1.30802	7.75671	1.46896	6.0675	2.61888	-20.7011	2.22397	7.85958	10.2315	-12.8638	-10.9813	-3.82852	2.10577	-1.43471
0.369	-9.50633	-3.83526	-1.33696	3.46927	2.89104	-1.12507	3.46431	-1.32844	1.47026	0.00180819	7.97933	1.87653	5.786	3.19394	-21.2029	3.1367	7.68563	10.5314	-12.9292	-12.1432	-4.07453	1.99386	-0.939308
0.37	-10.8336	-2.97114	-3.17859	1.59243	4.56317	0.0654907	0.740945	-2.345	1.58193	0.153612	7.23046	1.80152	6.25676	3.26787	-17.421	3.03239	6.59262	10.5673	-12.1565	-10.2955	-4.25938	1.29479	-0.564967
0.371	-9.89481	-2.37707	-0.877509	0.562408	7.50742	0.891283	0.910493	-2.2712	1.44616	0.432514	5.63915	0.903288	6.33626	2.62689	-16.6001	2.63094	4.45464	11.199	-11.4452	-10.4571	-3.77945	1.47954	-0.961541
0.372	-8.83731	-2.46605	-2.22446	0.740561	7.54098	1.63203	-0.950701	-2.05403	2.00762	0.688018	5.77828	0.714638	5.85391	1.98337	-16.3048	2.71941	3.90156	11.2346	-10.0684	-9.95678	-2.9059	3.1181	-0.985326
0.373	-7.69254	-1.27512	-3.43725	-0.00740051	4.77527	2.62444	-0.432166	-2.75935	3.1078	2.47574	7.18702	1.81428	6.45894	2.92844	-14.0272	3.75537	3.47573	12.0219	-11.1113	-9.54189	-2.50362	5.05487	-1.18724
0.374	-6.03071	-1.63345	-1.53071	1.48121	4.48618	2.72275	-0.0433467	-2.8654	3.24193	1.75392	7.66389	1.93374	6.62046	2.34797	-13.6403	4.14675	1.2182	13.8308	-11.8853	-9.92082	-0.905455	6.60928	-2.00389
0.375	-6.35636	-2.61631	-0.857505	1.13128	3.71504	2.5949	-1.62891	-3.03399	3.42481	-1.01242	8.8409	2.24846	5.79183	1.61699	-14.2696	-0.44312	0.812585	13.1372	-11.8384	-9.71103	-0.964814	7.77736	-3.30853
0.376	-6.59468	-1.75901	1.85242	0.68671	5.61637	2.38047	-1.27872	-2.69882	4.66899	-2.0407	9.63076	1.11933	5.18477	1.3294	-15.5842	-0.123996	2.3067	10.7916	-13.2659	-10.5377	-2.1482	7.43815	-5.04168
0.377	-6.42723	-1.38214	3.20554	2.02515	6.00013	1.79294	-1.81792	-2.74714	4.56221	-2.76646	9.11035	0.371525	4.52304	0.230706	-13.182	-1.93421	3.36507	9.69568	-13.6934	-10.7229	-2.15109	4.37958	-4.80085
0.378	-8.53865	-0.914643	3.18869	3.50654	5.64117	1.8309	-1.87477	-3.51853	4.82532	-3.27684	8.64811	1.04051	3.83007	-0.212052	-13.0982	-4.3503	4.3838	6.70167	-13.4525	-10.9619	-2.24884	3.7546	-4.10827
0.379	-9.63871	-0.272454	1.20981	3.98185	6.26817	1.61125	-2.37023	-3.14341	5.4339	-2.90717	7.04169	0.621848	3.0824	0.219394	-13.3519	-2.66549	2.34443	5.9244	-13.7609	-10.8454	-2.07803	5.50209	-3.45217
0.38	-9.30647	-0.366019	-0.656058	3.18925	5.83036	1.37093	-3.51232	-2.18301	4.87116	-3.4181	6.13958	0.295394	2.43397	1.23543	-12.9038	-3.6837	2.07903	7.04733	-14.6223	-11.1524	-2.24106	4.97714	-5.12393
0.381	-11.2078	0.253936	-1.62487	2.66857	5.29345	0.807625	-4.44568	-2.01083	5.06365	-3.17117	6.49645	-0.0980774	2.19035	1.65394	-13.9861	-3.43163	4.39053	3.42241	-16.201	-10.4329	-2.48032	3.03308	-5.82363
0.382	-10.8875	-0.837874	-3.3006	2.88261	3.60885	0.706676	-4.05189	-2.16135	5.91543	-3.54453	5.11617	0.0948029	2.14717	0.974222	-12.4417	-2.84229	4.57738	3.05372	-15.082	-9.73728	-1.65153	3.32248	-4.20208
0.383	-11.5526	-1.72789	-2.76125	2.80884	2.93383	0.52107	-3.30122	-2.19888	6.32727	-3.43375	5.23319	0.81432	2.54478	1.04086	-12.2534	-4.16145	4.92315	4.33166	-12.3669	-10.6859	-0.97251	3.53388	-3.98367
0.384	-11.9025	-0.478323	-2.03622	2.49753	3.7346	1.15864	-3.44854	-1.57495	5.05307	-2.48839	4.51437	1.46138	2.59702	1.35962	-11.9515	-2.94596	4.97026	3.06272	-10.2422	-9.94606	-0.728726	1.51065	-4.16443
0.385	-10.1756	-0.614394	-2.75867	2.31967	4.89265	2.03193	-2.45849	-0.0671895	3.50441	-1.26923	3.46872	1.76598	2.45629	1.60751	-10.2375	-2.53685	3.98856	1.36951	-7.79087	-8.88064	-0.863271	0.747244	-3.67937
0.386	-9.46951	-1.71015	-1.4125	3.26851	4.84636	1.52336	-1.23454	0.207658	3.54177	0.294989	3.75056	0.699618	3.45817	1.99473	-9.77197	-2.78557	3.88902	1.23471	-6.44639	-9.22092	-2.5449	1.54712	-4.8661
0.387	-8.00736	-1.98614	-0.967037	1.35131	3.69936	1.91806	0.866963	0.815872	4.41013	0.676669	2.90289	0.601206	4.07991	2.58041	-8.73419	-2.48702	5.06339	3.07329	-4.26384	-7.87741	-3.18249	0.526454	-5.15096
0.388	-6.80261	-1.43032	-0.8643	0.213778	2.73693	3.44666	3.71689	0.866091	4.11981	2.14633	3.41179	1.55306	3.40268	2.68741	-7.25831	-2.11275	6.12348	2.60605	-3.30964	-7.63379	-1.89477	-0.606428	-4.12695
0.389	-6.34085	-0.108926	0.971687	-0.728193	1.40021	4.02175	4.49779	0.695546	4.19594	2.35033	3.72445	1.2529	2.79358	2.84071	-6.70458	-1.01328	6.08574	2.33854	-1.15466	-8.01794	-0.530473	0.72196	-6.417
0.39	-5.65265	0.270221	0.967803	-2.80204	0.209816	4.88343	3.78783	0.363519	3.77528	1.82232	4.35269	0.611069	2.84771	2.67017	-6.81096	-1.30345	6.91271	3.07921	0.531731	-7.62227	-0.0967813	1.12694	-6.36708
0.391	-5.86557	0.642482	-1.35054	-2.76733	-0.983982	5.66576	3.76854	-0.446168	2.48198	1.51191	4.56846	1.1879	2.77793	2.67828	-5.79201	-1.00861	7.79207	3.27332	0.684718	-7.92209	0.499474	1.51594	-6.12175
0.392	-5.83368	0.922341	-3.0917	-4.00417	-1.93518	6.01215	4.37018	0.240325	4.26781	1.62242	5.31928	0.879535	2.40144	1.93719	-6.15012	-0.219756	6.81333	4.26186	1.21503	-7.18123	-0.355949	1.51006	-6.60846
0.393	-4.70922	0.23152	-3.21995	-2.90657	2.48949	6.11635	5.38689	1.15089	6.12035	1.79755	4.83393	0.519293	1.81614	1.38301	-5.69955	0.210104	7.32726	4.52261	-0.280397	-6.81806	-2.14504	1.49439	-7.13545
0.394	-5.16262	-0.372973	-2.8623	-2.73479	4.70919	4.17081	3.50355	1.87825	6.87485	3.49943	2.4044	-0.346472	1.79539	2.74632	-3.7371	-0.135802	6.9455	3.55312	-1.17614	-7.04885	-1.97966	3.34134	-9.63806
0.395	-6.42026	-0.943563	-4.84313	-3.24308	2.99976	4.17049	2.26915	1.83588	6.89361	4.6575	2.46703	0.139281	1.9938	3.76988	-5.83363	-0.29432	4.88384	4.4349	-0.97986	-5.71843	-2.16057	4.67971	-8.89601
0.396	-6.69586	-2.11736	-3.95572	-3.71574	2.83159	4.1725	5.37348	2.58401	7.7044	3.99265	3.09586	-0.381613	1.28292	3.70194	-4.81882	-0.0629747	3.92796	2.95529	-0.375198	-5.40576	-2.9368	3.85703	-6.79143
0.397	-5.68704	-1.82268	-2.62226	-3.56731	4.32038	3.69647	4.96899	2.58087	8.45813	3.21283	2.60688	-2.07307	0.971997	3.24494	-3.22119	-0.563789	2.58828	2.4879	-1.01506	-4.45111	-3.4996	3.26237	-6.18371
0.398	-4.68507	-1.75747	-3.80159	-1.92675	7.39342	3.58575	2.36967	1.12235	6.24298	2.81853	1.77061	-1.93962	1.36395	3.94349	-5.12789	-2.01219	1.16088	5.2476	-0.607879	-3.93895	-3.83539	1.82621	-5.75477
0.399	-4.2361	-2.69249	-3.03736	-2.57381	7.14772	2.50855	-1.76079	0.504721	6.07865	3.09764	1.90454	-2.34111	0.637412	3.23922	-5.2192	-3.43397	-0.131931	4.81575	0.89139	-3.69479	-3.91273	-1.66224	-5.86037
0.4	-4.66651	-3.12168	-3.91122	-1.05399	6.85982	2.74016	-1.09168	0.122497	4.65869	2.4853	2.30092	-3.31786	-0.249614	1.95117	-5.36907	-4.15081	-2.62226	5.22802	1.59216	-3.2491	-3.43011	-2.04669	-6.11566
0.401	-4.73533	-4.77004	-2.76002	-0.933811	7.47783	2.89979	3.32788	0.259673	3.30492	3.1084	2.53366	-3.38355	-0.744025	2.30744	-3.68739	-2.87929	-3.74512	6.55068	3.00037	-4.5479	-2.55705	-2.55732	-7.20673
0.402	-4.32714	-5.05143	-0.420783	-2.50621	6.81915	3.7697	2.56757	-0.191614	4.2344	3.2658	2.70791	-1.57235	-1.65265	2.55771	-4.46123	-2.08663	-3.53413	6.14663	2.84686	-4.3644	-2.39743	-2.40454	-6.48181
0.403	-4.84747	-4.29516	-2.3463	-3.0035	3.75061	4.32918	3.29836	-0.781474	3.65439	2.15013	2.6924	0.0813674	-1.40279	2.41091	-5.69363	-2.20285	-4.08306	8.08532	2.91164	-4.78696	-1.83484	-0.700831	-5.01456
0.404	-5.46213	-2.81004	-3.17251	-3.4765	3.81365	4.41133	4.4793	-0.490704	2.59169	1.95823	2.19987	0.973011	-1.26016	2.60883	-5.05906	-1.4961	-2.96469	10.4357	2.6497	-5.09029	-0.869145	-1.8443	-6.81711
0.405	-5.54651	-0.563673	-2.42906	-4.2718	3.58619	2.95048	5.61827	-0.654211	1.82926	1.3071	2.77145	0.988557	-1.2043	3.20526	-5.08202	-1.5203	-2.5161	9.79508	3.67404	-4.94297	-0.0110889	-1.78364	-6.94807
0.406	-5.77641	0.703553	-2.18326	-5.34944	2.52621	2.43788	4.99156	-0.148525	2.99056	-0.618368	3.18843	1.63898	0.357765	2.34799	-6.52198	-1.84923	-2.75808	9.86104	4.31584	-5.51017	1.04598	-1.12312	-6.35974
0.407	-5.72955	2.21082	-0.98342	-4.93331	3.34005	3.53993	1.52599	0.152781	1.91413	-2.71187	3.7177	1.60397	0.518811	1.57385	-6.88853	-2.42163	-2.29294	8.92427	1.16894	-5.06612	2.07797	0.539052	-6.227
0.408	-6.36033	1.40776	-0.432312	-3.70066	1.77029	2.71993	0.151241	0.861354	1.35129	-1.46491	3.27673	1.10462	0.132542	1.25289	-4.6922	-3.04219	-2.93748	7.21314	-1.12307	-5.15356	2.5898	-0.68945	-5.94457
0.409	-7.47096	0.284456	0.284464	-1.06588	0.415271	1.48028	1.68354	2.75377	2.91189	-0.635794	2.39319	2.12298	1.02144	-0.488128	-5.80391	-3.45957	-4.19952	7.41982	-1.56096	-4.46625	2.6144	-2.33423	-3.92421
0.41	-8.03984	1.10619	0.751167	-1.00841	1.49668	-0.527944	2.44233	3.8506	3.39319	-1.67507	1.98153	0.922915	1.22701	-1.3426	-3.87054	-3.11934	-4.50478	6.63265	1.05309	-4.81374	2.33442	-1.67259	-2.0575
0.411	-8.0211	1.87173	0.989163	0.0856506	2.79098	-1.90035	0.884718	5.13543	3.0954	-0.816	0.857948	-0.196876	1.26762	-1.3511	-3.06642	-2.45716	-4.52983	6.09525	3.67432	-4.8524	1.97364	-1.38968	-2.10943
0.412	-8.0473	2.02113	2.41301	-0.0234822	4.61494	-3.53186	-0.751503	5.13625	1.65559	-2.49927	-0.853856	0.337915	0.877698	-1.47787	-2.7762	-2.60088	-3.93809	6.52622	4.74677	-3.10616	0.0555513	-0.374083	-1.12414
0.413	-7.61145	1.59196	-0.529038	-2.12623	4.96528	-4.30427	-1.66959	4.64232	0.641976	-3.13378	-2.58742	-0.184257	0.736152	-0.859746	-2.23629	-2.74894	-2.72004	8.39789	4.76591	-4.04747	-1.22862	-0.637351	-2.0647
0.414	-5.40438	1.2495	-2.15771	-0.668128	3.67028	-4.3294	-2.03144	3.58301	1.89664	-1.03865	-2.23383	-0.0424197	2.75707	-0.705665	-4.88579	-3.10444	-1.53219	8.38308	4.13405	-5.71896	-0.402619	-0.874349	-2.3125
0.415	-4.8561	0.472364	0.0355193	0.740612	2.95692	-3.7904	-2.15394	1.94255	3.95873	-1.05824	-2.59874	-0.305347	3.08662	-0.846519	-5.31881	-3.47026	-1.4817	8.88889	4.60079	-7.72723	-0.58479	-0.394133	-1.96318
0.416	-4.54865	0.0059274	0.631909	1.71114	2.66074	-2.90405	-0.885179	1.68791	2.42528	-1.19724	-3.4071	-1.472	2.67793	-1.08286	-4.58496	-4.41722	-2.19285	9.95085	4.11471	-8.63174	-1.39581	0.624343	-1.89544
0.417	-4.97867	0.280076	1.87975	3.02362	2.75042	-2.92758	-0.90226	1.53755	2.80113	-1.4239	-2.95214	-2.82187	3.16637	-1.90981	-3.84965	-3.2005	-2.67773	6.56084	3.36446	-7.30642	-1.43176	-0.0322935	-2.16416
0.418	-6.86368	1.81596	2.46769	3.14209	3.86051	-2.60422	-1.15378	2.32867	4.13451	-2.8436	-2.99209	-2.49448	3.46513	-2.11872	-5.32108	-2.73224	-4.39404	5.36094	3.86389	-6.6534	-0.087962	-0.391501	-2.89569
0.419	-6.61163	2.03707	1.60454	3.18196	4.41083	-1.72379	0.21404	2.34168	2.12775	-3.61408	-2.2389	0.256027	4.73499	-0.918412	-4.66237	-3.60246	-5.10706	4.52635	2.35848	-5.98454	-0.375143	-0.361797	-2.51905
0.42	-7.81483	0.553582	-0.0278605	3.70987	3.99603	-1.54975	-1.51919	3.23874	0.548096	-3.41353	-1.11767	2.181	5.43438	-1.02401	-3.20582	-4.02303	-5.4348	3.28569	-2.15484	-4.82803	-0.87699	0.46935	-2.51994
0.421	-9.7329	0.278303	-3.60896	1.43168	3.61093	-0.134476	-3.18826	4.41896	0.877979	-3.9007	-0.28529	2.03008	5.9145	-1.21378	-2.83105	-5.39801	-5.60841	2.88252	-1.98881	-3.82164	-0.0791042	1.84487	-1.07707
0.422	-9.56629	0.22446	-3.81029	0.872642	3.18912	1.47004	-6.22225	3.71195	1.53716	-3.75382	1.26995	2.54929	6.47278	-0.0488495	-2.0886	-5.7642	-5.90266	3.8051	-0.450074	-4.04565	0.562933	2.85308	0.375634
0.423	-9.98509	1.19504	-4.35694	0.81098	1.93317	3.25942	-7.39919	4.05442	0.742824	-1.21869	1.64385	3.52382	6.65914	-0.551099	-3.59696	-5.61891	-6.5029	5.39259	-1.02274	-5.04549	2.18515	2.92829	0.515056
0.424	-10.3205	1.60134	-4.33453	-0.396823	-1.7917	4.41591	-5.63798	4.09015	2.66468	1.03641	1.37607	3.02358	7.32048	-1.32565	-4.49922	-6.88491	-8.48393	3.77868	-0.552627	-4.54824	4.30448	3.15378	1.18558
0.425	-10.1985	1.96524	-2.63321	-0.262203	-4.59424	3.46435	-7.09933	3.10639	2.39132	1.26242	0.841349	3.5667	8.20633	-0.931431	-4.90777	-7.52766	-10.1041	4.5631	-0.806863	-5.69509	5.51469	2.99989	2.47527
0.426	-9.42515	1.60151	-0.74927	-2.17078	-5.89762	2.5277	-6.84082	3.32006	4.27358	-0.982297	0.271884	3.69706	9.74926	-0.822368	-4.2164	-6.20069	-9.07653	5.28562	-1.11371	-6.52598	6.22643	2.06111	1.7008
0.427	-7.65891	0.387419	-0.740725	-3.1884	-7.09164	1.33578	-5.66858	2.63649	5.09859	-2.52849	-0.110961	1.98631	9.98765	-1.40182	-2.66022	-4.56656	-10.0146	4.2779	-0.716437	-5.87889	5.61114	2.12386	2.47967
0.428	-6.45888	0.12538	-2.45937	-3.37743	-3.83632	1.21661	-5.80203	1.53411	3.55192	-3.12385	1.0789	1.83556	10.5725	-1.80945	-2.93055	-3.90114	-10.5075	4.20141	1.8997	-5.52333	5.35806	1.88824	3.68624
0.429	-5.79239	-0.912274	-0.130275	-3.02279	-2.01706	0.912855	-2.87985	1.4498	5.45039	-4.2798	1.38051	2.38319	11.9126	-2.09965	-3.51327	-3.86978	-9.8305	3.9519	3.033	-4.46177	4.10843	3.12627	2.66655
0.43	-4.49769	-1.23582	2.33628	-1.2698	-0.31114	0.762369	-1.52097	1.06824	3.24048	-3.76428	1.76392	2.51199	11.9264	-2.72535	-4.74119	-3.44134	-10.946	2.81668	3.43107	-4.92969	2.85352	3.42403	1.45681
0.431	-5.36866	-1.18239	1.57279	-1.50988	1.36414	1.26503	-3.35203	0.816116	2.036	-5.41437	2.76391	2.32819	11.7306	-3.0159	-3.10847	-3.08825	-9.66427	2.84034	3.91835	-4.33306	2.51173	1.02937	0.57954
0.432	-7.45444	-1.99698	1.66809	-2.00254	-0.545227	0.75728	-4.80092	0.659909	1.3458	-3.63652	2.21476	1.40165	11.2945	-2.68185	-2.70791	-2.77828	-8.28506	4.98431	2.201	-4.29991	1.5562	1.81846	-0.759506
0.433	-9.48659	-2.71607	1.10796	-1.93638	-0.831136	0.36104	-4.54529	0.992704	0.121558	-2.95136	2.39108	2.20035	11.3525	-2.21558	-3.56255	-1.95083	-8.89835	4.02079	1.39246	-4.36397	0.00655527	1.1988	-2.22481
0.434	-10.7622	-3.01385	0.481504	-2.96902	-1.60741	0.367723	-5.26067	2.16431	0.1932	-5.55681	1.96858	2.27682	11.714	-3.05631	-3.79684	-1.83662	-9.72989	2.69729	2.65015	-4.62367	-1.47016	-0.825371	-2.94537
0.435	-10.56	-2.61382	1.2159	-2.24308	0.459613	1.94058	-3.81847	2.49099	-0.6097	-5.77212	2.38025	1.60208	12.1043	-3.30899	-4.11752	-2.24961	-10.4125	2.795	3.16136	-5.67592	-1.14459	-0.200654	-3.42632
0.436	-9.77645	-0.502129	1.22072	-2.56901	1.19939	2.42729	-1.80706	2.18371	0.529448	-8.06709	2.2819	2.8057	12.379	-2.15484	-2.14373	-1.95355	-10.1586	3.40467	1.08922	-4.58965	-0.697539	-2.11845	-2.28241
0.437	-8.8512	1.67258	0.69222	-3.27514	1.54377	2.70366	-4.06512	2.60705	1.5404	-7.65097	3.03386	1.96381	12.6504	-2.84329	-2.85198	-1.4351	-9.91362	5.24196	0.713852	-4.45961	-0.0918259	-2.70194	-0.109881
0.438	-7.72173	1.47625	-0.116191	-4.68229	1.88186	3.4589	-4.97846	2.91679	2.23614	-5.32522	4.1276	1.13257	12.8384	-3.28848	-4.13471	-1.24999	-8.98076	5.04594	0.730118	-3.85616	1.64876	-0.910687	-0.377956
0.439	-6.37106	1.49833	0.330881	-7.0474	3.57688	3.21969	-3.19137	3.26707	3.98467	-4.51684	3.96389	3.70551	13.6722	-3.12779	-5.26403	-2.61293	-10.1715	5.2928	1.04287	-4.36562	2.9145	-0.973385	-1.833
0.44	-6.2843	2.83097	0.0737588	-4.57416	5.64931	3.47184	-3.68607	3.69589	6.10059	-3.48284	3.7298	5.93085	14.07	-3.53122	-5.17471	-2.76241	-10.9957	5.18876	3.31675	-4.58078	3.0138	-2.20451	-1.72622
0.441	-5.79237	2.00516	2.27768	-3.01646	5.07383	3.48444	-3.80187	3.883	8.17313	-2.76452	2.62384	7.39805	14.1812	-2.63341	-6.02757	-3.14991	-7.94943	5.59638	4.26927	-4.84461	4.33306	-1.85316	-2.56576
0.442	-4.67838	0.531478	4.86381	-2.90531	5.05002	3.31304	-1.53355	4.78352	6.62714	-2.03975	2.98128	7.60004	14.5932	-1.54116	-7.23827	-5.63182	-7.74691	5.8127	3.95369	-5.56152	4.7867	-1.89482	-3.94236
0.443	-4.84368	-0.293098	5.88913	-3.939	4.44947	3.09366	0.885463	5.08144	6.02711	-1.62683	1.70247	6.75354	16.011	-0.791243	-6.58157	-4.4198	-8.30033	3.37738	2.5022	-3.79248	3.97612	-2.62722	-5.38591
0.444	-4.60898	-1.15454	8.79883	-5.08414	4.28013	2.4494	3.17056	5.00824	5.8606	-1.76485	2.5269	5.8722	16.7329	-0.668414	-6.7616	-3.12028	-8.01634	2.90311	1.04238	-3.74549	3.70524	-2.22078	-3.90457
0.445	-4.83813	-2.81127	6.1623	-3.82546	2.52302	2.17497	2.79379	4.71504	4.33863	-2.66139	3.9025	5.23423	15.5709	-0.0919327	-5.49036	-3.12489	-7.16529	3.52661	1.1609	-3.52675	3.00014	-2.6009	-3.20614
0.446	-5.38966	-3.96485	5.34036	-4.67986	3.90749	1.71794	1.11437	4.46304	6.02309	-3.60597	1.63434	4.96576	15.5054	-0.19703	-4.71991	-3.68402	-6.02636	4.18727	1.46145	-2.68235	2.42699	-2.90831	-2.65053
0.447	-5.69477	-4.04121	5.80308	-6.11489	5.10272	2.83611	0.589849	5.89195	6.32241	-3.11895	2.30872	3.36178	15.0213	-0.696306	-2.89163	-5.68168	-7.05354	3.48188	1.89581	-3.07246	1.412	-2.85041	-2.51799
0.448	-6.83879	-4.00767	4.31886	-6.73448	4.00146	3.41976	-0.532939	6.20688	6.91107	-2.67078	3.0578	1.68879	14.0261	-1.21887	-1.37631	-3.99696	-6.74173	0.737299	4.48975	-2.37437	0.677302	-2.81472	-4.24099
0.449	-8.70383	-3.70768	3.52019	-9.54873	2.85677	3.4476	0.835901	5.07686	6.21382	-2.25849	1.55664	1.63097	13.9076	-1.59902	-0.78292	-2.94876	-7.80621	1.68445	1.30108	-2.43126	1.48255	-3.19294	-5.20492
0.45	-9.59576	-3.19243	2.50644	-7.36535	1.02208	3.69319	0.81858	3.48232	5.49609	-2.20824	0.9021	1.22276	13.3953	-1.87309	-0.349034	-2.65266	-8.8612	2.93227	-4.58239	-1.72446	1.45185	-5.37347	-6.50906
0.451	-9.14021	-2.80597	1.80678	-5.7866	-0.22935	2.41387	0.826046	2.43973	6.98993	-2.59422	1.51507	2.04495	12.3086	-2.4743	-1.15254	-1.95302	-8.82063	3.80529	-6.28859	-0.20735	1.04436	-5.61678	-6.42577
0.452	-9.42258	-1.97609	2.85086	-4.82279	-2.05078	2.23481	0.947222	3.57838	7.14826	-2.1218	2.17122	1.82843	11.4169	-1.47769	-0.8802	-2.47168	-8.69554	5.50291	-7.76859	0.148203	1.58127	-4.794	-6.90303
0.453	-8.1781	-1.22971	4.46455	-1.85151	-1.42417	1.39996	-0.275867	4.17132	7.04031	-2.69557	1.76663	1.16179	10.5644	-0.357674	-1.88261	-2.73987	-8.00467	4.80118	-8.66901	1.49498	1.69848	-5.76276	-6.95371
0.454	-7.47832	-0.336835	5.52276	-3.11703	-1.51079	1.99927	2.45278	3.95031	6.36561	-4.25643	2.24685	3.62251	10.4312	-0.717599	-2.70158	-2.999	-7.35585	5.30193	-8.86763	2.20124	1.16381	-6.9632	-7.18804
0.455	-7.71161	0.367316	6.17821	-1.17762	-0.331284	3.30626	3.02945	3.96783	6.46167	-3.26562	2.64222	5.42045	8.89383	-0.51245	-2.65233	-2.86295	-5.27681	7.37275	-7.63955	1.45201	1.44466	-6.45848	-7.15915
0.456	-5.82881	0.146929	7.32314	-0.300234	2.08064	4.15831	3.23452	4.08436	6.75999	-1.09234	2.35988	5.19177	8.86928	-0.148383	-3.66771	-1.70565	-4.2931	7.62508	-7.35121	1.81182	0.8706	-5.71145	-6.7247
0.457	-3.67247	0.50231	9.26977	-0.756984	3.95639	5.26093	4.34411	3.4592	7.32415	1.46137	2.40187	6.09064	10.3633	-0.314587	-3.45375	-1.30008	-2.65595	5.69842	-7.19637	2.34935	0.0964215	-6.28498	-8.62069
0.458	-2.92702	0.451112	10.0765	-0.00422514	8.53012	5.11866	5.26186	2.25616	9.24181	1.70259	1.71119	6.91167	9.86407	-0.48128	-1.15935	-1.87933	-1.76314	5.12515	-6.69895	3.2854	-0.87528	-6.14178	-8.95116
0.459	-3.07494	-0.100954	9.67827	0.642745	9.38464	5.06327	6.7557	1.27772	10.6868	0.773306	2.54662	6.3643	9.95594	-0.293272	-0.519451	-1.18609	-2.61409	3.95923	-5.81087	4.76531	-1.70925	-6.5149	-9.07173
0.46	-2.91712	0.0907564	10.2849	1.71495	7.75204	4.47033	6.14938	1.22321	11.5765	2.34299	1.42901	5.44458	8.56532	0.610446	-1.49029	-0.687951	-2.297	2.30346	-3.82116	4.79423	-1.06707	-8.36892	-9.22141
0.461	-4.02936	0.378422	9.69193	-0.696164	9.51454	4.61204	3.19365	1.58318	11.9824	2.91322	-0.109513	5.72838	8.31263	0.383677	-3.65215	-0.450261	-1.77436	4.15717	-2.64323	4.51668	-1.62886	-8.75464	-8.18459
0.462	-5.17704	0.123868	6.5316	-0.867479	8.2262	4.74828	2.11752	0.163674	11.6917	2.5031	0.546363	5.41359	7.99151	0.968616	-3.88781	-1.82293	-3.9245	4.8343	-2.6551	4.87715	-1.7453	-7.71605	-6.5322
0.463	-5.59768	0.630725	4.924	-1.20772	4.78643	5.10855	3.04882	-0.802801	8.84338	2.08844	0.842768	3.09262	6.38088	1.05442	-1.95053	-2.13515	-6.02342	3.3582	-1.09316	6.66547	-1.12022	-7.53795	-5.45333
0.464	-5.88632	1.80292	3.68177	-1.83718	1.29951	5.96034	1.88552	-1.54945	9.24214	1.62019	2.30145	3.45164	7.25096	1.30501	-3.48664	-1.58829	-5.06409	3.20451	0.583064	6.92733	-2.31757	-7.24536	-4.33437
0.465	-5.78962	1.22215	2.83921	-1.40989	-0.818181	5.64635	3.1841	-3.19708	10.7669	0.50622	3.4234	4.42333	7.06776	2.16817	-2.93603	-1.19521	-4.78368	4.04315	0.968836	6.78428	-2.39996	-5.74687	-3.21372
0.466	-5.67389	0.339889	2.13144	-2.67344	0.908111	5.82825	4.94917	-3.5088	10.232	-0.622886	4.11091	5.46359	7.42985	2.84069	-2.45324	0.61568	-4.195	4.05632	0.315009	7.16197	-1.67259	-3.77612	-1.4931
0.467	-5.93435	0.584088	1.1088	-0.0110781	4.86334	4.58071	2.88235	-3.27514	10.5621	-0.581705	5.12816	6.67798	8.37625	4.07612	-3.85698	0.15874	-3.37318	1.30763	-2.5161	6.54703	-2.17065	-3.6779	0.0913445
0.468	-7.20304	0.00951867	2.11641	0.785144	5.94181	2.67562	6.2079	-2.69844	9.68468	-0.0969259	6.39507	6.79155	9.43666	5.26037	-3.66536	0.107362	-3.95732	1.67213	-5.02798	7.33816	-1.56658	-3.14153	1.11394
0.469	-7.81812	0.0908839	3.85918	0.482393	5.96963	3.31292	8.6386	-2.00753	9.23323	0.236052	6.87309	7.08985	9.75894	5.60948	-4.51459	0.393734	-2.62006	1.80045	-8.64298	7.60939	-0.547683	-3.63519	2.59688
0.47	-6.69901	0.237482	3.92529	0.576022	7.97111	4.15287	6.20298	-1.8299	8.96905	1.77499	6.96338	7.90834	9.85198	5.179	-4.22364	-0.14265	-2.41289	-0.974608	-11.7937	7.20987	-0.936313	-3.48177	2.12755
0.471	-6.08442	-0.978325	2.95443	-1.78759	8.54341	4.82907	5.5786	-1.85774	9.24932	3.60286	6.6047	8.0971	9.66405	4.86057	-3.86595	1.20153	-1.12811	0.197568	-11.2854	5.76391	-0.78388	-1.77093	0.919906
0.472	-5.3056	-1.56938	2.82212	-0.58059	8.49001	4.86812	5.54264	-1.97919	9.48693	2.98126	5.77776	8.87412	9.52965	4.21858	-1.75689	0.62365	0.309266	-0.112866	-11.7922	5.2455	-0.25753	-0.409837	1.10243
0.473	-4.17851	-1.64182	3.63618	-0.871255	4.51027	5.78753	6.18497	-1.33997	9.45217	4.92767	4.95666	9.0152	10.0804	4.35082	-0.296866	1.93756	-1.01957	-0.293649	-12.2404	4.75368	-0.620598	0.985406	0.102356
0.474	-3.76072	-0.00278234	3.82754	0.28522	1.25627	6.57429	7.38932	-0.65287	10.5282	6.31555	4.79339	7.76315	9.38527	4.37123	-0.999304	2.28742	0.200177	1.50023	-11.6676	3.67327	0.254352	1.06559	-0.915972
0.475	-2.12649	1.27923	2.70752	2.87593	0.486393	6.38255	5.65208	-0.533689	9.57137	3.17834	4.28443	7.44738	8.61262	4.27385	1.05603	1.06113	-0.291688	2.17777	-11.7033	3.94049	0.363338	0.922085	-2.1802
0.476	-1.61309	1.5967	3.00353	2.81999	0.552611	6.67788	2.40505	-0.619084	11.0441	2.76733	4.49301	6.01075	8.27587	4.81793	-0.0535415	0.363018	-2.17726	2.39535	-12.2236	2.50687	-0.383821	-1.12483	-1.64548
0.477	-2.57802	2.70421	2.02343	3.69594	-2.05465	5.63202	1.31543	-0.621619	9.5901	2.86873	6.88431	5.3374	9.16316	4.62986	-0.668331	0.541476	-2.23829	2.27034	-11.6386	2.80907	0.0352069	-3.16302	0.863543
0.478	-3.65407	2.47323	0.926136	1.66976	-4.01956	5.2434	-0.275542	-0.051335	6.35954	1.39138	6.38201	4.78118	8.27775	4.48306	-1.128	1.02542	-2.26282	3.41365	-9.47833	2.92189	1.27304	-2.6056	2.17261
0.479	-3.10719	2.28068	-0.279672	2.42645	-0.569163	3.91289	-3.00182	-0.572576	7.29222	1.02269	6.10799	3.21314	8.14919	3.79384	-0.140821	0.44198	-3.84782	3.628	-8.09423	1.63704	0.247524	-2.64285	3.47224
0.48	-2.86272	1.91649	-2.07354	4.48871	0.391668	2.80366	-2.5962	-1.03227	6.29414	0.864625	5.86149	3.44851	8.83357	3.53497	2.18933	1.43213	-3.62923	2.64607	-6.33477	1.85696	-0.339444	-2.25885	4.86818
0.481	-1.973	1.46361	-0.426688	4.61604	1.22779	2.00835	-2.18221	-1.36298	5.52361	1.58542	3.96884	2.92079	8.488	4.45665	1.22423	2.08906	-0.878244	1.60216	-6.1512	2.02254	0.433989	0.114628	3.63872
0.482	-0.571434	0.448243	-0.35632	4.08865	0.4408	0.736806	-2.15346	-3.04725	5.96247	2.27002	3.1085	3.3791	8.01363	4.61606	2.80205	3.89344	1.59145	-0.00760128	-6.00554	2.00118	0.726436	1.52566	3.26203
0.483	-1.19206	-1.24796	-1.81651	4.22032	0.490549	0.796615	-0.676414	-3.44984	7.44977	-0.105972	1.72672	4.26428	7.30131	3.82226	2.63167	5.41119	2.62361	0.314052	-5.37503	1.78211	1.69256	0.769345	3.86359
0.484	-1.40781	-1.10572	-1.5423	5.83095	2.15475	1.19374	0.174519	-2.86305	9.71799	-1.8968	1.61362	3.20921	7.34122	4.34298	1.87889	4.46536	2.90852	0.809926	-8.56009	1.57617	1.06441	1.17624	1.8439
0.485	-1.23848	-0.392641	0.404966	4.94593	2.48109	1.77709	2.58879	-2.48986	9.34422	-2.09773	2.46193	4.49977	7.37511	5.1785	0.727513	4.82663	2.08207	0.516208	-11.0823	0.883897	1.01207	1.47313	1.5854
0.486	-1.27039	0.969383	2.29125	5.16445	2.66929	0.875586	4.50868	-2.63248	9.52896	-1.10547	3.63406	4.77928	7.35146	3.96006	-1.3032	5.1366	1.27081	1.19057	-12.2403	0.818635	1.20185	2.58899	2.74734
0.487	-1.1431	1.82716	0.703948	4.32118	2.95265	0.547679	5.09607	-3.33982	9.45069	1.34344	4.2043	4.30544	7.11847	4.16089	-2.66619	4.60267	0.255602	0.912236	-11.4646	1.00902	1.51627	2.76079	2.86774
0.488	-1.40794	1.54081	0.0275351	1.82816	4.9035	1.80387	5.25045	-3.59464	7.08261	2.68334	4.06869	4.73817	6.16658	4.28235	-2.98837	4.24288	-1.50741	1.53357	-11.9698	1.63893	3.29709	1.1415	1.55871
0.489	-1.79993	2.18421	0.510578	2.39679	7.29417	2.73811	4.25113	-3.21489	6.63025	2.96676	4.54567	4.32741	6.35835	4.48238	-1.58269	4.55939	-1.066	1.63359	-10.7578	3.54874	3.97301	0.782884	0.253931
0.49	-0.506715	1.7878	2.05939	2.36525	6.54629	4.22872	2.60243	-2.59247	5.01684	2.68441	4.05389	6.06232	7.93839	5.26899	0.661554	5.95666	-0.235901	-0.297781	-5.26977	4.61512	4.68856	0.576359	0.855871
0.491	0.00957105	0.904202	2.16901	2.50507	4.6058	4.10005	0.714741	-1.2303	4.74303	2.34454	5.18477	5.39774	8.4752	4.94296	1.25628	6.2485	1.90231	2.29624	-1.97938	4.82235	4.86939	1.21092	2.29972
0.492	0.116355	0.903058	1.2867	3.09118	5.15231	3.55291	1.04657	0.13082	4.82662	0.661118	5.69217	5.24366	9.8515	5.31158	-0.42523	5.7891	4.37166	4.95157	-1.3279	4.418	5.28624	-0.34421	1.80269
0.493	0.306846	0.481585	2.98162	1.63277	4.99535	3.62435	1.72665	1.16759	3.69449	1.05191	5.32108	5.1761	10.7967	5.55355	-0.134864	6.91964	5.09055	5.86407	-1.79571	4.4716	5.86439	-2.21128	2.2163
0.494	1.45152	-0.108848	1.88489	2.08086	4.09305	3.77195	-0.692788	2.46186	2.94971	1.30924	3.875	5.28748	10.0071	5.12427	0.709382	7.01084	5.59063	6.26912	-3.07818	4.52961	4.1492	-1.6173	2.76831
0.495	2.17848	0.183068	1.34541	2.42963	4.79286	3.08591	-0.0376599	2.58846	2.72122	0.66947	1.81453	6.07266	10.4011	5.35799	0.0257678	6.77688	5.58508	6.42136	-3.50476	3.56204	2.91927	-2.62395	2.70257
0.496	1.13474	1.58954	4.24198	1.68288	4.4949	2.87889	0.388863	1.58826	3.61867	0.0625344	1.99667	4.32902	10.0224	5.94475	0.558541	7.60674	6.44963	6.15047	-4.31112	2.7698	4.00087	-2.95054	2.49635
0.497	2.12658	1.85001	3.9499	2.49587	3.25545	3.77143	-0.444247	0.00525805	4.46902	0.247285	1.48107	3.48835	8.59892	4.89383	1.48032	7.95767	6.80062	6.74251	-7.12339	2.17426	4.79958	-2.12719	1.56712
0.498	3.03053	1.19069	2.53155	3.30359	2.41041	3.69979	-0.311077	-0.554378	6.67372	1.68788	1.6661	3.94584	8.15381	3.29915	2.03663	7.95585	6.54341	7.68588	-8.09458	2.02824	3.73817	-1.21837	-0.179113
0.499	2.23219	1.37207	4.14885	4.07396	2.64865	3.55997	-1.64335	-1.61344	8.10491	0.404974	3.04118	4.533	7.43598	2.16124	2.02473	6.18003	6.7335	6.10341	-8.28906	3.36697	3.57755	-1.34987	-0.674256

## Sheet: Familiar VEP running Day 1
Time	Tau_neg_1	Tau_neg_2	Tau_neg_3	Tau_neg_4	Tau_neg_5	Tau_neg_6	Tau_neg_7	Tau_neg_8	Tau_neg_9	Tau_neg_10	Tau_neg_11	Tau_neg_12	Tau_pos1	Tau_pos_2	Tau_pos_3	Tau_pos_4	Tau_pos_5	Tau_pos_6	Tau_pos_7	Tau_pos_8	Tau_pos_9	Tau_pos_10	Tau_pos_11
0	-9.85717	-0.930255	11.1324	0.890411	4.81509	1.53909	3.91126	9.0184	-4.37954	12.8952	15.2836	-2.92047	-0.611345	-2.18302	-23.0625	-9.95139	-37.1048	-6.2042	1.23064	9.112	NaN	-0.33887	6.4124
0.001	-13.0854	-2.6454	13.0394	-0.78089	5.10215	5.02673	-0.475773	9.11299	0.747994	9.06803	18.902	0.780088	0.498923	-3.06661	-20.6689	-11.4339	-34.934	-4.19456	2.40692	5.12703	NaN	-1.32296	1.23571
0.002	-14.9731	-2.35015	13.6439	-1.57844	2.63723	1.04567	-3.20595	8.3501	2.7984	0.401088	19.9921	5.86475	-0.3108	-0.232023	-20.5519	-8.2458	-37.0931	6.5021	1.9427	6.76111	NaN	0.777878	0.230563
0.003	-20.7234	-1.07371	8.595	-4.55316	-0.361548	16.4737	-1.01532	7.61642	5.75667	0.866556	19.6232	-21.9533	0.571284	-2.90585	-21.4522	-7.81635	-31.2488	7.86121	3.32796	10.8854	NaN	2.52386	1.66814
0.004	-23.7546	0.135511	11.8896	0.555285	-0.714369	25.731	-0.631057	7.59999	1.92432	12.5497	22.5004	-27.4956	4.458	-7.89711	-16.5819	-7.6014	-30.975	4.17875	6.39285	10.7132	NaN	1.21771	5.00408
0.005	-24.5862	-0.579141	8.99174	0.45848	-1.4425	34.6935	-0.943704	5.76491	3.25914	19.4791	20.0107	-21.8732	2.87913	-10.3673	-9.80383	-5.56016	-29.1732	12.3132	7.39615	10.2632	NaN	-3.00536	6.06185
0.006	-28.0327	-1.04127	8.34447	-2.42362	0.0903033	32.1358	2.77682	4.51127	5.63154	8.55708	20.1108	-18.6628	-0.614647	-8.24449	-7.04379	-6.51058	-26.2661	9.26303	4.27969	7.46257	NaN	-2.97171	1.01135
0.007	-27.3572	-1.45925	9.87312	-0.0304646	0.881376	16.6785	4.06036	3.38274	5.80402	10.2236	22.2315	-33.9769	2.2069	-9.85411	0.216789	-3.3979	-27.6149	8.17272	0.0538542	3.85032	NaN	-4.58893	-0.114521
0.008	-21.9099	-2.27273	10.0054	-1.54131	3.71505	17.1657	3.49513	0.655622	3.3565	15.7625	21.0825	-35.6914	1.43839	-12.425	2.70843	0.370598	-23.1396	9.63392	0.611291	5.44845	NaN	0.772587	-1.67217
0.009	-15.0521	-4.1607	8.59043	-2.85392	5.07733	11.3538	3.35983	2.4397	7.14357	12.4434	23.9311	-32.0835	0.604698	-13.8918	1.04838	2.52791	-20.2188	4.63842	0.335513	4.52564	NaN	4.40783	-6.58603
0.01	-14.2173	-6.68416	11.2757	-3.99677	6.06025	17.2912	4.36878	6.36178	12.2906	1.5678	25.7553	-36.721	0.875244	-11.7525	5.30131	3.06183	-18.3651	1.9517	5.66195	5.4928	NaN	4.94451	-7.10349
0.011	-9.67572	-7.95858	10.9456	-3.3058	7.22505	-4.93003	6.37656	7.11545	5.07107	15.5397	25.1657	-17.3042	-2.36037	-5.35973	7.43716	2.09263	-14.2705	4.55424	8.44866	6.5165	NaN	4.47352	-7.3892
0.012	-1.72661	-10.4912	5.93111	-0.324559	8.57902	-23.8211	1.45288	7.19538	5.17592	25.9534	26.7811	-27.1949	-2.42251	-1.02216	6.56529	3.29057	-14.5913	5.25825	10.0088	5.15441	NaN	3.64682	-8.08167
0.013	-5.843	-5.28098	10.5538	-0.865461	11.5871	6.69554	1.47855	2.10631	3.77395	16.1367	30.9119	-33.6476	-5.39668	1.39398	7.86605	5.04997	-12.6042	-6.76565	11.1648	6.99483	NaN	7.65889	-9.47463
0.014	-3.80551	-6.07545	5.69987	-0.398821	13.2742	8.56485	7.6738	0.742997	3.89227	17.3387	24.8113	-22.9912	-3.11401	-0.489585	9.15539	6.95671	-10.5658	-1.38484	11.8553	5.84629	NaN	7.6189	-5.58956
0.015	-0.640024	-9.04349	4.58119	-1.03099	14.4106	12.479	8.239	0.751844	4.46092	12.8422	25.5499	-34.1422	-0.254539	1.95978	11.0163	6.02717	-14.0979	-5.68083	11.7019	6.57107	NaN	3.47181	-5.93799
0.016	7.41177	-9.35816	6.50324	3.96657	15.628	7.80032	8.81077	-2.06317	4.19189	10.0184	28.5034	-41.027	2.1138	4.57382	6.59855	4.59337	-15.8942	-10.3721	8.57556	3.39191	NaN	-0.506185	-8.2957
0.017	10.4589	-8.52523	5.07615	8.59683	18.0919	-8.01085	8.08257	-1.66966	6.76166	25.9129	22.4338	-25.1019	-0.319424	8.63366	0.426971	4.49334	-20.2167	-10.9177	12.2991	-0.234048	NaN	2.66839	-8.30656
0.018	1.01752	-6.20403	9.33698	7.32648	16.5224	10.3747	7.61648	-1.13846	7.93287	21.8556	17.9033	-46.9561	-0.0101483	3.67263	-0.880704	1.08024	-22.4704	-9.65932	16.5882	3.19559	NaN	5.57739	-5.00091
0.019	-2.82875	-5.41893	8.7008	4.38421	15.2428	22.4407	7.99878	0.519733	7.53348	25.9369	10.6929	-58.0257	7.03332	3.28437	-8.63299	3.41088	-24.9658	-12.7673	23.7197	4.12184	NaN	8.31729	-0.404471
0.02	-5.71909	-3.76206	6.6685	2.18666	15.1225	9.16524	9.54785	-0.234485	6.22538	25.5732	10.7036	-35.3467	9.63923	10.7269	-13.1179	2.05493	-29.2252	-17.5689	26.5306	5.8785	NaN	9.53996	-0.61901
0.021	-9.13813	-5.67875	2.43627	-0.777421	11.2791	10.4452	12.3356	1.88315	3.47024	26.9677	12.5741	-26.8978	21.0927	15.1337	-11.2068	-0.805183	-29.46	-20.4431	24.3633	7.73125	NaN	6.81264	4.53243
0.022	-7.13816	-8.28987	-2.12349	-5.68615	8.7663	12.5289	10.6392	7.3923	4.00597	45.1902	12.8043	-31.8657	22.5727	14.6083	-9.51967	0.00877771	-30.2064	-22.356	27.4097	8.35509	NaN	5.30697	5.64941
0.023	-8.52118	-9.97965	-5.83439	-9.25711	6.44907	34.283	7.17937	7.51485	3.73077	24.891	16.4239	-29.0685	16.9149	10.8671	-9.71271	-2.37132	-33.0799	-16.7996	24.8495	8.83954	NaN	5.1523	4.78695
0.024	-2.57347	-14.788	-15.6714	-14.3578	0.024983	32.2246	1.4084	8.16998	2.79494	8.41507	18.6919	-12.1092	12.7635	7.58832	-23.1458	-5.29362	-39.5409	-20.9759	20.6928	2.89387	NaN	2.70056	-5.65666
0.025	6.06148	-17.7596	-22.1688	-20.1632	-7.26946	22.7672	-9.81491	13.3475	9.76834	3.84728	16.2393	-30.2625	6.24134	6.47533	-31.7455	-10.3738	-42.9964	-18.6008	15.1258	-5.56226	NaN	-4.62257	-17.2371
0.026	5.03418	-20.5241	-30.6092	-27.5372	-13.7995	24.8595	-16.5299	16.2887	6.96524	-4.90293	14.0185	-41.3813	3.5352	8.27355	-38.1425	-18.1882	-49.443	-23.138	-0.54745	-19.7141	NaN	-14.7899	-26.651
0.027	1.40322	-26.4858	-48.9385	-34.3257	-23.1171	10.8465	-26.0872	15.0036	1.61866	-16.2123	13.9475	-60.7643	-5.26676	5.76447	-50.551	-20.2131	-60.9051	-29.4881	-23.5153	-37.2141	NaN	-25.3272	-47.6809
0.028	0.0830906	-30.4807	-52.5277	-38.8158	-29.0207	-1.17466	-40.8422	12.9052	-6.89941	-43.6359	10.7969	-37.8907	-11.9503	2.05799	-50.8507	-16.5102	-61.6521	-34.3531	-48.1659	-50.9244	NaN	-39.1476	-69.4117
0.029	-1.555	-36.706	-60.0058	-45.0775	-34.0583	-12.7642	-53.0698	6.25791	-21.646	-66.903	6.45058	-36.5679	-24.0766	-6.76589	-57.0785	-21.5467	-67.0111	-53.2892	-79.0665	-64.0998	NaN	-50.2773	-95.4002
0.03	-8.16344	-40.4249	-72.5712	-55.8171	-41.5002	-11.8511	-67.6934	1.85551	-35.5763	-89.4265	-5.4231	-61.208	-40.5742	-14.7503	-52.7028	-30.6012	-72.5366	-55.8302	-109.612	-73.5251	NaN	-64.4304	-113.537
0.031	-6.11	-42.6927	-76.2732	-61.8929	-48.8666	-22.4293	-79.1664	-6.42363	-52.1524	-90.5204	-20.3869	-88.4749	-43.9052	-16.3013	-43.2304	-27.4726	-74.8283	-59.1362	-129.306	-73.4703	NaN	-79.4033	-127.49
0.032	-7.41361	-44.8882	-83.9823	-67.2938	-56.3248	-31.3471	-88.028	-17.5372	-64.3562	-103.698	-32.3377	-110.497	-51.1161	-20.4427	-45.831	-26.1164	-78.1723	-70.1559	-137.873	-67.9683	NaN	-85.7353	-133.012
0.033	-9.72399	-47.4923	-86.5318	-76.609	-62.259	-33.7041	-93.0087	-26.9291	-77.2076	-134.834	-43.6589	-87.2693	-56.8931	-23.7662	-43.8777	-33.7544	-76.6313	-76.5045	-145.061	-64.9162	NaN	-90.9661	-136.695
0.034	-9.27419	-49.8066	-89.5157	-81.3547	-68.6522	-46.8157	-97.3331	-37.966	-91.1679	-130.348	-52.3622	-88.1284	-59.5303	-26.2992	-48.1823	-30.9395	-79.1798	-78.3226	-141.928	-56.3304	NaN	-94.0119	-134.098
0.035	-21.9375	-55.0263	-92.4776	-82.6535	-71.3011	-48.8931	-101.627	-43.7703	-91.6806	-128.669	-58.8909	-79.439	-72.4563	-27.8213	-49.8952	-31.9633	-72.8802	-80.3068	-128.729	-45.1712	NaN	-93.8603	-120.238
0.036	-28.6487	-56.7434	-95.5189	-88.925	-72.3433	-41.7762	-102.728	-50.033	-91.2449	-113.631	-63.5728	-83.5529	-74.4424	-25.6153	-47.3863	-34.8482	-71.4008	-81.6971	-118.313	-38.2614	NaN	-90.8781	-112.917
0.037	-24.5033	-52.9142	-93.1936	-96.69	-75.256	-51.3355	-102.891	-55.8028	-88.7778	-92.6604	-65.4988	-71.9996	-73.9071	-27.085	-47.0289	-31.4791	-69.6165	-80.1587	-109.75	-24.6422	NaN	-89.2166	-107.82
0.038	-28.0063	-51.3766	-83.2177	-99.9751	-74.2649	-56.5742	-105.293	-59.0268	-80.0432	-105.125	-66.8531	-78.4465	-73.9591	-24.0324	-34.6361	-32.4498	-64.4006	-73.2684	-100.54	-14.0845	NaN	-88.3459	-99.2346
0.039	-24.5811	-49.8568	-84.3531	-97.2798	-72.5153	-53.0984	-104.863	-62.7061	-71.4692	-98.9587	-68.0619	-92.0356	-70.4594	-20.8621	-30.7745	-30.1756	-56.4975	-84.7752	-90.5948	-1.97218	NaN	-84.1449	-82.416
0.04	-16.3578	-53.1352	-78.9913	-93.6854	-74.6619	-63.5463	-100.964	-66.1236	-68.2486	-66.5086	-66.2464	-66.985	-67.1272	-20.4925	-29.1242	-29.293	-40.2127	-84.7495	-78.7169	12.133	NaN	-78.5265	-69.8855
0.041	-11.7634	-52.6302	-75.2443	-92.3374	-77.0842	-83.8706	-98.0973	-66.87	-67.0282	-55.6428	-57.6929	-52.8177	-64.9831	-20.1416	-22.1347	-30.6323	-37.6943	-71.3006	-66.8352	23.0922	NaN	-70.4605	-57.8086
0.042	-6.69414	-49.7913	-68.314	-87.7131	-78.8101	-91.5012	-92.405	-68.2742	-54.9606	-62.7217	-52.3597	-62.3459	-59.4557	-17.8806	-21.5422	-24.7115	-36.4636	-76.2517	-53.1938	38.7633	NaN	-68.1117	-37.3425
0.043	-5.87108	-41.3562	-55.951	-83.469	-80.718	-85.9496	-88.8039	-70.1793	-52.1787	-63.5609	-57.8955	-79.6957	-47.3397	-18.379	-17.3811	-25.4634	-27.5071	-76.3244	-36.8717	53.5805	NaN	-66.2625	-23.3479
0.044	1.02401	-29.3538	-55.3225	-81.5768	-79.2938	-93.1654	-86.4065	-70.8853	-48.998	-53.1858	-55.8522	-73.1692	-42.7322	-14.9234	-5.95273	-23.9814	-23.7	-78.0459	-23.8463	64.6672	NaN	-55.9369	-11.6922
0.045	12.4154	-19.6245	-53.8204	-80.6144	-76.4476	-85.123	-86.6258	-72.1804	-41.7409	-54.1899	-58.6153	-73.7899	-40.2117	-6.75253	1.25808	-20.9731	-11.5821	-83.4346	-14.4125	72.7477	NaN	-45.8745	-2.40655
0.046	24.6697	-6.07092	-46.7049	-78.6164	-72.4704	-66.7935	-90.7797	-71.6116	-39.841	-53.0568	-71.1791	-58.972	-37.5866	-3.72111	3.17333	-18.2063	-6.14332	-81.9378	-12.5367	79.5299	NaN	-39.2418	0.613738
0.047	38.3047	4.20336	-40.2092	-79.0002	-67.8753	-66.2008	-97.9019	-70.7634	-42.2049	-55.5165	-70.7196	-44.7489	-33.6817	1.22749	9.686	-12.2158	-8.28824	-63.8808	-14.3963	81.5925	NaN	-28.9656	2.67824
0.048	52.0356	11.0295	-40.4719	-73.7931	-64.7786	-63.6731	-102.786	-72.1274	-49.0912	-67.7296	-76.118	-51.6273	-34.0819	3.88006	10.8218	-12.0062	0.741975	-62.6184	-22.2058	77.757	NaN	-22.9507	-1.2
0.049	67.5536	7.90584	-33.9744	-64.5435	-63.5142	-65.1466	-103.359	-76.461	-50.3138	-79.8985	-81.3795	-55.2379	-29.6162	11.9811	14.0437	-8.45085	-3.58661	-87.1761	-31.5112	71.4291	NaN	-24.594	-6.84542
0.05	72.6512	0.160383	-34.1398	-65.4632	-63.0638	-67.3903	-101.111	-78.7021	-51.744	-92.6318	-83.9356	-55.3213	-14.9459	17.0906	16.6163	-6.94822	-7.58747	-89.0708	-37.1103	63.4022	NaN	-24.5474	-11.0875
0.051	71.3039	-0.119211	-41.1285	-66.1555	-64.8136	-63.0822	-96.8445	-82.8811	-61.0462	-86.4219	-91.2102	-68.6034	-8.13778	17.6846	9.37655	-6.81381	-3.96816	-74.0336	-39.4926	59.1797	NaN	-22.0931	-8.289
0.052	69.6509	-3.83754	-39.5331	-60.3509	-67.0045	-73.945	-91.6059	-83.2536	-74.7497	-77.2206	-83.6138	-69.5605	6.25322	22.8182	7.63216	-4.4276	-10.4331	-75.6883	-35.7676	59.5784	NaN	-22.3093	-5.2942
0.053	65.3935	-8.93374	-44.8185	-62.0504	-67.0168	-64.054	-85.9081	-78.5477	-79.6466	-76.5999	-83.5847	-40.197	13.0803	21.9448	3.50067	-6.95285	-10.2953	-84.6439	-27.7783	57.7427	NaN	-21.9181	0.608104
0.054	56.1533	-10.7721	-47.2072	-63.9855	-69.3461	-66.7092	-84.6153	-76.3487	-73.1451	-81.1631	-84.6682	-52.4127	16.1246	25.8529	-3.94263	-12.837	-22.5025	-74.791	-25.2236	57.2808	NaN	-19.5062	7.82236
0.055	56.2413	-8.0112	-44.3494	-66.6102	-69.418	-73.6326	-88.21	-72.7443	-68.4045	-74.4871	-79.2297	-76.1855	18.6165	23.757	1.90814	-14.9549	-38.2994	-74.4129	-30.9707	55.1337	NaN	-18.838	12.0875
0.056	56.6381	-3.10985	-36.8691	-64.7627	-67.9247	-70.9047	-90.503	-71.1899	-64.6853	-85.7372	-81.0596	-69.8672	13.5444	18.6582	-1.78243	-19.1757	-34.7808	-84.3268	-38.332	51.4486	NaN	-20.7289	12.7621
0.057	53.8307	-1.23784	-36.5771	-61.9459	-65.4111	-77.3111	-91.4412	-70.3561	-61.2674	-102.8	-80.7663	-55.7933	18.0609	21.9104	-9.60352	-18.4581	-38.1559	-81.8849	-49.7643	49.5061	NaN	-26.1218	3.41887
0.058	62.0513	-0.363864	-35.922	-64.6776	-65.1139	-60.4341	-92.4394	-72.2672	-64.5503	-97.9621	-83.9503	-57.4163	19.7924	24.0471	-11.2897	-14.5874	-34.8301	-71.6939	-58.1488	42.2937	NaN	-28.3365	-4.51492
0.059	63.25	-1.22891	-33.3272	-66.0575	-62.5859	-62.9114	-91.2184	-75.4083	-68.6498	-103.474	-87.2574	-45.4682	15.9314	28.4253	-9.9221	-12.3805	-36.9406	-63.3129	-53.8482	34.8493	NaN	-27.9488	-12.1517
0.06	71.6031	-2.91967	-28.8167	-62.7309	-60.4503	-70.9265	-90.5352	-74.9868	-75.4427	-107.211	-88.2292	-74.4022	18.2794	28.8242	-11.593	-13.7115	-45.2225	-74.8416	-48.219	28.9307	NaN	-27.3081	-20.9989
0.061	74.7753	-12.5227	-21.1013	-59.2466	-61.7672	-64.7117	-85.7056	-76.8057	-78.1192	-97.4639	-89.9538	-80.0375	18.8757	26.4171	-15.4384	-18.3965	-51.4861	-81.3378	-45.4103	23.9561	NaN	-23.1666	-20.5645
0.062	65.1658	-23.0669	-22.571	-58.6607	-61.7892	-54.3427	-80.1241	-76.4934	-72.9556	-78.8507	-85.3002	-64.8515	16.728	23.8568	-13.3499	-15.7144	-61.9779	-75.768	-35.4845	24.4422	NaN	-20.2584	-20.0616
0.063	56.738	-28.4563	-25.8648	-54.6707	-69.3736	-51.2604	-78.8553	-71.3776	-67.1455	-61.6863	-81.7382	-81.8945	11.9149	18.7914	-22.3968	-17.8799	-63.4764	-66.1465	-26.7759	21.9818	NaN	-16.4188	-15.9345
0.064	41.364	-29.4458	-29.0458	-51.5162	-73.2123	-51.8326	-75.0895	-68.2166	-55.2172	-65.3701	-80.5415	-27.3791	9.36407	10.5676	-28.6616	-18.771	-67.1906	-57.6626	-24.9778	21.7241	NaN	-17.9581	-8.47768
0.065	16.3129	-31.3181	-20.8404	-54.3605	-73.1657	-58.9752	-74.3497	-61.8039	-48.9228	-82.1064	-77.6383	-53.3456	7.05403	2.96705	-22.0897	-20.4472	-66.5676	-60.3219	-23.5751	22.7158	NaN	-21.712	-2.08728
0.066	-6.82338	-34.6521	-9.73926	-54.358	-72.3999	-58.9624	-76.9089	-53.5514	-47.4521	-82.6287	-74.7784	-83.1436	-3.20942	2.69526	-16.1748	-14.6691	-70.2426	-57.8173	-28.1215	16.8859	NaN	-23.8417	6.7005
0.067	-26.1534	-29.6307	-7.97912	-54.333	-67.4451	-40.6526	-76.2029	-51.6305	-46.3812	-62.6048	-67.2234	-29.0043	-1.86815	-1.14826	-18.5142	-9.29064	-67.9752	-52.0738	-38.1773	12.8389	NaN	-27.8645	5.98631
0.068	-36.0776	-22.5793	-8.02939	-49.6153	-57.8687	-39.4038	-76.9826	-49.2612	-44.6885	-74.2793	-63.6457	-67.5442	-0.952544	-7.1012	-18.1676	-10.2569	-59.2943	-56.4591	-44.9345	7.94873	NaN	-21.1997	-0.19951
0.069	-23.4117	-18.8044	-4.32809	-42.7459	-50.8153	-51.6505	-77.0009	-50.4133	-53.2877	-79.1782	-65.2888	-49.0165	-9.44811	-7.59213	-8.83885	-9.82194	-57.6881	-65.4065	-53.0783	3.49084	NaN	-18.4632	-9.59795
0.07	-14.5055	-18.5973	-1.34203	-42.6832	-48.6132	-64.0884	-75.6479	-52.2699	-63.148	-61.6785	-66.9707	-20.2736	-12.0792	-7.93477	-3.54124	-15.0821	-47.807	-67.8049	-51.0218	2.49872	NaN	-16.4437	-18.3046
0.071	-3.95756	-22.3609	-1.73505	-37.4304	-43.8714	-54.1105	-69.2426	-53.3059	-61.5717	-58.6763	-70.0916	-44.9891	-15.9986	-8.24515	-3.03822	-15.7287	-48.5473	-63.4834	-44.7818	1.46152	NaN	-14.0255	-19.606
0.072	8.37719	-23.0393	-0.57933	-32.803	-42.5258	-53.6435	-61.4292	-55.4762	-65.4424	-41.9249	-70.4055	-47.0988	-17.3371	-3.96356	-7.96253	-13.6559	-47.4961	-55.397	-35.6071	0.292698	NaN	-15.9298	-19.4402
0.073	13.3752	-23.3989	-2.63292	-26.0685	-39.4986	-43.7002	-56.42	-54.6023	-64.9323	-28.8462	-69.8501	-28.8186	-20.2316	-6.03155	-12.0223	-16.1123	-47.0374	-47.7639	-19.9284	2.81353	NaN	-17.2128	-7.84429
0.074	15.1022	-23.2556	-4.56799	-20.1686	-36.9768	-36.4944	-50.3495	-55.9183	-60.2644	-38.3499	-66.3499	-39.4293	-21.5615	-7.28033	-14.8989	-18.8743	-45.5728	-56.2019	-8.21314	6.92273	NaN	-23.9972	4.03024
0.075	0.286107	-18.4736	-4.98567	-20.5019	-35.9162	-51.4152	-50.318	-53.5016	-52.9655	-45.013	-66.7716	-33.1307	-22.9684	-9.04152	-23.1723	-19.1105	-45.9373	-60.5875	3.57164	12.1182	NaN	-22.1625	13.4831
0.076	-9.50895	-18.2484	-5.78448	-18.1267	-30.9115	-43.3014	-45.626	-50.4067	-39.5635	-31.3604	-65.8865	-15.2153	-28.0814	-14.3933	-19.3428	-16.2177	-46.9145	-52.2163	8.91785	15.8839	NaN	-19.8768	24.6689
0.077	-21.625	-18.7447	-4.07756	-12.8651	-30.0574	-38.8075	-40.2846	-48.4928	-34.5305	-34.0739	-62.1084	-27.8309	-31.8203	-9.41286	-20.6839	-14.9377	-41.3199	-39.6244	11.0414	18.8935	NaN	-18.9035	33.336
0.078	-31.5813	-13.2341	4.00394	-9.96488	-26.9743	-26.9624	-42.0248	-40.4088	-31.609	-30.7216	-60.0003	-10.7841	-28.2473	-10.3498	-18.9444	-13.9742	-40.8804	-45.7369	13.8579	22.6415	NaN	-18.5354	35.7465
0.079	-27.6729	-10.3837	5.26075	-8.01662	-22.729	-12.0855	-44.1505	-35.0531	-31.6731	-16.5548	-58.828	-14.7341	-25.6487	-16.8796	-11.5114	-7.81417	-30.2339	-52.7517	9.42204	21.1342	NaN	-22.2527	36.0449
0.08	-19.5382	-9.06839	3.18219	-5.48498	-19.1298	-15.3047	-42.4086	-31.7832	-35.046	-15.4392	-58.0699	-33.9293	-29.405	-17.9077	-9.08549	-5.14723	-29.4993	-44.4002	4.18446	17.1077	NaN	-19.303	25.7669
0.081	-6.46549	-3.95984	10.3613	-4.19539	-13.8391	-13.1713	-40.3243	-25.5449	-30.1946	-3.24489	-56.9751	-31.5491	-26.9392	-19.8846	4.12663	1.11078	-26.5957	-46.2685	-1.82378	15.4161	NaN	-21.8263	13.4836
0.082	3.38698	-2.78692	9.57531	0.0560862	-9.96661	-24.2327	-35.4599	-22.8404	-23.9306	-10.6944	-55.7498	-18.9124	-20.4742	-14.3864	0.986791	3.02851	-17.4655	-47.3382	-10.6332	15.2028	NaN	-19.9914	14.5641
0.083	8.02491	-1.41011	5.508	2.22176	-4.60459	-23.9466	-28.0539	-22.4721	-28.92	-25.2536	-53.4725	-31.842	-14.7507	-11.4779	-2.0318	1.27725	-18.2394	-43.5804	-10.7851	15.2454	NaN	-11.1265	14.3164
0.084	3.483	0.826534	10.8035	5.55981	-1.94887	-24.0275	-20.3764	-22.0453	-29.1379	-18.0665	-53.5586	-31.1224	-12.0586	-17.3373	4.67629	4.81899	-15.8132	-47.0166	-2.51902	10.6422	NaN	-10.901	11.6852
0.085	0.0532022	6.98401	18.9032	13.3133	3.63655	-21.2893	-9.77943	-20.6292	-20.2947	-3.84683	-49.0013	8.40631	-13.9339	-20.1561	-0.896421	5.99646	-12.9635	-47.642	5.85208	10.6331	NaN	-10.2442	8.97858
0.086	-6.33071	12.0613	17.9499	15.7588	9.57938	-6.17016	-3.77353	-19.6429	-11.7525	7.22063	-40.2067	-5.66392	-9.747	-27.3206	6.60916	4.46756	-10.5174	-41.7336	14.3707	14.7105	NaN	-13.3947	8.56003
0.087	-14.5472	13.4274	14.4983	13.4276	11.8613	-7.83712	0.165518	-17.7487	-6.43975	19.183	-34.2078	-7.63618	-0.492139	-32.4984	11.0599	3.09157	-6.62095	-35.753	22.5463	15.4898	NaN	-8.9978	12.5378
0.088	-29.5484	18.397	11.471	17.1474	17.601	12.9868	3.51652	-16.3497	-5.55857	15.726	-28.9054	-0.00600534	-4.84569	-34.4927	2.42153	4.44387	-2.56366	-29.2473	30.7106	18.1022	NaN	-5.27657	20.4792
0.089	-34.2639	20.9324	15.9875	20.705	21.4707	32.8168	4.9857	-15.2436	1.60132	14.2311	-22.1321	-1.78663	-6.54721	-37.7788	1.35326	5.82448	-5.60677	-25.1535	35.3353	18.9176	NaN	-9.87738	26.9258
0.09	-29.8882	25.1931	22.106	24.1198	23.725	19.9057	7.84784	-11.7396	10.0398	26.0613	-17.8797	5.74418	-7.96928	-39.8297	2.07277	8.76927	-2.36468	-23.118	31.6112	17.9296	NaN	-6.78616	34.0821
0.091	-27.4229	29.6713	20.3393	29.2002	21.8039	19.9934	10.5122	-8.54128	17.5576	27.1015	-15.7814	8.9922	-7.90893	-32.335	8.53042	10.4461	1.81531	-16.3402	22.7738	17.5614	NaN	-8.54139	34.0778
0.092	-21.5599	37.7999	19.2973	30.7074	22.7276	12.6923	10.9199	-7.12128	24.6552	23.9373	-13.1182	4.23373	-0.175104	-24.7236	13.293	13.5565	5.64	-7.6086	21.3054	15.6904	NaN	-9.23024	33.8214
0.093	-13.946	44.3228	18.9582	33.1533	26.1425	8.39643	13.891	-5.73763	20.8737	27.2342	-13.8959	6.68729	1.0455	-21.8476	15.8733	17.3312	8.8756	-24.0083	25.9741	11.6057	NaN	-1.96345	35.1353
0.094	-7.87247	41.6662	25.4465	38.5862	29.9802	5.51137	21.7912	1.29603	21.4483	23.0035	-19.8467	12.9135	4.50629	-24.2833	16.0862	16.265	10.7674	-34.7476	24.2607	9.30041	NaN	-0.929205	27.3645
0.095	2.30783	43.9727	26.2569	40.7605	36.8466	-6.51496	29.4065	6.59486	25.6072	26.4444	-20.8569	18.2369	-0.0107328	-17.7791	19.606	22.1418	12.0743	-18.6879	22.5561	6.72866	NaN	3.62991	23.0526
0.096	8.13248	46.0532	20.8246	41.3671	42.903	-14.4252	36.2129	9.73532	22.373	26.5802	-13.9379	20.4658	-0.332683	-13.6109	11.4621	18.3813	8.05321	-6.65432	24.4337	4.84165	NaN	6.37468	17.8246
0.097	10.847	52.0083	25.8977	44.1483	46.6491	-16.1083	41.5537	14.1733	23.9057	31.2855	-11.1186	14.3649	2.43338	-16.9168	4.50169	12.8882	11.5532	-24.3674	24.6248	6.72901	NaN	7.12994	16.6667
0.098	12.4188	61.3803	30.6339	41.6519	46.0681	-3.29666	44.0216	13.1467	29.6996	40.4539	-8.56858	11.941	-0.54615	-10.8292	12.305	18.5243	19.9357	-29.231	27.3548	6.39419	NaN	12.6631	20.3122
0.099	10.0863	60.5556	30.0618	45.4231	50.204	-13.2017	49.1707	11.5879	30.2955	28.5524	-2.10019	19.34	11.0663	-13.4989	17.8815	17.3494	22.9659	-5.58147	34.6882	5.86751	NaN	9.82651	20.5649
0.1	15.9118	62.4045	35.614	52.4898	50.7862	-5.76652	51.893	13.1422	38.7302	45.6015	1.52092	24.0881	14.776	-19.6828	24.7992	21.2862	25.9239	-5.29645	41.9961	5.6037	NaN	13.1737	30.3676
0.101	16.1499	69.1336	43.986	52.8661	48.4265	10.4666	50.7931	16.4829	44.7792	55.3122	0.275833	43.1545	16.5668	-21.1227	19.0232	21.4982	30.0829	-2.30352	48.0524	4.14673	NaN	14.4516	33.6189
0.102	23.3382	71.0995	45.6146	52.962	47.5234	3.29358	51.3462	22.5842	46.2088	50.5054	-7.43956	63.654	23.73	-17.5022	20.4684	19.7937	29.347	-5.32937	52.1926	0.795325	NaN	11.0806	32.3173
0.103	27.5392	76.1991	47.7545	55.8355	46.2637	23.8066	51.9662	26.0122	48.6798	52.0495	-9.30827	17.0285	23.3743	-15.9135	23.8174	23.8938	31.4256	-14.8759	51.7414	-1.65704	NaN	11.8456	32.1091
0.104	29.0417	80.7486	47.8346	58.8741	48.6353	24.7756	49.6608	27.6691	49.4049	37.0599	-2.85762	34.7468	26.1932	-9.90963	20.2016	24.6117	34.0139	2.29732	53.8548	-1.65985	NaN	12.2528	28.1973
0.105	33.9313	82.332	48.3482	58.2671	45.1585	11.5501	49.8867	28.6027	50.8383	38.138	-3.16372	55.4605	22.9075	-7.07069	24.5551	27.4886	35.4167	14.9129	55.0857	-3.60522	NaN	12.883	24.6478
0.106	38.7977	82.7259	48.112	59.6244	43.4082	15.7477	51.9028	26.6518	46.7077	43.0295	0.16012	26.3903	21.9956	-10.4071	23.2811	26.091	37.3765	2.57416	54.7654	-4.02101	NaN	12.8791	23.2188
0.107	44.7268	79.2993	47.755	63.3384	46.2778	23.7084	53.3447	26.3952	45.9674	33.6494	5.83524	19.1842	25.7503	-8.73349	22.4265	23.5327	40.0686	-3.91434	61.9973	-5.08205	NaN	17.5805	24.6394
0.108	46.2325	79.249	52.7407	61.6136	46.2793	37.0242	56.6979	25.7221	47.9359	37.9168	11.0009	25.1642	20.799	-8.57296	30.4998	20.6618	45.9039	9.60019	65.5632	-7.77322	NaN	23.5519	22.3063
0.109	43.5105	75.1814	52.6212	59.1172	48.4251	34.8466	58.79	27.0227	44.6966	45.8994	14.4645	12.7643	25.61	-9.65222	34.7697	20.5155	42.1121	8.87347	62.6107	-7.97268	NaN	25.6866	23.3178
0.11	42.4628	74.4655	54.6057	62.0284	51.5004	39.3497	60.0632	31.0573	39.951	54.8526	13.0556	15.554	23.4099	-7.11212	29.7039	21.5945	40.6318	0.831785	62.9976	-4.51003	NaN	26.4529	23.3915
0.111	43.6573	76.2085	54.9269	63.9983	53.4113	60.914	64.5145	33.4496	41.9734	63.823	16.4552	49.9076	23.2086	-1.75659	26.2642	17.5909	46.7478	16.3753	58.7336	-2.29336	NaN	25.3122	17.0193
0.112	46.4556	76.5105	53.1524	59.683	54.3924	54.4347	65.9657	35.5454	51.8578	75.0884	21.6115	24.1043	31.7371	0.0389217	26.563	19.6858	45.3531	32.3698	59.3943	-1.36598	NaN	20.8003	16.0012
0.113	45.3	74.9437	54.5005	57.0076	53.4423	47.3944	63.0893	36.9816	60.6152	75.2191	22.6682	11.7471	32.7869	1.29032	26.2261	20.407	41.6403	32.3159	65.5875	2.67541	NaN	19.5184	22.2055
0.114	45.8417	71.6447	53.3522	57.7457	51.8492	42.3634	64.5272	41.4363	61.2093	63.1931	24.9593	26.2073	38.0858	0.700748	28.3556	18.5195	36.4318	13.4537	70.648	1.56788	NaN	22.4405	25.5336
0.115	43.881	76.7814	52.419	58.8453	49.9386	45.7334	60.5008	42.5261	62.7869	71.7812	29.8503	3.89327	35.4676	-3.90503	32.737	20.808	39.8689	8.29695	76.3993	0.420532	NaN	20.0106	26.277
0.116	37.6733	80.1683	49.4586	56.388	46.0307	62.9577	58.7752	41.1187	63.9297	70.5658	34.9281	18.4042	35.4774	-0.0249511	31.0727	19.8369	42.8208	19.8632	75.9794	2.5197	NaN	16.0421	29.0454
0.117	45.1704	72.921	48.7788	52.1593	46.5019	47.1043	61.6507	46.5474	62.4483	63.2095	36.3866	31.0558	38.3058	-4.77734	31.4788	18.9258	46.6363	20.6287	72.3899	-0.295986	NaN	18.4614	28.2457
0.118	46.5448	67.6296	48.4229	50.7116	49.5569	43.4084	59.7581	51.8678	63.6543	70.9538	32.9085	6.6785	37.0016	-9.10669	28.2226	23.5027	52.5252	22.2818	69.648	-6.19215	NaN	23.0171	26.5258
0.119	47.4709	66.0607	49.3936	51.1079	48.1204	47.4284	61.7041	52.7344	62.5933	72.564	31.5897	11.0203	39.4882	-3.24277	30.5735	23.4776	48.1932	14.619	69.5949	-6.51498	NaN	30.4313	29.5708
0.12	48.2281	65.4346	47.0885	51.2759	50.0451	47.037	61.7882	54.0522	60.6099	67.9696	31.5552	20.9024	42.6591	0.854168	33.9482	23.7358	48.1741	14.2499	61.4072	-6.87086	NaN	31.8	30.5181
0.121	40.055	62.9804	45.677	46.425	49.9835	56.052	61.789	54.3733	51.216	57.563	30.1815	41.6344	44.6152	0.902728	31.5709	21.3268	47.3596	20.855	58.295	-7.25053	NaN	29.3937	31.4215
0.122	42.4431	56.5554	45.8914	43.3712	49.0216	49.3554	65.6117	52.7501	47.9438	59.8927	27.934	39.4936	41.1541	-2.59306	33.0721	17.9219	45.4242	20.6625	56.9883	-2.19082	NaN	32.7447	25.2098
0.123	42.6935	53.4591	42.002	41.5256	51.9042	48.7615	69.0449	50.5648	51.6152	67.6911	31.3138	43.7128	51.3804	1.78648	32.4274	19.1998	46.9862	21.2669	53.1091	-0.107123	NaN	29.1105	18.7841
0.124	34.9575	51.9576	45.1494	38.4503	49.5117	49.8072	70.3781	50.0321	48.9591	66.1382	33.7334	69.5791	57.0219	4.63732	40.5003	16.7153	47.5496	18.3024	53.8549	4.33561	NaN	20.2645	25.6918
0.125	25.5422	51.1885	40.2376	35.7661	46.5662	47.255	70.0584	47.8955	52.0442	54.7173	31.0495	53.9867	47.5404	4.14127	33.2993	20.0837	47.2098	25.0202	53.9404	9.84706	NaN	20.9369	25.2274
0.126	24.899	48.9086	35.1635	30.8148	44.357	58.7742	69.3018	43.3245	57.0669	66.582	33.5122	54.7469	48.6197	3.32046	27.0395	23.2958	46.3743	24.482	64.1294	10.3626	NaN	23.9544	23.447
0.127	31.1989	44.2828	38.5457	28.6471	40.6106	73.8287	65.8117	41.5606	59.4718	73.6186	32.1228	48.3992	47.8039	-1.18664	27.9707	19.8143	48.8893	16.7728	71.3864	11.8431	NaN	25.9133	29.4674
0.128	31.1556	39.7484	33.9939	30.9142	35.7413	63.349	61.934	41.9893	64.2416	65.7901	29.8482	34.9236	43.1299	-3.56687	25.6475	20.4218	53.956	14.1259	69.6612	9.93205	NaN	29.0325	30.1047
0.129	28.3699	38.3271	33.3615	29.4377	32.1902	61.2844	59.4934	40.8815	66.172	74.7609	29.3663	43.2653	37.2898	-2.51342	33.544	22.9396	55.6718	19.431	67.3875	2.07974	NaN	29.2121	33.7098
0.13	26.9969	41.3488	31.8702	24.7313	33.3854	66.0837	56.6535	40.2533	65.2108	63.4057	26.5149	40.5958	39.8567	2.11226	34.3794	24.9654	54.7348	21.5684	63.5926	-4.08703	NaN	29.6002	33.4298
0.131	22.9722	42.8065	28.1697	24.171	34.6733	49.7355	56.177	40.854	65.324	67.7907	27.4369	46.8158	36.5077	2.75011	40.3877	24.6154	54.2627	11.4931	55.3002	-10.0176	NaN	33.8987	25.3643
0.132	12.4495	42.2202	26.9413	22.3541	31.8981	34.2974	56.3819	41.162	61.5197	64.8255	24.7419	29.5164	31.8442	6.44994	41.4063	20.6569	52.3859	10.559	49.448	-16.4304	NaN	34.9365	17.995
0.133	6.61527	37.9636	24.6422	18.9545	32.6376	35.8182	57.4333	42.276	55.7385	45.6779	23.7493	41.466	30.5797	6.68889	38.4405	21.3096	53.6309	17.2918	39.3662	-18.4071	NaN	35.1947	11.8856
0.134	7.63203	37.4292	22.6784	19.213	33.2815	11.5788	58.6817	44.3592	53.1851	47.4355	23.0887	63.6984	27.062	10.4295	37.4834	22.843	49.0493	18.0042	27.6886	-19.457	NaN	33.1589	13.6949
0.135	3.39579	34.1268	18.9455	15.7896	32.7225	9.47597	58.1938	45.0233	48.1661	40.1754	24.951	57.5146	27.9566	7.07327	30.9291	23.0322	41.0145	21.3934	26.211	-17.5711	NaN	31.3538	5.51081
0.136	3.85828	30.9332	15.9203	15.1931	33.4798	6.32596	56.9989	44.8231	41.6566	50.9903	30.8515	61.8516	22.5105	-1.61769	26.1919	21.5482	40.4816	19.4504	26.3337	-15.1606	NaN	36.6224	-2.77036
0.137	3.59733	29.6927	12.4305	13.4453	30.9686	-6.2734	57.1613	44.1627	41.2566	56.7755	30.5139	50.8489	19.9149	-0.751251	25.3844	19.0643	34.373	15.0997	26.2027	-15.5846	NaN	40.4256	-2.11248
0.138	-7.22452	24.073	11.2743	6.71837	26.2858	8.04931	56.8495	42.926	44.5915	48.5544	31.8527	43.4431	23.1654	4.06669	23.4161	19.0565	31.2779	24.8492	24.3304	-13.8685	NaN	42.9466	1.08529
0.139	-13.6709	20.8893	12.832	6.57672	24.1014	6.88587	53.6082	40.1605	43.3685	49.7969	36.5297	31.2535	29.2027	5.92214	17.6355	15.7205	31.7904	34.2979	23.2294	-10.1732	NaN	45.102	7.73259
0.14	-16.5301	16.4855	13.8999	5.83259	17.8776	2.47349	50.4141	35.3246	41.6934	35.912	37.3246	38.2729	27.4242	0.852936	19.605	10.9949	29.8952	29.2106	25.7693	-9.01003	NaN	48.2133	10.549
0.141	-23.7604	14.6287	10.7315	3.57644	10.414	3.19237	49.839	32.4365	43.3447	39.5725	35.2039	68.7464	25.8561	0.462675	19.2067	15.3984	37.9859	18.9754	26.749	-5.81698	NaN	47.3305	9.63516
0.142	-25.9579	14.1489	7.1191	4.15602	8.14608	6.10746	49.359	31.4963	40.4599	38.5857	34.9504	32.8377	33.7673	-4.22329	14.7505	15.9786	41.5418	21.1991	29.6594	-4.54719	NaN	46.5142	7.6673
0.143	-17.3686	11.5202	7.92634	2.24471	5.42936	10.0722	47.8939	29.9339	38.5232	38.0291	30.8948	39.1736	31.1403	-8.26921	17.4853	16.2916	37.3242	19.0399	32.5026	-5.83336	NaN	47.7939	4.70423
0.144	-19.5045	11.2261	4.80426	-1.68126	5.83319	-8.50543	46.1155	33.2513	36.5269	29.527	28.4374	60.0163	27.3604	-5.80845	15.4559	18.6547	38.7331	24.5441	32.9974	-6.10469	NaN	43.0411	-3.90148
0.145	-11.9463	4.40365	6.26641	-4.65613	6.44861	-13.8414	46.4598	39.0149	31.3688	16.4648	24.2085	42.222	24.349	-3.26335	10.4546	14.0002	35.5257	33.2929	34.2497	-7.28573	NaN	43.2015	-8.51285
0.146	-6.6279	5.24986	7.06349	-4.08069	4.70975	1.83714	45.9276	38.3994	29.5522	15.1225	21.9201	19.836	28.4623	1.18176	4.71168	12.8929	32.7893	38.4301	32.4486	-6.97585	NaN	47.6468	-11.3843
0.147	-16.445	5.18976	-3.08883	-6.29598	3.41925	-2.00173	45.2622	38.1671	25.267	13.5528	19.0785	6.99233	29.1597	-1.68306	6.46157	17.1399	33.2927	48.4585	29.8512	-11.4415	NaN	47.0799	-10.6541
0.148	-17.7636	-5.12859	-3.77924	-5.53087	5.51105	2.08043	46.9445	38.7992	23.2277	18.14	16.2918	11.83	18.1733	-9.25316	4.2123	18.462	30.4567	34.867	29.2321	-13.1784	NaN	42.8279	-11.8642
0.149	-25.0508	-3.99378	-2.95778	-3.97198	6.81364	8.82598	44.8671	36.7991	24.5049	-0.933743	13.7277	28.5828	19.8374	-10.457	-9.13653	14.4862	25.1797	37.5722	29.2357	-11.1717	NaN	36.3348	-11.2318
0.15	-26.2774	-4.04674	-1.21459	-6.48363	7.61027	-12.6972	40.1994	35.1658	21.2655	2.5057	8.80125	45.9916	20.3839	-9.97847	-11.2116	9.32021	24.2747	52.0613	24.6078	-8.83439	NaN	28.4739	-8.09872
0.151	-28.8035	-5.02875	1.01662	-9.76154	4.91262	4.07876	39.4132	33.6073	23.0089	15.8893	8.3338	16.2808	16.9597	-10.7743	-12.6046	9.77072	26.3637	40.1316	16.7379	-8.38342	NaN	20.6959	-12.2309
0.152	-32.6838	-4.67955	-5.06646	-11.7317	-2.23729	5.20592	38.3224	31.9588	22.9223	1.7217	9.99344	21.7707	19.5558	-13.4993	-14.1595	8.57743	28.9199	38.3956	9.93125	-13.1221	NaN	21.1856	-8.57727
0.153	-32.9121	-7.74409	-7.36816	-11.0691	-6.08362	-1.93141	35.9457	31.0835	18.7559	1.77684	9.26161	46.3662	17.5153	-18.8429	-16.7022	10.0604	24.1706	35.9217	3.72858	-12.7107	NaN	25.5723	-7.65977
0.154	-35.4047	-11.7461	-7.38975	-10.6694	-10.7371	-3.13108	32.4532	31.445	19.0174	2.75121	7.554	29.5396	18.8464	-20.2405	-20.7239	13.5012	21.3364	32.9631	2.09696	-12.4915	NaN	26.9997	-10.6311
0.155	-37.2165	-12.3216	-9.49604	-9.00504	-9.97529	-9.33358	27.9643	30.4005	20.5079	16.1974	9.25525	19.9473	17.1066	-21.21	-20.8626	5.48754	27.7731	31.7219	3.49843	-12.4532	NaN	27.6095	-11.1653
0.156	-38.9249	-14.1598	-10.1518	-10.2442	-8.46598	7.2464	25.5216	30.645	20.0079	14.5234	6.911	24.4238	2.19389	-19.2167	-22.1517	3.09661	29.032	32.1406	7.06669	-13.0718	NaN	26.2123	-3.24985
0.157	-38.1555	-18.3012	-13.8738	-15.0244	-7.07343	-0.0862516	26.7193	30.8582	14.1709	-3.05365	6.24591	30.916	3.65125	-18.465	-18.4967	5.43502	32.9854	27.3205	12.2097	-16.7507	NaN	28.3763	-0.489094
0.158	-40.4196	-19.2249	-14.4822	-14.4098	-5.10487	-3.77965	26.7678	29.8564	10.3959	5.45652	3.43944	28.9948	3.87544	-8.91411	-16.9807	7.92862	30.3195	13.2697	10.1272	-14.8796	NaN	25.256	-3.22903
0.159	-40.0515	-21.7419	-14.6456	-14.0702	-8.36767	-12.4727	26.1793	30.2613	2.70091	14.917	0.3961	30.4851	-7.32768	-6.5028	-18.0414	10.1186	30.5585	23.8371	4.1859	-15.2946	NaN	20.6709	-6.80276
0.16	-31.9251	-24.711	-19.3557	-13.9203	-8.11008	-24.3331	25.2798	29.9784	1.86318	8.29813	2.87754	46.0972	1.42891	-10.6953	-24.0957	8.72557	31.494	20.1638	-2.55327	-13.8048	NaN	15.5936	-11.7723
0.161	-37.4676	-24.1259	-19.9004	-13.8847	-9.16823	-12.8319	22.6706	28.6505	5.68901	9.88924	-2.01708	19.9014	3.54955	-9.09408	-21.7927	12.0476	26.2395	8.42989	-4.95539	-11.9242	NaN	10.6037	-20.2163
0.162	-44.6609	-27.7438	-23.0286	-16.8942	-11.9797	-9.6668	20.7842	26.7446	-3.62821	2.62789	-2.93743	41.407	-5.30841	-9.90854	-25.7581	11.7478	30.3998	22.3677	-4.66085	-14.5419	NaN	13.0716	-27.2876
0.163	-50.5775	-38.2944	-23.5238	-14.998	-11.2039	-15.0141	21.4217	24.9662	-5.05323	-0.667273	-3.40522	53.9992	0.700927	-11.3204	-33.4139	7.63459	27.7709	36.1681	-6.52054	-11.3127	NaN	11.9146	-25.343
0.164	-51.8534	-38.9318	-21.0362	-12.7872	-13.1329	-20.8703	20.9723	24.4437	-0.554335	3.69594	-3.83258	23.3379	4.82472	-14.6037	-20.5172	10.1661	27.9148	26.4363	-7.68877	-5.77456	NaN	14.9198	-31.5303
0.165	-59.4878	-38.263	-27.1526	-15.5379	-17.6772	-10.5753	17.6931	26.891	-2.20943	-4.87307	3.84176	22.5841	-1.39351	-12.0876	-22.046	10.2897	29.7287	10.5744	-12.5662	-1.28533	NaN	14.7984	-31.6453
0.166	-65.8467	-37.3824	-30.7555	-15.9781	-21.1589	-16.9244	17.1748	26.8467	-1.45836	3.59527	-0.246565	2.52095	-2.83787	-12.8742	-18.3322	8.89287	23.1438	16.478	-13.3616	-1.83031	NaN	11.0216	-24.1649
0.167	-50.4701	-34.7193	-26.9307	-14.4902	-18.178	-21.1332	21.713	24.5192	-0.138666	14.6633	-0.369049	-20.8198	-1.7974	-12.6507	-10.8926	6.78429	18.3945	21.8862	-15.2655	-3.72147	NaN	9.35917	-19.9531
0.168	-36.5245	-36.5956	-25.3126	-15.1426	-15.6328	-22.3236	21.1817	24.4211	-1.82818	12.1775	-2.42194	-42.6651	-2.9279	-5.82088	-22.5136	3.99609	15.4933	22.2133	-18.0607	0.259993	NaN	3.92607	-20.3737
0.169	-32.7414	-38.0969	-26.6537	-16.049	-17.2692	-10.1925	18.1217	20.461	-4.95028	6.73717	-3.50611	-38.9492	-8.39167	-1.32425	-16.3033	3.28688	12.8063	22.2526	-13.6882	-1.6652	NaN	2.52652	-20.2847
0.17	-37.3918	-39.0752	-24.1248	-15.6826	-14.5757	4.21694	15.3354	16.9021	-7.4103	2.8286	0.717659	-25.0755	-13.2594	2.81666	-11.8675	-1.01408	9.90837	13.0645	-14.4722	-4.68398	NaN	1.43889	-17.4679
0.171	-43.2522	-37.9545	-24.6335	-12.1166	-15.4756	-4.10744	13.2237	17.3109	-7.57333	-2.49566	-1.57511	-49.5258	-11.7387	5.33818	-8.70254	-1.25292	12.453	16.2305	-20.7954	-3.39034	NaN	-0.0833003	-18.5932
0.172	-48.222	-39.2096	-27.0556	-14.028	-17.5626	7.43192	9.64293	17.0954	-8.85147	-8.46501	-0.692356	-40.5678	-5.25205	1.18199	-11.2298	1.75799	4.63301	28.1078	-25.8609	-8.05935	NaN	-3.40545	-17.9371
0.173	-52.9618	-43.8453	-25.3601	-16.8891	-17.2445	-1.07206	5.16908	19.9432	-11.6131	-17.28	-5.56175	-30.7672	-4.31316	-1.62192	-19.8433	3.38425	-1.99036	26.9335	-30.8761	-9.02516	NaN	-3.74237	-15.486
0.174	-61.4553	-44.655	-26.8271	-16.8235	-18.027	-7.75489	6.4445	20.29	-8.06252	-13.8201	-5.18469	-14.1476	-7.11172	-3.53972	-17.0523	2.15598	2.25081	14.6143	-36.116	-7.49746	NaN	-7.64478	-18.3606
0.175	-60.1395	-39.7106	-31.2972	-20.7308	-16.4534	10.3504	5.28575	17.4337	-8.56566	-9.63482	0.203091	-18.9011	-3.91199	-2.93867	-20.1798	-0.0432764	4.87015	10.6754	-38.2172	-8.38908	NaN	-13.2127	-29.0948
0.176	-55.4635	-39.3197	-24.5803	-19.8773	-14.2692	8.8791	7.12079	15.055	-9.0798	-15.4015	2.24162	-33.3284	-0.63474	-2.78465	-31.9	2.83234	2.05372	20.7452	-37.8341	-10.6657	NaN	-12.7308	-38.639
0.177	-64.2099	-36.5821	-17.2437	-19.2359	-11.3371	5.03453	8.04211	13.2077	-7.64834	-9.66196	3.00244	-15.4282	6.85318	-2.23421	-30.4899	2.35971	2.88538	20.5534	-36.7746	-8.26299	NaN	-13.957	-37.5778
0.178	-63.7215	-36.0926	-17.5789	-17.885	-12.5751	9.80015	6.36605	12.1018	-8.27833	-11.4823	5.33328	-24.782	3.03804	-6.58111	-23.8539	-0.26311	4.27535	24.0525	-37.5531	-4.74901	NaN	-15.5109	-32.9574
0.179	-55.8287	-40.1244	-17.3586	-17.0244	-14.3705	11.8542	8.62941	10.4147	-12.9426	-22.9619	4.29665	-15.5974	-3.52803	-8.55791	-23.8612	0.610479	-2.09583	23.977	-36.2523	-3.65064	NaN	-19.4942	-30.6345
0.18	-49.8036	-42.5606	-21.0341	-20.0011	-16.343	7.07199	7.22167	12.4365	-17.9725	-18.3362	-1.52476	-11.1302	-14.8629	-12.0591	-14.8382	0.839807	2.40932	15.8422	-29.7119	-1.00365	NaN	-21.6515	-33.7473
0.181	-38.5684	-43.7778	-16.4699	-21.6703	-16.9394	2.92435	6.13763	13.4601	-18.4638	-23.2919	-1.5914	-14.5413	-18.5757	-13.6214	-10.5876	-4.80493	8.42719	23.9046	-27.2547	2.85711	NaN	-20.2946	-26.2632
0.182	-29.6686	-40.2633	-14.9794	-25.0559	-12.5764	14.4422	8.19043	13.5803	-18.1471	-25.6485	-4.82444	8.27783	-14.1082	-12.2686	-16.523	-0.00113622	7.71457	12.8639	-28.5306	5.86079	NaN	-18.0147	-16.7744
0.183	-33.0206	-38.0786	-15.3253	-21.7198	-7.74319	31.9523	7.46274	11.9975	-16.1037	-26.1206	-6.27055	-13.8873	-18.114	-17.7275	-12.0936	0.676848	6.79488	0.218275	-31.3635	5.91413	NaN	-18.8641	-12.8568
0.184	-31.6434	-37.7296	-10.464	-20.3708	-7.30379	36.4119	5.32411	10.5904	-20.1199	-17.8089	0.11986	-27.1731	-22.5622	-12.6346	-14.9394	-2.19569	3.01325	10.3259	-31.0896	6.00346	NaN	-26.0499	-13.9849
0.185	-32.8517	-32.5748	-16.4671	-20.3388	-8.32023	29.1286	4.79836	11.4632	-19.4344	-4.63342	1.17876	-11.3456	-26.4403	-12.7341	-20.459	2.35315	0.520658	16.8556	-26.217	4.60267	NaN	-24.8042	-20.1356
0.186	-29.928	-32.4331	-15.1409	-17.8741	-6.10934	29.9756	6.28423	8.45596	-17.7821	-10.5156	-0.311384	-6.58273	-23.8718	-15.4551	-19.9761	0.843605	1.04322	17.3646	-22.7688	1.83114	NaN	-22.2621	-17.0904
0.187	-34.5643	-29.4483	-13.299	-23.3212	-10.1289	19.0546	7.46306	7.99295	-20.7504	-7.22	2.37977	-26.1158	-22.5995	-8.47067	-23.4974	-0.469767	0.675342	14.8235	-26.1582	1.70047	NaN	-19.4413	-14.3764
0.188	-38.1513	-25.4581	-15.1768	-21.1755	-11.8524	14.8848	6.37944	8.51563	-20.0819	-5.75813	0.565211	-23.5411	-25.5785	-9.02558	-27.1568	-2.62643	-1.60191	24.8816	-28.5128	5.20024	NaN	-18.031	-13.9943
0.189	-34.1042	-29.7395	-13.3	-18.1055	-9.45736	13.9723	4.51999	7.7837	-17.8556	-4.32225	2.87109	-24.3386	-22.386	-11.6496	-22.6228	-2.21769	-7.56515	23.5881	-32.232	6.28923	NaN	-22.773	-13.8929
0.19	-41.6174	-26.6091	-16.0735	-19.6434	-7.71172	15.6571	4.74027	7.16387	-18.6567	-0.293247	5.19728	-17.2541	-16.8608	-9.69013	-20.2126	-2.62227	-8.99768	27.3637	-38.3549	5.00945	NaN	-19.6972	-17.0922
0.191	-38.6741	-29.4094	-17.1844	-15.5071	-3.87577	19.3522	3.58978	6.8831	-22.3769	7.1055	-0.8851	0.378908	-10.8085	-6.3428	-26.7531	-6.08313	-10.5149	29.8135	-38.1636	6.5188	NaN	-16.4018	-19.6369
0.192	-40.7335	-33.9298	-13.3957	-18.6794	-4.91939	0.303719	1.12843	6.82648	-17.6724	13.8342	-2.54924	-10.6056	-10.1283	-4.11835	-28.6675	-5.02461	-7.60561	27.0263	-35.9772	8.93381	NaN	-18.425	-21.1497
0.193	-46.6346	-25.1712	-13.1659	-19.9689	-8.32037	-1.65307	-1.56959	3.10864	-17.9401	18.5641	-4.22755	6.928	-15.6089	1.06802	-25.748	-9.92757	-4.50165	40.2953	-34.7865	9.3286	NaN	-18.2319	-20.8868
0.194	-37.3989	-23.9907	-12.4759	-15.4828	-8.92779	4.0863	-2.89598	2.4203	-18.5917	24.9684	-6.80704	-8.38244	-12.2053	1.60832	-23.6253	-14.7698	-7.80393	34.2149	-36.7973	9.3335	NaN	-15.5755	-20.4577
0.195	-29.2236	-23.4892	-12.8834	-14.3805	-7.30521	-0.555072	-3.91459	3.05772	-18.2829	10.0953	-4.70407	9.92492	-8.7091	-2.76353	-22.6956	-15.3226	-6.17236	39.602	-36.0121	5.20694	NaN	-14.4815	-22.6811
0.196	-19.4641	-23.3349	-16.5663	-14.3854	-7.226	15.8017	-6.21267	-0.0935321	-18.7252	4.67497	-7.18194	7.95931	-16.3711	0.137606	-26.3117	-18.4667	-5.23181	32.7428	-30.2858	0.726935	NaN	-18.5411	-24.2847
0.197	-14.338	-26.9132	-17.5939	-14.6812	-10.2066	26.8642	-4.49444	-1.9101	-16.288	1.80123	-8.46143	-37.4263	-16.4073	0.798	-23.8291	-13.2577	-5.67577	20.5124	-27.2648	2.30295	NaN	-14.7488	-20.267
0.198	-11.703	-24.4557	-15.941	-15.9661	-11.6094	18.0386	-2.77493	0.00361278	-17.7732	12.5377	-8.21232	-13.8067	-18.9335	-0.810662	-23.0289	-14.4328	-8.88022	20.7369	-22.4344	2.79792	NaN	-12.4121	-20.8095
0.199	-8.94224	-20.8693	-16.4918	-17.8702	-11.5396	11.4214	-3.70449	3.13995	-17.6831	14.3803	-11.5531	-22.9155	-21.8566	3.26004	-21.955	-14.4616	-11.9852	18.9548	-23.1632	3.1337	NaN	-19.1341	-22.1321
0.2	-27.5048	-23.3846	-11.9568	-18.6645	-8.36538	7.81241	-5.71951	4.79877	-16.2819	7.59794	-7.49567	-36.6576	-14.7953	0.27597	-13.99	-12.9502	-13.0796	32.5846	-24.8386	4.7483	NaN	-18.221	-18.9016
0.201	-23.3413	-22.7545	-9.89005	-21.609	-7.57183	14.245	-4.10903	6.37852	-19.5153	-0.00613692	-4.84549	-31.8997	-13.8206	-3.89875	-12.6437	-14.1519	-14.8073	34.4209	-20.5697	3.06061	NaN	-17.5348	-20.7437
0.202	-11.2685	-16.6279	-13.0646	-22.1728	-7.61932	10.5068	-3.8676	8.48963	-20.3573	0.142388	-6.11014	-31.4511	-15.3331	2.03572	-13.6186	-16.5755	-22.066	28.8085	-20.854	-0.0583142	NaN	-18.1432	-21.857
0.203	-11.1996	-15.5828	-8.29409	-20.7832	-8.67951	-1.17449	-6.95721	6.71339	-18.4024	5.00739	-4.97467	-32.9323	-15.0207	4.85818	-9.47397	-19.6087	-27.5503	30.5049	-17.9258	-3.6799	NaN	-12.9198	-22.9558
0.204	-4.41335	-13.434	-8.60854	-22.0583	-11.4896	-9.07191	-6.07035	5.59275	-16.9619	-1.4407	-5.89744	-15.1647	-9.79493	7.3855	-12.5768	-16.9104	-25.737	25.089	-17.6274	-4.62294	NaN	-10.7525	-22.2557
0.205	2.72589	-9.95833	-9.67876	-22.5084	-9.5944	-21.2465	-3.81173	5.28576	-12.3356	-0.65695	-3.91415	-33.8314	-4.54529	7.53382	-15.6837	-16.2244	-20.0787	23.3849	-21.8668	-1.10779	NaN	-8.63445	-15.6416
0.206	9.75762	-4.79719	-6.7923	-15.1148	-8.9372	-26.474	-4.02342	5.39019	-10.6256	3.74696	-6.39761	-17.1399	-5.47469	7.2455	-9.33382	-12.4488	-15.8319	36.3995	-21.1829	-1.83582	NaN	-3.78803	-7.64624
0.207	1.84615	-4.4285	-6.7086	-10.7398	-9.97503	-22.5347	-5.83162	3.75096	-9.08726	8.88734	-5.87304	-8.87317	-0.498134	8.09145	-1.84771	-14.1528	-11.7873	42.6174	-21.956	-0.643488	NaN	-3.87882	-6.54009
0.208	-2.99472	-3.04001	-3.58413	-10.671	-8.95929	-23.7144	-8.34921	-0.673009	-11.7415	-6.07136	-4.7444	-41.2306	-2.04622	5.67285	-0.67312	-16.2414	-7.73151	41.7249	-19.4181	2.75713	NaN	-5.08403	-7.21972
0.209	-5.11375	-3.72918	-0.213339	-9.83228	-11.2788	-6.16428	-7.77466	-2.66375	-21.8559	-2.79567	-6.84388	-18.1167	-6.20726	3.51634	-9.36718	-11.6787	-8.39607	32.1807	-15.9945	4.17505	NaN	-7.38244	-5.28261
0.21	2.92327	-6.26656	-3.93192	-12.9708	-8.78097	-8.55289	-6.41364	-3.65533	-23.045	12.7529	-7.78177	-16.5579	-8.3697	6.3314	-11.192	-10.8487	-10.0174	21.3453	-13.5433	9.89881	NaN	-10.2646	-5.72605
0.211	5.41534	-6.8005	-4.45126	-12.8451	-7.28997	-15.067	-7.02514	-1.66842	-20.9996	5.33059	-11.4194	-6.95447	-9.26654	9.23612	-11.6648	-7.65725	-10.179	22.135	-10.4599	12.3695	NaN	-6.97919	0.771676
0.212	0.362029	-6.88223	-3.92271	-9.6395	-9.73084	-7.90579	-8.74572	0.680342	-18.3325	0.977764	-13.337	-3.02341	-9.60833	9.64676	-21.5073	-8.0077	-9.42893	14.8868	-12.3579	6.66635	NaN	-10.0698	-2.71639
0.213	-3.0136	-6.18846	-1.92768	-6.61644	-8.49747	-7.45614	-8.45915	0.0729711	-17.1767	7.49268	-9.81208	-7.91769	-16.2741	9.49789	-24.6488	-10.8231	-15.4227	13.2126	-12.3834	2.51069	NaN	-9.99033	-6.26688
0.214	-10.6811	-8.47634	1.66771	-5.63872	-8.11886	0.112277	-6.0452	-2.66136	-18.3732	8.26875	-11.544	-17.6579	-13.1353	10.4015	-26.6997	-14.1931	-19.1983	17.0229	-14.9778	2.99652	NaN	-16.2138	-0.135535
0.215	3.6409	-7.0027	-1.58368	-8.25484	-5.2762	7.62484	-2.93288	-3.72475	-18.9691	2.40617	-9.71246	-42.8391	-4.68804	13.7042	-26.4934	-16.5286	-16.6664	16.6302	-19.4505	2.67638	NaN	-22.4304	-3.87875
0.216	14.9624	-2.386	1.55796	-10.6275	-2.16172	15.2737	-2.36047	-2.17784	-18.0068	4.76345	-8.87353	-6.92624	-4.36352	13.6384	-23.7312	-14.3624	-18.0771	17.9649	-23.6309	-0.123515	NaN	-15.4535	-5.4593
0.217	13.9639	-1.41099	2.53833	-10.1464	0.159683	11.6935	-5.27064	-0.98485	-17.4472	1.3533	-8.47625	-8.66693	-4.01229	9.04368	-22.5399	-19.3618	-15.8554	18.7415	-24.2088	-0.77627	NaN	-15.9553	-3.7032
0.218	15.7239	2.43021	2.39366	-11.5567	-1.37079	-1.76488	-5.26891	0.191348	-16.2776	3.35719	-5.45392	-23.342	1.06591	6.52649	-15.0588	-21.3877	-11.1411	13.2953	-15.1466	1.40077	NaN	-11.4602	-7.49526
0.219	17.4689	-1.87369	3.04731	-13.081	-4.1922	-6.45079	-5.23146	-0.32723	-5.1069	4.32328	-6.93214	-14.24	6.96581	6.3541	-10.9465	-23.0208	-10.8636	15.2147	-9.81997	6.45642	NaN	-2.2865	-7.51967
0.22	10.168	-9.01261	2.58306	-12.8708	-4.91061	1.21431	-7.72	-2.2425	-8.3483	-4.45833	-6.52772	-17.4083	4.60943	4.03063	-7.21088	-24.6905	-6.39675	10.0041	-9.19475	14.837	NaN	-2.12349	-3.66456
0.221	12.1171	-7.17978	7.19572	-11.5841	-6.69405	4.5974	-7.99237	-4.66672	-12.86	-2.48717	-9.3709	-5.5942	-0.330198	9.58025	-5.65344	-21.2593	-3.98166	7.90462	-11.4126	19.5982	NaN	-6.35433	-0.929922
0.222	-0.92377	-6.44382	1.71812	-9.50372	-3.69567	-6.05104	-8.53013	-6.97793	-9.49609	-3.53693	-13.3938	-38.5452	0.0509052	12.3778	-1.38538	-21.0166	-7.82455	13.4602	-17.3644	18.4311	NaN	-10.05	-3.50005
0.223	-10.6291	-3.54106	-0.912715	-11.8172	-0.157114	-6.03273	-9.18777	-9.03194	-4.99222	3.10228	-15.5116	-51.9172	-0.00682568	6.12783	-4.8108	-19.7257	-11.1251	16.3397	-13.9632	19.4776	NaN	-9.03091	-1.03829
0.224	-14.0383	0.95918	2.25038	-8.54395	0.281434	-5.03054	-7.89718	-8.16747	-2.28968	11.632	-12.6902	-25.9806	2.838	5.0208	-6.25977	-15.2386	-6.22013	3.36212	-7.934	23.362	NaN	-8.1255	3.24326
0.225	-15.3274	-0.44456	1.10527	-4.51233	1.45107	-15.0943	-7.90649	-6.62596	-5.76937	5.34037	-9.76384	-24.5442	2.2664	4.43994	-13.5977	-16.6045	-7.7646	-3.16866	-6.56289	17.2399	NaN	-11.6652	2.24523
0.226	-2.32815	-1.12115	0.353632	-3.31413	3.10078	-27.3864	-7.17444	-6.03831	0.151549	-0.915517	-7.74501	-15.4152	-2.28664	6.54706	-13.6083	-18.5384	-12.3671	2.66517	-6.37777	11.3224	NaN	-12	0.233049
0.227	-8.70988	-0.321615	-0.400087	-0.489922	2.5001	-46.8571	-2.84129	-4.27036	-0.735078	3.21807	-9.90289	-32.2623	-7.51022	8.54114	-7.73199	-16.3968	-11.1095	11.1713	-7.85952	5.30736	NaN	-10.0904	4.29912
0.228	-2.74626	-0.80151	3.92003	0.836463	3.65238	-59.3067	0.413839	-4.1374	-2.44015	20.3594	-9.42629	-21.9003	-9.97702	7.17189	-7.53538	-12.6553	-11.287	7.66946	-7.77511	0.145768	NaN	-9.01666	5.22484
0.229	6.62225	1.1368	7.57282	-0.354078	7.54748	-48.7523	1.79858	-2.32357	-5.71095	15.0605	-9.18484	21.605	-5.83524	12.3835	-2.30718	-8.63325	-6.97392	-1.45402	-8.64644	5.27189	NaN	-4.04154	3.66805
0.23	7.98133	4.97489	2.25495	1.10903	7.24133	-37.8974	-1.03029	-0.274411	-7.63036	2.79817	-11.3936	37.8843	-7.30641	18.6715	-3.80056	-10.784	-6.1177	7.03807	-7.36249	6.91474	NaN	-2.17648	5.01271
0.231	4.24725	5.31507	1.73098	2.33701	6.27785	-39.9189	-0.805097	0.343347	-4.4974	13.4409	-12.6865	1.45118	-12.0042	20.2315	1.91628	-12.6897	-6.0612	1.10963	-1.80626	5.06004	NaN	-1.59005	-3.6727
0.232	-2.32411	10.2039	0.182395	0.50431	7.49143	-41.3432	0.744975	0.923038	-2.69441	11.6618	-14.1977	-0.652432	-7.5975	18.6695	-7.62642	-14.9179	-4.42104	5.75999	3.59308	1.13488	NaN	-3.36745	-3.83881
0.233	6.72142	9.32918	-1.3293	-1.40892	8.5637	-41.8354	0.733197	-0.0933705	0.961663	6.5781	-11.6948	42.9141	-5.24341	16.9652	-15.0289	-14.9314	-4.81253	5.93916	8.92552	-1.79072	NaN	-4.43391	-1.96642
0.234	3.03366	5.41358	-0.373583	-0.726946	7.10325	-40.9538	3.38549	-1.69335	1.57848	13.88	-11.586	29.9065	-9.34747	15.5856	-7.48051	-10.9913	-3.34886	-5.5702	13.1334	-4.10683	NaN	-2.40068	-6.48369
0.235	1.99443	3.38317	-0.668675	0.344133	5.13411	-31.2462	4.0131	-3.95702	1.87567	10.3721	-7.67086	22.4335	-8.68333	14.9455	-3.91654	-9.92183	-0.721876	-5.85187	13.7903	-6.58726	NaN	-0.707037	-6.36537
0.236	4.58313	1.3887	-2.04259	4.59137	3.46052	-48.3936	6.86757	-2.90893	1.72839	-0.891919	-3.98864	32.9209	-5.61405	8.51674	3.84453	-7.85245	2.20131	-9.07136	15.2084	-5.40841	NaN	2.6432	-7.73361
0.237	0.237771	2.20753	-0.200112	9.88549	1.35257	-53.2989	10.3761	-3.02108	2.68536	-0.299093	-5.3712	27.9651	-0.669326	6.5343	1.35185	-6.25899	0.00912467	-2.99209	15.9274	-4.93648	NaN	2.30478	-6.79562
0.238	7.19679	3.44544	8.10613	8.04534	1.7712	-40.1209	10.5164	-3.30821	3.50272	1.72943	-2.84513	17.2179	0.673358	5.3565	1.75281	-8.25781	-3.11751	0.623063	11.1221	-3.67533	NaN	3.39919	-6.82093
0.239	4.25104	5.35629	5.93522	8.392	1.8851	-36.8719	9.80229	-1.88152	5.61699	-5.18134	1.31345	14.2588	-10.1251	2.61072	7.95451	-8.2317	-2.36394	-5.39749	7.69994	-3.05079	NaN	4.46953	-6.79067
0.24	4.71816	3.32843	5.5054	8.20134	3.80795	-35.2509	8.59844	-3.83092	8.08709	-10.5066	2.78833	15.5156	-16.7742	2.18078	5.87226	-7.83667	5.43882	-2.59733	10.5988	-0.959548	NaN	1.54398	-5.99383
0.241	7.03868	2.20708	9.17077	5.16581	7.55263	-28.7234	7.86367	-3.34191	2.39081	3.3134	0.802724	15.6712	-14.56	2.90508	2.65783	-9.17498	2.02387	4.48008	9.52088	2.75689	NaN	3.82161	-8.09733
0.242	-2.22242	0.799313	3.64105	6.2294	6.53552	-31.7098	6.06985	-3.05918	-2.34084	12.434	1.75475	5.32414	-15.5514	8.12546	2.11809	-9.09181	-3.05077	2.12489	7.63347	5.20177	NaN	8.97336	-4.65196
0.243	2.3692	-0.250945	4.39723	6.21261	6.69424	-42.0162	4.30411	-3.59117	-4.65049	-3.90481	0.762304	-0.990697	-18.42	6.79866	-3.57668	-10.5069	-2.36162	-0.63255	13.5527	5.92948	NaN	8.91938	-0.420621
0.244	-2.13804	0.918651	7.18114	6.07988	5.8323	-35.7927	1.98096	-2.42931	-0.771409	-8.51911	-5.69402	-31.666	-17.536	9.0852	-9.43294	-9.01899	-5.33302	0.179779	14.0793	8.35034	NaN	4.31064	-1.55873
0.245	-7.75186	-2.11216	3.25358	10.366	3.39077	-40.1916	1.25576	-2.77109	-0.836406	17.6771	-4.62553	-12.0717	-23.7475	6.05046	-4.36057	-9.0834	-0.709908	2.96299	16.7701	6.83253	NaN	0.28045	-3.22454
0.246	-2.99647	-1.33706	0.906215	13.6033	5.51877	-36.8114	1.51115	-4.20713	1.47485	18.9477	-5.09724	8.29758	-27.0426	2.6907	-6.40052	-9.2129	-1.51736	5.24987	19.8892	7.06513	NaN	-0.677942	1.01319
0.247	-2.54218	-1.82921	2.68924	7.48771	6.17221	-30.0176	4.74938	-6.05492	9.52876	9.06833	-3.3966	-18.505	-15.8854	8.73404	-4.3583	-4.38589	0.0435306	0.380972	20.0669	8.98468	NaN	-1.40941	6.47827
0.248	9.29032	-4.05314	2.4021	5.49332	6.15129	-34.7531	6.30423	-7.52826	9.45992	9.11411	-4.61158	-3.68859	-13.1151	3.06558	-5.15059	-1.57916	3.61101	2.47988	19.864	5.76705	NaN	4.61269	3.00801
0.249	11.9012	-0.463431	7.35698	9.19333	6.90284	-26.8611	4.03622	-5.24491	14.4994	13.5489	-2.01679	4.28161	-11.8599	1.65869	-11.7804	-4.52445	6.46725	4.30316	20.0926	6.50203	NaN	8.13309	-2.74997
0.25	7.88117	-1.51668	8.48556	5.11795	4.71168	-25.7873	6.08839	-4.92586	10.6478	14.1833	1.62141	9.54339	-9.56165	5.76038	-8.03084	-1.1239	9.05529	4.69285	21.6436	7.94636	NaN	7.22607	-2.78544
0.251	9.28145	-1.41755	5.87244	4.81781	4.96161	-38.8338	6.07632	-7.55666	9.17974	8.488	-0.146087	18.2943	-11.7679	6.45499	-9.34677	2.42967	11.6913	-2.21607	18.4801	5.32712	NaN	5.47116	2.28227
0.252	5.2459	-2.10076	6.75049	7.49469	6.39206	-31.7774	7.49683	-9.7012	11.9857	10.6093	1.95389	11.7456	-15.4888	1.78168	-9.4885	0.239505	10.397	-1.94536	17.4428	-1.88851	NaN	4.01968	0.121559
0.253	-0.232447	-7.62244	7.04266	7.68939	3.67628	-12.9532	8.65447	-10.9021	11.371	8.93569	-3.97222	26.6794	-21.1016	1.50927	-2.07349	-2.06016	7.00933	4.06821	17.7581	0.0342286	NaN	3.18813	0.311665
0.254	0.909842	-1.91158	6.60474	11.3589	4.57823	-5.62369	4.57263	-12.3094	10.9488	20.133	-1.64614	6.18995	-15.5356	8.8572	-0.554657	-5.34406	3.54598	6.11784	16.7002	0.970489	NaN	0.206061	12.0161
0.255	-5.83255	-0.476264	4.37008	10.197	8.93487	-3.32784	4.43554	-15.2906	5.84606	13.3421	6.67255	-3.0055	-7.6235	7.20016	-0.397711	-5.96585	-3.53576	10.5593	14.8547	-4.8281	NaN	-4.06548	15.4205
0.256	-11.9187	-1.49358	6.80589	11.6197	13.2917	-2.5931	5.17587	-16.3304	9.00212	5.39334	7.37781	17.2472	1.32238	7.06284	-2.31409	-3.53229	-6.57132	-4.74329	13.2731	-7.81647	NaN	-2.81073	21.9988
0.257	-12.6009	-3.30961	9.50412	14.1005	15.9604	-6.53958	1.92721	-16.4478	5.33124	22.8966	9.83736	32.778	5.38565	9.96436	0.119542	-7.0128	-3.16418	-4.97034	14.7869	-9.45901	NaN	-4.60657	17.6628
0.258	-12.3713	-6.20531	8.80377	15.4455	13.1152	-1.68118	4.59846	-17.2565	5.35034	30.2516	7.95234	24.4284	-2.18762	11.8731	3.81714	-5.81937	2.74676	11.19	16.6009	-8.22357	NaN	-6.43237	9.11664
0.259	-8.5463	-3.0836	4.54634	16.351	7.99097	10.3026	5.5005	-15.5523	4.66812	21.9001	9.96314	17.1172	-5.76802	12.0306	4.35703	-4.66651	8.43622	9.22809	18.5965	-5.62535	NaN	-0.49516	10.9001
0.26	-11.0672	-3.94537	6.61975	14.7491	9.38534	4.59343	2.75803	-14.7561	3.91739	18.7152	11.3916	31.8217	-3.92246	12.1873	2.34736	-7.66978	13.8145	3.4018	16.1739	-4.56375	NaN	0.566696	8.93842
0.261	-5.43219	-2.73521	7.48177	16.0714	9.6025	5.27648	2.49642	-15.7443	7.77893	25.5509	9.81004	30.8741	-0.98486	13.4157	5.30882	-6.67121	7.24285	-1.45045	14.1926	-2.92625	NaN	6.6787	13.1298
0.262	-1.29365	-2.54078	3.39996	17.7475	6.96218	3.6369	3.60724	-13.9392	7.65075	26.8003	12.0992	33.0167	-4.12908	7.99096	8.6	-8.87571	9.56266	7.19203	16.5187	1.91014	NaN	10.6465	9.30396
0.263	-7.65959	-5.34242	3.60088	20.5462	7.98456	7.16676	3.76415	-11.8825	10.2586	19.7666	14.166	40.7065	-8.44381	6.12107	7.33847	-5.79334	12.3374	13.2893	12.3477	3.78003	NaN	11.2677	10.6503
0.264	-8.42033	-5.64313	-3.28582	16.5989	12.5698	-2.43592	0.936869	-12.6086	7.48329	5.04128	17.1532	24.5519	-8.88969	5.91668	8.97182	-3.39484	6.74641	10.9699	11.9114	7.75406	NaN	11.0422	12.1769
0.265	-7.93755	-7.62873	-5.70908	16.509	16.0015	-12.0628	0.737673	-14.3848	7.7635	8.79696	21.1091	15.3579	-10.9959	2.74329	5.55529	-1.54647	11.53	11.1183	17.8997	7.31312	NaN	6.93068	12.0092
0.266	-9.12469	-9.31825	-4.7574	17.9282	15.3885	-0.939985	1.51274	-14.1576	5.7555	16.9228	21.2559	30.7387	-9.06417	2.02697	6.95266	-2.19742	11.4194	1.46137	22.78	2.95747	NaN	6.10267	18.2919
0.267	-8.09903	-1.44664	-1.21231	12.6452	16.0588	-6.83581	4.55355	-13.1613	4.10411	8.78487	22.9605	54.7586	-8.73223	1.80114	17.6062	-3.97048	10.9139	8.77922	23.5213	-0.00295876	NaN	5.59357	15.7134
0.268	-0.471599	-1.49361	3.6916	12.0376	15.1349	-2.29758	2.85688	-11.939	-0.132021	12.1234	24.8066	21.3938	-9.71053	1.23262	21.6183	-1.67707	14.7173	22.1183	21.5988	1.52712	NaN	9.7693	15.061
0.269	-3.60627	-5.22479	0.422369	11.3806	10.973	7.71078	1.48986	-8.92859	0.548141	3.0957	22.2995	9.00193	-4.21265	-0.304294	11.2305	0.101056	19.156	11.3465	15.5368	5.33147	NaN	12.4363	11.6706
0.27	-10.0713	-6.33156	3.13505	15.9588	7.65388	6.31974	1.41063	-4.70294	4.28352	10.4038	19.7875	43.0836	-6.73107	3.16827	12.1555	-1.51499	21.716	0.0047962	12.7579	5.57538	NaN	14.637	8.26421
0.271	-9.86474	-10.0796	2.8748	18.3735	7.22226	0.300522	-0.000261744	-5.35782	0.835897	26.1417	20.932	31.4969	-8.55981	2.74299	13.4919	-3.57861	19.811	7.6184	11.3854	6.37159	NaN	17.39	12.6208
0.272	-15.2731	-6.22525	0.775436	12.4949	5.74621	-1.92368	2.03759	-4.1951	2.02982	18.3618	23.478	20.6779	1.44389	5.41911	5.81797	-3.61927	17.7759	21.0996	9.01941	-0.869451	NaN	12.0986	14.5811
0.273	-9.43856	-7.82991	1.19704	12.8052	6.43318	8.58285	1.18332	-0.0226785	-3.35865	29.4471	17.398	18.6178	-3.85943	6.48154	12.6795	-4.23723	15.4608	21.2438	10.5131	-3.62244	NaN	9.65002	16.2821
0.274	-3.40266	-7.90854	4.41634	10.4086	7.76757	20.6013	2.72517	0.49571	-2.98592	23.0733	10.7082	15.9275	-3.94881	1.47305	15.1322	0.878781	12.5178	2.99192	6.31631	-5.94121	NaN	16.2279	20.7783
0.275	-4.54915	-7.38643	5.98598	9.72222	8.84588	30.7293	3.79688	-0.278634	6.21414	10.4111	15.5032	19.5178	0.426007	2.2985	14.9609	-2.60155	10.6638	5.26887	4.89251	-10.7733	NaN	19.8022	18.7594
0.276	-9.65017	-9.78734	5.49652	15.4867	9.60353	29.1635	4.97806	-2.31238	3.04051	22.2983	16.4648	24.4724	4.43657	6.09937	18.6938	-4.66773	15.1777	16.2865	2.82033	-9.78649	NaN	17.7479	17.5885
0.277	-13.0481	-7.81838	7.81634	12.814	8.30802	15.0201	7.11449	-3.75955	4.55314	24.8578	12.3215	19.1581	16.7575	7.99199	18.2655	3.02572	14.3362	11.939	3.12493	-13.2246	NaN	15.5899	12.1329
0.278	-7.10252	-5.82212	11.1167	11.0128	11.3999	11.5963	4.90983	-5.09845	7.08849	15.995	12.5619	7.92135	11.553	5.0347	16.4698	1.90766	16.53	13.0699	3.62051	-11.123	NaN	17.6284	7.23382
0.279	-4.0505	-6.61874	10.7544	13.3702	11.4485	9.82578	3.21904	-2.57066	0.0329164	-7.12364	11.1578	-13.3065	11.614	11.7833	17.5143	2.61391	16.199	18.8227	-0.462857	-5.50463	NaN	14.4194	11.2238
0.28	-5.65552	-10.8778	7.75148	12.5898	9.9458	-8.60372	1.46807	-0.0340087	-1.95788	-8.43175	12.8988	34.8892	15.1698	13.0366	18.2745	0.446635	14.488	15.069	-2.43897	-7.91792	NaN	10.8699	8.81073
0.281	-7.71635	-12.298	6.22634	12.6568	10.0782	-2.27294	1.93705	-0.375586	-1.8773	6.61869	11.4853	51.4298	15.84	9.1893	18.3178	0.521655	20.1306	5.00811	-7.06897	-7.35152	NaN	13.9023	8.50707
0.282	-14.1473	-7.69245	2.53501	13.2934	8.73183	10.0898	3.89729	-0.0825065	-2.30156	-4.42506	11.2072	2.59797	17.6052	5.71546	23.3248	2.96922	25.2364	2.61962	-10.1436	-7.30928	NaN	15.3149	9.87278
0.283	-8.03776	-7.047	-3.52583	13.0553	5.43186	12.1219	1.04851	1.43625	-4.91303	-3.01306	14.1252	19.4495	12.2378	9.05296	25.9513	1.84307	25.9399	5.52789	-8.16152	-10.6263	NaN	14.161	17.7091
0.284	-7.47103	-4.89383	-3.24756	13.3403	6.49609	18.6963	2.96527	4.23725	1.44876	1.00089	14.4859	2.49502	10.4426	15.5812	23.0997	5.70101	21.7544	15.7363	-7.48131	-12.8181	NaN	16.9873	27.2404
0.285	-7.68909	-0.681331	-2.62166	14.8824	8.9726	16.4965	5.71223	3.22086	7.38788	2.21893	10.7301	0.966112	12.9153	14.059	22.865	3.58878	26.7351	7.80118	-7.76149	-10.5612	NaN	18.2037	28.9652
0.286	-2.95517	-1.86736	0.135022	13.1563	8.57957	20.8857	5.07621	4.13921	6.4642	-2.6637	9.54786	23.1246	12.5633	16.1633	18.9053	8.53445	28.4953	-4.23835	-1.95635	-4.90232	NaN	22.5433	28.3745
0.287	-10.453	-0.412423	1.45162	12.3345	9.61379	18.7363	5.69085	7.49773	8.80504	-4.53058	12.9968	-7.57195	15.2737	15.5956	21.8763	9.62218	25.0475	6.13305	4.74941	-2.29212	NaN	29.8271	23.3661
0.288	-8.14305	2.59366	0.617388	12.8513	5.94889	0.0684757	4.57012	10.9515	4.28275	-0.445394	12.3051	12.3548	17.8691	14.8635	26.033	7.20494	29.5515	1.52189	11.6357	-4.39762	NaN	31.5321	18.8181
0.289	-2.5818	4.23333	-0.526448	13.2025	7.50154	-8.32488	2.87367	14.9119	3.16437	0.128969	10.7819	9.67682	11.6779	13.845	23.2869	9.37951	32.6152	4.05009	16.068	-5.20463	NaN	26.6106	12.8363
0.29	2.37465	1.72679	-3.43246	16.4065	7.34884	-6.10124	2.87769	14.6879	2.12118	9.78621	11.4088	-12.6095	4.38764	10.6667	15.4535	9.73528	31.6303	10.2971	11.2101	-3.5101	NaN	21.7039	7.89489
0.291	5.61867	0.099296	-5.30185	13.115	6.80105	-3.06576	1.30425	14.6528	0.251859	-2.48751	18.1774	-4.289	0.966237	13.1142	17.727	9.52767	33.6767	11.4067	8.59486	-5.66583	NaN	18.1219	1.97068
0.292	4.21092	0.400045	-4.95302	12.3502	7.4415	5.06627	2.57478	14.1954	3.46589	-7.67453	19.1201	-6.44071	1.74244	13.5542	18.7597	7.94035	35.1997	19.0892	5.58205	-6.85428	NaN	15.744	-0.409058
0.293	-2.35421	0.218657	-3.72169	14.8489	3.24657	-1.94885	4.78631	12.7697	2.66164	2.10774	18.8814	12.7074	-3.7355	13.7313	11.3914	10.9876	30.2985	22.276	8.79713	-7.6922	NaN	13.7266	6.11567
0.294	-5.89774	-0.140226	-4.52185	14.2094	5.71674	0.0770072	4.30169	12.7467	-1.57856	-2.28721	19.0105	-4.78395	-5.08981	16.9364	13.0739	10.6097	31.0818	19.3464	16.7495	-6.41815	NaN	14.1174	8.78215
0.295	-7.85237	-2.5846	-5.29421	14.3969	3.3079	12.5838	5.47504	9.22647	-3.44973	-10.8604	15.6705	10.2368	-1.66558	14.6125	16.8391	9.74836	33.9129	11.3169	14.7678	-7.13348	NaN	14.525	10.3336
0.296	-10.5084	-3.2266	-2.59054	14.7544	1.00906	2.31599	3.06154	5.8384	-2.61235	-7.36398	17.656	20.3346	-0.126503	16.9121	14.2496	8.73357	27.6579	20.1481	14.8622	-7.74567	NaN	13.1681	15.1428
0.297	-6.56112	-2.14162	-6.48063	16.4213	1.78381	12.3244	3.4026	3.10432	2.49417	-12.5807	21.7044	19.9328	1.97676	18.859	10.3006	8.18176	24.4568	13.758	18.7575	-5.61548	NaN	14.8336	12.338
0.298	-2.50133	-2.32251	-10.5595	15.5555	2.30691	16.6235	1.80347	2.96261	3.92464	-1.44211	18.6433	29.7869	-1.13455	10.3336	13.7805	6.81046	19.7021	7.11014	20.9832	-5.61126	NaN	11.0627	12.1054
0.299	-2.489	-7.01148	-8.01848	13.6688	5.73265	16.4557	1.4807	4.84333	4.71952	12.2117	14.4127	3.46481	2.41875	6.88959	10.7449	5.54386	18.4424	6.49072	19.7594	-4.475	NaN	15.5303	15.9447
0.3	-2.43064	-8.24844	-10.9715	13.5258	6.35253	22.1647	2.71281	3.63514	5.66476	8.63187	16.4757	23.2092	-0.578171	8.80962	5.8947	8.1886	18.2875	7.35418	18.9199	-4.14973	NaN	14.9312	14.51
0.301	5.56838	-6.3215	-9.552	8.0055	7.75158	8.34745	0.832063	5.02577	4.6558	11.0698	17.2702	29.847	-1.152	5.39727	5.52938	8.19726	15.7421	12.305	15.7608	-4.34646	NaN	10.9313	12.77
0.302	2.7544	-4.49437	-8.33302	7.21109	6.14557	-3.62245	3.41527	7.59708	3.79006	17.9531	11.4151	13.1177	3.81007	5.29194	7.03148	10.7403	17.0479	1.8749	9.23077	-3.98155	NaN	16.9298	13.7138
0.303	-1.48392	-2.09	-8.00213	9.73415	4.65261	-11.318	5.1361	9.38669	7.60372	19.3624	11.5898	12.3295	4.10874	1.11242	11.7698	11.751	18.7759	16.6209	7.55472	-8.08127	NaN	13.9158	10.6169
0.304	4.13724	-3.64811	-8.3293	6.37599	5.26483	-12.6866	5.96335	10.6285	11.5883	22.347	18.5446	25.1624	5.3813	2.02932	3.97864	9.12354	20.8927	29.5832	8.76224	-11.1961	NaN	11.5136	5.95074
0.305	1.89245	-4.06075	-7.26243	5.61312	6.35323	-8.61875	8.52089	12.8867	9.68722	9.07691	23.6381	36.5291	7.79205	5.58138	3.06753	8.83279	21.3327	15.3901	6.31814	-14.0531	NaN	13.5887	5.50753
0.306	4.30832	-4.92044	-5.4534	6.55569	6.64172	-0.739436	6.99032	13.1958	10.6265	7.51457	24.4655	7.90568	11.4047	-0.737352	3.25525	11.0513	20.3857	24.6689	4.31626	-17.3618	NaN	11.1758	3.85076
0.307	-0.126893	-5.67534	-6.0633	7.28932	10.8928	0.266989	7.74551	12.2546	9.74637	18.3786	22.1593	-5.48116	8.58185	-2.33338	-4.46566	14.1891	24.7677	30.4858	7.69786	-15.3706	NaN	7.33446	1.69942
0.308	4.1734	-2.37704	-3.37637	9.87938	14.1146	7.28407	8.84052	10.8332	8.17221	9.22444	20.0965	9.54877	8.63373	1.37618	-2.31883	11.2621	26.0956	26.3563	12.5717	-9.97471	NaN	11.0689	6.20111
0.309	7.84995	-1.66145	-4.80228	12.417	8.44503	3.5882	6.91197	8.47384	5.74535	11.1265	21.3674	5.90675	10.9489	2.06789	-7.03342	7.60597	23.6093	21.9174	12.6066	-9.59242	NaN	12.529	12.4233
0.31	-4.06522	-4.6874	-2.5718	15.3867	7.29461	-2.53379	10.9128	8.39679	5.48973	11.8091	18.1164	3.68465	14.9505	1.76316	-11.2746	8.53459	24.164	25.9558	17.4518	-14.5547	NaN	10.8639	16.6783
0.311	-12.7923	-8.50134	-3.70127	17.7034	9.98351	13.4734	10.1916	6.48251	0.0980875	7.96265	13.1708	-2.56874	9.6095	2.19022	-5.17533	7.34364	21.2185	28.175	22.3626	-14.6395	NaN	11.9956	17.2352
0.312	-14.8193	-7.05783	-5.95047	17.6153	11.1492	21.5306	11.8059	5.27359	-1.70827	11.8554	16.0569	-5.43375	9.12437	6.1859	-8.13126	6.22701	18.5731	22.5784	22.5834	-14.5454	NaN	10.689	13.8979
0.313	-8.10778	-7.20358	-4.61723	16.2665	13.0297	25.9626	14.0269	5.78145	2.30455	10.9817	18.006	-0.587298	12.1313	10.1511	-10.4313	2.21271	14.995	25.8036	21.1928	-16.3113	NaN	10.3415	8.87815
0.314	7.53522	-8.5695	-8.28822	14.3221	13.8343	18.2431	13.0703	6.38114	1.8947	13.0995	18.195	-12.1636	5.5337	13.139	-9.4406	-0.481382	16.995	32.7695	11.7573	-14.6941	NaN	9.80653	5.83169
0.315	12.6105	-5.78327	-7.76526	14.0852	14.9181	16.6224	14.9167	5.80289	2.55831	-1.67736	13.2723	-1.08598	5.64256	11.0158	-15.6846	-2.32787	20.605	27.3891	6.18829	-12.3333	NaN	5.15494	7.6872
0.316	13.038	-7.30492	-9.85621	14.1227	13.8273	14.9292	12.3571	3.4424	-1.31171	-7.20143	11.8416	10.6532	6.40717	12.6223	-15.1598	-1.77557	22.0443	15.2138	-0.440399	-9.75894	NaN	3.25921	9.50685
0.317	15.9088	-5.59126	-10.3474	14.5696	11.8455	11.7598	9.78966	2.05849	-2.74522	-7.66271	14.3486	7.76213	7.43789	16.7397	-14.2777	1.60477	22.8739	12.5006	-1.41272	-11.1957	NaN	5.47241	8.83375
0.318	13.2137	-4.19098	-8.86259	14.4725	11.0352	14.973	8.86265	0.925434	0.352951	-7.26601	12.6616	17.6058	3.49734	16.1982	-17.0233	-2.46702	21.7411	13.7938	-4.3314	-12.0796	NaN	8.65591	4.6434
0.319	3.68636	-6.71922	-8.57294	15.6081	10.1818	8.41739	7.7662	0.684985	0.945505	5.48176	14.6381	9.00977	4.51027	16.3831	-7.95201	-3.26075	21.9798	19.6861	-8.56217	-11.1565	NaN	8.19951	2.49758
0.32	-5.01029	-2.91436	-5.6172	14.5406	7.32345	3.78383	10.0946	2.00616	1.31265	9.49285	12.2828	18.3114	11.9891	14.8416	1.63213	-5.7491	19.5694	31.9268	-2.15086	-9.2718	NaN	5.32693	-0.147928
0.321	-4.35149	1.57514	-5.95983	13.0181	5.9095	9.37836	9.40877	1.88278	0.423213	21.1152	13.4622	42.2802	7.4001	9.88448	4.63346	-4.30955	20.3566	30.2949	-4.77184	-7.93082	NaN	5.55998	2.30378
0.322	-10.6373	-0.255898	-9.23228	12.3029	5.6405	15.4575	7.05399	1.11889	0.157445	8.23077	16.9577	27.6151	7.43541	7.17084	1.37105	-2.09469	25.0785	11.835	-8.54933	-8.94707	NaN	4.3771	7.33231
0.323	-13.797	3.50777	-10.6397	9.38894	5.69964	6.41704	10.1189	2.76908	3.16073	7.45215	17.002	10.1445	7.53408	9.05945	-1.54608	-8.21626	23.7829	10.1998	-8.63914	-11.354	NaN	3.25548	7.87101
0.324	-11.5469	7.24072	-10.4396	12.206	11.6892	-0.375531	9.83699	3.71312	2.82992	21.5804	18.5672	25.5742	5.05628	12.9965	2.59709	-4.90425	20.1513	21.1989	-6.99845	-15.0548	NaN	5.09083	8.34327
0.325	-14.5079	7.78307	-7.69275	10.5746	15.6727	-12.3874	10.6213	4.23603	2.12054	33.0312	18.8387	21.8389	11.5147	11.357	0.420745	-2.70254	18.8266	19.7213	-4.50306	-18.5937	NaN	4.30916	8.04928
0.326	-9.64846	5.19952	-8.29103	10.9253	16.7417	-22.6976	9.31427	4.12013	1.44649	44.9818	17.4888	11.1805	12.5147	9.23325	5.2722	-2.61453	17.3653	2.67136	-2.06357	-19.3319	NaN	-1.50733	4.97767
0.327	-5.80457	4.75565	-12.961	10.9098	18.151	-7.94874	7.82055	3.92285	1.20611	26.5664	12.7401	15.2643	10.8255	9.4066	10.1173	-1.53307	16.7135	7.11642	0.856497	-18.9301	NaN	-3.39484	4.25741
0.328	4.62309	6.14189	-9.93329	10.0673	15.2618	-2.81423	7.43013	5.67527	3.42747	24.8609	11.808	8.46741	12.2259	4.98136	6.36508	-1.34133	16.2567	22.2397	2.32314	-20.0599	NaN	-2.48333	4.39765
0.329	11.3363	5.07048	-5.27533	9.14954	12.6864	-3.25526	3.10414	6.01038	0.317113	33.6077	13.9659	1.76598	10.6127	7.38826	6.031	-1.90109	19.7949	16.3205	5.26799	-20.6929	NaN	-4.11138	0.400372
0.33	5.28247	6.23117	-5.79469	5.22316	9.19361	-12.0019	1.83965	5.33448	3.1045	31.6094	16.7757	-3.47931	10.1311	11.1721	3.71818	-2.38027	17.8339	13.4728	0.865138	-21.5027	NaN	-1.71234	2.35996
0.331	2.0827	7.3053	-9.80682	4.94887	7.34023	-19.0449	4.41146	2.37812	6.00787	11.7289	15.0268	-14.6854	11.0342	4.78057	1.01289	6.92983	17.1674	11.532	-3.27868	-20.4657	NaN	-5.24492	1.50496
0.332	-3.21258	9.4209	-12.1131	2.34838	7.67582	-16.6879	5.76899	0.995147	5.64965	1.58995	8.24237	-15.2545	7.23587	6.60196	0.437025	0.843005	25.0998	4.23635	2.12412	-19.1288	NaN	-6.94247	0.699025
0.333	-9.00078	6.26041	-8.16982	-0.698484	6.9918	-15.1685	3.78678	0.944551	5.48156	17.0413	7.81746	-5.22073	0.700086	9.64667	3.98924	-2.24208	27.4854	8.08806	4.08392	-20.4392	NaN	-3.22129	-0.34323
0.334	-6.63453	4.38707	-12.4381	-0.362355	9.65788	-12.8676	3.84081	2.19714	-3.14942	15.9942	6.30563	-21.8782	4.81814	6.75507	7.33902	-3.04215	25.9961	7.74918	5.83617	-19.3848	NaN	-8.41581	-2.23268
0.335	-5.6633	4.19141	-14.9365	-1.02287	9.51987	-12.5166	4.71368	4.89477	-0.717402	16.225	2.32311	-17.2173	4.09396	1.73565	2.73826	-4.35735	27.2262	3.67687	5.04144	-17.2033	NaN	-6.34783	-3.67868
0.336	-2.4939	-1.13405	-12.0948	3.12244	10.386	-11.0118	1.94831	4.52014	-0.168093	12.3014	1.00988	-9.23636	-2.11108	3.73311	-5.4157	-4.23832	25.1609	11.9969	0.268791	-17.0365	NaN	2.328	-5.61281
0.337	-10.6382	-2.27195	-14.4852	8.80585	13.8598	-17.0513	4.71354	5.75807	1.40736	1.94971	-0.378366	-7.43004	3.78525	8.42903	-6.11791	-7.38	21.568	2.75618	4.73837	-14.2969	NaN	2.97091	-0.8552
0.338	-20.257	-2.6081	-13.5746	8.54148	11.9779	-16.9832	10.4352	6.43263	6.01093	18.6638	-0.518628	-16.9359	3.94621	9.63433	-7.89277	2.10427	19.2335	0.37042	7.89225	-10.5332	NaN	-3.33587	-2.7691
0.339	-12.0918	-0.654073	-14.2793	11.6998	10.05	-0.979938	9.10346	6.11371	5.33885	15.9633	2.62626	-16.9899	8.18681	12.558	-6.86215	4.95057	20.0242	-0.743558	9.84306	-11.7877	NaN	-12.4892	-4.96956
0.34	-14.4954	2.30292	-13.4931	13.5744	11.6196	-7.64355	8.27773	6.45935	4.63684	2.80458	-0.583893	-4.34035	15.2779	10.7782	-4.52226	2.3762	22.5155	-4.22484	12.0711	-12.1153	NaN	-11.4942	-0.907314
0.341	-13.6192	6.67269	-4.7013	15.1354	10.2241	-23.8582	7.63195	4.56784	6.97528	-14.3727	1.69835	-1.42163	15.6707	10.9585	-0.260959	7.99761	19.5522	7.07184	8.94223	-12.6123	NaN	-4.88867	1.75059
0.342	-11.3548	8.24193	-8.99522	16.9934	10.0049	-17.5379	3.81035	5.49442	7.6066	-7.1767	6.53333	8.40949	13.5061	6.4865	-1.31049	7.79608	17.5605	4.82057	6.01668	-11.0889	NaN	-2.62676	3.28967
0.343	-16.8449	6.59088	-12.9192	18.3373	7.93447	-5.07185	3.83315	5.66862	5.23905	11.0217	0.695615	18.3473	15.0115	8.64962	3.24684	10.302	19.5617	-4.93713	5.51963	-7.34863	NaN	-1.59225	1.31001
0.344	-17.5784	8.50876	-8.98931	19.2135	5.51506	13.0751	4.66061	3.61361	8.92153	18.2199	-2.85626	19.4718	11.1902	14.9763	9.88403	13.6079	18.7485	-6.5125	11.1272	-6.83331	NaN	-4.071	-0.391041
0.345	-15.3679	7.31478	-11.7307	18.6404	3.80563	5.67752	4.65844	0.09679	11.5447	2.41943	-1.09819	9.89458	10.8416	10.6578	8.7645	6.87277	16.6501	1.03924	19.7192	-4.26429	NaN	-7.87363	-1.17449
0.346	-7.67565	8.48082	-8.97872	19.6293	2.12331	-25.4758	4.31313	-0.635984	12.2996	-23.288	-3.21798	6.03347	17.7484	13.3781	3.85334	4.38429	17.9014	-4.72411	23.9924	-3.85125	NaN	-10.7442	-5.83938
0.347	-11.5512	8.27962	-11.6546	16.9641	1.04023	-26.4161	2.89225	0.917725	10.8023	5.49144	-3.31743	15.1959	13.057	5.94544	-1.93442	3.03769	19.6104	-11.1721	20.8653	-4.13915	NaN	-10.7155	-4.61889
0.348	-12.3019	9.93274	-8.43301	13.6432	-0.774434	-35.0528	0.809673	-2.00918	10.9405	8.4684	-0.688219	31.1342	10.461	2.90722	0.698625	3.90758	19.6622	-8.33467	18.7138	-6.12676	NaN	-13.5663	1.12106
0.349	-7.72322	9.53672	-9.45926	13.8448	1.60796	-28.4773	1.25781	-1.44796	12.5272	13.7382	4.99504	15.4582	15.0811	6.95063	-6.30049	6.85834	18.3992	-12.0015	19.709	-11.6729	NaN	-13.1764	-3.50449
0.35	-9.13073	0.396855	-15.3221	13.1373	4.89366	-32.2041	3.82647	-1.54112	8.69437	12.8422	10.5685	15.4166	12.3204	1.20187	-5.73542	4.03158	18.7267	2.49617	15.6736	-14.2718	NaN	-7.54898	-0.102957
0.351	-6.37877	-0.0644088	-7.52189	8.66181	6.58196	-36.9374	3.79812	-3.23873	5.52942	-0.882844	9.31247	22.2272	11.496	4.39266	-3.112	4.74811	14.2356	6.67833	12.2955	-12.6839	NaN	-6.06569	5.41935
0.352	-6.41012	2.34636	-9.25695	8.08569	6.70908	-19.0151	4.24794	-1.35556	5.97055	6.07529	9.00955	2.43724	10.3083	4.81684	-1.89022	5.31718	8.83877	-7.19977	12.0392	-11.0719	NaN	-0.335387	1.01069
0.353	-2.68184	4.37908	-11.4973	5.1782	6.39325	-3.07228	6.86232	-0.217048	7.16261	-1.16901	9.41192	5.31568	8.34264	4.55343	2.12955	3.06047	9.88705	-6.70402	14.9498	-13.0346	NaN	2.26371	3.33055
0.354	2.17826	4.0925	-13.5099	5.84973	7.14155	5.25931	4.14554	2.01501	6.95056	5.71717	7.22033	-8.44476	9.58372	7.39531	-9.81286	4.81222	5.56511	0.366049	19.7494	-16.0752	NaN	3.55042	-1.16365
0.355	-2.58266	1.67223	-12.5939	14.3512	4.93958	14.6932	2.80749	1.86008	5.36688	-3.32642	3.8256	-16.1087	4.42601	5.85163	-4.27443	6.35873	2.08016	0.679459	18.7867	-17.9995	NaN	5.0932	0.330297
0.356	-2.53008	4.62643	-6.5994	14.0354	3.57005	19.2236	6.70111	2.12405	7.40048	2.73159	5.54969	-10.2858	4.96914	0.193045	2.71408	4.23934	2.28822	-4.88603	16.485	-19.2336	NaN	1.60293	0.182905
0.357	4.25787	7.50894	-3.48821	13.0717	1.82166	6.67582	5.39883	5.67083	3.03891	15.5123	6.34516	-16.2794	10.0707	-3.35767	4.33823	0.338061	5.49876	-6.61516	14.0779	-18.0377	NaN	0.769075	-3.99337
0.358	1.87025	8.77309	-3.5257	15.2319	-1.89312	6.4609	5.16169	6.15529	-2.04713	-1.04508	2.7852	-11.3173	9.1982	-2.22394	6.39982	1.73475	-0.14036	-5.77225	11.4915	-18.4944	NaN	0.388528	-1.54564
0.359	-4.28791	2.09279	-4.59904	14.6656	-0.771215	5.17877	3.89357	5.49634	3.98997	-12.875	-1.28351	0.0528557	4.29015	-1.6449	0.194064	2.31528	-1.29984	-4.90945	5.6173	-18.6227	NaN	0.930504	-4.88682
0.36	1.6898	3.82933	-7.50422	11.1414	2.59805	-4.6719	-0.444327	4.43987	4.70364	-0.0468957	-5.56088	-2.09992	-0.0708997	-2.33546	5.90505	-0.889067	3.21625	-2.68748	0.31888	-16.8742	NaN	5.12449	-11.7996
0.361	0.757514	7.33603	-7.73535	10.1474	3.3224	-8.46172	0.883489	2.79838	2.49073	22.5981	-8.55151	8.80706	2.65522	-2.38562	3.38172	-0.613759	7.92796	-12.259	0.142535	-18.5497	NaN	9.2979	-13.0864
0.362	2.36352	3.19535	-7.38609	11.5564	3.22336	-6.51431	-1.2171	0.816707	1.77003	15.611	-11.8342	5.18117	5.26363	-0.922769	5.00594	-0.725343	14.2549	-13.1928	-1.74773	-16.2092	NaN	7.59901	-9.99085
0.363	2.32502	5.66087	-4.32719	13.7382	3.62617	-9.97801	-3.40349	-3.44626	1.10518	9.13698	-10.1643	-13.7806	0.460863	3.89486	4.78049	1.42394	16.0137	-5.50264	-1.84642	-11.611	NaN	6.31118	-12.0393
0.364	-1.3118	5.89108	-1.99608	11.6513	4.55714	-22.6277	-4.04099	-2.82545	2.7178	18.5695	-4.74514	6.5346	3.26031	5.19848	1.62938	6.51397	19.5896	-10.6668	1.79295	-12.1897	NaN	3.16427	-11.6403
0.365	3.47787	4.7541	-7.02141	10.6784	5.23791	-19.174	-2.67722	0.1787	4.04776	16.57	-1.72731	15.5311	1.06023	2.96261	11.2946	5.29892	18.541	-11.3973	4.78769	-16.0964	NaN	2.35873	-10.2719
0.366	10.8698	6.79647	-4.63275	12.1573	6.48639	-12.7025	-0.631752	1.20487	8.11085	26.4862	1.0629	20.0454	-0.560371	3.39781	8.86028	4.22258	23.0833	0.770133	2.89384	-16.6241	NaN	2.34539	-5.08628
0.367	19.2445	8.01634	-2.22788	9.76635	6.66686	-11.7887	-0.886497	2.32388	6.69973	16.4648	-0.683727	5.55743	3.85788	3.6804	5.38919	7.5978	25.3277	-3.30184	2.38055	-14.8429	NaN	-3.91283	1.28264
0.368	15.5527	5.53661	-4.6097	7.45965	7.46713	-7.52162	2.51941	1.18615	5.88974	-6.34862	1.24443	3.10838	6.72954	-1.66247	7.14963	6.50779	26.8092	-13.603	0.634309	-14.5617	NaN	2.80955	-0.662801
0.369	9.02086	1.19402	-3.1482	6.81818	6.63835	-15.1612	3.99256	3.06678	5.73676	1.10641	2.95392	9.79157	12.6916	-3.07563	5.20579	6.44246	26.8159	-8.0144	1.02855	-12.3704	NaN	3.95367	-0.148961
0.37	3.50624	-1.85311	-1.36035	6.29366	4.18031	-24.403	4.17328	2.33827	6.36928	6.2251	3.4084	-9.79464	7.48443	-1.23446	1.85361	8.2344	21.1845	-6.08818	3.5379	-7.31638	NaN	5.99824	1.45635
0.371	1.9509	-3.36168	-1.47883	10.3599	6.49809	-12.9971	4.50041	0.970197	9.48186	-1.18356	0.9587	-0.909261	3.57371	-3.00031	6.4344	6.39812	17.2141	-5.50047	3.20463	-5.85455	NaN	14.8682	-1.07622
0.372	6.98829	-5.6295	1.18081	13.0759	7.84572	-3.51489	3.14438	2.20417	7.71345	-7.3407	-0.146697	-11.3935	5.41341	-0.574893	11.7658	4.68267	13.5743	-3.73012	4.51841	-7.34751	NaN	14.3777	1.72115
0.373	5.73092	-4.09485	-3.54872	15.8417	6.43891	9.41797	1.61882	0.576861	4.71221	-5.88652	2.00359	-17.4748	1.62249	4.39907	8.02286	6.7748	13.7853	4.58082	0.876489	-3.99533	NaN	10.0416	-1.08248
0.374	5.96402	-3.75287	-6.56011	16.4525	5.89425	12.573	-1.45926	3.28989	2.66607	-2.57399	8.75645	0.935415	-5.13085	2.98707	11.6241	7.7997	13.4961	7.83279	-0.0732941	-4.59634	NaN	8.27315	-0.790053
0.375	2.99811	-1.15707	-1.68087	14.5212	6.92232	4.52387	-4.80682	5.66994	0.432458	-4.44114	9.71419	13.0441	-3.85343	-0.981338	14.548	5.61684	12.619	-0.723216	0.949789	-8.10077	NaN	10.5271	0.981807
0.376	2.35353	-0.576387	-1.4119	13.6642	6.58699	3.71265	-4.88562	3.82357	0.924125	-4.52809	5.28877	20.3569	-0.854611	2.25069	17.3697	5.92201	11.3873	2.65046	1.07641	-9.25707	NaN	14.8057	-4.00744
0.377	7.30824	-7.58739	-1.71537	10.7215	7.22566	15.8635	-2.99886	3.68705	1.41659	-20.516	8.50535	16.6137	-0.585936	9.74439	20.7666	8.06635	10.6168	7.76613	0.400044	-10.2498	NaN	9.48548	-0.916884
0.378	4.29023	-8.50005	-1.78647	6.26271	7.1213	28.5928	-1.99573	3.45101	-2.67052	-15.106	5.13331	6.82387	3.56071	6.62423	15.7229	7.98416	9.97695	3.80817	5.23441	-10.1268	NaN	4.6604	2.47429
0.379	4.28992	-6.68068	2.96667	4.98923	5.02764	19.5669	-0.549221	1.13239	-2.19009	-6.42392	6.58431	3.31725	6.25491	1.79603	11.3653	5.22613	8.46032	8.4968	9.7725	-12.033	NaN	2.93167	3.38976
0.38	10.643	-5.81406	10.4768	8.66152	4.12979	20.806	-0.0662782	2.08535	0.067692	-15.7529	10.4135	10.3848	0.387237	-0.338992	14.3899	7.55342	8.59903	6.40896	6.41929	-12.05	NaN	4.19915	2.55666
0.381	14.5809	-9.05433	5.61563	10.4911	3.07948	22.6855	2.14076	4.71583	2.13919	-9.62962	10.5561	4.19743	-5.74995	-2.57769	16.1044	9.33427	6.82315	5.30558	1.74974	-10.6019	NaN	6.61287	2.95226
0.382	15.2547	-8.55879	5.0663	9.61805	2.76184	12.7265	3.34389	3.34822	-1.16249	-10.8751	13.3307	-32.9621	-7.96749	-0.2314	20.3486	10.867	7.88921	-2.30988	-2.1896	-10.6068	NaN	-1.10448	2.6337
0.383	12.5684	-8.08248	10.4059	12.748	0.558777	9.89554	4.50938	0.374747	-1.84245	-9.64839	12.5035	-20.5489	-10.3071	-4.72526	16.8772	11.823	8.57071	-2.32866	-4.76472	-8.89978	NaN	-3.41502	5.08202
0.384	2.1356	-7.29946	7.39005	13.2901	3.46975	0.902404	3.37989	-0.513948	-1.39755	-0.694411	12.6156	-3.85213	-8.5948	-3.32364	13.3991	9.5772	6.95749	3.75706	-6.88968	-6.60654	NaN	-5.94694	9.77002
0.385	6.80933	-10.1061	12.0742	12.3886	6.42871	9.35197	2.33726	3.12132	-1.63367	1.86944	12.0622	-4.17042	-9.33294	-3.48649	18.7684	9.61117	10.48	0.382055	-5.52552	-10.0051	NaN	-6.706	14.8435
0.386	11.4902	-8.91788	9.66373	13.9341	6.64707	15.7687	2.19574	1.93501	2.05468	-14.0977	8.28397	-0.186444	-6.39341	-2.43802	14.33	5.88738	8.93534	-0.0412605	-6.98273	-12.9499	NaN	-5.52902	17.0182
0.387	10.0933	-2.76296	8.93309	14.1372	7.58888	9.29651	-1.10303	-0.378304	-1.72026	-20.3841	4.12169	-14.0519	4.81206	0.502058	17.5622	12.0188	9.7379	-4.63511	-7.36479	-11.076	NaN	-3.14809	12.501
0.388	8.90902	-3.01183	11.4782	11.5333	7.3075	15.225	-1.02724	3.58045	-1.11495	-15.9002	5.58747	-16.9701	7.75623	-1.6775	15.2416	12.6813	15.1661	-0.554922	-4.62031	-9.28765	NaN	-0.924157	10.1659
0.389	8.13858	-3.66962	7.74866	11.5297	8.7101	9.69311	-1.37974	4.28707	1.48065	-5.64865	5.38257	-9.98542	3.97424	-2.01598	8.2276	9.59199	12.4593	3.88434	-6.74246	-10.7899	NaN	-2.11893	8.45559
0.39	12.1732	-2.01691	7.65354	13.3572	10.1268	1.18574	-2.43491	5.12897	6.86633	0.511037	8.25445	-21.2853	6.0121	-0.173512	15.0595	10.8328	9.50451	1.62817	-6.12893	-10.5766	NaN	0.197673	5.18416
0.391	10.7159	-0.184976	2.65914	10.8759	6.32413	3.41259	-1.6179	6.27286	8.4104	-16.3236	14.9946	-34.4134	-1.05655	-1.71628	11.5119	8.17955	11.5827	-5.84266	-8.86118	-9.73055	NaN	2.08841	7.75201
0.392	6.49155	-1.54476	7.412	10.0542	5.90636	-0.150838	0.0983312	4.15442	7.41646	-26.0354	18.8103	-20.2755	-8.06889	-5.10152	13.2547	11.5311	10.0535	-6.92835	-11.9128	-10.6053	NaN	0.135612	7.20427
0.393	5.76884	-1.77065	7.58703	7.69617	8.18513	-1.62555	2.5169	3.64647	8.01675	-14.2291	22.9229	-18.4479	-8.40917	-2.14208	8.04196	9.62013	12.8589	-1.90887	-8.24518	-9.65239	NaN	0.0508409	5.54578
0.394	12.8452	0.610953	7.85536	4.79806	6.49819	-4.96931	6.39864	1.67807	6.56666	-10.7837	21.8625	-0.0694407	-13.6658	-3.38252	-2.01829	9.83716	19.6492	3.86647	-7.4159	-10.9971	NaN	-0.241086	4.54751
0.395	9.61429	1.85949	8.48292	4.34186	6.06216	3.43472	5.025	-0.2446	7.25766	-21.0033	20.4198	-4.42872	-16.3543	0.0361745	10.7047	13.2785	17.5663	-0.561386	-7.82069	-10.3483	NaN	-3.49651	7.97515
0.396	-7.80517	-1.50488	4.12494	5.11088	2.89034	5.2411	2.08409	0.0287388	7.19652	-23.2929	21.0186	-21.6154	-8.11819	3.60943	15.6397	15.0477	15.1322	-10.3524	-1.21024	-8.05336	NaN	-0.929578	13.4734
0.397	-12.9267	-2.31853	1.65125	5.31081	3.51107	-2.93351	2.36344	2.12251	6.08272	-13.4461	22.8004	1.86529	-4.76377	2.01282	20.1521	10.9756	14.4657	-15.5296	-1.95219	-5.14579	NaN	3.09458	5.03343
0.398	-9.54843	0.942952	5.00143	6.97818	4.3405	15.1535	3.75796	3.28012	4.87376	-4.98295	24.6054	-3.81918	-2.68152	0.787954	23.4755	7.70441	12.4082	-14.9822	-8.89498	-3.94595	NaN	5.20091	6.78073
0.399	-10.3648	-0.980346	10.0794	6.62917	3.65155	19.8766	5.34195	3.34672	9.11248	-8.27471	23.4462	-8.5528	6.6804	-0.0505518	17.9061	11.5661	12.609	-7.34098	-10.4752	-2.78063	NaN	8.44798	8.96608
0.4	-11.3848	-8.03296	5.91332	8.14755	4.18835	23.2753	4.49525	2.33525	14.6657	-20.3229	15.451	-15.7022	1.60482	0.624242	23.0016	13.0882	8.20497	-12.3184	-15.6875	-1.00057	NaN	7.72991	0.949234
0.401	-3.62107	-8.82392	5.59913	12.0061	4.75828	22.4733	5.5455	0.0308653	15.2004	-17.4388	17.7126	-31.0801	-2.06049	-2.18193	24.0603	13.3823	8.42033	-9.23009	-11.0337	-0.965345	NaN	7.62223	4.50405
0.402	-1.33726	-6.17308	4.94503	10.2246	3.4131	24.339	3.15286	0.551766	15.3493	-3.88703	14.4997	-21.7961	-5.91325	-3.41889	14.3434	14.2308	18.4628	-2.31752	-7.4604	-0.498278	NaN	6.30814	0.695022
0.403	-3.98702	-6.13176	7.24442	10.3207	-3.21502	30.9764	-0.943141	1.54053	11.2867	-7.39694	8.15827	-22.0481	-10.121	-3.88753	12.0147	16.0805	17.9441	-4.48128	-5.90092	-0.203532	NaN	2.02202	2.77305
0.404	-11.4796	-2.74709	4.47924	12.1266	-3.6095	17.3585	-0.329027	2.56781	6.0069	-11.7255	10.5405	-15.2381	-8.56154	-1.84221	17.8681	14.8101	15.6948	-9.35709	0.526444	-0.889485	NaN	-0.169556	5.52492
0.405	-11.3512	1.2647	-0.218659	14.8918	-2.49627	10.2419	-3.44397	2.47959	7.02343	-16.646	9.18529	-7.46095	-13.3738	-1.46949	22.6551	12.742	12.9503	-8.69502	-4.28377	-0.612933	NaN	2.41584	4.44806
0.406	-7.65351	1.70905	4.09005	14.5625	-1.76591	11.2044	-3.59127	3.31956	5.53728	-3.7021	7.72297	-14.2192	-7.17539	-5.4118	25.6475	13.9835	10.6799	-12.3755	-4.22269	-0.785517	NaN	4.80453	10.3225
0.407	-6.00407	3.01384	2.42807	13.5473	2.80906	20.5269	-2.89595	5.53369	6.15303	9.52424	6.76216	-19.1202	-2.19818	-9.59388	19.3862	11.4548	11.5654	-5.04039	-3.17102	-3.11788	NaN	2.82731	5.67228
0.408	0.700307	6.90998	4.92677	14.2445	1.40265	27.4089	-5.05658	5.76444	4.14164	4.5375	9.50904	-11.0146	-6.65408	-7.55584	14.4282	14.8154	10.9674	0.835691	-7.36896	-3.18344	NaN	2.06749	7.07012
0.409	6.06108	6.9849	8.54637	11.6909	0.337663	32.0277	-0.718167	3.85657	0.832617	2.17505	5.74013	-9.18296	-4.85817	-2.35504	15.999	16.3251	13.4722	-1.46573	-4.89662	-3.04968	NaN	6.12168	7.92864
0.41	7.82928	4.33514	-0.0623855	8.91136	1.39628	32.9225	0.286497	1.546	1.13466	0.258914	6.77247	-15.338	-4.66744	-2.84304	20.5417	11.6124	17.7401	1.49385	-2.44759	-3.10456	NaN	7.09821	4.89491
0.411	13.506	3.42553	-3.45971	6.11926	1.39466	20.8533	2.79966	-1.16914	-5.76286	-5.24888	5.18726	-0.756268	-3.41045	0.390796	15.7186	12.4391	18.3754	-11.0272	2.36206	-2.85561	NaN	3.63046	7.94716
0.412	16.6133	1.79152	-1.01416	4.98279	1.76444	11.5918	7.50207	-2.43325	-8.50271	-7.38825	3.46788	0.995669	-2.62249	1.87835	11.4124	10.2876	11.5774	-7.67731	0.346558	-1.56091	NaN	1.39165	0.673925
0.413	18.3242	0.0567985	-1.80597	5.83437	0.938879	11.7156	10.0884	-2.40791	-6.22761	9.2496	4.62941	-9.93122	-3.06794	5.11199	13.5922	6.54418	12.008	-3.45098	-5.27938	3.05203	NaN	1.9331	-1.79382
0.414	20.6343	3.18308	0.916686	7.25789	1.01569	14.1599	13.6456	-1.08832	-7.79335	13.6696	4.81587	-15.6521	3.71271	2.28989	12.4588	10.0393	15.4253	-15.8343	-1.78331	6.69997	NaN	1.40024	-3.12097
0.415	7.36658	2.15225	2.26213	5.93422	1.68844	1.68206	14.0466	0.718902	-7.8514	-10.2921	7.87083	-19.3386	8.53985	0.980215	14.9049	11.3683	12.6203	-14.6037	3.52897	9.47044	NaN	1.4748	-4.57519
0.416	-0.967926	-6.36008	-1.96125	3.7046	3.6703	-2.51999	11.4135	1.53119	-10.8622	-19.0349	8.11101	-18.9836	10.7424	4.86295	11.8863	11.7166	11.6191	-8.94002	7.3492	10.5462	NaN	2.58218	2.04211
0.417	2.50071	-3.24902	-3.88704	6.17408	3.32624	-1.57912	7.99027	2.83531	-9.08437	-3.16853	8.39007	-31.993	8.68097	1.20686	12.0738	9.94132	13.487	-5.57214	5.60472	12.8227	NaN	4.97304	4.86347
0.418	4.68793	0.605559	0.18999	8.52776	2.68416	2.13387	8.30247	2.66663	-4.35618	3.95547	4.59627	-26.9157	10.4616	0.459799	10.2325	11.3187	10.646	-2.66143	3.81668	17.0093	NaN	3.72492	3.22623
0.419	4.21254	-5.80334	1.15196	7.9428	3.40104	4.36014	8.55866	2.78969	-8.03724	6.52727	4.87296	-21.7356	7.2561	0.0760683	6.97866	12.7496	5.66429	-12.1097	1.85088	17.7213	NaN	5.72657	4.7589
0.42	9.57616	-9.90158	1.291	7.99602	6.1153	-2.05864	8.3265	4.67839	-10.1987	11.7002	5.33023	-32.6924	0.280078	-1.21927	12.1545	8.43387	1.52869	-5.06369	-2.92532	16.5069	NaN	10.574	8.90699
0.421	11.9596	-8.66584	0.154688	8.374	8.87763	-2.84636	8.12331	6.29496	-9.33169	10.6694	2.43434	-28.7563	2.17374	0.864976	3.0112	6.90058	-1.83749	1.27008	-1.92615	14.9645	NaN	8.82637	9.03316
0.422	7.00024	-6.11029	0.505559	8.2852	5.64405	-1.92006	4.76784	4.36457	-5.2984	19.6212	4.68506	-37.4005	-1.92826	-6.18306	2.79111	10.6018	-4.04789	-7.44386	-3.72306	13.3714	NaN	6.87887	8.39878
0.423	18.2012	-6.91134	4.39844	4.5058	5.21457	-2.68208	2.67078	5.55321	-8.30645	13.4233	7.69227	-16.469	0.231157	-8.89279	12.7092	11.8482	-5.86289	-4.54393	-2.19888	11.6178	NaN	4.78066	4.63104
0.424	22.2436	-6.6523	4.97675	2.86514	7.96418	-6.54447	5.3451	6.98561	-11.6547	24.1422	7.56919	-28.172	9.27019	-6.27647	10.1295	7.22979	-4.89099	-5.37518	0.79736	9.90789	NaN	3.26545	2.26902
0.425	17.109	-3.73188	5.73924	5.85601	8.42589	-2.06967	8.044	5.46547	-7.34808	18.6672	8.20737	-41.3903	7.72545	-7.41898	14.3356	7.01501	-6.92129	0.723394	0.410659	11.7213	NaN	3.05715	1.63061
0.426	27.4008	-1.61992	3.68164	4.46052	8.05148	-4.79458	7.74996	2.72706	-7.80222	7.9483	9.36912	-33.1055	3.43546	-3.15919	4.38018	4.28822	-0.697346	1.06584	-1.57276	12.5726	NaN	1.05661	3.51923
0.427	26.7981	0.422869	1.90532	4.27773	6.73499	2.06891	7.13662	0.197958	-4.65608	13.1019	10.8654	-39.5015	5.74847	1.49788	3.71747	3.39339	0.536423	-6.494	-3.76076	11.1575	NaN	3.65056	7.1604
0.428	29.4533	-0.0730672	0.706286	4.61876	5.30358	18.4074	7.87638	1.48755	-1.36981	15.008	10.5738	-30.016	5.13288	-3.10605	13.7288	4.77992	-1.14416	1.03465	-3.18223	12.2163	NaN	4.27298	8.49118
0.429	34.6403	0.26367	-1.11055	1.98171	6.87704	8.41062	8.71755	3.43361	-0.840265	10.6049	5.83006	-28.372	3.57457	-6.47566	10.1738	-1.96746	1.11913	9.54409	-6.45413	12.1763	NaN	3.89269	7.70599
0.43	33.497	-0.939353	-1.51454	3.83144	10.5979	8.73751	7.10831	5.35495	2.05917	8.35779	1.06932	-34.9874	7.73752	-5.97416	13.9998	-2.87678	-0.431439	2.77356	-8.17143	13.3463	NaN	3.9784	8.48036
0.431	36.2201	-4.65711	-2.40056	6.99418	12.3831	11.4101	5.55789	6.60519	0.939549	12.1073	4.38369	-39.754	2.06773	-6.38766	14.7098	-5.67056	2.72618	-10.6496	-5.20303	12.1394	NaN	0.813835	7.06233
0.432	32.13	-4.45041	-2.69043	6.19691	12.3735	14.4623	4.24071	8.55676	0.259325	-7.71435	1.11541	-18.24	2.3349	-10.5445	15.9579	-4.42049	-2.56184	-16.5491	-2.14183	11.6736	NaN	-0.133795	3.71247
0.433	43.5508	-0.973658	-0.223491	9.26407	11.9641	16.0785	3.8815	7.13177	-5.01463	-14.9372	-0.327916	-25.1268	5.18026	-10.0992	14.1879	-3.82554	-7.89865	-16.4471	1.53773	12.7667	NaN	1.98884	2.51594
0.434	44.3538	-0.264606	0.706422	10.7979	10.8018	10.4881	3.27386	5.29221	-6.42674	9.70108	3.68566	-27.9043	0.850561	-7.186	7.55587	-8.29512	-4.40577	-7.33299	2.1625	11.0148	NaN	0.982773	1.99247
0.435	33.7007	2.065	-1.97291	10.3187	9.79659	10.0334	1.96373	3.55764	-4.32226	15.8385	0.96999	-13.0601	7.56483	-7.28292	13.1537	-4.81778	-7.61118	-14.3162	1.78116	6.46459	NaN	-2.39644	1.76389
0.436	32.3726	10.391	0.698993	10.1199	7.50333	8.25423	5.16307	1.31704	-2.181	6.07406	-1.79651	-16.3195	0.964569	-2.9912	13.7003	-8.81215	-7.43482	-26.3882	0.709173	2.58912	NaN	-2.80348	2.40568
0.437	24.897	9.66541	0.551553	7.87829	3.68511	6.72199	4.69545	0.128433	-3.29009	7.3208	-10.2973	-10.2603	1.96462	-2.87809	13.5467	-11.5834	-10.7819	-24.3995	-1.0562	4.7517	NaN	-2.90482	8.14973
0.438	26.2405	5.38003	1.62423	6.56652	2.88659	7.23683	2.64371	1.69714	-2.93966	15.4586	-11.3646	-2.58623	8.75041	-5.0924	17.1191	-12.0232	-19.5455	-19.5605	6.75601	3.76793	NaN	-3.67823	11.7098
0.439	24.6903	8.15106	-0.241556	4.42939	3.53007	6.54642	2.64066	2.91172	-0.621907	12.5079	-8.26767	16.9052	3.88476	-7.75124	16.4286	-13.1213	-20.9921	-4.35483	10.7157	2.24477	NaN	-0.560323	3.17965
0.44	22.4796	7.5473	2.57325	3.98815	2.65615	-12.9831	1.61424	2.41879	4.44599	5.89995	-12.8044	23.2581	2.82032	-9.52888	18.6066	-13.8563	-23.1736	-10.7373	2.2457	2.52451	NaN	1.34209	7.25214
0.441	23.5349	2.5221	12.9425	2.04492	3.8357	-20.6553	0.558719	2.59056	8.93436	10.4376	-10.9744	0.190761	-1.5609	-3.55085	18.9738	-19.1009	-26.5145	-29.1184	1.93827	1.7401	NaN	-2.57009	9.17376
0.442	6.40253	0.272618	8.77781	-1.77672	5.11662	-18.3531	-0.0970842	1.94951	10.5766	19.8699	-11.3859	-1.32377	-2.0367	-4.2159	17.7034	-16.3852	-27.8993	-27.3852	6.01552	0.84511	NaN	-2.84924	1.34937
0.443	4.49943	6.1697	11.1268	-3.79604	7.83583	-26.8617	-0.340172	4.52015	15.3887	16.2472	-14.359	20.0891	-3.39582	-7.68668	11.6692	-11.7308	-23.0422	-27.3578	5.98983	0.929316	NaN	-2.50768	3.45301
0.444	9.03993	5.27925	13.1487	-6.40298	6.12406	-30.6138	-2.2025	4.25888	10.7629	15.5648	-9.91568	-1.80158	-1.56228	-3.65928	11.0915	-15.0134	-15.5132	-20.9677	4.5474	0.0264361	NaN	-3.89916	0.184536
0.445	8.53208	4.05863	11.3094	-5.26847	2.09963	-38.4742	-1.58873	0.540354	10.7744	10.9207	-12.3373	-7.7286	0.166425	-1.07223	11.7139	-14.2431	-17.383	-8.74687	4.83626	-5.12766	NaN	-0.891211	1.93632
0.446	15.3514	7.81063	11.7464	-4.36908	3.54303	-33.5319	-2.0782	1.15219	11.8695	5.08185	-12.4944	2.46418	-7.59436	0.174866	15.7057	-15.0019	-14.6727	-9.81807	4.46877	-4.07094	NaN	-2.53648	7.64815
0.447	24.0043	7.19674	12.3868	-4.08855	4.14078	-41.8612	-4.34128	2.03685	10.4561	15.0737	-9.90103	-6.59424	-3.8167	3.5886	23.4979	-18.8359	-11.2137	-14.1715	-1.47878	-2.84521	NaN	-2.7525	3.31354
0.448	31.8703	9.88833	12.0818	-2.20412	5.52027	-44.9077	-3.83382	3.1246	11.2405	20.5396	-16.4059	-8.73911	-2.80418	10.9947	20.9008	-16.8032	-8.47698	-10.0714	-2.67605	-4.94355	NaN	-4.85546	0.0207761
0.449	30.0571	8.84941	8.85742	-3.04438	7.86347	-28.4376	-5.48034	4.43309	9.29731	19.1189	-18.7542	-21.8136	-3.58467	9.55795	26.803	-15.7703	-2.72784	-17.0157	0.168892	-1.41385	NaN	-8.39604	-2.26212
0.45	16.5756	8.06726	12.4034	-2.31382	5.78083	-27.6618	-4.7569	4.65266	1.4397	32.3695	-16.8862	-30.3151	-2.27595	5.2619	23.1333	-19.1917	-5.43182	-9.52042	2.88095	-2.01071	NaN	-9.62022	-4.09856
0.451	17.9421	7.18916	14.6719	-4.57625	7.24612	-11.7479	-1.63464	5.07308	-0.74263	46.1877	-15.8095	-18.0137	-4.87694	5.98588	14.9576	-15.1002	-4.46415	-1.58385	7.27104	-6.11783	NaN	-13.2406	-5.13983
0.452	23.4981	8.6015	13.5987	-3.35066	9.49942	-6.11994	0.798222	2.85268	-3.78957	28.4611	-15.2231	-10.9552	-11.6275	1.14593	13.4753	-8.29752	-6.87754	2.34417	14.6929	-5.61368	NaN	-12.204	-7.12605
0.453	19.1507	12.5463	10.6731	1.89416	8.26799	-12.9498	3.46251	1.51097	-8.09933	40.6336	-16.1609	-11.4206	-8.97803	-1.35241	6.44256	-9.15544	-7.31964	3.28667	19.4896	-6.66662	NaN	-12.7519	-3.12741
0.454	11.7805	10.5737	9.24039	1.2687	4.97715	-7.92549	3.35578	-0.590001	-3.28437	33.6844	-14.3045	-28.1118	-5.53087	1.626	8.38687	-13.486	-6.86397	-7.14849	21.1391	-9.70874	NaN	-13.6974	4.18531
0.455	2.76751	7.75669	13.3009	3.1816	3.68047	-11.0916	4.79637	-5.1453	-4.59546	5.4095	-9.40394	-5.11121	-9.90591	9.62661	10.1975	-13.1689	-7.46206	-1.81706	18.7371	-9.17111	NaN	-9.64331	5.33339
0.456	-7.80969	6.29995	16.6097	3.98204	6.3863	-12.189	6.63485	-4.91377	-1.68935	18.7551	-5.69845	4.32501	-2.24821	17.0798	6.01338	-18.1326	-7.4497	0.649265	15.1123	-9.36275	NaN	-7.04999	7.40316
0.457	-13.0591	9.74782	16.7588	4.07664	7.32344	-19.4808	5.19327	-2.04214	-1.28908	9.36508	-5.12468	-1.38435	1.60113	16.2511	10.3247	-17.5432	-6.71326	2.88615	11.967	-10.8208	NaN	-3.01955	6.47543
0.458	-8.45179	9.83979	19.7948	5.85323	5.98749	-17.7481	6.07639	0.319811	-2.15689	11.2318	-3.84458	-5.84487	-8.79497	14.8279	13.3278	-17.7688	-4.3681	4.34468	5.43874	-9.66501	NaN	-9.36016	7.05208
0.459	-1.2469	6.39125	20.3867	3.54688	7.58097	-15.1799	4.19326	1.22563	1.27223	7.41683	-4.3442	-18.8749	-10.3355	13.5256	10.8148	-17.8092	-3.01907	7.97126	9.35703	-5.83843	NaN	-14.0367	8.15774
0.46	7.24674	7.97441	16.0716	1.7811	7.85597	-19.8969	3.25446	3.04462	-0.479257	3.28101	-8.65496	3.19476	-4.91995	10.1702	6.42431	-12.6465	0.999796	-1.05567	10.786	-0.980989	NaN	-16.2591	-0.256794
0.461	1.95149	8.71731	15.8122	2.60637	7.00111	-32.0893	2.06837	2.31849	3.21213	10.3407	-4.95102	-3.90026	-5.89161	11.8978	3.25112	-16.1804	1.08134	-4.15483	5.9221	1.71732	NaN	-17.7432	0.363025
0.462	4.05207	12.9995	13.6396	4.31672	8.70817	-35.7324	-1.45104	1.25705	0.653414	-1.367	-3.75151	15.4005	-5.84654	8.60158	2.11265	-14.387	-0.768018	2.47498	4.3485	2.93585	NaN	-13.4544	6.4807
0.463	10.1562	16.1727	12.2047	2.29756	7.97242	-33.0228	-0.0555281	2.24121	0.489469	18.6658	-7.77284	31.5138	-4.14595	6.22846	-3.24703	-4.90834	-0.446177	2.91907	1.37359	5.87199	NaN	-13.1198	5.65045
0.464	21.275	21.4185	10.7154	0.203977	7.32525	-27.1601	0.339837	0.976776	3.81481	7.05991	-7.21509	-10.8049	-4.77443	9.95839	-3.57384	-2.83638	-1.7723	4.76427	5.82038	6.80767	NaN	-9.92289	8.78266
0.465	29.9005	29.3889	5.11275	1.00826	6.13214	-16.4267	-0.116439	-0.462612	1.17043	7.36806	-2.937	-16.7167	-6.4897	3.81659	-2.25692	-1.51222	-4.50045	7.4823	9.69282	6.22501	NaN	-8.57733	9.88321
0.466	24.6966	26.3658	2.64367	0.29588	4.48955	-32.9436	-0.544145	-0.625095	3.57701	9.41722	-4.06271	-7.02723	-6.18206	1.2052	-2.92901	-0.231529	-3.95552	7.42282	10.8964	2.36963	NaN	-6.89179	8.54955
0.467	21.3036	23.6183	6.38207	0.230565	6.44445	-27.9045	1.12024	-1.62622	0.987818	3.87972	-8.04224	-2.05774	-7.46858	0.807499	1.50687	1.43664	-8.87961	5.84453	11.8056	-5.48901	NaN	-5.55558	12.0759
0.468	14.0828	21.1689	8.57435	2.13748	4.19161	-32.6018	2.33785	-2.07998	3.63836	8.99028	-4.10206	-3.29949	-8.43033	-1.64326	4.53124	1.3731	-11.7359	9.82822	10.2263	-4.18206	NaN	-1.59613	13.4279
0.469	14.3813	22.3649	5.69273	2.68251	3.76595	-40.6175	2.99938	-3.78558	8.18539	-4.62241	-2.52805	-7.26853	-4.34793	-5.64831	-2.11448	0.0558535	-17.1066	13.6661	3.53398	-1.14767	NaN	2.58839	11.2695
0.47	15.9722	24.087	10.565	4.33166	4.00774	-14.0468	6.29612	-4.54594	8.09161	2.91311	-1.13993	-6.14152	-5.38865	-5.60018	-5.71378	-1.2133	-18.4846	16.6771	0.17499	-1.49494	NaN	1.23017	7.54829
0.471	9.1061	17.8331	12.1604	3.36196	0.390316	-7.77465	5.9135	-2.92682	13.5156	-8.04775	-0.323695	-0.687095	-12.6531	1.79167	1.15842	-2.28192	-13.3506	12.0162	0.013043	-0.481196	NaN	-3.33824	10.9507
0.472	5.00475	12.8998	8.65945	2.03192	2.24115	9.38318	3.65551	-0.350366	12.0152	-17.695	3.55913	-0.597048	-14.2804	-0.840181	-11.8784	-6.11605	-13.0925	17.6423	-3.02276	2.57653	NaN	-0.527466	10.2856
0.473	4.1894	14.1013	10.8482	4.36076	2.91817	15.8494	0.987062	1.00606	10.6745	-13.9575	2.74496	-2.39351	-16.2438	-0.751731	-20.259	-4.79086	-13.9427	22.9177	1.02747	5.30484	NaN	-0.90441	10.6773
0.474	7.10782	11.7243	9.33203	1.61419	3.33062	-9.03805	-0.0322466	-1.51954	8.13335	-8.12374	-2.59435	-3.9065	-15.0502	-1.9276	-19.1	-6.7206	-12.5505	16.5768	2.19794	2.24239	NaN	-5.74399	10.9785
0.475	10.6798	9.0809	9.81672	1.59886	6.14488	-15.2945	-2.8653	-3.71327	6.42043	4.36357	-1.13087	-30.4564	-13.0341	-5.45881	-26.836	-11.078	-11.6787	14.3365	0.0796084	1.45128	NaN	-0.648517	6.76987
0.476	9.7221	13.99	12.7987	5.35904	2.95437	-21.1108	-7.45809	-5.73607	5.4256	-14.9325	-6.62867	-10.8707	-16.0486	-4.62813	-24.6723	-10.1708	-4.16843	17.7322	2.24203	3.37695	NaN	1.49948	14.2703
0.477	17.1362	13.1366	10.1734	4.78234	5.35346	-33.0522	-4.43148	-8.98774	1.95575	-10.1326	0.652072	7.17796	-12.9599	-5.66186	-21.2682	-9.80729	-7.09427	13.1279	0.2194	0.353532	NaN	1.84318	14.8877
0.478	16.843	10.3912	8.3079	5.05851	6.01591	-30.6407	-0.843745	-9.71567	5.27939	6.51052	4.82489	8.50684	-14.6274	-3.49698	-17.4367	-8.09226	-33.2316	8.37999	-0.0267973	-0.0951438	NaN	-1.17817	10.0357
0.479	10.4221	11.1475	11.0321	2.91663	0.794376	-22.8571	3.28663	-8.45462	-0.669746	13.3982	-3.36565	21.5414	-10.2335	1.04276	-12.0788	-7.67989	-33.932	6.29505	0.892879	2.39546	NaN	-0.301984	16.8924
0.48	17.074	11.7615	13.0683	-2.37872	0.706032	-0.859966	5.08083	-6.92035	-1.5731	23.2805	3.03266	32.3563	-2.25308	3.23517	-10.689	-8.45747	-31.3606	11.382	-2.01122	6.65054	NaN	-2.0323	20.055
0.481	13.4528	13.3494	13.8973	-3.9989	-0.814379	1.05511	2.53123	-5.40489	-1.68572	9.83045	8.73249	34.0427	1.51107	3.43051	-13.6751	-6.67945	-32.2897	19.4143	-4.39402	3.60099	NaN	-3.47033	17.6539
0.482	11.1436	13.2079	7.90671	-0.582566	0.123318	-10.1154	2.00786	-2.93875	-0.793442	3.16476	7.1651	12.7633	4.87893	6.03804	-16.2057	-4.59469	-29.9976	23.879	1.01835	2.17845	NaN	0.80527	16.5186
0.483	19.1792	14.4895	8.09933	-0.709826	-3.15298	4.74511	1.22941	-1.40175	2.25776	-6.31483	7.33378	7.61493	6.0977	4.94147	-14.459	-3.42526	-31.703	25.8403	10.4494	3.58042	NaN	-3.8429	11.265
0.484	17.3666	12.4964	11.1991	-2.14234	-4.79135	2.05829	0.445709	-3.66953	4.78088	-15.994	7.11354	16.5023	8.41301	0.476174	-17.7983	-0.121842	-31.4	19.4741	14.106	-0.357407	NaN	-3.6947	10.973
0.485	20.0337	13.8975	12.232	-0.741688	-1.765	5.04286	1.35258	-3.71265	8.25046	-8.64381	11.5186	-6.27077	9.29481	2.86516	-21.1802	-0.174142	-31.0328	25.7646	13.6136	-3.35211	NaN	2.78526	10.5684
0.486	18.1721	14.5367	19.1441	-2.21032	-2.09268	11.8591	1.79938	-2.24171	5.61678	-14.8814	15.8409	5.6311	6.68017	5.35936	-26.574	-0.5117	-31.7812	31.3368	10.2045	-4.8043	NaN	6.62323	8.83159
0.487	16.414	9.332	24.1716	-1.39268	0.364005	12.2314	-1.26938	-1.76129	4.70526	-12.6162	13.2993	30.8885	8.99174	2.11973	-24.9174	-1.20461	-33.5335	21.1974	5.81668	-0.730042	NaN	10.3846	8.41037
0.488	16.7934	3.90178	24.1448	-4.61268	0.0647023	2.3827	-0.826102	-2.82375	3.24864	-5.27586	10.2519	10.6451	8.23347	2.70502	-21.7271	-2.21988	-37.3219	13.8144	7.88887	-1.6053	NaN	5.55446	8.99377
0.489	9.20825	-2.64131	23.7788	-7.72127	0.386463	-12.9803	-0.490894	-5.26476	7.67493	0.269554	6.37911	14.3654	2.23634	0.401568	-22.8722	-2.36819	-39.442	9.30274	8.41132	-1.71599	NaN	4.27897	8.59911
0.49	9.28609	-2.37821	24.8491	-3.75658	0.514679	-12.1208	-2.31342	-2.88626	6.69052	-0.144886	3.48928	6.63324	1.18226	-2.08503	-13.0713	-6.89333	-38.5332	19.5338	5.96151	-0.622534	NaN	1.91905	-0.270385
0.491	13.2313	0.20605	27.8865	-3.90412	-1.16422	-10.6176	-2.98077	-1.94896	6.80472	-9.74904	10.0364	4.95378	4.8507	-2.42413	-8.98418	-7.30646	-35.6318	25.294	6.764	-4.37814	NaN	-4.56801	1.21805
0.492	16.068	-2.7316	27.9573	-3.43074	0.535662	-11.3701	-5.02094	-0.692008	7.37794	-6.43468	7.19351	31.4553	8.13596	-1.75426	-15.1327	-3.05848	-31.6757	20.3132	4.7736	-5.10007	NaN	-1.5984	3.47975
0.493	17.9062	-3.8501	26.1027	-1.09578	-0.715211	-22.7495	-4.87495	2.0043	6.16559	-2.71583	3.54461	27.2587	2.47443	4.76832	-5.48148	-4.62872	-32.7582	18.8378	3.33308	-6.55905	NaN	-2.40606	0.219868
0.494	18.9247	-5.90403	22.8114	-3.52531	-1.08889	-16.5909	-4.53428	0.320865	10.4701	10.4902	4.88388	0.589873	4.01637	8.17429	-4.66414	-3.9957	-35.4117	14.448	7.22717	-7.15399	NaN	-0.667571	7.85571
0.495	15.3456	-6.26835	21.2827	-2.47794	0.715212	2.3941	-2.15498	-1.13439	7.52332	14.5931	3.80141	0.9649	5.72684	10.2903	-9.24439	-4.81877	-34.0518	8.41847	9.64984	-5.71609	NaN	0.707913	10.0577
0.496	15.0207	-0.59331	23.9865	-3.4607	1.03607	9.00178	-0.963091	-2.65864	5.15964	10.8598	5.64315	0.782761	1.75508	11.8956	-9.33291	-6.24052	-35.2813	4.27694	9.60678	-6.15427	NaN	-4.09266	5.00817
0.497	14.3267	1.68406	23.2002	-9.31976	0.625042	11.6909	-1.52015	-3.02103	8.30121	4.74546	6.2837	-3.47781	1.53619	12.1119	-9.07084	-2.97744	-30.8492	8.38461	8.88918	-4.09565	NaN	-2.20057	11.7393
0.498	13.5267	3.39302	19.1431	-10.2604	1.57862	7.07979	-1.50836	-1.14938	11.7008	-3.41931	8.44891	-1.28777	-1.1911	13.6452	-2.3826	-0.523123	-27.3933	17.9062	6.32879	-5.97103	NaN	-3.211	11.53
0.499	6.88875	4.76581	17.5407	-9.95481	2.1867	17.4381	-1.74149	1.13885	11.7429	-6.15588	13.287	-11.7917	-4.87	10.8847	-4.13195	2.65766	-28.0192	6.16551	3.48611	-7.10043	NaN	-1.94756	3.69855

## Sheet: VEPamps stat and run 5m
State	Phenotype	Familiar_day_1	Familiar_day_2	Familiar_day_3	Familiar_day_4	Familiar_day_5	Familiar_day_6	Familiar_day_7	Familiar_day_8	Familiar_day_9
Stationary	Tau+	278.926	296.428	300.603	291.026	304.264	297.188	290.763	266.965	316.582
Stationary	Tau+	223.107	256.198	204.748	276.189	256.032	261.675	324.999	344.568	281.869
Stationary	Tau-	174.175	216.278	290.287	324.911	353.07	333.058	335.882	315.997	271.334
Stationary	Tau-	173.901	322.917	312.608	347.757	367.019	311.127	363.964	396.838	294.64
Stationary	Tau-	196.561	243.995	322.987	304.153	344.426	290.506	333.668	349.09	343.743
Stationary	Tau-	190.027	227.571	255.938	295.609	301.09	298.896	315.44	332.388	339.616
Stationary	Tau+	222.057	221.107	250.421	292.173	289.456	314.338	291.912	293.711	316.971
Stationary	Tau+	131.577	169.764	201.067	216.19	208.157	240.124	211.368	215.729	209.636
Stationary	Tau-	188.063	226.272	257.053	221.615	221.212	243.268	258.833	239.764	255.011
Stationary	Tau+	225.837	256.913	350.726	363.505	502.195	336.825	281.92	304.031	335.903
Stationary	Tau+	245.336	275.35	290.597	294.321	295.321	386.286	358.341	293.201	281.338
Stationary	Tau-	171.33	193.519	195.103	240.314	241.126	233.926	252.415	237.152	243.243
Stationary	Tau+	294.22	306.419	312.936	430.042	421.218	456.454	454.977	433.883	434.948
Stationary	Tau-	215.882	346.641	320.946	379.868	350.325	379.747	365.212	312.288	239.287
Stationary	Tau-	162.774	189.367	216.455	234.675	190.118	187.696	239.306	262.769	211.638
Stationary	Tau+	238.392	220.763	240.479	263.388	295.006	288.359	307.144	298.594	326.386
Stationary	Tau-	215.369	245	279.01	301.866	368.645	332.548	338.49	527.519	370.376
Stationary	Tau-	249.079	322.386	415.157	433.103	453.16	394.512	412.584	416.27	426.221
Stationary	Tau+	174.323	157.241	169.115	173.792	182.92	200.585	219.168	206.032	218.436
Stationary	Tau-	120.938	148.448	186.321	189.476	170.521	202.278	220.318	227.082	182.386
Stationary	Tau+	229.105	296.481	186.326	241.815	259.698	306.213	310.928	296.745	269.083
Stationary	Tau+	221.494	210.141	233.444	274.242	290.988	292.433	302.036	341.274	306.952
Stationary	Tau-	127.408	153.674	180.171	198.299	205.479	198.202	212.868	215.922	215.867
Running	Tau+	105.142	110.535	134.996	122.668	101.572	135.277	147.089	140.273	102.208
Running	Tau+	66.3621	119.872	96.0739	106.675	105.032	157.993	138.899	140.984	125.476
Running	Tau-	129.567	140.834	180.18	158.041	174.15	180.325	164.586	183.13	168.802
Running	Tau-	141.925	149.576	198.621	210.222	123.197	193.074	174.777	179.877	204.705
Running	Tau-	190.407	211.654	228.345	224.39	249.569	204.627	182.624	213.76	208.005
Running	Tau-	164.771	144.826	166.826	184.809	210.625	206.101	201.547	219.24	194.845
Running	Tau+	132.535	121.444	127.584	165.349	172.68	145.782	166.576	121.973	141.289
Running	Tau+	101.191	93.6962	90.4896	76.2421	89.7456	92.9251	96.5036	90.0782	108.685
Running	Tau-	148.415	156.51	165.967	164.222	170.124	162.067	167.842	163.94	187.137
Running	Tau+	187.481	174.625	82.1145	167.226	215.259	160.306	193.763	202.056	181.103
Running	Tau+	161.002	149.035	164.749	134.477	158.574	239.951	199.359	214.276	169.661
Running	Tau-	127.659	118.812	127.282	132.034	134.606	128.522	250.728	148.841	122.285
Running	Tau+	115.348	234.013	249.492	285.023	302.128	337.783	347.138	305.212	283.723
Running	Tau-	177.709	211.989	214.147	230.342	246.072	233.774	255.077	217.608	201.585
Running	Tau-	126.678	139.578	147.766	161.333	154.721	155.141	203.857	192.746	164.793
Running	Tau+	103.34	144.606	161.055	170.078	182.063	199.677	200.801	194.403	184.928
Running	Tau-	156.024	162.697	189.809	218.631	214.398	230.429	331.594	335.034	287.201
Running	Tau-	185.872	206.359	182.535	198.7	188.6	172.393	182.412	197.297	199.652
Running	Tau+	NaN	88.4084	107.393	127.155	128.041	122.589	NaN	116.946	141.37
Running	Tau-	128.515	158.751	132.277	97.7269	125.43	117.597	154.907	142.742	130.09
Running	Tau+	137.756	193.31	147.13	152.34	185.657	202.137	177.538	196.41	192.669
Running	Tau+	137.288	145.673	157.859	217.153	200.908	203.203	200.469	200.588	196.468
Running	Tau-	158.292	90.1675	131.185	291.585	273.352	362.863	210.682	99.0862	126.629

## Sheet: Change in VEP amp. stat and run
State	Phenotype	Familiar_day_1	Familiar_day_2	Familiar_day_3	Familiar_day_4	Familiar_day_5	Familiar_day_6	Familiar_day_7	Familiar_day_8	Familiar_day_9
Stationary	Tau+	0	17.5018	21.6773	12.0998	25.3384	18.2624	11.8367	-11.9609	37.6564
Stationary	Tau+	0	33.0916	-18.3583	53.0825	32.9258	38.5683	101.892	121.461	58.7624
Stationary	Tau-	0	42.1036	116.113	150.736	178.895	158.883	161.708	141.823	97.1597
Stationary	Tau-	0	149.017	138.707	173.857	193.119	137.226	190.063	222.937	120.739
Stationary	Tau-	0	47.4349	126.426	107.593	147.865	93.9451	137.107	152.529	147.183
Stationary	Tau-	0	37.5438	65.9115	105.582	111.063	108.869	125.413	142.361	149.589
Stationary	Tau+	0	-0.949588	28.3642	70.1167	67.3998	92.2818	69.8551	71.6543	94.9143
Stationary	Tau+	0	38.1871	69.4899	84.6136	76.5802	108.548	79.7914	84.1519	78.0596
Stationary	Tau-	0	38.2089	68.9899	33.5523	33.1495	55.2056	70.7705	51.7017	66.9485
Stationary	Tau+	0	31.0766	124.889	137.669	276.358	110.988	56.0835	78.1944	110.066
Stationary	Tau+	0	30.0138	45.2615	48.985	49.9849	140.95	113.005	47.8653	36.0027
Stationary	Tau-	0	22.1888	23.7732	68.9841	69.7957	62.5958	81.0848	65.8222	71.9128
Stationary	Tau+	0	12.1988	18.7158	135.822	126.999	162.235	160.758	139.663	140.728
Stationary	Tau-	0	130.758	105.064	163.986	134.443	163.865	149.33	96.4057	23.4048
Stationary	Tau-	0	26.5935	53.6816	71.901	27.3445	24.9225	76.5323	99.995	48.8647
Stationary	Tau+	0	-17.6288	2.08774	24.9962	56.6145	49.9671	68.7521	60.2028	87.9946
Stationary	Tau-	0	29.6318	63.6412	86.4971	153.276	117.179	123.121	312.15	155.007
Stationary	Tau-	0	73.3067	166.078	184.023	204.081	145.433	163.505	167.191	177.141
Stationary	Tau+	0	-17.0818	-5.20781	-0.531592	8.59708	26.2621	44.8449	31.7091	44.1125
Stationary	Tau-	0	27.5102	65.384	68.5387	49.5838	81.3401	99.3801	106.145	61.4483
Stationary	Tau+	0	67.3767	-42.7789	12.7103	30.5932	77.1081	81.8234	67.6402	39.9782
Stationary	Tau+	0	-11.3533	11.9502	52.7476	69.4944	70.9389	80.5421	119.78	85.4583
Stationary	Tau-	0	26.2654	52.7626	70.8908	78.0701	70.7937	85.4599	88.5131	88.4586
Running	Tau+	0	5.39315	29.8546	17.5261	-3.56994	30.1356	41.9476	35.1316	-2.93388
Running	Tau+	0	53.5101	29.7118	40.3125	38.6696	91.6309	72.5373	74.6221	59.114
Running	Tau-	0	11.2676	50.6139	28.4747	44.5839	50.7588	35.0191	53.5639	39.2358
Running	Tau-	0	7.6519	56.6966	68.2972	-18.7276	51.1498	32.8528	37.9525	62.7807
Running	Tau-	0	21.2465	37.938	33.9831	59.1615	14.2203	-7.78289	23.3533	17.5982
Running	Tau-	0	-19.9455	2.0549	20.0381	45.8537	41.3295	36.7763	54.4685	30.0733
Running	Tau+	0	-11.0915	-4.95147	32.8137	40.1447	13.247	34.0408	-10.5622	8.75375
Running	Tau+	0	-7.4949	-10.7015	-24.949	-11.4455	-8.26603	-4.68754	-11.113	7.49345
Running	Tau-	0	8.09504	17.5521	15.8069	21.7089	13.6521	19.4268	15.525	38.7218
Running	Tau+	0	-12.8565	-105.367	-20.2548	27.7781	-27.1751	6.28178	14.5748	-6.37859
Running	Tau+	0	-11.9672	3.74642	-26.5247	-2.42862	78.9491	38.3572	53.2737	8.65934
Running	Tau-	0	-8.84689	-0.377789	4.37504	6.94667	0.862693	123.069	21.1816	-5.37445
Running	Tau+	0	118.666	134.145	169.675	186.78	222.435	231.791	189.865	168.376
Running	Tau-	0	34.2799	36.4385	52.633	68.3632	56.065	77.3688	39.8995	23.8762
Running	Tau-	0	12.8992	21.0881	34.6549	28.0424	28.4626	77.1786	66.0675	38.1146
Running	Tau+	0	41.2658	57.7154	66.7381	78.7229	96.3372	97.4613	91.0629	81.5883
Running	Tau-	0	6.67293	33.7845	62.607	58.3733	74.4043	175.57	179.01	131.177
Running	Tau-	0	20.4866	-3.33715	12.8274	2.72741	-13.4791	-3.46061	11.4244	13.7802
Running	Tau+	NaN	NaN	NaN	NaN	NaN	NaN	NaN	NaN	NaN
Running	Tau-	0	30.2359	3.76199	-30.7885	-3.08502	-10.9182	26.3921	14.2263	1.57455
Running	Tau+	0	55.5542	9.37441	14.5841	47.9009	64.3812	39.782	58.6539	54.9129
Running	Tau+	0	8.38549	20.5714	79.8655	63.6197	65.915	63.1806	63.3	59.18
Running	Tau-	0	-68.1248	-27.1076	133.293	115.06	204.571	52.3901	-59.2061	-31.6637

## Sheet: Regressors impact
Phenotype	Age	Impact_Days	Impact_Blocks	Impact_Speed	Impact_Pupil
Tau-	5	0.236771	-0.0018004	-0.0345089	-0.00680015
Tau-	5	0.147226	-0.00403144	-0.00162219	-0.183223
Tau-	5	0.14517	-0.00881504	-0.0262352	-0.0410274
Tau-	5	0.206209	-0.0110646	-0.0408048	-0.0412193
Tau-	5	0.0623412	-0.00020704	-0.0452307	-0.00929983
Tau-	5	0.162369	-0.000781792	-0.00643057	-0.0124647
Tau-	5	0.10727	-0.00564283	-0.0666563	-0.238766
Tau-	5	0.184354	0.00957073	-0.0257652	-0.165007
Tau-	5	0.348908	-0.00409027	-0.0233251	-0.200705
Tau-	5	0.158197	-0.00497683	-0.0152574	-0.080772
Tau-	5	0.21779	-0.0392371	-0.00212612	-0.0733813
Tau-	5	0.239873	-0.0410752	0.0093089	-0.0776149
Tau-	8	0.0516065	-0.0160315	-0.0741767	-0.10035
Tau-	8	-0.0179375	-0.00882776	-0.133417	0.00578428
Tau-	8	-0.0575134	-0.00273262	-0.0409027	0.0661461
Tau-	8	-0.0369571	0.0182135	-0.0100427	-0.0565943
Tau-	8	-0.0161578	-0.0997156	-0.0193082	0.0267615
Tau-	8	0.0533048	0.0328565	-0.218732	-6.24435e-07
Tau-	8	0.00893539	-0.0336427	-0.00704983	-0.117412
Tau-	8	-0.00196752	-0.00812761	-0.00626244	-0.140587
Tau-	8	0.0582436	-0.0290609	-0.0549086	-0.406145
Tau-	8	0.157491	-7.52014e-06	-0.122357	-0.278191
Tau-	8	0.124975	0.000846088	-0.00701349	-0.0557775
Tau-	8	0.151236	-0.0137417	-0.00597035	-0.0229635
Tau-	8	0.0503263	-0.000642014	-0.0305839	-0.112618
Tau+	5	-0.0691345	-0.0404539	-0.0146598	-0.15971
Tau+	5	0.28122	-0.0259867	-0.00574741	-0.166305
Tau+	5	0.0907379	0	-0.0117912	-0.0772999
Tau+	5	0.114711	-0.0776302	-0.000340078	-0.0772785
Tau+	5	0.0403598	0.0950528	0.000695731	-0.295462
Tau+	5	0.136412	-0.0195895	0.000645267	-0.253619
Tau+	5	0.260433	-0.0136627	-0.0375742	-0.00045547
Tau+	5	0.136683	-0.00686429	-0.0384407	-0.0853623
Tau+	5	0.125698	0.0025692	-0.00179017	-0.156164
Tau+	5	0.14259	-0.0287423	-0.0173468	-0.0122521
Tau+	5	0.235511	-0.00836347	-0.0207244	-0.0268772
Tau+	8	-0.0329293	-0.00145818	-0.0151822	-0.0934832
Tau+	8	-0.00437868	0.0212306	-0.00347078	-0.271789
Tau+	8	-0.00220378	0.000343809	-0.010968	-0.149116
Tau+	8	0.148806	-0.0149805	-0.00980883	-0.0143088
Tau+	8	0.00434638	0.0378617	-0.015639	-0.0561812
Tau+	8	0.0396123	0.011179	-0.0156746	-0.0985857
Tau+	8	0.100711	-0.0230309	8.56623e-05	-0.117364
Tau+	8	0.0560994	0.00328872	0.011653	-0.0763177
Tau+	8	0.0377527	0.0104461	-0.059282	-0.182957
Tau+	8	-0.105209	0.0336587	-0.0199406	-0.206508
Tau+	8	0.0773554	0.0225886	-0.0240694	-0.0193795
Tau+	8	0.0683424	0.0197811	-0.0147569	-0.0316393
Tau+	8	-0.0156953	0.0510985	-0.0162353	-0.0244742
