# Supplementary material for: Plasticity in visual cortex is disrupted in a mouse model of tauopathy
Source: Commun Biol. 2022 Jan 20;5:77. doi: 10.1038/s42003-022-03012-9 (PMC8776781; doi:10.1038/s42003-022-03012-9)
Supplement: Supplementary file 9 — Supplementary Data 6 [file 42003_2022_3012_MOESM9_ESM.xlsx]

## Sheet: Tau- Eye traces Naive
Time	Age_5m1	Age_5m2	Age_5m3	Age_5m4	Age_5m5	Age_5m6	Age_5m7	Age_5m8	Age_5m9	Age_5m10	Age_5m11	Age_5m12	Age_8m1	Age_8m2	Age_8m3	Age_8m4	Age_8m5	Age_8m6	Age_8m7	Age_8m8	Age_8m9	Age_8m10	Age_8m11	Age_8m12	Age_8m13
-12	2.46844	0.937423	0.456971	0.994206	1.11671	0.871451	0.92034	1.39184	1.11073	0.939314	1.03106	0.967065	0.91623	1.88962	0.699762	0.941866	0.924687	1.37	0.932834	1.11695	0.924208	1.07064	1.19207	NaN	0.958338
-11.9667	2.46844	0.857073	0.615918	0.994206	1.12859	0.873723	0.906451	1.4	1.08769	0.942188	1.0435	0.979372	0.904331	1.77152	0.771167	0.916749	0.934848	1.37692	0.935082	1.1266	0.934805	1.07472	1.18133	NaN	0.906735
-11.9333	2.69284	0.937423	0.754996	0.994206	1.14047	0.875996	0.916147	1.39445	1.06465	0.947937	1.04973	0.969116	0.963826	1.85026	0.728324	0.966982	0.87388	1.38384	0.943328	1.12419	0.941617	1.06962	1.16952	NaN	0.921479
-11.9	2.24403	0.937423	1.13249	0.984363	1.10483	0.882813	0.917719	1.41697	1.05131	0.969781	1.0601	0.981423	0.904331	1.77152	0.728324	0.866516	0.924687	1.39076	0.944452	1.11816	0.94086	1.06758	1.17382	NaN	0.921479
-11.8667	2.24403	0.937423	1.05302	0.944988	1.12859	0.893039	0.91903	1.42252	1.03191	0.970356	1.02898	0.976295	0.940028	1.85026	0.814009	0.954424	0.894203	1.39768	0.942953	1.11695	0.930263	1.06758	1.15556	NaN	0.91165
-11.8333	2.24403	0.99099	0.953679	0.954832	1.10483	0.869179	0.921912	1.41077	1.04646	0.970931	1.0155	0.980397	0.928129	1.65342	0.671201	0.992098	0.914526	1.45303	0.943702	1.12178	0.925722	1.06758	1.16522	NaN	0.923936
-11.8	1.34642	1.01777	0.953679	0.935144	1.11671	0.869179	0.924533	1.38955	1.04282	0.974955	1.04247	0.973219	0.880532	1.73215	0.699762	0.966982	0.934848	1.48762	0.936956	1.11936	0.934048	1.0737	1.19529	NaN	0.916564
-11.7667	2.46844	0.883856	0.953679	0.876083	1.16423	0.833957	0.944449	1.38237	1.05131	0.980129	1.05491	0.948606	0.904331	1.555	0.614077	0.992098	0.934848	1.46687	0.945951	1.10609	0.943888	1.05535	1.21677	NaN	0.919022
-11.7333	2.24403	0.883856	0.953679	1.00405	1.16423	0.864634	0.943401	1.38531	1.05616	0.953111	1.02691	0.941427	0.940028	1.555	0.628358	0.966982	0.884042	1.56374	0.948575	1.10609	0.942374	1.06452	1.2114	NaN	0.896906
-11.7	2.01963	0.857073	0.953679	1.03358	1.23551	0.833957	0.94969	1.40457	1.02463	0.946212	1.04143	0.844003	0.91623	1.53532	0.699762	0.941866	0.934848	1.59141	0.946701	1.11213	0.939346	1.05331	1.24899	NaN	0.891992
-11.6667	2.91724	0.964207	0.953679	0.964675	1.15235	0.853272	0.964627	1.39739	1.00402	0.920919	1.01861	0.83785	0.856734	1.57469	0.642639	0.853958	0.94501	1.57065	0.949699	1.11936	0.935562	1.06554	1.25007	NaN	0.874791
-11.6333	2.46844	0.803506	0.953679	1.01389	1.16423	0.854408	0.966986	1.40652	1.00887	0.904248	1.00097	0.875794	0.892432	1.57469	0.642639	0.866516	0.812912	1.52914	0.952697	1.09283	0.931777	1.07472	1.27369	NaN	0.867419
-11.6	2.69284	0.99099	0.953679	1.06311	1.14047	0.852136	0.966986	1.42056	1.01736	0.889877	0.755139	0.865539	0.856734	1.51563	0.785448	0.879075	0.924687	1.54298	0.955321	1.08438	0.942374	1.06758	1.25329	NaN	0.906735
-11.5667	2.69284	0.99099	0.814601	1.07296	1.16423	0.840774	0.973799	1.40946	1.03191	0.87493	0.788332	0.896305	0.91623	1.6731	0.742605	0.904191	0.904364	1.52914	0.960568	1.0868	0.924965	1.0737	1.29195	NaN	0.872333
-11.5333	2.69284	0.99099	0.814601	0.964675	1.23551	0.840774	0.988212	1.40457	1.01736	0.870331	0.803891	0.909636	0.904331	1.75184	0.685482	0.941866	0.894203	1.54298	0.959069	1.08921	0.940103	1.07574	1.25866	NaN	0.882163
-11.5	1.79523	0.803506	0.814601	1.07296	1.21175	0.838502	0.975896	1.39869	1.03555	0.871481	0.803891	0.907585	0.940028	1.555	0.628358	0.97954	0.894203	1.49454	0.958319	1.08921	0.946159	1.08594	1.27906	NaN	0.877248
-11.4667	2.24403	0.937423	0.814601	1.01389	1.21175	0.844183	0.976944	1.40783	1.06222	0.859409	0.770698	0.913738	0.928129	1.71247	0.65692	0.879075	0.924687	1.50146	0.95607	1.07473	0.917395	1.10021	1.31772	NaN	0.891992
-11.4333	1.57082	0.99099	0.814601	0.994206	1.28303	0.826004	0.981661	1.39934	1.08163	0.881829	0.791444	0.885024	0.975725	1.71247	0.671201	0.916749	0.884042	1.43227	0.957195	1.07232	0.915125	1.09002	1.34887	NaN	0.867419
-11.4	1.79523	0.964207	0.814601	1.05327	1.18799	0.847591	0.975372	1.39869	1.08526	0.887002	0.829823	0.883998	0.928129	1.53532	0.785448	0.866516	0.914526	1.47379	0.961692	1.07835	0.931777	1.08696	1.34457	NaN	0.869876
-11.3667	1.79523	0.857073	0.814601	0.974519	1.21175	0.833957	0.986378	1.39543	1.09739	0.888152	0.825674	0.874769	1.01142	1.75184	0.571235	0.904191	0.934848	1.43227	0.957195	1.07835	0.928749	1.09103	1.36713	NaN	0.919022
-11.3333	2.91724	0.964207	0.814601	1.00405	1.23551	0.847591	0.992929	1.39086	1.06707	0.903673	0.81945	0.870667	0.963826	1.555	0.628358	0.954424	0.924687	1.41151	0.968438	1.07111	0.915881	1.0839	1.34457	NaN	0.923936
-11.3	2.46844	0.883856	0.814601	1.05327	1.18799	0.862362	1.00027	1.39412	1.08405	0.916895	0.827749	0.866564	0.940028	1.71247	0.599796	0.904191	0.94501	1.46687	0.961317	1.08197	0.905284	1.08084	1.38323	NaN	0.882163
-11.2667	1.79523	0.99099	0.834469	0.954832	1.21175	0.821459	1.00498	1.41599	1.0695	0.931841	0.838121	0.870667	0.797239	1.59437	0.671201	0.97954	0.914526	1.45995	0.963566	1.06629	0.919666	1.07064	1.37035	NaN	0.894449
-11.2333	2.24403	0.964207	0.933811	1.00405	1.21175	0.821459	1.01494	1.40718	1.07677	0.953111	0.80804	0.840926	0.940028	1.71247	0.65692	0.941866	0.884042	1.35616	0.962067	1.06026	0.912097	1.06962	1.39183	NaN	0.923936
-11.2	0.897613	0.937423	0.615918	1.01389	1.14047	0.829412	1.03958	1.43819	1.03312	0.97668	0.821525	0.871692	0.928129	1.57469	0.642639	0.916749	0.914526	1.3354	0.971436	1.06146	0.900743	1.06554	1.40149	NaN	0.916564
-11.1667	2.01963	0.883856	0.0198683	1.00405	1.08107	0.83623	1.04193	1.44733	1.04767	0.993925	0.839159	0.872718	0.904331	1.51563	0.814009	0.929307	0.904364	1.34924	0.970312	1.06388	0.919666	1.0686	1.3682	NaN	0.864962
-11.1333	1.79523	1.01777	0.456971	1.04342	1.25927	0.847591	1.05399	1.47638	1.03191	1.0152	0.855755	0.860411	0.904331	1.51563	0.585516	0.866516	0.904364	1.29389	0.972186	1.04578	0.913611	1.07982	1.38968	NaN	0.914107
-11.1	0.897613	0.964207	1.01328	1.01389	0.986035	0.835093	1.05871	1.48519	1.03797	1.02669	0.839159	0.879896	0.928129	1.51563	0.614077	1.01721	0.924687	1.37692	0.969562	1.07473	0.898472	1.0635	1.36605	NaN	0.874791
-11.0667	1.57082	0.937423	1.11263	0.994206	0.879115	0.830549	1.05346	1.47605	1.06344	1.00887	0.813227	0.85836	0.999523	1.555	0.585516	0.904191	0.94501	1.37	0.967314	1.07111	0.913611	1.05739	1.34779	NaN	0.909193
-11.0333	1.12202	1.12491	1.17223	1.01389	0.950395	0.854408	1.0629	1.49531	1.0695	0.995075	0.816339	0.807084	0.821037	1.49595	0.685482	0.904191	0.884042	1.26621	0.971436	1.07956	0.909826	1.07778	1.3435	NaN	0.928851
-11	1.57082	1.09812	0.993416	1.04342	0.914755	0.851	1.04193	1.52763	1.04646	0.973231	0.794556	0.818365	0.928129	1.53532	0.742605	0.916749	0.853557	1.17626	0.962067	1.07956	0.904528	1.0686	1.33598	NaN	0.879705
-10.9667	1.34642	1.09812	0.695391	1.10249	0.890995	0.857817	1.02595	1.50282	1.021	0.966332	0.799742	0.849131	0.880532	1.51563	0.642639	0.916749	0.894203	1.21778	0.964316	1.07956	0.907555	1.06045	1.35853	NaN	0.872333
-10.9333	1.57082	1.15169	0.35763	1.05327	0.902875	0.846455	1.02831	1.49074	1.01978	0.953686	0.824637	0.894254	0.904331	1.59437	0.571235	0.916749	0.894203	1.14858	0.969188	1.08438	0.913611	1.05943	1.31558	NaN	0.862504
-10.9	1.57082	1.12491	0.417235	1.07296	0.914755	0.855545	1.02123	1.47605	1.03676	0.948512	0.802854	0.87682	0.940028	1.59437	0.685482	0.916749	0.965333	1.1901	0.973685	1.09162	0.91134	1.06248	1.34242	NaN	0.891992
-10.8667	1.12202	1.09812	0.735128	1.06311	0.950395	0.866906	1.00787	1.47866	1.00766	0.953686	0.813227	0.882973	0.91623	1.61405	0.571235	0.916749	0.863719	1.25237	0.966189	1.07232	0.928749	1.06452	1.36713	NaN	0.874791
-10.8333	0.67321	0.937423	0.675523	1.07296	0.926635	0.871451	1.01101	1.48584	1.021	0.968632	0.825674	0.893228	0.856734	1.61405	0.614077	0.916749	0.87388	1.14167	0.959069	1.06991	0.938589	1.06146	1.35746	NaN	0.845303
-10.8	1.57082	1.07134	0.774864	1.05327	0.926635	0.871451	1.00079	1.46756	1.04889	0.961159	0.797668	0.899381	0.963826	1.555	0.742605	1.16791	0.934848	1.27313	0.95682	1.06508	0.938589	1.06146	1.32954	NaN	0.862504
-10.7667	1.57082	1.12491	0.993416	1.09264	0.926635	0.86577	1.00105	1.48095	1.05859	0.962883	0.81945	0.879896	1.02332	1.47627	0.65692	1.16791	0.914526	1.30081	0.953447	1.0687	0.942374	1.06146	1.32417	NaN	0.855133
-10.7333	1.57082	0.99099	1.01328	1.06311	0.926635	0.861226	1.01049	1.45386	1.06707	0.972081	0.790407	0.899381	0.940028	1.555	0.699762	1.16791	0.823073	1.18318	0.950449	1.09162	0.940103	1.06146	1.36605	NaN	0.842846
-10.7	1.57082	1.09812	0.754996	1.10249	0.855355	0.877132	1.00734	1.47181	1.0792	0.97668	0.81219	0.894254	0.91623	1.41722	0.671201	1.16791	0.914526	1.28005	0.9482	1.08197	0.935562	1.06146	1.37679	NaN	0.852675
-10.6667	1.79523	1.01777	0.933811	1.07296	0.950395	0.837366	1.01573	1.44929	1.04646	0.972656	0.80804	0.907585	0.999523	1.4369	0.599796	1.16791	0.87388	1.23853	0.950449	1.05423	0.941617	1.06146	1.37894	NaN	0.842846
-10.6333	2.24403	0.964207	0.973548	1.03358	0.867235	0.868043	1.01992	1.45059	1.0501	0.987027	0.810115	0.901432	0.91623	1.555	0.685482	1.16791	0.853557	1.2247	0.951198	1.06026	0.929506	1.06146	1.40042	NaN	0.798615
-10.6	2.24403	1.07134	1.07289	1.01389	0.902875	0.871451	1.0152	1.46659	1.0404	0.984728	0.820488	0.883998	0.928129	1.53532	0.685482	1.13024	0.934848	1.32156	0.939205	1.07835	0.940103	0.902398	1.42941	NaN	0.845303
-10.5667	1.34642	0.937423	0.993416	1.0828	0.926635	0.871451	1.01992	1.43851	1.02948	0.990476	0.8236	0.86759	0.904331	1.47627	0.671201	1.15536	0.87388	1.39768	0.932834	1.08318	0.928749	0.902398	1.4423	NaN	0.742098
-10.5333	2.01963	0.99099	1.03315	1.09264	0.867235	0.869179	1.01363	1.43166	1.06344	0.9945	0.826711	0.86759	0.975725	1.555	0.642639	1.13024	0.863719	1.41151	0.917093	1.07473	0.94086	0.902398	1.45841	NaN	0.810902
-10.5	1.34642	0.99099	0.993416	1.05327	0.855355	0.872587	1.01075	1.42937	1.0501	0.991051	0.839159	0.895279	0.844835	1.41722	0.685482	1.11768	0.914526	1.32156	0.908848	1.06508	0.925722	0.902398	1.47559	NaN	0.788786
-10.4667	0.224403	1.07134	1.05302	1.03358	0.831595	0.86577	1.00813	1.39869	1.04525	0.987027	0.810115	0.881947	0.963826	1.49595	0.65692	1.02977	0.904364	1.19702	0.917093	1.09644	0.951457	0.902398	1.50674	NaN	0.813359
-10.4333	0.67321	0.99099	0.993416	1.04342	0.843475	0.893039	1.01154	1.37258	1.0695	0.974955	0.825674	0.887075	0.904331	1.39753	0.714043	0.929307	0.853557	1.28005	0.90435	1.10971	0.937075	0.902398	1.51103	NaN	0.835474
-10.4	2.01963	0.964207	1.05302	1.01389	0.843475	0.864634	0.99817	1.39379	1.10103	0.951961	0.837084	0.870667	0.821037	1.35817	0.728324	0.941866	0.863719	1.36308	0.9051	1.11454	0.949186	0.902398	1.4917	NaN	0.835474
-10.3667	1.34642	0.937423	1.01328	0.984363	0.902875	0.872587	0.945497	1.38988	1.13498	0.942188	0.818413	0.879896	0.856734	1.47627	0.585516	1.05489	0.843396	1.21778	0.909597	1.11816	0.946915	0.89628	1.467	NaN	0.872333
-10.3333	1.34642	1.01777	0.973548	1.03358	0.843475	0.88963	0.946807	1.40032	1.08041	0.918619	0.8236	0.855284	0.844835	1.41722	0.628358	1.04233	0.894203	1.31465	0.909597	1.16399	0.961297	0.903418	0.332921	NaN	0.852675
-10.3	0.67321	0.964207	0.913943	1.12217	0.879115	0.902128	0.934753	1.41469	1.08041	0.896775	0.8236	0.855284	0.880532	1.51563	0.82829	1.09256	0.833235	1.28005	0.914844	1.16882	0.944645	0.916673	0.332921	NaN	0.852675
-10.2667	1.12202	1.12491	0.834469	1.0828	0.819715	0.869179	0.932394	1.42546	1.08163	0.902523	0.861979	0.869641	0.904331	1.555	0.599796	0.992098	0.853557	1.23161	0.922715	1.18691	0.957512	0.918713	1.21892	NaN	0.85759
-10.2333	1.34642	0.99099	0.913943	1.09264	0.784076	0.883949	0.925843	1.42709	1.12043	0.8962	0.867165	0.857335	0.928129	1.49595	0.642639	0.916749	0.934848	1.16934	0.932834	1.16158	0.955999	0.915654	1.21892	NaN	0.810902
-10.2	1.79523	0.964207	0.973548	1.13202	0.795956	0.873723	0.923484	1.42252	1.06829	0.888727	0.842271	0.870667	0.880532	1.69279	0.599796	0.992098	0.914526	1.23853	0.939955	1.19415	0.952214	0.909536	1.33598	NaN	0.810902
-10.1667	2.46844	0.937423	1.01328	1.04342	0.819715	0.898719	0.921912	1.4532	1.05737	0.87723	0.829823	0.882973	0.868633	1.63374	0.542673	0.97954	0.863719	1.26621	0.930585	1.20138	0.955242	0.922791	1.38753	NaN	0.808444
-10.1333	1.34642	0.99099	0.993416	1.04342	0.843475	0.893039	0.917457	1.44667	1.06344	0.874355	0.84642	0.882973	0.892432	1.86994	0.614077	0.916749	0.914526	1.06555	0.927587	1.21345	0.963568	0.934008	1.40042	NaN	0.820731
-10.1	2.69284	0.964207	1.01328	1.09264	0.902875	0.893039	0.921388	1.4705	1.11073	0.868607	0.841233	0.868616	0.880532	1.77152	0.571235	0.941866	0.853557	1.18318	0.920466	1.19897	0.947672	0.930949	1.45304	NaN	0.80353
-10.0667	1.79523	0.937423	1.15236	1.1517	0.879115	0.890766	0.916147	1.45712	1.11073	0.867457	0.828786	0.866564	0.880532	1.77152	0.585516	1.01721	0.894203	1.1901	0.906224	1.19535	0.937832	0.934008	1.45197	NaN	0.820731
-10.0333	1.79523	1.04456	1.1921	1.12217	0.831595	0.902128	0.91903	1.4297	1.11073	0.859984	0.83501	0.812212	0.951927	1.81089	0.599796	0.954424	0.894203	1.20394	0.910347	1.19053	0.938589	0.917693	1.4713	NaN	0.837932
-10	2.46844	1.01777	1.1921	1.13202	0.819715	0.902128	0.908023	1.40098	1.08769	0.870331	0.818413	0.793753	0.904331	1.73215	0.528392	0.954424	0.904364	1.16934	0.903976	1.16882	0.940103	0.904437	1.48955	NaN	0.83056
-9.96667	1.34642	1.07134	1.17223	1.14186	0.902875	0.898719	0.90121	1.3827	1.09133	0.869757	0.848494	0.885024	0.975725	1.555	0.528392	1.01721	0.894203	1.25929	0.891983	1.19777	0.951457	0.921772	1.53896	NaN	0.874791
-9.93333	1.79523	1.07134	1.17223	1.1517	0.879115	0.902128	0.901472	1.37127	1.08648	0.872056	0.831898	0.901432	0.856734	1.61405	0.556954	1.02977	0.87388	1.25929	0.893856	1.21827	0.926478	0.908516	1.55829	NaN	0.877248
-9.9	1.79523	1.01777	1.13249	1.11233	0.938515	0.895311	0.883914	1.38466	1.09011	0.868607	0.855755	0.892202	0.880532	1.47627	0.49983	0.954424	0.833235	1.19702	0.892357	1.19656	0.939346	0.913614	1.56366	NaN	0.864962
-9.86667	0.67321	1.01777	1.23184	1.13202	0.974155	0.895311	0.889417	1.38531	1.08648	0.876655	0.824637	0.918866	0.880532	1.69279	0.556954	0.97954	0.853557	1.23161	0.883737	1.21465	0.949943	0.892201	1.59158	NaN	0.788786
-9.83333	2.24403	1.07134	1.23184	1.12217	0.855355	0.879404	0.891252	1.4075	1.09739	0.897925	0.822562	0.926045	0.868633	1.53532	0.556954	1.04233	0.87388	1.1901	0.900603	1.22068	0.957512	0.908516	1.54969	NaN	0.833017
-9.8	1.79523	0.99099	1.33118	1.16155	0.890995	0.862362	0.904354	1.41599	1.08769	0.907122	0.821525	0.94553	0.940028	1.53532	0.599796	1.00466	0.894203	1.17626	0.896105	1.2424	0.9507	0.908516	1.52285	NaN	0.805987
-9.76667	1.57082	1.07134	1.29144	1.17139	0.926635	0.864634	0.908285	1.44047	1.09133	0.904248	0.816339	0.926045	0.832936	1.555	0.49983	1.06745	0.914526	1.11399	0.895356	1.25325	0.94086	0.901378	1.53788	NaN	0.818273
-9.73333	1.57082	1.04456	1.27157	1.14186	0.902875	0.872587	0.921126	1.45549	1.12285	0.926092	0.800779	0.939376	0.91623	1.555	0.585516	0.992098	0.80275	1.07939	0.897229	1.24481	0.935562	0.921772	1.49385	NaN	0.840389
-9.7	1.57082	1.07134	1.27157	1.16155	0.902875	0.870315	0.926105	1.47409	1.15923	0.913446	0.828786	0.932198	0.880532	1.555	0.542673	1.02977	0.80275	0.961767	0.899853	1.25687	0.952214	0.906477	1.45519	NaN	0.815816
-9.66667	1.12202	0.99099	1.27157	1.1517	0.843475	0.883949	0.925319	1.49955	1.15559	0.919769	0.831898	0.92707	0.856734	1.59437	0.642639	0.966982	0.884042	1.05172	0.914469	1.29668	0.926478	0.916673	1.42941	NaN	0.788786
-9.63333	1.57082	0.99099	1.27157	1.12217	0.879115	0.870315	0.927153	1.52273	1.15196	0.931266	0.822562	0.916815	0.892432	1.69279	0.671201	1.01721	0.884042	0.968686	0.923839	1.2436	0.900743	0.920752	1.41975	NaN	0.842846
-9.6	1.79523	1.07134	1.17223	1.11233	0.879115	0.869179	0.931084	1.51881	1.11073	0.945063	0.828786	0.926045	0.868633	1.75184	0.628358	1.00466	0.934848	1.0102	0.927962	1.25808	0.915125	0.920752	1.39612	NaN	0.818273
-9.56667	0.897613	1.04456	1.29144	1.17139	0.902875	0.886221	0.934491	1.52208	1.07314	0.952536	0.829823	0.898356	0.844835	1.86994	0.642639	1.05489	0.863719	1.08631	0.933958	1.25808	0.94086	0.923811	1.39934	NaN	0.840389
-9.53333	1.34642	1.04456	1.27157	1.1517	0.855355	0.875996	0.936587	1.50412	1.08648	0.966332	0.829823	0.86759	0.844835	1.75184	0.556954	1.01721	0.772266	1.08631	0.938456	1.35095	0.945402	0.902398	1.38968	NaN	0.798615
-9.5	1.34642	1.09812	1.2517	1.16155	0.807836	0.873723	0.939208	1.51457	1.08648	0.979554	0.821525	0.905534	0.832936	1.65342	0.671201	1.00466	0.894203	1.0448	0.935082	1.35095	0.936318	0.913614	1.37572	NaN	0.810902
-9.46667	0.897613	1.15169	1.37091	1.18124	0.831595	0.868043	0.941304	1.54133	1.05252	0.988752	0.829823	0.89733	0.809138	1.81089	0.542673	1.00466	0.884042	1.0102	0.932459	1.39438	0.928749	0.913614	1.36498	NaN	0.805987
-9.43333	2.24403	1.04456	1.35105	1.16155	0.831595	0.844183	0.929512	1.56418	1.0404	0.967482	0.827749	0.885024	0.928129	1.83057	0.471269	0.97954	0.833235	1.0102	0.933583	1.34734	0.934048	0.911575	1.34994	NaN	0.820731
-9.4	1.57082	1.07134	1.37091	1.16155	0.831595	0.83623	0.925319	1.57855	1.05616	0.955985	0.8236	0.889126	0.856734	1.69279	0.571235	0.966982	0.863719	0.996363	0.947076	1.42453	0.942374	0.916673	1.36498	NaN	0.805987
-9.36667	1.34642	1.09812	1.27157	1.21077	0.831595	0.860089	0.910382	1.59911	1.06707	0.922068	0.839159	0.875794	0.797239	1.75184	0.814009	0.853958	0.87388	1.03096	0.940704	1.4185	0.924208	0.906477	1.37249	NaN	0.778957
-9.33333	1.34642	1.07134	1.43052	1.21077	0.855355	0.868043	0.909596	1.60335	1.05737	0.908272	0.828786	0.892202	0.821037	1.77152	0.49983	0.97954	0.833235	1.0102	0.93958	1.41247	0.905284	0.902398	1.37679	NaN	0.815816
-9.3	1.12202	1.01777	1.43052	1.25998	0.795956	0.87486	0.908547	1.62065	1.09011	0.91402	0.816339	0.895279	0.78534	1.73215	0.456988	0.97954	0.823073	0.954847	0.942578	1.32321	0.896958	0.902398	1.39075	NaN	0.80353
-9.26667	1.12202	0.964207	1.47026	1.19108	0.855355	0.872587	0.90121	1.63208	1.05616	0.902523	0.8236	0.898356	0.880532	1.71247	0.556954	0.992098	0.843396	0.982524	0.944827	1.26531	0.939346	0.89628	1.39934	NaN	0.796158
-9.23333	0.897613	1.07134	1.45039	1.19108	0.926635	0.881677	0.909858	1.6262	1.06465	0.912871	0.821525	0.898356	0.904331	1.85026	0.428426	1.08001	0.853557	1.02404	0.941454	1.28823	0.955999	0.892201	1.41223	NaN	0.796158
-9.2	1.12202	0.964207	1.1921	1.22061	0.831595	0.878268	0.917195	1.6089	1.06222	0.913446	0.841233	0.886049	0.904331	1.73215	0.556954	1.06745	0.80275	0.982524	0.93958	1.36784	0.9507	0.886084	1.40686	NaN	0.805987
-9.16667	1.34642	0.883856	1.21197	1.2403	0.902875	0.883949	0.929774	1.60596	1.09011	0.906547	0.830861	0.878871	0.904331	1.85026	0.599796	1.02977	0.823073	0.954847	0.936582	1.29426	0.963568	0.875887	1.40364	NaN	0.801072
-9.13333	0.224403	0.937423	1.07289	1.20092	0.855355	0.880541	0.925843	1.59552	1.0695	0.900224	0.809078	0.872718	0.928129	1.77152	0.614077	1.02977	0.955171	0.968686	0.926837	1.36302	0.929506	0.877926	1.38968	NaN	0.788786
-9.1	1.79523	0.99099	1.07289	1.25998	0.902875	0.871451	0.927939	1.60237	1.08405	0.882978	0.830861	0.86759	0.963826	1.86994	0.585516	0.816284	0.833235	0.954847	0.916718	1.29668	0.962811	0.878946	1.37249	NaN	0.774042
-9.06667	0.897613	0.776722	1.29144	1.26983	0.819715	0.870315	0.920602	1.58214	1.11073	0.872631	0.822562	0.842978	0.928129	1.92899	0.542673	0.929307	0.823073	0.899494	0.906599	1.29426	0.967352	0.891182	1.34457	NaN	0.761756
-9.03333	1.34642	0.937423	1.27157	1.2403	0.902875	0.886221	0.907499	1.57593	1.07556	0.868607	0.816339	0.818365	0.91623	1.96836	0.528392	1.00466	0.843396	0.864898	0.907349	1.37267	0.957512	0.885064	1.34994	NaN	0.769128
-9	1.34642	0.937423	1.15236	1.29936	0.867235	0.877132	0.895969	1.5854	1.07314	0.85596	0.826711	0.835799	0.856734	1.98804	0.699762	0.929307	0.843396	0.941009	0.906224	1.38714	0.959783	0.920752	1.34672	NaN	0.764213
-8.96667	0.448807	0.91064	1.1921	1.22061	0.867235	0.853272	0.882604	1.57855	1.09011	0.853086	0.81945	0.85836	0.940028	2.12583	0.599796	0.954424	0.863719	0.892575	0.9051	1.36664	0.96054	0.889143	1.33383	NaN	0.766671
-8.93333	1.12202	0.964207	1.1921	1.22061	0.831595	0.868043	0.874742	1.59062	1.08284	0.861709	0.8236	0.874769	0.880532	2.10614	0.556954	0.97954	0.894203	0.85106	0.902851	1.23033	0.943131	0.900359	1.34672	NaN	0.761756
-8.9	0.897613	0.830289	1.13249	1.18124	0.819715	0.879404	0.871597	1.58866	1.08648	0.867457	0.845382	0.87682	0.951927	2.08646	0.585516	0.954424	0.853557	0.85106	0.905849	1.398	0.968109	0.876907	1.30269	NaN	0.793701
-8.86667	1.34642	1.01777	1.07289	1.20092	0.736556	0.897583	0.87448	1.56712	1.09981	0.87723	0.866128	0.896305	0.832936	2.20456	0.642639	1.04233	0.80275	0.885656	0.906974	1.38955	0.962054	0.890162	1.29839	NaN	0.793701
-8.83333	0.67321	1.12491	1.13249	1.19108	0.784076	0.872587	0.877363	1.59323	1.08769	0.882403	0.838121	0.905534	0.91623	2.18488	0.699762	1.05489	0.833235	0.871817	0.906974	1.40162	0.967352	0.879966	1.29732	NaN	0.818273
-8.8	1.12202	1.07134	0.973548	1.20092	0.748436	0.903264	0.869239	1.60009	1.08526	0.89735	0.833972	0.8881	0.91623	1.98804	0.514111	1.16791	0.853557	0.899494	0.898729	1.38594	0.956756	0.882005	1.28551	NaN	0.818273
-8.76667	0.67321	0.937423	1.03315	1.19108	0.772196	0.875996	0.876052	1.59748	1.07314	0.89505	0.836047	0.853233	0.880532	2.04709	0.399864	1.08001	0.823073	0.788787	0.901352	1.32201	0.965082	0.873848	1.25651	NaN	0.80353
-8.73333	0.67321	0.964207	1.05302	1.14186	0.819715	0.875996	0.87579	1.6187	1.05737	0.885278	0.841233	0.859386	0.809138	1.92899	0.528392	1.09256	0.812912	0.781868	0.909972	1.39317	0.955999	0.870789	1.2447	NaN	0.798615
-8.7	1.57082	0.99099	1.15236	1.19108	0.819715	0.87486	0.874742	1.63175	1.03433	0.887002	0.832935	0.853233	0.904331	1.92899	0.514111	1.00466	0.853557	0.906413	0.902102	1.26773	0.966596	0.86773	1.23181	NaN	0.818273
-8.66667	0.448807	0.91064	1.07289	0.974519	0.819715	0.863498	0.876576	1.65199	1.05859	0.873781	0.850569	0.822467	0.821037	1.90931	0.599796	1.10512	0.87388	0.982524	0.9051	1.39679	0.964325	0.873848	1.26617	NaN	0.820731
-8.63333	0.224403	0.937423	1.03315	1.06311	0.795956	0.871451	0.865832	1.67092	1.06829	0.85481	0.832935	0.819391	0.868633	1.86994	0.585516	1.13024	0.853557	0.989443	0.902102	1.42333	0.959783	0.876907	1.26617	NaN	0.862504
-8.6	2.01963	1.01777	0.993416	1.0828	0.784076	0.861226	0.861639	1.67517	1.06222	0.859984	0.847457	0.832722	0.868633	1.85026	0.714043	1.05489	0.782428	0.830302	0.907723	1.42574	0.964325	0.883025	1.25651	NaN	0.842846
-8.56667	1.34642	0.776722	0.953679	1.13202	0.760316	0.880541	0.848274	1.70715	1.05374	0.856535	0.864053	0.824518	0.832936	1.73215	0.585516	0.992098	0.762105	0.906413	0.899853	1.43056	0.949186	0.869769	1.21355	NaN	0.891992
-8.53333	1.34642	0.99099	0.933811	1.1517	0.760316	0.882813	0.831241	1.7052	1.06707	0.850786	0.868203	0.80811	0.844835	1.7912	0.542673	1.05489	0.843396	0.84414	0.899853	1.4185	0.947672	0.861612	1.21248	NaN	0.874791
-8.5	1.12202	0.937423	0.913943	1.12217	0.772196	0.879404	0.825476	1.69247	1.07071	0.861134	0.851606	0.792727	0.868633	1.81089	0.599796	0.941866	0.863719	0.76111	0.903226	1.42453	0.945402	0.878946	1.17811	NaN	0.904278
-8.46667	0.897613	0.749939	0.973548	1.12217	0.712796	0.879404	0.823903	1.64579	1.05737	0.851361	0.859904	0.800931	0.940028	1.86994	0.528392	1.02977	0.823073	0.816464	0.906224	1.3992	0.951457	0.879966	1.15663	NaN	0.840389
-8.43333	1.57082	0.937423	0.993416	1.16155	0.772196	0.894175	0.825476	1.67353	1.06465	0.842164	0.825674	0.81734	0.868633	1.86994	0.571235	0.966982	0.853557	0.857979	0.899478	1.39679	0.957512	0.89628	1.17059	NaN	0.813359
-8.4	0.897613	0.669588	0.973548	1.12217	0.807836	0.896447	0.830979	1.6484	1.07556	0.846762	0.837084	0.815288	0.821037	1.83057	0.442707	0.97954	0.833235	0.941009	0.892357	1.41006	0.955999	0.899339	1.15126	NaN	0.805987
-8.36667	0.897613	1.01777	0.953679	1.20092	0.748436	0.916898	0.836482	1.61086	1.07314	0.830666	0.828786	0.830671	0.832936	1.81089	0.528392	1.00466	0.80275	0.913332	0.889734	1.40765	0.9507	0.89526	1.16522	NaN	0.837932
-8.33333	0.448807	0.776722	1.09276	1.1517	0.819715	0.903264	0.830717	1.6027	1.09618	0.826068	0.814264	0.831697	0.78534	1.85026	0.485549	1.10512	0.772266	0.927171	0.882988	1.41488	0.945402	0.899339	1.17382	NaN	0.796158
-8.3	1.34642	0.857073	1.11263	1.11233	0.807836	0.91349	0.841199	1.59062	1.08163	0.823193	0.81945	0.825544	0.856734	1.83057	0.49983	1.05489	0.884042	0.837221	0.883737	1.42092	0.96054	0.899339	1.18026	NaN	0.85759
-8.26667	1.12202	0.883856	1.05302	1.23045	0.902875	0.933941	0.819972	1.59128	1.09981	0.823193	0.810115	0.82862	0.91623	1.7912	0.614077	1.15536	0.833235	0.885656	0.881114	1.41971	0.953728	0.893221	1.21355	NaN	0.818273
-8.23333	0.897613	0.937423	1.13249	1.21077	0.772196	0.93735	0.851419	1.60858	1.08041	0.830666	0.805966	0.834773	0.832936	1.6731	0.571235	1.05489	0.853557	0.878736	0.875492	1.4173	0.948429	0.876907	1.21677	NaN	0.778957
-8.2	1.12202	0.857073	1.13249	1.10249	0.867235	0.95212	0.876052	1.60629	1.07556	0.827792	0.816339	0.823493	0.809138	1.65342	0.528392	1.1428	0.894203	0.878736	0.872869	1.40885	0.937075	0.874867	1.21785	NaN	0.7765
-8.16667	0.67321	0.883856	1.15236	1.12217	0.807836	0.949848	0.872384	1.62196	1.0695	0.837565	0.818413	0.829646	0.832936	1.88962	0.471269	1.08001	0.812912	0.906413	0.877366	1.42815	0.955242	0.890162	1.21463	NaN	0.798615
-8.13333	0.67321	0.776722	1.1921	1.11233	0.819715	0.960073	0.872384	1.64252	1.0598	0.836415	0.827749	0.833748	0.761542	1.75184	0.528392	1.11768	0.823073	0.871817	0.872119	1.41609	0.940103	0.877926	1.20174	NaN	0.833017
-8.1	1.79523	0.883856	1.13249	1.06311	0.784076	0.961209	0.86295	1.66211	1.06586	0.832391	0.800779	0.838875	0.880532	1.59437	0.528392	1.05489	0.833235	0.927171	0.874368	1.42936	0.945402	0.869769	1.191	NaN	0.818273
-8.06667	0.67321	0.857073	1.01328	1.07296	0.760316	0.970299	0.861115	1.68855	1.04161	0.830666	0.771736	0.835799	0.975725	1.73215	0.485549	1.10512	0.823073	0.899494	0.871744	1.44142	0.943888	0.886084	1.16952	NaN	0.852675
-8.03333	0.67321	0.749939	1.1921	1.11233	0.784076	0.969163	0.870287	1.68463	1.05252	0.837565	0.780034	0.846054	0.928129	1.59437	0.456988	1.10512	0.853557	0.906413	0.871369	1.44986	0.946159	0.860592	1.14267	NaN	0.842846
-8	0.67321	0.883856	1.05302	1.06311	0.843475	0.973707	0.868715	1.70258	1.0501	0.81687	0.784183	0.848105	0.809138	1.555	0.485549	1.10512	0.843396	0.892575	0.877741	1.42333	0.932534	0.875887	1.15663	NaN	0.842846
-7.96667	1.57082	0.91064	1.11263	1.06311	1.15235	0.958937	0.860853	1.69377	1.03676	0.821469	0.805966	0.851182	0.832936	1.63374	0.442707	1.06745	0.894203	0.871817	0.872494	1.4173	0.946159	0.871808	1.12871	NaN	0.864962
-7.93333	0.67321	0.964207	1.09276	1.05327	1.05731	0.979388	0.867929	1.6533	1.04889	0.824918	0.794556	0.839901	0.832936	1.63374	0.49983	1.05489	0.80275	0.823383	0.873243	1.41971	0.955999	0.861612	1.12334	NaN	0.828102
-7.9	0.448807	0.883856	1.1921	1.04342	1.15235	0.998703	0.860853	1.63338	1.05859	0.823193	0.79663	0.848105	0.844835	1.73215	0.485549	1.13024	0.80275	0.885656	0.87062	1.43539	0.945402	0.849376	1.11045	NaN	0.852675
-7.86667	0.67321	0.883856	1.01328	1.10249	1.06919	0.99984	0.866618	1.61347	1.06707	0.827792	0.800779	0.834773	0.78534	1.71247	0.456988	1.05489	0.853557	0.906413	0.866497	1.42333	0.93102	0.856513	1.10401	NaN	0.862504
-7.83333	0.224403	0.99099	1.29144	1.1517	1.10483	0.997567	0.857708	1.60596	1.06101	0.833541	0.791444	0.829646	0.809138	1.65342	0.514111	1.13024	0.833235	0.920252	0.872494	1.43539	0.930263	0.856513	1.08683	NaN	0.867419
-7.8	1.12202	0.964207	1.37091	1.04342	1.17611	1.01802	0.860329	1.59878	1.03433	0.870906	0.801817	0.83785	0.78534	1.71247	0.49983	1.04233	0.782428	0.927171	0.875117	1.44383	0.938589	0.840199	1.07179	NaN	0.860047
-7.76667	0.897613	0.964207	1.33118	1.0828	1.08107	0.985069	0.863212	1.59683	1.0404	0.889302	0.789369	0.786574	0.856734	1.77152	0.471269	1.15536	0.772266	0.857979	0.884112	1.46434	0.943888	0.858553	1.07072	NaN	0.867419
-7.73333	1.12202	0.883856	1.33118	1.09264	1.10483	0.997567	0.863212	1.6076	1.02342	0.903098	0.798705	0.811186	0.821037	1.65342	0.49983	1.13024	0.762105	0.864898	0.886361	1.43298	0.942374	0.848356	1.06964	NaN	0.837932
-7.7	1.34642	0.964207	1.31131	1.02374	1.10483	0.978252	0.861115	1.60629	1.02342	0.900799	0.802854	0.823493	0.856734	1.57469	0.456988	1.05489	0.772266	0.871817	0.896105	1.45831	0.961297	0.855494	1.05461	NaN	0.828102
-7.66667	1.34642	0.99099	1.41065	1.01389	1.08107	0.987342	0.857971	1.61739	0.995532	0.926092	0.816339	0.845029	0.797239	1.6731	0.49983	1.13024	0.782428	0.885656	0.893107	1.43539	0.944645	0.861612	1.08253	NaN	0.847761
-7.63333	0.224403	0.91064	1.31131	1.03358	1.08107	1.00211	0.852991	1.63045	1.02827	0.909422	0.822562	0.840926	0.832936	1.49595	0.442707	1.05489	0.884042	0.871817	0.89573	1.43177	0.961297	0.856513	1.05676	NaN	0.852675
-7.6	2.24403	0.99099	1.43052	1.0828	1.09295	1.0237	0.854564	1.63306	1.00887	0.900799	0.804929	0.841952	0.832936	1.59437	0.485549	1.00466	0.751943	0.941009	0.893107	1.4173	0.954485	0.849376	1.05461	NaN	0.837932
-7.56667	2.24403	0.964207	1.43052	1.10249	1.15235	0.980525	0.856398	1.63502	1.00887	0.902523	0.794556	0.81734	0.749642	1.59437	0.485549	0.97954	0.833235	0.913332	0.888235	1.42574	0.948429	0.840199	1.02991	NaN	0.842846
-7.53333	0.67321	0.937423	1.39078	1.0828	1.12859	1.00211	0.865046	1.62392	1.00766	0.899074	0.810115	0.699405	0.832936	1.59437	0.49983	0.97954	0.80275	0.837221	0.888235	1.43177	0.947672	0.848356	1.01595	NaN	0.833017
-7.5	1.79523	1.01777	1.47026	1.07296	1.14047	0.988478	0.867667	1.61543	0.985831	0.911721	0.782108	0.621465	0.761542	1.61405	0.485549	0.966982	0.833235	0.84414	0.892357	1.42695	0.962054	0.849376	1.03313	NaN	0.801072
-7.46667	0.224403	1.07134	1.47026	1.06311	1.03355	1.02938	0.880507	1.6027	1.00402	0.924943	0.777959	0.687098	0.773441	1.59437	0.428426	1.01721	0.823073	0.837221	0.885986	1.43418	0.952214	0.853454	1.00843	NaN	0.796158
-7.43333	1.34642	0.964207	1.49012	1.11233	1.10483	1.00552	0.904092	1.57463	0.96643	0.941614	0.798705	0.864513	0.821037	1.51563	0.528392	0.992098	0.80275	0.975605	0.88786	1.4366	0.951457	0.853454	1.02991	NaN	0.791243
-7.4	1.79523	1.01777	1.35105	1.09264	1.04543	1.00552	0.915623	1.57136	0.97128	0.962883	0.801817	0.868616	0.809138	1.45658	0.442707	0.97954	0.863719	0.93409	0.881863	1.43056	0.962054	0.857533	1.05246	NaN	0.815816
-7.36667	0.448807	1.01777	1.31131	1.16155	0.938515	0.995295	0.927939	1.57724	0.945816	0.984153	0.802854	0.840926	0.78534	1.47627	0.471269	1.02977	0.823073	0.892575	0.891233	1.4173	0.908312	0.852435	1.07824	NaN	0.771585
-7.33333	1.12202	1.01777	1.37091	1.17139	0.926635	0.989614	0.94078	1.56647	0.954304	1.00772	0.802854	0.853233	0.749642	1.41722	0.414145	1.08001	0.843396	0.878736	0.885986	1.42092	0.942374	0.86671	1.08897	NaN	0.798615
-7.3	0.67321	1.04456	1.35105	1.17139	1.00979	0.955529	0.956503	1.6879	0.982193	1.01634	0.829823	0.860411	0.773441	1.39753	0.49983	1.00466	0.782428	0.85106	0.888609	1.43177	0.947672	0.874867	1.11153	NaN	0.83056
-7.26667	0.897613	0.937423	1.31131	0.954832	0.914755	0.935077	0.959648	1.71793	0.982193	1.02094	0.851606	0.842978	0.737743	1.49595	0.442707	1.08001	0.762105	0.76111	0.886361	1.4185	0.951457	0.877926	1.11153	NaN	0.801072
-7.23333	0.897613	1.07134	1.29144	0.856395	0.926635	0.930533	0.973799	1.72021	0.982193	1.006	0.811152	0.842978	0.809138	1.37785	0.528392	0.992098	0.690975	0.906413	0.891233	1.4185	0.951457	0.868749	1.07179	NaN	0.833017
-7.2	2.24403	0.964207	1.27157	0.905614	0.986035	0.948711	0.969868	1.74143	0.984618	0.977255	0.838121	0.845029	0.809138	1.41722	0.428426	1.02977	0.792589	0.768029	0.893482	1.39679	0.940103	0.86773	1.07394	NaN	0.756841
-7.16667	0.448807	0.964207	1.41065	0.89577	0.926635	0.968027	0.973799	1.74437	0.982193	0.968632	0.838121	0.856309	0.78534	1.51563	0.414145	0.97954	0.843396	0.927171	0.887485	1.40523	0.937832	0.884044	1.01809	NaN	0.781414
-7.13333	1.79523	0.964207	1.41065	0.925301	0.962275	0.981661	0.964103	1.75318	0.979768	0.947937	0.828786	0.855284	0.761542	1.47627	0.371303	0.992098	0.782428	0.816464	0.898729	1.38835	0.935562	0.879966	1.05568	NaN	0.788786
-7.1	1.34642	1.12491	1.37091	0.964675	0.914755	0.972571	0.958862	1.77831	0.980981	0.952536	0.825674	0.848105	0.761542	1.49595	0.428426	1.13024	0.80275	0.941009	0.895356	1.4173	0.943888	0.879966	1.05461	NaN	0.781414
-7.06667	1.12202	1.09812	1.39078	0.89577	0.914755	0.943031	0.947856	1.80214	0.96643	0.943913	0.831898	0.83785	0.761542	1.59437	0.428426	1.1428	0.812912	1.00328	0.88786	1.38473	0.9507	0.878946	1.04602	NaN	0.798615
-7.03333	0.448807	1.04456	1.37091	0.89577	0.974155	0.97598	0.933967	1.83054	0.985831	0.947362	0.873389	0.822467	0.761542	1.75184	0.49983	0.992098	0.812912	0.989443	0.89573	1.39197	0.944645	0.880985	1.04817	NaN	0.788786
-7	1.12202	1.04456	1.33118	0.915457	0.890995	0.95212	0.915623	1.83054	0.977343	0.943338	0.848494	0.825544	0.737743	1.71247	0.428426	1.02977	0.843396	0.941009	0.893856	1.38714	0.918909	0.878946	1.00521	NaN	0.823188
-6.96667	1.79523	0.99099	1.35105	0.925301	0.950395	0.948711	0.90121	1.85535	0.954304	0.942763	0.867165	0.831697	0.809138	1.63374	0.585516	1.05489	0.833235	0.975605	0.894981	1.39076	0.940103	0.884044	1.00521	NaN	0.80353
-6.93333	0.897613	0.883856	1.21197	0.925301	0.974155	0.938486	0.895182	1.86514	0.951879	0.927242	0.894135	0.816314	0.761542	1.51563	0.514111	1.01721	0.823073	0.712676	0.893482	1.37749	0.949186	0.8973	1.00736	NaN	0.756841
-6.9	0.897613	1.09812	1.29144	0.954832	0.914755	0.968027	0.886011	1.86612	0.93369	0.930691	0.888948	0.822467	0.797239	1.6731	0.714043	1.06745	0.782428	1.01712	0.895356	1.39679	1.01731	0.907496	1.00306	NaN	0.781414
-6.86667	1.34642	0.99099	1.23184	0.935144	0.914755	0.964618	0.885748	1.85992	0.959154	0.918044	0.891023	0.833748	0.761542	1.49595	0.428426	1.08001	0.863719	0.975605	0.897979	1.39317	1.01731	0.904437	1.01917	NaN	0.742098
-6.83333	1.79523	1.07134	1.33118	0.925301	0.914755	0.97598	0.887059	1.856	0.944603	0.906547	0.89206	0.832722	0.761542	1.47627	0.642639	1.08001	0.863719	0.830302	0.902102	1.38835	0.98022	0.900359	1.00306	NaN	0.759299
-6.8	1.34642	1.07134	1.29144	0.944988	0.914755	0.978252	0.8847	1.84555	0.956729	0.907697	0.931477	0.799906	0.832936	1.39753	0.471269	1.13024	0.833235	0.892575	0.908848	1.398	0.98022	0.904437	1.02239	NaN	0.781414
-6.76667	1.34642	1.01777	1.15236	0.856395	0.914755	0.963482	0.877101	1.83544	0.945816	0.895625	0.904507	0.825544	0.809138	1.47627	0.414145	1.13024	0.843396	0.892575	0.903226	1.38955	1.06121	0.913614	0.99769	NaN	0.764213
-6.73333	0.67321	0.937423	1.2517	0.846552	0.879115	0.958937	0.883652	1.8449	0.942178	0.891601	0.919029	0.806059	0.737743	1.57469	0.614077	1.09256	0.853557	1.01712	0.911846	1.3992	1.05364	0.902398	0.99769	NaN	0.774042
-6.7	1.34642	1.01777	1.2517	0.89577	0.855355	0.960073	0.869501	1.85078	0.925202	0.903673	0.915917	0.802982	0.797239	1.33848	0.442707	1.04233	0.812912	1.05172	0.909223	1.36905	1.06802	0.8973	1.00736	NaN	0.761756
-6.66667	1.57082	1.01777	1.37091	0.89577	0.890995	0.964618	0.870549	1.8622	0.8961	0.910571	0.945999	0.790676	0.749642	1.59437	0.728324	1.10512	0.833235	0.740353	0.905849	1.37629	1.06878	0.908516	1.03206	NaN	0.732269
-6.63333	1.57082	0.99099	1.1921	0.89577	0.843475	0.936213	0.861901	1.87363	0.910651	0.924943	0.91488	0.794778	0.809138	1.39753	0.556954	1.06745	0.812912	1.02404	0.910347	1.36784	1.08695	0.904437	1.03528	NaN	0.747012
-6.6	1.12202	1.04456	1.2517	0.944988	0.867235	0.935077	0.860853	1.88277	0.916714	0.926667	0.923178	0.776319	0.773441	1.51563	0.685482	1.09256	0.894203	1.08631	0.912596	1.36664	1.10133	0.901378	1.04817	NaN	0.7765
-6.56667	1.34642	0.964207	1.21197	0.89577	0.879115	0.980525	0.848537	1.86383	0.93369	0.93414	0.886874	0.77837	0.78534	1.49595	0.414145	1.15536	0.87388	1.06555	0.903976	1.3594	1.11949	0.89628	1.05568	NaN	0.796158
-6.53333	1.12202	1.12491	1.29144	0.866239	0.879115	0.939622	0.844344	1.89452	0.925202	0.923793	0.899321	0.784523	0.713945	1.33848	0.599796	1.1428	0.823073	1.05172	0.911846	1.36302	1.14069	0.882005	1.06642	NaN	0.791243
-6.5	0.224403	0.937423	1.35105	0.876083	0.902875	0.935077	0.843557	1.91475	0.904588	0.926092	0.897246	0.785548	0.761542	1.39753	0.571235	1.20559	0.853557	1.07247	0.909223	1.34854	1.13312	0.885064	1.07179	NaN	0.837932
-6.46667	1.57082	0.99099	1.27157	0.856395	0.867235	0.962346	0.84644	1.92748	0.93369	0.914595	0.905545	0.779395	0.78534	1.53532	0.571235	1.18047	0.812912	0.975605	0.908848	1.33527	1.14372	0.876907	1.0428	NaN	0.869876
-6.43333	1.79523	1.04456	1.29144	0.777646	0.879115	0.974844	0.853516	1.92683	0.903375	0.923793	0.884799	0.793753	0.773441	1.57469	0.542673	1.13024	0.863719	0.906413	0.917843	1.32924	1.14523	0.886084	1.04387	NaN	0.845303
-6.4	2.01963	1.12491	1.21197	0.836708	0.890995	0.944167	0.857971	1.96143	0.9058	0.928967	0.936663	0.79888	0.821037	1.45658	0.571235	1.1428	0.894203	1.05172	0.923089	1.32562	1.14977	0.870789	1.0385	NaN	0.833017
-6.36667	2.01963	1.07134	1.2517	0.807177	0.890995	0.954392	0.857184	1.9709	0.902163	0.939889	0.938738	0.800931	0.737743	1.47627	0.385583	1.13024	0.772266	1.07247	0.920091	1.30391	1.16113	0.878946	1.03313	NaN	0.837932
-6.33333	0.897613	1.01777	1.23184	0.826865	0.902875	0.944167	0.852205	1.5792	0.897312	0.950811	0.859904	0.801957	0.797239	1.45658	0.556954	1.1428	0.80275	0.857979	0.918592	1.32201	1.03775	0.876907	1.01165	NaN	0.810902
-6.3	1.12202	1.01777	1.23184	0.866239	0.890995	0.941894	0.853516	1.59454	0.875486	0.962883	0.929402	0.785548	0.821037	1.47627	0.285617	1.16791	0.843396	0.871817	0.926088	1.29788	1.05137	0.893221	0.993394	NaN	0.798615
-6.26667	1.57082	1.12491	1.1921	0.885926	0.902875	0.962346	0.854826	1.6324	0.8961	0.970356	0.910731	0.753757	0.737743	1.4369	0.671201	1.1428	0.80275	1.06555	0.919342	1.31477	1.04305	0.880985	1.00091	NaN	0.808444
-6.23333	1.12202	0.964207	1.2517	0.89577	0.879115	0.965754	0.854826	1.6373	0.907013	0.988177	0.906582	0.697354	0.725844	1.49595	0.17137	1.01721	0.772266	0.871817	0.920841	1.30753	1.0597	0.904437	0.979433	NaN	0.845303
-6.2	1.12202	1.01777	1.15236	0.866239	0.831595	0.972571	0.860329	1.63469	0.875486	0.998524	0.901396	0.686073	0.702046	1.49595	0.599796	1.01721	0.782428	0.975605	0.914844	1.32924	1.06727	0.893221	0.988024	NaN	0.805987
-6.16667	0.67321	1.04456	1.15236	0.866239	0.831595	0.957801	0.866094	1.63861	0.890037	0.999674	0.911768	0.722992	0.749642	1.37785	0.0285617	0.954424	0.80275	1.05172	0.908473	1.32683	1.05894	0.894241	0.982655	NaN	0.793701
-6.13333	2.46844	0.99099	1.15236	0.876083	0.867235	0.981661	0.878673	1.64644	0.86821	1.00082	0.930439	0.740426	0.809138	1.49595	0.214213	0.992098	0.823073	0.84414	0.904725	1.30271	1.07484	0.907496	0.971915	NaN	0.823188
-6.1	1.57082	0.99099	1.05302	0.817021	0.807836	0.983933	0.891252	1.62718	0.862147	0.977829	0.884799	0.731196	0.761542	1.45658	0.214213	1.01721	0.812912	0.892575	0.901352	1.30994	1.03926	0.907496	0.948289	NaN	0.796158
-6.06667	1.12202	1.09812	1.05302	0.915457	0.843475	0.941894	0.901996	1.62229	0.847596	0.970356	0.905545	0.731196	0.773441	1.41722	0.214213	1.05489	0.833235	0.954847	0.896105	1.29909	1.04834	0.901378	0.952584	NaN	0.793701
-6.03333	0.67321	1.04456	1.11263	0.856395	0.867235	0.965754	0.913788	1.6076	0.852447	0.95541	0.915917	0.729145	0.821037	1.555	0.214213	1.02977	0.80275	1.06555	0.890109	1.30633	1.06575	0.910555	0.970841	NaN	0.825645
-6	0.448807	1.04456	1.03315	0.807177	0.807836	0.968027	0.915885	1.55863	0.877911	0.949662	0.886874	0.738374	0.737743	1.57469	0.214213	0.992098	0.772266	0.996363	0.892357	1.28582	1.05591	0.909536	0.974063	NaN	0.813359
-5.96667	0.448807	1.12491	1.03315	0.885926	0.855355	0.968027	0.922174	1.54623	0.873061	0.951386	0.875464	0.732221	0.749642	1.53532	0.214213	1.06745	0.792589	0.85106	0.894231	1.31597	1.06348	0.902398	0.949363	NaN	0.80353
-5.93333	0.897613	1.09812	1.1921	0.876083	0.914755	0.95212	0.914837	1.52763	0.86821	0.943338	0.896209	0.749655	0.725844	1.57469	0.214213	0.904191	0.812912	0.961767	0.897229	1.29788	1.05894	0.907496	0.949363	NaN	0.793701
-5.9	1.12202	1.07134	1.1921	0.876083	0.807836	0.964618	0.900162	1.66635	0.859722	0.941614	0.887911	0.744528	0.749642	1.555	0.214213	0.929307	0.751943	0.975605	0.893107	1.31597	1.07029	0.887103	0.95688	NaN	0.835474
-5.86667	1.34642	1.09812	1.1921	0.89577	0.831595	0.973707	0.892562	1.70389	0.852447	0.947362	0.882724	0.751706	0.797239	1.555	0.214213	0.97954	0.853557	0.892575	0.89573	1.29788	1.08468	0.890162	0.959028	NaN	0.835474
-5.83333	0.448807	0.99099	1.09276	0.915457	0.772196	0.962346	0.887059	1.68822	0.860935	0.953686	0.906582	0.746579	0.809138	1.4369	0.214213	0.853958	0.833235	0.726514	0.891983	1.28099	1.09452	0.886084	0.95151	NaN	0.83056
-5.8	1.79523	1.04456	1.09276	0.856395	0.867235	0.943031	0.866356	1.70813	0.850022	0.957135	0.897246	0.753757	0.797239	1.41722	0.214213	0.941866	0.812912	0.719595	0.894981	1.28582	1.07786	0.879966	0.937549	NaN	0.842846
-5.76667	0.67321	1.07134	1.13249	0.856395	0.890995	0.938486	0.854826	1.72804	0.870636	0.963458	0.883762	0.660435	0.713945	1.35817	0.214213	1.02977	0.711298	0.947928	0.888609	1.28341	1.08089	0.882005	0.935401	NaN	0.820731
-5.73333	0.897613	1.04456	1.13249	0.807177	0.831595	0.91349	0.85404	1.7349	0.850022	0.941614	0.891023	0.591725	0.737743	1.47627	0.214213	1.13024	0.80275	0.906413	0.893856	1.30391	1.08997	0.889143	0.918218	NaN	0.847761
-5.7	1.57082	1.01777	1.13249	0.856395	0.867235	0.927124	0.850633	1.75677	0.857297	0.944488	0.91488	0.654282	0.809138	1.555	0.214213	1.05489	0.751943	0.947928	0.889734	1.28823	1.06575	0.886084	0.928958	NaN	0.835474
-5.66667	1.34642	1.04456	1.03315	0.856395	0.700916	0.905537	0.843557	1.75742	0.870636	0.955985	0.898284	0.738374	0.856734	1.4369	0.214213	1.09256	0.80275	0.691918	0.894606	1.27738	1.08089	0.874867	0.936475	NaN	0.855133
-5.63333	1.79523	0.99099	1.13249	0.856395	0.843475	0.912354	0.849847	1.7708	0.864573	0.938739	0.900358	0.77837	0.690147	1.49595	0.214213	1.13024	0.792589	0.837221	0.900603	1.28823	1.06273	0.882005	0.942919	NaN	0.88462
-5.6	0.67321	0.964207	1.13249	0.807177	0.843475	0.891902	0.843557	1.77113	0.853659	0.928967	0.884799	0.786574	0.797239	1.57469	0.65692	1.18047	0.823073	0.816464	0.895356	1.29547	1.07029	0.890162	0.93218	NaN	0.85759
-5.56667	1.34642	0.964207	1.09276	0.797334	0.819715	0.899856	0.850633	1.77994	0.870636	0.927817	0.921104	0.76914	0.832936	1.53532	0.65692	1.16791	0.762105	0.816464	0.900603	1.28341	1.07786	0.885064	0.940771	NaN	0.864962
-5.53333	1.12202	0.99099	1.13249	0.89577	0.795956	0.933941	0.850371	1.77635	0.871848	0.899649	0.898284	0.76914	0.725844	1.51563	0.65692	0.992098	0.823073	0.84414	0.894981	1.27617	1.05818	0.877926	0.942919	NaN	0.840389
-5.5	1.34642	0.830289	1.13249	0.925301	0.748436	0.916898	0.842247	1.75644	0.886399	0.888727	0.92629	0.767089	0.702046	1.4369	0.65692	1.02977	0.782428	0.968686	0.9051	1.27135	1.08392	0.877926	0.948289	NaN	0.825645
-5.46667	1.12202	1.07134	1.1921	0.89577	0.772196	0.922579	0.846702	1.77015	0.888824	0.880104	0.921104	0.755808	0.725844	1.45658	0.65692	1.06745	0.812912	0.837221	0.905475	1.25928	1.1036	0.872828	0.95688	NaN	0.845303
-5.43333	0.448807	0.937423	1.17223	0.925301	0.760316	0.931669	0.84513	1.77929	0.881549	0.868607	0.933551	0.753757	0.749642	1.51563	0.65692	1.05489	0.792589	0.989443	0.911096	1.25687	1.10814	0.870789	0.972989	NaN	0.850218
-5.4	0.67321	1.01777	1.23184	1.02374	0.914755	0.930533	0.84775	1.78745	0.873061	0.863433	0.910731	0.752732	0.761542	1.35817	0.65692	1.04233	0.792589	1.02404	0.916343	1.25928	1.11949	0.882005	0.968694	NaN	0.828102
-5.36667	1.57082	0.99099	1.21197	0.974519	0.795956	0.923715	0.850895	1.80965	0.881549	0.843313	0.907619	0.745553	0.690147	1.33848	0.65692	1.09256	0.843396	0.961767	0.912596	1.24963	1.14145	0.874867	0.975137	NaN	0.842846
-5.33333	0.897613	1.07134	1.1921	1.05327	0.784076	0.921443	0.84775	1.80214	0.882761	0.840439	0.907619	0.746579	0.761542	1.39753	0.65692	1.2307	0.823073	1.01712	0.917093	1.23516	1.1528	0.894241	0.968694	NaN	0.83056
-5.3	1.34642	1.09812	1.15236	1.03358	0.795956	0.919171	0.852205	1.79529	0.887612	0.83584	0.885836	0.757859	0.773441	1.37785	0.65692	1.24326	0.782428	1.00328	0.914469	1.2424	1.16718	0.887103	0.974063	NaN	0.808444
-5.26667	0.448807	1.12491	1.23184	0.974519	0.772196	0.912354	0.854564	1.80802	0.891249	0.822618	0.885836	0.771191	0.821037	1.3188	0.65692	1.2935	0.80275	0.954847	0.91297	1.25566	1.16264	0.868749	0.977285	NaN	0.783871
-5.23333	0.448807	0.964207	1.1921	1.04342	0.807836	0.894175	0.852205	1.82597	0.892462	0.822618	0.921104	0.771191	0.78534	1.33848	0.65692	1.30605	0.812912	0.989443	0.905849	1.2617	1.16113	0.877926	0.983729	NaN	0.756841
-5.2	1.12202	0.964207	1.15236	1.06311	0.795956	0.882813	0.840937	1.80932	0.902163	0.821469	0.899321	0.784523	0.78534	1.29912	0.65692	1.31861	0.762105	0.989443	0.9051	1.25084	1.1634	0.862631	0.959028	NaN	0.798615
-5.16667	0.224403	1.04456	1.29144	1.07296	0.831595	0.907809	0.83753	1.79855	0.894887	0.832391	0.888948	0.792727	0.821037	1.33848	0.65692	1.24326	0.762105	0.968686	0.893856	1.24963	1.16945	0.86773	0.953658	NaN	0.781414
-5.13333	1.12202	1.07134	1.13249	1.00405	0.795956	0.900992	0.824689	1.7522	0.894887	0.813996	0.906582	0.784523	0.892432	1.24006	0.65692	1.26838	0.792589	0.968686	0.89648	1.24119	1.16642	0.847337	0.948289	NaN	0.764213
-5.1	0.897613	0.99099	1.13249	0.984363	0.795956	0.871451	0.819448	1.7176	0.916714	0.823193	0.897246	0.792727	0.773441	1.39753	0.65692	1.28094	0.751943	0.941009	0.901727	1.24119	1.17551	0.858553	0.95151	NaN	0.766671
-5.06667	0.67321	0.964207	1.1921	0.994206	0.795956	0.881677	0.815255	1.71433	0.917926	0.822618	0.899321	0.796829	0.749642	1.4369	0.65692	1.2307	0.782428	0.968686	0.903601	1.18209	1.17475	0.853454	0.935401	NaN	0.771585
-5.03333	0.224403	0.883856	1.09276	1.04342	0.819715	0.864634	0.820759	1.68561	0.909438	0.812271	0.889985	0.794778	0.725844	1.3188	0.428426	1.2935	0.782428	1.05864	0.906224	1.22792	1.19216	0.859572	0.920366	NaN	0.742098
-5	0.224403	0.99099	1.11263	1.0828	0.843475	0.896447	0.818924	1.68953	0.923989	0.815145	0.900358	0.790676	0.737743	1.4369	0.471269	1.35629	0.751943	0.93409	0.911471	1.18812	1.19822	0.842238	0.911775	NaN	0.798615
-4.96667	0.67321	1.01777	1.17223	1.01389	0.795956	0.898719	0.826	1.67614	0.940965	0.811696	0.894135	0.773242	0.761542	1.27943	0.585516	1.36884	0.751943	0.837221	0.909223	1.26531	1.20351	0.830002	0.901035	NaN	0.810902
-4.93333	0.897613	0.883856	1.13249	1.06311	0.736556	0.911217	0.823117	1.6892	0.951879	0.824918	0.913843	0.768115	0.844835	1.37785	0.642639	1.28094	0.762105	0.982524	0.908848	1.25687	1.19822	0.83714	0.911775	NaN	0.783871
-4.9	1.12202	0.964207	1.07289	1.02374	0.724676	0.898719	0.843033	1.69051	0.955516	0.830666	0.895172	0.77837	0.773441	1.47627	0.599796	1.36884	0.843396	0.830302	0.909223	1.27617	1.21335	0.839179	0.924662	NaN	0.729811
-4.86667	0.448807	0.937423	1.23184	1.01389	0.819715	0.886221	0.849847	1.68365	0.983406	0.831241	0.886874	0.765038	0.856734	1.47627	0.514111	1.40652	0.80275	0.920252	0.913345	1.2617	1.21562	0.83816	0.946141	NaN	0.754384
-4.83333	2.24403	0.91064	1.15236	1.11233	0.795956	0.869179	0.851681	1.72837	0.97128	0.83469	0.896209	0.764012	0.821037	1.45658	0.528392	1.3814	0.690975	0.885656	0.91297	1.27135	1.2179	0.841219	0.939697	NaN	0.74947
-4.8	1.57082	0.857073	1.13249	1.03358	0.819715	0.893039	0.850109	1.74012	0.978556	0.81687	0.88065	0.744528	0.78534	1.33848	0.65692	1.36884	0.80275	0.913332	0.905849	1.2822	1.21638	0.83714	0.953658	NaN	0.788786
-4.76667	0.897613	0.937423	1.13249	1.07296	0.748436	0.91349	0.848799	1.7473	0.97613	0.811696	0.886874	0.737349	0.856734	1.4369	0.699762	1.25582	0.823073	0.920252	0.909972	1.28341	1.23606	0.846317	0.976211	NaN	0.810902
-4.73333	1.12202	1.04456	1.21197	1.03358	0.760316	0.879404	0.852467	1.74567	0.970067	0.805373	0.856793	0.741451	0.821037	1.41722	0.685482	1.30605	0.80275	1.07939	0.915219	1.27738	1.24363	0.841219	0.959028	NaN	0.769128
-4.7	0.448807	1.04456	1.15236	1.10249	0.760316	0.881677	0.858495	1.76428	0.954304	0.788127	0.848494	0.750681	0.821037	1.33848	0.414145	1.39396	0.843396	0.961767	0.911096	1.27376	1.2406	0.857533	0.983729	NaN	0.771585
-4.66667	0.67321	1.04456	1.13249	1.01389	0.760316	0.885085	0.857446	1.77537	0.954304	0.777205	0.860942	0.758885	0.773441	1.29912	0.49983	1.34373	0.843396	0.989443	0.912596	1.28944	1.25498	0.861612	0.989098	NaN	0.769128
-4.63333	1.34642	1.04456	1.09276	0.954832	0.772196	0.886221	0.857971	1.78843	0.948241	0.781804	0.839159	0.757859	0.749642	1.3188	0.428426	1.28094	0.792589	0.774949	0.906224	1.29306	1.25801	0.840199	0.96762	NaN	0.796158
-4.6	1.34642	1.04456	1.09276	1.03358	0.760316	0.869179	0.851943	1.79724	0.943391	0.778355	0.854718	0.762987	0.880532	1.25975	0.65692	1.2935	0.792589	0.885656	0.89648	1.29185	1.25347	0.86773	0.957954	NaN	0.823188
-4.56667	0.897613	0.857073	1.27157	1.11233	0.784076	0.872587	0.845654	1.82956	0.945816	0.772606	0.832935	0.750681	0.856734	1.3188	0.699762	1.40652	0.701136	0.892575	0.894606	1.29426	1.25423	0.856513	0.979433	NaN	0.879705
-4.53333	0.897613	0.937423	1.07289	1.04342	0.795956	0.87486	0.82862	1.81846	0.919139	0.784103	0.836047	0.742477	0.78534	1.37785	0.571235	1.3814	0.721459	0.899494	0.896105	1.30271	1.27315	0.845297	0.974063	NaN	0.889534
-4.5	0.897613	0.937423	1.1921	1.07296	0.795956	0.864634	0.823117	1.82173	0.96643	0.777205	0.829823	0.73017	0.832936	1.29912	0.628358	1.43164	0.782428	0.747272	0.890109	1.3208	1.26331	0.859572	0.95688	NaN	0.921479
-4.46667	0.448807	0.91064	1.23184	1.09264	0.784076	0.857817	0.813683	1.82825	0.954304	0.773756	0.826711	0.722992	0.832936	1.29912	0.65692	1.3814	0.812912	0.913332	0.897604	1.32201	1.27391	0.858553	0.960102	NaN	0.916564
-4.43333	0.897613	0.857073	1.27157	0.994206	0.784076	0.880541	0.821283	1.79724	0.943391	0.7979	0.840196	0.726068	0.868633	1.27943	0.456988	1.36884	0.843396	0.892575	0.894606	1.3208	1.28072	0.869769	0.959028	NaN	0.901821
-4.4	0.448807	0.937423	1.29144	0.964675	0.772196	0.881677	0.81709	1.76362	0.948241	0.813421	0.842271	0.728119	0.868633	1.3188	0.485549	1.44419	0.762105	0.864898	0.892357	1.31477	1.28753	0.846317	0.98695	NaN	0.926394
-4.36667	0.897613	0.937423	1.27157	0.984363	0.843475	0.88963	0.813945	1.76754	0.934903	0.831816	0.830861	0.732221	0.809138	1.27943	0.614077	1.48187	0.731621	0.830302	0.885986	1.30994	1.29283	0.846317	0.990172	NaN	0.899364
-4.33333	0.67321	0.937423	1.1921	1.02374	0.772196	0.880541	0.820235	1.75905	0.932477	0.838714	0.828786	0.728119	0.797239	1.4369	0.528392	1.40652	0.731621	0.927171	0.881863	1.30391	1.29737	0.861612	0.957954	NaN	0.916564
-4.3	1.34642	0.99099	1.23184	1.07296	0.760316	0.87486	0.813683	1.75024	0.936115	0.847337	0.814264	0.716839	0.832936	1.35817	0.728324	1.36884	0.80275	0.892575	0.877741	1.3015	1.32387	0.839179	0.952584	NaN	0.906735
-4.26667	0.897613	0.964207	1.37091	1.03358	0.677156	0.839638	0.814993	1.76591	0.954304	0.845038	0.833972	0.710685	0.809138	1.35817	0.785448	1.31861	0.823073	0.913332	0.868746	1.31236	1.32387	0.842238	0.92681	NaN	0.919022
-4.23333	0.448807	0.883856	1.17223	1.00405	0.784076	0.851	0.807394	1.74959	0.961579	0.841014	0.818413	0.71889	0.821037	1.33848	0.699762	1.30605	0.772266	0.954847	0.875492	1.29547	1.31781	0.830002	0.942919	NaN	0.896906
-4.2	0.897613	0.91064	1.41065	1.06311	0.653396	0.887358	0.798222	1.7571	0.959154	0.826642	0.829823	0.731196	0.832936	1.4369	0.514111	1.24326	0.772266	0.947928	0.867622	1.31356	1.32084	0.850395	0.920366	NaN	0.877248
-4.16667	0.448807	0.91064	1.39078	1.01389	0.760316	0.864634	0.799008	1.77178	0.943391	0.824918	0.825674	0.727094	0.749642	1.37785	0.742605	1.26838	0.701136	0.76111	0.868746	1.31718	1.32841	0.83816	0.931106	NaN	0.889534
-4.13333	0.67321	0.937423	1.41065	1.10249	0.760316	0.855545	0.79036	1.79398	0.957942	0.829517	0.854718	0.725043	0.821037	1.37785	0.614077	1.18047	0.751943	0.989443	0.871744	1.31718	1.339	0.841219	0.909627	NaN	0.896906
-4.1	0.67321	0.830289	1.47026	1.03358	0.748436	0.831685	0.795077	1.80802	0.961579	0.83699	0.864053	0.737349	0.809138	1.27943	0.614077	1.25582	0.741782	0.864898	0.874368	1.3208	1.37155	0.831022	0.919292	NaN	0.916564
-4.06667	0.448807	1.04456	1.39078	1.03358	0.605877	0.847591	0.783023	1.80932	0.954304	0.838714	0.839159	0.731196	0.797239	1.35817	0.742605	1.35629	0.833235	0.830302	0.873993	1.31477	1.3443	0.820825	0.922514	NaN	0.921479
-4.03333	0.67321	0.857073	1.39078	1.0828	0.724676	0.861226	0.778568	1.81618	0.939753	0.842738	0.842271	0.726068	0.832936	1.41722	0.728324	1.35629	0.751943	0.857979	0.879615	1.30512	1.36095	0.821845	0.943993	NaN	0.904278
-4	0.448807	0.91064	1.31131	1.03358	0.819715	0.858953	0.786691	1.80573	0.954304	0.858834	0.844345	0.731196	0.809138	1.45658	0.728324	1.35629	0.721459	0.795706	0.873993	1.31477	1.3549	0.842238	0.946141	NaN	0.941137
-3.96667	0.448807	0.883856	1.37091	1.09264	0.855355	0.868043	0.786167	1.79398	0.962792	0.866307	0.827749	0.701456	0.821037	1.22038	0.742605	1.40652	0.721459	0.899494	0.880364	1.30029	1.36247	0.846317	0.954732	NaN	0.96571
-3.93333	0.448807	0.99099	1.23184	1.03358	0.867235	0.871451	0.796387	1.7868	0.954304	0.892176	0.821525	0.707609	0.797239	1.35817	0.814009	1.49443	0.751943	0.899494	0.880739	1.29185	1.37458	0.841219	0.964398	NaN	0.909193
-3.9	0.67321	0.99099	1.33118	1.04342	0.843475	0.851	0.803725	1.78125	0.93369	0.894475	0.824637	0.707609	0.78534	1.2007	0.628358	1.43164	0.751943	0.871817	0.897604	1.27496	1.38366	0.824904	0.957954	NaN	0.909193
-3.86667	0.67321	0.937423	1.33118	0.994206	0.772196	0.869179	0.803725	1.77864	0.932477	0.908847	0.843308	0.702481	0.749642	1.24006	0.571235	1.31861	0.701136	0.961767	0.9051	1.30994	1.38896	0.833061	0.95688	NaN	0.93868
-3.83333	0.67321	0.857073	1.39078	0.964675	0.772196	0.844183	0.802415	1.76395	0.927627	0.909422	0.854718	0.706583	0.749642	1.3188	0.614077	1.3814	0.762105	0.941009	0.906224	1.25325	1.36247	0.824904	0.980507	NaN	0.926394
-3.8	0.67321	0.937423	1.39078	1.00405	0.748436	0.860089	0.797436	1.77178	0.923989	0.909422	0.844345	0.713762	0.821037	1.27943	0.556954	1.40652	0.772266	0.968686	0.911471	1.18812	1.35641	0.834081	0.970841	NaN	0.928851
-3.76667	0.897613	1.04456	1.41065	1.02374	0.772196	0.833957	0.792719	1.79235	0.932477	0.903098	0.839159	0.714788	0.797239	1.3188	0.528392	1.39396	0.762105	0.913332	0.918967	1.26893	1.35263	0.827963	0.95688	NaN	0.889534
-3.73333	0.897613	0.857073	1.43052	1.05327	0.772196	0.83623	0.79036	1.78158	0.937328	0.904823	0.855755	0.713762	0.761542	1.3188	0.528392	1.31861	0.711298	0.947928	0.908848	1.28341	1.34355	0.821845	0.95151	NaN	0.933765
-3.7	0.897613	0.964207	1.43052	1.09264	0.629637	0.855545	0.779616	1.80149	0.950666	0.904823	0.859904	0.708634	0.737743	1.29912	0.556954	1.33117	0.751943	0.913332	0.908473	1.17485	1.32841	0.83714	0.95688	NaN	0.93868
-3.66667	0.67321	1.01777	1.43052	1.10249	0.736556	0.840774	0.774899	1.82532	0.940965	0.926667	0.852643	0.705558	0.761542	1.39753	0.456988	1.48187	0.690975	0.892575	0.907349	1.24481	1.34809	0.841219	0.920366	NaN	0.948509
-3.63333	0.448807	0.99099	1.41065	1.02374	0.760316	0.831685	0.771754	1.83576	0.960367	0.934715	0.866128	0.728119	0.809138	1.35817	0.785448	1.45675	0.782428	0.927171	0.910347	1.28823	1.34355	0.83612	0.917144	NaN	0.93868
-3.6	0.448807	0.964207	1.43052	1.04342	0.831595	0.838502	0.76861	1.85665	0.967642	0.95426	0.875464	0.729145	0.797239	1.39753	0.814009	1.34373	0.792589	1.03096	0.909597	1.29306	1.35717	0.854474	0.913923	NaN	0.894449
-3.56667	0.897613	0.99099	1.60933	1.01389	0.748436	0.853272	0.758913	1.87069	0.957942	0.947362	0.860942	0.721966	0.78534	1.39753	0.585516	1.39396	0.741782	0.920252	0.915594	1.25566	1.35944	0.830002	0.927884	NaN	0.901821
-3.53333	0.67321	1.01777	1.50999	0.994206	0.736556	0.849864	0.764679	1.88472	0.967642	0.93759	0.863016	0.729145	0.761542	1.33848	0.642639	1.36884	0.782428	0.913332	0.916343	1.27979	1.3655	0.842238	0.909627	NaN	0.874791
-3.5	0.448807	0.883856	1.64907	0.915457	0.677156	0.851	0.770706	1.87852	0.931265	0.931266	0.849532	0.717864	0.761542	1.35817	0.528392	1.2935	0.701136	1.05864	0.912221	1.26049	1.36625	0.843258	0.910701	NaN	0.835474
-3.46667	0.67321	0.99099	1.5696	0.994206	0.677156	0.844183	0.780664	1.89256	0.948241	0.923218	0.855755	0.716839	0.725844	1.41722	0.49983	1.33117	0.690975	0.84414	0.915594	1.30271	1.36171	0.852435	0.89137	NaN	0.862504
-3.43333	0.67321	0.937423	1.6292	1.0828	0.760316	0.840774	0.785643	1.9017	0.932477	0.93414	0.866128	0.71889	0.737743	1.3188	0.685482	1.26838	0.772266	0.975605	0.914844	1.30271	1.37382	0.845297	0.89137	NaN	0.805987
-3.4	0.67321	0.857073	1.37091	1.06311	0.665276	0.818051	0.785381	1.8906	0.968855	0.926667	0.873389	0.712736	0.773441	1.33848	0.642639	1.30605	0.721459	0.93409	0.902851	1.31477	1.37382	0.840199	0.895666	NaN	0.837932
-3.36667	0.67321	0.937423	1.37091	1.06311	0.665276	0.811234	0.776995	1.86742	0.93369	0.926092	0.841233	0.686073	0.761542	1.39753	0.756886	1.50699	0.772266	0.906413	0.906599	1.30512	1.3882	0.826943	0.887074	NaN	0.835474
-3.33333	0.67321	0.883856	1.52986	1.0828	0.712796	0.814642	0.775161	1.86873	0.948241	0.931266	0.833972	0.685047	0.773441	1.39753	0.528392	1.36884	0.711298	0.913332	0.897979	1.29185	1.37534	0.828983	0.875261	NaN	0.823188
-3.3	0.67321	1.01777	1.39078	0.994206	0.712796	0.830549	0.765727	1.8733	0.943391	0.928967	0.853681	0.686073	0.749642	1.35817	0.514111	1.2935	0.711298	1.0448	0.89648	1.30633	1.39804	0.817766	0.872039	NaN	0.862504
-3.26667	0.448807	0.857073	1.33118	0.994206	0.712796	0.83623	0.76363	1.86677	0.943391	0.918619	0.884799	0.702481	0.725844	1.39753	0.571235	1.39396	0.751943	0.996363	0.889734	1.32562	1.39123	0.822865	0.858078	NaN	0.862504
-3.23333	0.224403	0.883856	1.45039	1.01389	0.736556	0.830549	0.754459	1.8436	0.942178	0.91517	0.871314	0.687098	0.725844	1.35817	0.671201	1.39396	0.741782	0.968686	0.891983	1.11092	1.37761	0.822865	0.873113	NaN	0.879705
-3.2	0.67321	0.99099	1.33118	1.01389	0.772196	0.826004	0.755245	1.82597	0.950666	0.907122	0.881687	0.695303	0.761542	1.45658	0.599796	1.31861	0.731621	0.975605	0.889734	1.20621	1.32538	0.813688	0.857004	NaN	0.926394
-3.16667	0.224403	0.803506	1.39078	1.07296	0.831595	0.802144	0.745549	1.81781	0.956729	0.889302	0.882724	0.694277	0.737743	1.2007	0.699762	1.25582	0.731621	0.885656	0.891608	1.27376	1.36171	0.810629	0.853782	NaN	0.896906
-3.13333	0.67321	0.964207	1.39078	1.14186	0.843475	0.830549	0.750004	1.78974	0.947028	0.892176	0.849532	0.720941	0.78534	1.39753	0.728324	1.36884	0.772266	1.02404	0.885611	1.27014	1.37761	0.813688	0.848412	NaN	0.916564
-3.1	0.448807	0.937423	1.33118	1.10249	0.795956	0.826004	0.75079	1.79594	0.960367	0.889877	0.875464	0.701456	0.761542	1.3188	0.728324	1.30605	0.792589	0.885656	0.890483	1.30029	1.34809	0.822865	0.823712	NaN	0.869876
-3.06667	0.67321	0.91064	1.31131	1.07296	0.736556	0.828276	0.763106	1.78484	0.954304	0.897925	0.867165	0.713762	0.773441	1.2007	0.642639	1.40652	0.762105	0.968686	0.894606	1.34613	1.34506	0.861612	0.826933	NaN	0.85759
-3.03333	0.224403	0.883856	1.2517	1.11233	0.807836	0.820323	0.759962	1.77994	0.964005	0.899074	0.848494	0.71889	0.821037	1.3188	0.585516	1.30605	0.731621	0.927171	0.889359	1.37025	1.34809	0.846317	0.804381	NaN	0.894449
-3	0.224403	0.883856	1.33118	1.04342	0.807836	0.805553	0.775685	1.74861	0.961579	0.900799	0.863016	0.713762	0.773441	1.35817	0.571235	1.2935	0.721459	0.892575	0.893482	1.42212	1.33371	0.853454	0.79042	NaN	0.860047
-2.96667	0.67321	0.857073	1.21197	1.06311	0.772196	0.801008	0.772016	1.74763	0.973705	0.910571	0.874426	0.720941	0.749642	1.3188	0.556954	1.2935	0.731621	0.941009	0.905849	1.44021	1.33598	0.870789	0.750684	NaN	0.798615
-2.93333	0.224403	0.830289	1.1921	1.12217	0.724676	0.795327	0.779878	1.74698	0.957942	0.912871	0.864053	0.724017	0.749642	1.39753	0.785448	1.31861	0.701136	0.954847	0.915969	1.44383	1.30418	0.880985	0.748536	NaN	0.801072
-2.9	0.67321	0.99099	1.21197	1.10249	0.677156	0.799872	0.777257	1.72902	0.943391	0.918619	0.841233	0.737349	0.78534	1.2007	0.514111	1.20559	0.731621	0.885656	0.909597	1.4559	1.33446	0.843258	0.760349	NaN	0.788786
-2.86667	0.67321	0.883856	1.15236	1.12217	0.700916	0.837366	0.779878	1.72707	0.926414	0.918044	0.864053	0.722992	0.761542	1.27943	0.685482	1.25582	0.650329	0.920252	0.908098	1.45831	1.33068	0.855494	0.761423	NaN	0.818273
-2.83333	1.34642	0.91064	1.27157	1.04342	0.712796	0.824868	0.768872	1.70944	0.940965	0.916895	0.854718	0.728119	0.678248	1.24006	0.771167	1.2935	0.701136	0.608888	0.909597	1.46916	1.30646	0.851415	0.756053	NaN	0.833017
-2.8	1.12202	0.883856	1.17223	1.03358	0.700916	0.81237	0.770444	1.69377	0.960367	0.897925	0.848494	0.701456	0.749642	1.3188	0.799729	1.28094	0.690975	0.93409	0.906224	1.44263	1.30873	0.841219	0.786124	NaN	0.781414
-2.76667	0.224403	0.803506	1.23184	1.0828	0.784076	0.847591	0.774637	1.70911	0.945816	0.889302	0.837084	0.70043	0.690147	1.35817	0.556954	1.34373	0.701136	0.899494	0.898354	1.46193	1.29434	0.844278	0.725983	NaN	0.793701
-2.73333	0.897613	0.937423	1.21197	1.01389	0.784076	0.822595	0.767823	1.70911	0.97128	0.881254	0.863016	0.70043	0.737743	1.35817	0.642639	1.31861	0.772266	0.830302	0.891233	1.47761	1.28223	0.834081	0.782902	NaN	0.786329
-2.7	0.67321	0.99099	1.17223	1.02374	0.760316	0.833957	0.763106	1.72804	0.96643	0.865733	0.840196	0.702481	0.761542	1.22038	0.556954	1.2935	0.701136	0.899494	0.884862	1.47881	1.28072	0.840199	0.810824	NaN	0.860047
-2.66667	1.12202	0.91064	1.15236	1.0828	0.748436	0.814642	0.760486	1.7522	0.982193	0.847912	0.847457	0.696328	0.749642	1.25975	0.65692	1.34373	0.741782	0.927171	0.881863	1.46554	1.28148	0.830002	0.787198	NaN	0.850218
-2.63333	0.224403	0.883856	1.1921	1.00405	0.736556	0.815778	0.759962	1.76232	0.956729	0.840439	0.850569	0.693252	0.702046	1.18101	0.756886	1.39396	0.721459	0.85106	0.881863	1.46675	1.27845	0.859572	0.831229	NaN	0.850218
-2.6	0.67321	0.857073	1.05302	1.25014	0.736556	0.839638	0.767037	1.78615	0.92884	0.835265	0.84642	0.681971	0.642551	1.25975	0.599796	1.3814	0.762105	0.885656	0.879989	1.50535	1.28072	0.852435	0.80975	NaN	0.837932
-2.56667	0.67321	0.830289	1.15236	1.21077	0.795956	0.84191	0.766251	1.79137	0.964005	0.837565	0.841233	0.682996	0.725844	1.24006	0.756886	1.2935	0.782428	0.906413	0.87849	1.52103	1.27845	0.863651	0.81512	NaN	0.820731
-2.53333	0.897613	0.91064	1.01328	1.21077	0.677156	0.846455	0.755245	1.80181	0.92884	0.838714	0.847457	0.676843	0.642551	1.27943	0.742605	1.26838	0.772266	0.899494	0.875492	1.53671	1.26634	0.86671	0.830155	NaN	0.864962
-2.5	1.12202	0.857073	1.15236	1.28951	0.712796	0.840774	0.751838	1.81095	0.949454	0.849062	0.852643	0.684022	0.702046	1.24006	0.771167	1.31861	0.711298	0.878736	0.870995	1.57772	1.2671	0.885064	0.822638	NaN	0.852675
-2.46667	0.67321	0.99099	1.03315	1.27967	0.665276	0.829412	0.753934	1.81814	0.93854	0.859984	0.830861	0.699405	0.725844	1.22038	0.399864	1.3814	0.721459	0.906413	0.871369	1.57169	1.25196	0.859572	0.838747	NaN	0.862504
-2.43333	0.897613	0.99099	1.15236	1.23045	0.772196	0.851	0.752362	1.8263	0.953091	0.879529	0.855755	0.698379	0.678248	1.3188	0.49983	1.2935	0.741782	0.857979	0.868371	1.56928	1.23455	0.86773	0.82049	NaN	0.862504
-2.4	0.67321	0.830289	1.13249	1.23045	0.736556	0.845319	0.762582	1.83119	0.932477	0.904248	0.84642	0.714788	0.713945	1.39753	0.599796	1.30605	0.843396	0.885656	0.871369	1.60547	1.23076	0.851415	0.835525	NaN	0.923936
-2.36667	0.897613	0.803506	1.15236	1.17139	0.736556	0.844183	0.759962	1.82956	0.923989	0.916895	0.8236	0.701456	0.702046	1.33848	0.685482	1.31861	0.782428	0.920252	0.869496	1.62718	1.2179	0.855494	0.826933	NaN	0.914107
-2.33333	0.224403	0.91064	1.03315	1.2403	0.700916	0.829412	0.759962	1.82956	0.932477	0.920919	0.836047	0.695303	0.702046	1.24006	0.65692	1.3814	0.772266	0.947928	0.874368	1.59823	1.20806	0.848356	0.824786	NaN	0.899364
-2.3	0.67321	0.91064	1.13249	1.28951	0.665276	0.848728	0.758389	1.80867	0.909438	0.945063	0.852643	0.671716	0.690147	1.51563	0.456988	1.35629	0.782428	0.920252	0.869496	1.58496	1.19519	0.854474	0.812972	NaN	0.916564
-2.26667	0.448807	0.883856	1.01328	1.3092	0.760316	0.846455	0.753672	1.809	0.9058	0.961734	0.843308	0.665563	0.725844	1.35817	0.671201	1.51954	0.762105	0.857979	0.876242	1.59823	1.202	0.864671	0.833377	NaN	0.879705
-2.23333	1.79523	0.803506	1.15236	1.29936	0.653396	0.848728	0.753934	1.79235	0.910651	0.977255	0.864053	0.658384	0.713945	1.39753	0.728324	1.45675	0.80275	0.837221	0.871369	1.63321	1.19216	0.86773	0.817268	NaN	0.864962
-2.2	1.79523	0.91064	1.03315	1.26983	0.724676	0.851	0.758389	1.79072	0.913076	0.985877	0.867165	0.657358	0.737743	1.3188	0.699762	1.5321	0.792589	0.913332	0.876242	1.63441	1.19822	0.86773	0.823712	NaN	0.874791
-2.16667	0.897613	0.803506	1.23184	1.2403	0.784076	0.838502	0.753672	1.77799	0.907013	0.997949	0.847457	0.673767	0.737743	1.33848	0.528392	1.48187	0.772266	0.871817	0.871369	1.65251	1.19367	0.86569	0.840895	NaN	0.852675
-2.13333	0.897613	0.883856	1.05302	1.28951	0.760316	0.807825	0.758913	1.74534	0.939753	1.0083	0.851606	0.651205	0.737743	1.41722	0.528392	1.50699	0.853557	0.913332	0.874743	1.62718	1.18989	0.876907	0.857004	NaN	0.862504
-2.1	0.897613	0.937423	1.03315	1.27967	0.677156	0.828276	0.761534	1.73523	0.932477	1.01692	0.849532	0.686073	0.797239	1.24006	0.671201	1.48187	0.782428	0.892575	0.874743	1.65613	1.18989	0.847337	0.840895	NaN	0.855133
-2.06667	0.448807	0.857073	1.1921	1.25998	0.689036	0.840774	0.767299	1.72641	0.949454	0.999099	0.817376	0.694277	0.761542	1.33848	0.685482	1.43164	0.812912	0.899494	0.879615	1.6899	1.19519	0.851415	0.872039	NaN	0.862504
-2.03333	0.897613	0.964207	1.11263	1.23045	0.724676	0.813506	0.768347	1.71368	0.962792	0.991626	0.830861	0.694277	0.749642	1.41722	0.699762	1.43164	0.80275	0.871817	0.876616	1.68628	1.18913	0.859572	0.887074	NaN	0.847761
-2	0.897613	0.883856	1.07289	1.02374	0.760316	0.811234	0.762582	1.70063	0.92884	0.980704	0.802854	0.696328	0.678248	1.35817	0.514111	1.45675	0.843396	0.961767	0.878116	1.6899	1.1861	0.862631	0.881704	NaN	0.872333
-1.96667	0.67321	0.883856	1.09276	1.00405	0.784076	0.819187	0.772802	1.69214	0.932477	0.981853	0.8236	0.697354	0.797239	1.24006	0.556954	1.45675	0.863719	0.961767	0.877741	1.58134	1.18535	0.86569	0.892444	NaN	0.837932
-1.93333	1.12202	0.883856	0.993416	0.984363	0.700916	0.818051	0.76861	1.68006	0.915501	0.983578	0.815301	0.668639	0.737743	1.33848	0.685482	1.48187	0.80275	0.982524	0.874368	1.67181	1.17551	0.852435	0.894592	NaN	0.887077
-1.9	0.897613	0.883856	1.11263	0.935144	0.712796	0.821459	0.774637	1.67092	0.917926	0.996225	0.816339	0.688124	0.761542	1.3188	0.728324	1.44419	0.853557	0.968686	0.875117	1.54154	1.1634	0.858553	0.888148	NaN	0.894449
-1.86667	0.67321	0.91064	1.15236	0.974519	0.772196	0.82714	0.783023	1.68267	0.921564	1.00657	0.801817	0.688124	0.725844	1.25975	0.714043	1.48187	0.762105	1.11399	0.870995	1.8648	1.16794	0.857533	0.853782	NaN	0.874791
-1.83333	1.12202	0.937423	1.07289	0.925301	0.653396	0.823732	0.781974	1.68104	0.913076	1.03072	0.786258	0.674792	0.868633	1.29912	0.49983	1.51954	0.80275	1.19702	0.878116	1.80931	1.16567	0.83714	0.872039	NaN	0.901821
-1.8	0.897613	1.12491	1.03315	0.905614	0.784076	0.810097	0.787478	1.6941	0.9058	1.02324	0.802854	0.677869	0.773441	1.27943	0.49983	1.44419	0.80275	1.28697	0.877741	1.86601	1.17702	0.851415	0.868817	NaN	0.872333
-1.76667	0.448807	0.937423	1.07289	0.964675	0.724676	0.828276	0.792195	1.70422	0.921564	1.04279	0.820488	0.66146	0.773441	1.22038	0.571235	1.44419	0.792589	1.1901	0.873993	1.87083	1.18459	0.855494	0.868817	NaN	0.88462
-1.73333	0.897613	1.01777	1.03315	0.964675	0.605877	0.823732	0.783809	1.72217	0.894887	1.03187	0.801817	0.669665	0.773441	1.27943	0.528392	1.26838	0.762105	1.23853	0.880739	1.98422	1.17929	0.854474	0.854856	NaN	0.909193
-1.7	0.67321	1.07134	1.01328	0.944988	0.760316	0.831685	0.784333	1.73718	0.888824	1.01922	0.80804	0.677869	0.773441	1.22038	0.728324	1.54466	0.823073	1.25929	0.881114	1.97939	1.16794	0.83816	0.849486	NaN	0.916564
-1.66667	0.224403	0.803506	0.953679	0.964675	0.879115	0.819187	0.792981	1.76656	0.919139	0.996225	0.810115	0.663512	0.773441	1.27943	0.571235	1.54466	0.823073	1.21778	0.885611	2.01678	1.16264	0.832042	0.859152	NaN	0.91165
-1.63333	0.897613	1.04456	1.03315	0.866239	0.890995	0.810097	0.783547	1.76819	0.915501	0.979554	0.793518	0.663512	0.773441	1.24006	0.685482	1.60745	0.792589	1.16242	0.885986	2.02161	1.16491	0.820825	0.847338	NaN	0.919022
-1.6	0.897613	1.04456	0.973548	1.00405	0.855355	0.848728	0.785119	1.77146	0.913076	0.951961	0.782108	0.671716	0.904331	1.3188	0.728324	1.50699	0.823073	1.18318	0.884487	2.00593	1.16945	0.828983	0.846264	NaN	0.91165
-1.56667	0.67321	1.09812	0.973548	0.935144	0.819715	0.829412	0.780926	1.76297	0.886399	0.946212	0.786258	0.660435	0.904331	1.3188	0.799729	1.54466	0.80275	1.17626	0.890109	1.9432	1.13539	0.840199	0.836599	NaN	0.909193
-1.53333	0.897613	0.937423	1.09276	0.944988	0.807836	0.833957	0.783023	1.75448	0.9058	0.954835	0.788332	0.669665	0.904331	1.33848	0.599796	1.5321	0.823073	1.2247	0.891608	2.01196	1.14372	0.841219	0.819416	NaN	0.906735
-1.5	0.448807	0.937423	0.953679	0.866239	0.748436	0.822595	0.781974	1.71107	0.893675	0.962308	0.849532	0.657358	0.904331	1.4369	0.485549	1.56978	0.80275	1.18318	0.900228	2.01316	1.1422	0.834081	0.801159	NaN	0.916564
-1.46667	0.67321	1.04456	1.05302	0.885926	0.795956	0.837366	0.781188	1.68202	0.862147	0.977255	0.867165	0.677869	0.904331	1.27943	0.556954	1.5321	0.762105	1.25929	0.894231	2.03849	1.13388	0.835101	0.799011	NaN	0.904278
-1.43333	1.12202	1.01777	1.13249	0.856395	0.795956	0.831685	0.776209	1.636	0.851234	0.9968	0.863016	0.68915	0.904331	1.33848	0.556954	1.59489	0.843396	1.1901	0.889359	1.98783	1.12328	0.832042	0.806529	NaN	0.877248
-1.4	0.67321	1.07134	1.13249	0.876083	0.831595	0.82714	0.776209	1.60923	0.803943	1.00025	0.895172	0.701456	0.880532	1.33848	0.814009	1.54466	0.843396	1.17626	0.89648	1.95888	1.11041	0.80553	0.829081	NaN	0.887077
-1.36667	0.224403	0.937423	1.05302	0.856395	0.772196	0.851	0.770706	1.58736	0.910651	1.00025	0.852643	0.693252	0.951927	1.35817	0.571235	1.50699	0.853557	1.21778	0.882613	2.01437	1.12404	0.818786	0.816194	NaN	0.847761
-1.33333	0.448807	0.830289	0.993416	0.807177	0.795956	0.840774	0.763106	1.56288	0.877911	0.992201	0.877538	0.710685	0.904331	1.45658	0.599796	1.43164	0.792589	1.16934	0.888235	1.96009	1.10814	0.808589	0.835525	NaN	0.847761
-1.3	1.12202	0.857073	1.07289	0.876083	0.843475	0.835093	0.764155	1.57267	0.794243	0.989901	0.861979	0.693252	0.975725	1.39753	0.714043	1.39396	0.782428	1.19702	0.886361	1.96492	1.10587	0.800432	0.829081	NaN	0.820731
-1.26667	1.12202	0.99099	1.03315	0.856395	0.914755	0.832821	0.768085	1.60172	0.744527	0.984728	0.877538	0.699405	0.940028	1.39753	0.742605	1.36884	0.751943	1.12091	0.881489	1.95285	1.10663	0.80655	0.819416	NaN	0.852675
-1.23333	0.897613	1.04456	1.15236	0.826865	0.807836	0.818051	0.771754	1.58475	1.03312	0.984153	0.897246	0.70966	0.975725	1.47627	0.485549	1.34373	0.731621	1.14858	0.881863	1.99386	1.11117	0.802472	0.847338	NaN	0.85759
-1.2	0.897613	0.99099	0.973548	0.826865	0.819715	0.858953	0.796387	1.58279	0.978556	0.985877	0.900358	0.705558	0.951927	1.41722	0.471269	1.31861	0.823073	1.20394	0.88711	1.94923	1.11344	0.810629	0.848412	NaN	0.845303
-1.16667	1.12202	1.01777	1.07289	0.817021	0.914755	0.829412	0.79167	1.59095	0.60993	0.988177	0.874426	0.710685	0.904331	1.37785	0.456988	1.2935	0.823073	1.12091	0.885986	1.91305	1.12101	0.802472	0.877409	NaN	0.862504
-1.13333	0.897613	0.964207	1.01328	0.885926	0.890995	0.831685	0.802153	1.59585	0.651158	0.987602	0.790407	0.70966	0.999523	1.25975	0.514111	1.30605	0.731621	1.19702	0.873618	1.87204	1.13236	0.793295	0.869891	NaN	0.808444
-1.1	0.448807	0.964207	0.973548	0.856395	0.855355	0.81237	0.823117	1.58475	0.871848	0.987602	0.830861	0.701456	0.928129	1.3188	0.728324	1.41908	0.843396	1.24545	0.877366	1.91546	1.11798	0.80553	0.878483	NaN	0.820731
-1.06667	0.67321	0.937423	1.05302	0.807177	0.819715	0.840774	0.8184	1.5841	0.83062	0.97438	0.881687	0.70043	1.01142	1.24006	0.571235	1.43164	0.80275	1.28697	0.874743	1.97215	1.08695	0.814707	0.865595	NaN	0.896906
-1.03333	0.897613	0.937423	1.15236	0.826865	0.890995	0.831685	0.818924	1.58344	0.681472	0.963458	0.818413	0.711711	0.892432	1.39753	0.642639	1.20559	0.741782	1.18318	0.876991	1.94562	1.10133	0.797373	0.832303	NaN	0.867419
-1	0.224403	0.857073	1.13249	0.826865	0.843475	0.829412	0.821021	1.58246	0.774841	0.95541	0.802854	0.70043	0.91623	1.25975	0.756886	1.24326	0.782428	1.27313	0.870245	2.02402	1.11193	0.787177	0.821564	NaN	0.894449
-0.966667	0.67321	1.07134	1.07289	0.78749	0.879115	0.818051	0.819972	1.57757	1.01493	0.95426	0.788332	0.70043	0.880532	1.10228	0.699762	1.25582	0.823073	1.25929	0.875492	2.07589	1.0983	0.792275	0.846264	NaN	0.864962
-0.933333	0.67321	0.803506	1.01328	0.836708	0.760316	0.820323	0.818138	1.59552	0.936115	0.948512	0.795593	0.701456	0.963826	1.24006	0.485549	1.26838	0.80275	1.3354	0.878116	2.08071	1.12101	0.794314	0.849486	NaN	0.869876
-0.9	0.897613	0.857073	1.09276	0.807177	0.819715	0.820323	0.825738	1.59258	0.826983	0.948512	0.816339	0.692226	0.880532	1.27943	0.471269	1.33117	0.751943	1.34924	0.881114	1.99025	1.1142	0.811648	0.867743	NaN	0.916564
-0.866667	0.224403	0.91064	1.01328	0.817021	0.867235	0.863498	0.823903	1.6089	0.871848	0.947362	0.837084	0.691201	0.940028	1.27943	0.485549	1.36884	0.80275	1.37692	0.878116	2.03608	1.11722	0.797373	0.882778	NaN	0.926394
-0.833333	0.67321	1.01777	1.11263	0.78749	0.926635	0.868043	0.827572	1.61706	0.994319	0.95426	0.798705	0.696328	0.951927	1.35817	0.685482	1.33117	0.80275	1.39768	0.88786	2.04694	1.11041	0.801452	0.889222	NaN	0.904278
-0.8	1.12202	0.830289	1.07289	0.797334	0.902875	0.849864	0.829931	1.63371	0.841534	0.954835	0.844345	0.699405	0.963826	1.33848	0.671201	1.26838	0.741782	1.39768	0.891233	1.99386	1.10965	0.810629	0.884926	NaN	0.91165
-0.766667	0.67321	0.937423	0.993416	0.817021	0.843475	0.822595	0.831503	1.64024	0.622056	0.949087	0.88065	0.695303	0.91623	1.27943	0.514111	1.41908	0.751943	1.37	0.89648	2.01196	1.1089	0.804511	0.884926	NaN	0.906735
-0.733333	0.224403	0.669588	1.1921	0.767803	0.867235	0.831685	0.834123	1.65754	0.761503	0.952536	0.893097	0.693252	0.91623	1.47627	0.442707	1.44419	0.782428	1.41151	0.893482	2.0192	1.10057	0.80553	0.889222	NaN	0.899364
-0.7	0.224403	0.91064	1.03315	0.78749	0.926635	0.900992	0.887321	1.65525	0.956729	0.950811	0.893097	0.682996	0.963826	1.39753	0.556954	1.44419	0.751943	1.38384	0.895356	2.02281	1.09452	0.803491	0.895666	NaN	0.899364
-0.666667	0.67321	0.776722	1.15236	0.78749	0.902875	0.906673	0.924533	1.68822	0.911863	0.942763	0.897246	0.680945	0.880532	1.39753	0.65692	1.34373	0.751943	1.38384	0.900228	1.80328	1.10209	0.798393	0.883852	NaN	0.928851
-0.633333	0.224403	0.723155	1.11263	0.78749	0.890995	0.924852	0.939732	1.69083	0.312847	0.959434	0.905545	0.68915	0.880532	1.3188	0.714043	1.3814	0.762105	1.37692	0.897604	2.02764	1.07862	0.802472	0.864521	NaN	0.899364
-0.6	0.897613	0.91064	1.07289	0.797334	0.890995	0.919171	0.945497	1.69116	0.766353	0.95426	0.89206	0.686073	0.856734	1.29912	0.728324	1.45675	0.80275	1.43919	0.891233	1.83344	1.08846	0.803491	0.840895	NaN	0.914107
-0.566667	0.67321	0.883856	1.03315	0.797334	0.843475	0.880541	0.965938	1.71172	0.818494	0.949087	0.91488	0.684022	0.856734	1.18101	0.385583	1.48187	0.792589	1.38384	0.891983	2.05659	1.06954	0.812668	0.841969	NaN	0.963253
-0.533333	0.67321	0.937423	1.11263	0.777646	0.902875	0.898719	0.969082	1.68887	0.658433	0.95541	0.893097	0.676843	0.868633	1.25975	0.599796	1.43164	0.823073	1.39768	0.894981	2.04332	1.07332	0.811648	0.82049	NaN	0.93868
-0.5	1.12202	0.830289	0.993416	0.797334	0.867235	0.883949	0.966724	1.636	0.656008	0.950811	0.894135	0.701456	0.892432	1.25975	0.65692	1.43164	0.711298	1.30773	0.899478	2.05056	1.06878	0.803491	0.814046	NaN	0.943595
-0.466667	0.224403	0.776722	1.05302	0.777646	0.819715	0.916898	0.975109	1.62751	0.743314	0.962883	0.86924	0.681971	0.856734	1.35817	0.685482	1.49443	0.772266	1.19702	0.900228	2.04211	1.06727	0.810629	0.816194	NaN	0.943595
-0.433333	0.897613	0.749939	1.05302	0.728428	0.926635	0.933941	0.967772	1.63273	0.699661	0.977255	0.891023	0.674792	0.880532	1.3188	0.571235	1.48187	0.701136	1.23161	0.893482	2.10725	1.05516	0.80757	0.811898	NaN	0.921479
-0.4	0.897613	0.937423	0.993416	0.817021	0.867235	0.970299	0.981661	1.62653	0.3662	0.988752	0.88065	0.665563	0.880532	1.37785	0.442707	1.41908	0.792589	1.23161	0.895356	2.06624	1.07332	0.80757	0.794715	NaN	0.899364
-0.366667	0.448807	0.749939	1.01328	0.817021	0.831595	0.912354	0.988474	1.6324	0.61478	0.984153	0.901396	0.70043	0.868633	1.22038	0.471269	1.44419	0.833235	1.2247	0.894981	2.10604	1.04683	0.808589	0.807603	NaN	0.901821
-0.333333	0.448807	0.723155	1.03315	0.777646	0.867235	0.924852	0.995288	1.63273	0.782117	0.973231	0.894135	0.702481	0.892432	1.22038	0.556954	1.45675	0.711298	1.25929	0.892732	2.16877	1.05591	0.817766	0.82049	NaN	0.896906
-0.3	0.448807	0.803506	1.07289	0.836708	0.867235	0.930533	1.01206	1.64644	0.90095	0.95426	0.897246	0.696328	0.868633	1.2007	0.671201	1.48187	0.782428	1.27313	0.897229	2.19048	1.06348	0.814707	0.82586	NaN	0.906735
-0.266667	0.448807	0.91064	1.07289	0.78749	0.962275	0.918035	1.03329	1.63763	0.686323	0.93414	0.871314	0.704532	0.91623	1.22038	0.671201	1.56978	0.772266	1.2247	0.902102	2.19651	1.04986	0.800432	0.838747	NaN	0.901821
-0.233333	0.448807	0.749939	1.03315	0.777646	0.926635	0.929396	1.03879	1.64024	0.851234	0.907122	0.864053	0.695303	0.856734	1.3188	0.471269	1.49443	0.721459	1.28005	0.920841	2.21822	1.06045	0.810629	0.829081	NaN	0.887077
-0.2	0.448807	0.776722	1.09276	0.767803	0.926635	0.900992	1.03171	1.65917	1.01251	0.907697	0.842271	0.704532	0.868633	1.25975	0.456988	1.50699	0.711298	1.37	0.929836	2.23873	1.06197	0.820825	0.865595	NaN	0.877248
-0.166667	0.448807	0.803506	1.05302	0.856395	0.902875	0.950984	1.04115	1.66994	0.378326	0.903098	0.859904	0.699405	0.832936	1.27943	0.542673	1.48187	0.680814	1.34232	0.935082	2.23269	1.065	0.803491	0.884926	NaN	0.889534
-0.133333	0.448807	0.803506	1.07289	0.817021	0.950395	0.921443	1.03407	1.67745	0.38924	0.893901	0.865091	0.716839	0.928129	1.29912	0.571235	1.48187	0.751943	1.37692	0.937706	2.10363	1.0491	0.798393	0.897813	NaN	0.891992
-0.1	0.67321	0.830289	1.07289	0.826865	0.926635	0.930533	1.01206	1.69149	0.86821	0.888727	0.851606	0.707609	0.928129	1.35817	0.542673	1.55722	0.80275	1.43227	0.950074	2.00834	1.06651	0.802472	0.89137	NaN	0.899364
-0.0666667	0.67321	0.857073	1.09276	0.78749	0.938515	0.919171	1.03931	1.68528	1.0307	0.884128	0.85783	0.708634	0.880532	1.27943	0.571235	1.44419	0.751943	1.31465	0.944452	2.0976	1.08316	0.796354	0.89674	NaN	0.928851
-0.0333333	0.448807	0.749939	1.13249	0.807177	0.867235	0.92826	1.04796	1.72119	1.0501	0.888152	0.832935	0.70043	0.940028	1.29912	0.556954	1.36884	0.782428	1.39076	0.942953	2.02281	1.07181	0.808589	0.894592	NaN	0.877248
0	0.448807	0.803506	1.09276	0.78749	0.950395	0.931669	1.04613	1.73294	0.973705	0.892751	0.938738	0.714788	0.928129	1.24006	0.771167	1.36884	0.823073	1.3354	0.941454	2.10725	1.065	0.798393	0.890296	NaN	0.887077
0.0333333	0.224403	0.803506	1.09276	0.836708	0.843475	0.92826	1.05661	1.74404	1.118	0.897925	0.906582	0.699405	0.928129	1.25975	0.799729	1.41908	0.721459	1.32156	0.942578	2.12052	1.05818	0.804511	0.895666	NaN	0.88462
0.0666667	0.224403	0.830289	1.05302	0.807177	0.843475	0.9044	1.06788	1.7411	1.11679	0.8962	1.04558	0.698379	0.904331	1.3188	0.742605	1.46931	0.701136	1.37692	0.940704	2.00351	1.0438	0.80757	0.911775	NaN	0.869876
0.1	0.67321	0.776722	0.953679	0.767803	0.914755	0.922579	1.05949	1.73066	1.10345	0.897925	1.04454	0.706583	0.904331	1.27943	0.599796	1.43164	0.782428	1.37	0.944827	2.04935	1.05213	0.810629	0.907479	NaN	0.88462
0.133333	0.448807	0.669588	1.01328	0.807177	0.926635	0.922579	1.03171	1.72739	1.00644	0.905973	1.04765	0.677869	0.892432	1.35817	0.571235	1.35629	0.812912	1.44611	0.947825	2.14223	1.03623	0.791255	0.889222	NaN	0.850218
0.166667	0.897613	0.830289	1.01328	0.797334	0.890995	0.925988	1.05084	1.70879	0.919139	0.910571	1.06632	0.695303	0.999523	1.18101	0.585516	0.941866	0.731621	1.35616	0.949699	2.13137	1.04532	0.793295	0.909627	NaN	0.864962
0.2	0.224403	0.830289	0.993416	0.836708	0.902875	0.929396	1.04849	1.71042	0.847596	0.909996	1.01135	0.703507	0.951927	1.18101	0.714043	0.992098	0.772266	1.34924	0.952322	1.99386	1.01353	0.793295	0.906405	NaN	0.7765
0.233333	0.224403	0.830289	1.09276	0.817021	0.914755	0.912354	1.04639	1.70683	0.813644	0.916895	0.98749	0.704532	0.91623	1.24006	0.799729	1.04233	0.731621	1.28005	0.958694	1.8648	1.0158	0.814707	0.914997	NaN	0.901821
0.266667	0.67321	0.830289	1.05302	0.807177	0.819715	0.953256	1.04927	1.67647	0.409854	0.929542	0.992676	0.685047	0.975725	1.2007	0.571235	1.05489	0.690975	1.32156	0.964316	1.85636	1.01882	0.797373	0.895666	NaN	0.862504
0.3	0.67321	0.616021	1.05302	0.777646	0.843475	0.944167	1.05346	1.66407	0.740889	0.931841	0.959483	0.692226	0.963826	1.2007	0.65692	1.08001	0.762105	1.28697	0.954946	1.84429	1.01428	0.797373	0.894592	NaN	0.83056
0.333333	0.67321	0.749939	1.03315	0.777646	0.890995	0.932805	1.05084	1.6608	0.953091	0.943913	0.969856	0.682996	0.904331	1.3188	0.785448	1.01721	0.80275	1.36308	0.944827	2.09398	1.03245	0.796354	0.887074	NaN	0.864962
0.366667	0.448807	0.830289	1.01328	0.78749	0.890995	0.900992	1.05871	1.67321	0.911863	0.941614	1.03002	0.70043	0.904331	1.2007	0.799729	1.00466	0.711298	1.31465	0.936207	2.13258	1.01125	0.804511	0.894592	NaN	0.835474
0.4	0.448807	0.883856	1.03315	0.797334	0.855355	0.896447	1.06342	1.68365	0.579615	0.928392	1.02276	0.675818	0.987624	1.10228	0.614077	1.01721	0.690975	1.34924	0.941079	2.10845	1.01958	0.821845	0.878483	NaN	0.855133
0.433333	0.67321	0.830289	1.03315	0.826865	0.819715	0.899856	1.07574	1.67614	0.888824	0.926092	0.953259	0.699405	0.975725	1.14165	0.485549	1.20559	0.731621	1.35616	0.932459	2.13017	1.02639	0.799413	0.85593	NaN	0.889534
0.466667	0.224403	0.830289	0.973548	0.797334	0.807836	0.908945	1.0815	1.6843	0.959154	0.896775	0.982303	0.67992	0.975725	1.18101	0.614077	1.01721	0.670652	1.39768	0.929461	2.0988	1.02639	0.799413	0.853782	NaN	0.862504
0.5	0.224403	0.937423	1.01328	0.797334	0.795956	0.895311	1.10404	1.67451	1.07071	0.884703	1.01135	0.686073	1.05902	1.24006	0.685482	1.01721	0.721459	1.48071	0.928336	2.08795	1.02564	0.794314	0.852708	NaN	0.879705
0.533333	0.67321	0.964207	1.05302	0.777646	0.795956	0.905537	1.11112	1.68398	0.991894	0.885278	1.01238	0.697354	0.975725	1.10228	0.842571	1.01721	0.660491	1.48762	0.924214	2.0397	1.02185	0.797373	0.8613	NaN	0.906735
0.566667	0.67321	1.01777	0.993416	0.777646	0.867235	0.894175	1.1402	1.66831	0.879124	0.885853	0.996825	0.681971	0.91623	1.2007	0.614077	0.97954	0.721459	1.44611	0.922715	2.01075	1.02488	0.803491	0.857004	NaN	0.877248
0.6	0.448807	0.803506	1.03315	0.78749	0.831595	0.881677	1.11531	1.66603	0.942178	0.87608	1.00512	0.688124	0.951927	1.24006	0.885414	0.97954	0.711298	1.43919	0.912596	1.98422	1.02337	0.783098	0.865595	NaN	0.933765
0.633333	0.448807	0.937423	1.03315	0.78749	0.831595	0.894175	1.17401	1.68137	0.886399	0.87493	1.03002	0.690175	1.08282	1.12196	0.856852	1.02977	0.690975	1.46687	0.917093	1.96612	1.03093	0.795334	0.868817	NaN	0.891992
0.666667	0.448807	0.99099	0.993416	0.78749	0.118799	0.868043	1.19078	1.6843	0.833045	0.866882	1.11404	0.678894	0.975725	1.18101	0.756886	1.01721	0.731621	1.45995	0.910722	1.93355	1.0385	0.796354	0.877409	NaN	0.862504
0.7	0.224403	0.803506	0.953679	0.826865	0.118799	0.858953	1.2031	1.69638	0.873061	0.852511	1.13582	0.684022	0.999523	1.2007	0.599796	0.97954	0.751943	1.39768	0.902102	1.92632	1.02488	0.795334	0.858078	NaN	0.850218
0.733333	0.67321	0.99099	0.953679	0.836708	0.700916	0.883949	1.22485	1.69997	0.968855	0.826068	1.13063	0.678894	1.07092	1.22038	0.542673	1.00466	0.721459	1.50146	0.899103	1.90943	1.02866	0.788196	0.832303	NaN	0.896906
0.766667	0.67321	1.04456	0.973548	0.78749	0.700916	0.868043	1.24241	1.69116	0.959154	0.81572	1.12234	0.664537	1.16611	1.3188	0.671201	0.966982	0.833235	1.45995	0.894981	1.90943	1.0385	0.783098	0.819416	NaN	0.879705
0.8	0.448807	0.99099	1.03315	0.817021	0.653396	0.886221	1.26258	1.66962	0.875486	0.804798	1.11819	0.665563	1.07092	1.29912	0.756886	1.02977	0.731621	1.40459	0.89648	1.90219	1.02109	0.755567	0.819416	NaN	0.85759
0.833333	0.224403	0.883856	0.993416	0.797334	0.653396	0.854408	1.22721	1.65493	1.02585	0.7979	1.06632	0.613261	1.03522	1.24006	0.842571	0.97954	0.670652	1.38384	0.883363	1.87566	1.03775	0.772901	0.807603	NaN	0.852675
0.866667	0.67321	0.937423	1.01328	0.777646	0.392038	0.885085	1.2956	1.6422	1.0695	0.789277	1.07255	0.673767	1.04712	1.29912	0.485549	1.09256	0.751943	1.39768	0.890483	1.85998	1.0438	0.770862	0.767867	NaN	0.877248
0.9	0.448807	0.857073	1.01328	0.807177	0.392038	0.861226	1.30216	1.61282	1.01736	0.774905	1.07566	0.660435	0.975725	1.22038	0.756886	1.05489	0.731621	1.43919	0.884862	1.83344	1.04305	0.77596	0.805455	NaN	0.899364
0.933333	0.448807	0.883856	1.17223	0.777646	0.605877	0.87486	1.326	1.60335	0.943391	0.782953	1.06114	0.674792	1.07092	1.25975	0.856852	1.28094	0.772266	1.5153	0.88786	1.83826	1.05213	0.780039	0.795789	NaN	0.901821
0.966667	0.224403	0.883856	0.973548	0.777646	0.641516	0.908945	1.33753	1.59813	0.961579	0.781804	1.08499	0.659409	1.09472	1.29912	0.714043	1.31861	0.80275	1.46687	0.884112	1.81776	1.0491	0.761685	0.808677	NaN	0.877248
1	0.67321	0.937423	1.07289	0.78749	0.605877	0.875996	1.35483	1.59976	0.988256	0.767432	1.04869	0.658384	1.11851	1.39753	0.685482	1.2935	0.751943	1.54298	0.884487	1.79002	1.05743	0.770862	0.814046	NaN	0.879705
1.03333	0.448807	1.01777	1.05302	0.748116	0.712796	0.911217	1.37055	1.61576	0.778479	0.788127	1.01135	0.46251	1.07092	1.2007	0.471269	1.2935	0.792589	1.44611	0.894231	1.77192	1.05213	0.781059	0.82049	NaN	0.864962
1.06667	0.224403	0.964207	1.01328	0.777646	0.629637	0.888494	1.36007	1.63991	0.5396	0.780654	1.0518	0.452254	1.07092	0.925128	0.628358	1.2935	0.792589	1.47379	0.894231	1.77072	1.04077	0.774941	0.824786	NaN	0.867419
1.1	0.224403	0.830289	1.15236	0.826865	0.665276	0.929396	1.37527	1.66798	0.943391	0.792726	1.04973	0.428667	1.15421	1.04323	0.714043	1.28094	0.762105	1.45303	0.908848	1.77072	1.04002	0.787177	0.828007	NaN	0.864962
1.13333	0.67321	0.883856	0.973548	0.817021	0.748436	0.903264	1.37579	1.65623	1.02706	0.815145	0.995788	0.65018	1.04712	0.885761	0.742605	1.26838	0.823073	1.44611	0.906224	1.75624	1.04532	0.782078	0.823712	NaN	0.874791
1.16667	0.897613	1.04456	0.993416	0.807177	0.712796	0.922579	1.38654	1.67484	1.05737	0.828942	0.864053	0.686073	1.08282	0.925128	0.728324	1.19303	0.823073	1.46687	0.907349	1.76951	1.06045	0.787177	0.821564	NaN	0.867419
1.2	0.448807	0.937423	1.07289	0.797334	0.582117	0.927124	1.42165	1.68463	0.904588	0.855385	0.838121	0.695303	1.04712	0.925128	0.785448	1.24326	0.812912	1.38384	0.910347	1.77554	1.05743	0.788196	0.834451	NaN	0.872333
1.23333	0.448807	1.07134	1.03315	0.876083	0.582117	0.923715	1.45074	1.68463	1.01615	0.847337	0.893097	0.660435	1.04712	0.905444	0.528392	1.31861	0.751943	1.42535	0.90435	1.78157	1.0491	0.795334	0.839821	NaN	0.83056
1.26667	0.67321	1.20526	1.01328	0.856395	0.605877	0.896447	1.48271	1.70063	1.02948	0.85711	0.950148	0.607108	1.04712	0.964495	0.642639	1.30605	0.80275	1.38384	0.902851	1.80328	1.05137	0.798393	0.834451	NaN	0.860047
1.3	0.448807	1.04456	1.01328	0.836708	0.570237	0.910081	1.49188	1.70846	1.07314	0.851936	0.957409	0.591725	1.04712	0.905444	0.771167	1.36884	0.843396	1.36308	0.9051	1.81776	1.05061	0.808589	0.846264	NaN	0.869876
1.33333	0.448807	1.25883	1.13249	0.817021	0.593997	0.925988	1.5063	1.72315	1.0792	0.840439	0.963632	0.671716	1.04712	0.866077	0.82829	1.30605	0.80275	1.34232	0.909597	1.82138	1.03775	0.804511	0.82586	NaN	0.833017
1.36667	0.897613	1.15169	1.07289	0.876083	0.582117	0.907809	1.52385	1.73653	0.999169	0.839289	0.996825	0.695303	1.04712	0.964495	0.814009	1.30605	0.823073	1.43227	0.899103	1.80087	1.02791	0.803491	0.849486	NaN	0.91165
1.4	0.67321	1.15169	1.09276	0.767803	0.605877	0.910081	1.54508	1.74371	0.833045	0.839289	1.0435	0.678894	0.749642	0.787343	0.614077	1.30605	0.853557	1.44611	0.908098	1.74297	1.03472	0.820825	0.836599	NaN	0.847761
1.43333	0.448807	1.15169	1.11263	0.777646	0.593997	0.914626	1.55792	1.71858	0.833045	0.826068	1.04973	0.681971	0.749642	0.669241	0.642639	1.25582	0.853557	1.40459	0.894231	1.73574	1.02564	0.814707	0.841969	NaN	0.864962
1.46667	1.12202	1.20526	1.23184	0.836708	0.570237	0.919171	1.58622	1.68202	0.833045	0.826642	1.07773	0.686073	0.749642	0.767659	0.714043	1.2307	0.751943	1.42535	0.89573	1.71282	1.02261	0.80553	0.837673	NaN	0.867419
1.5	0.897613	1.20526	1.13249	0.836708	0.641516	0.915762	1.59933	1.65427	0.833045	0.839289	1.09225	0.660435	0.749642	0.688925	0.714043	1.18047	0.80275	1.44611	0.892357	1.68869	1.02034	0.830002	0.831229	NaN	0.83056
1.53333	0.448807	1.20526	1.23184	0.964675	0.546477	0.908945	1.60693	1.62751	0.833045	0.845038	1.07151	0.552755	0.749642	0.747976	0.728324	1.20559	0.782428	1.44611	0.886361	1.68266	1.01958	0.824904	0.819416	NaN	0.847761
1.56667	0.224403	1.15169	1.15236	0.944988	0.546477	0.886221	1.58518	1.6138	0.833045	0.843313	1.07877	0.686073	0.749642	0.787343	0.614077	1.15536	0.751943	1.39768	0.88711	1.67784	1.02034	0.840199	0.828007	NaN	0.891992
1.6	0.448807	1.15169	1.2517	0.964675	0.510837	0.896447	1.52805	1.58116	0.833045	0.849637	1.11196	0.677869	0.749642	0.82671	0.542673	1.16791	0.762105	1.40459	0.876991	1.66336	1.03321	0.86569	0.831229	NaN	0.88462
1.63333	1.57082	1.09812	1.33118	1.00405	0.558357	0.86577	1.45074	1.54656	0.833045	0.867457	1.10263	0.688124	0.78534	0.885761	0.542673	1.18047	0.80275	1.42535	0.866497	1.64165	1.00368	0.870789	0.833377	NaN	0.88462
1.66667	0.67321	1.15169	1.29144	0.925301	0.534597	0.853272	1.37763	1.50771	0.833045	0.860559	1.13167	0.664537	0.725844	0.905444	0.514111	1.18047	0.751943	1.44611	0.853755	1.63562	1.00596	0.904437	0.849486	NaN	0.887077
1.7	0.67321	1.15169	1.1921	1.03358	0.570237	0.80328	1.3129	1.46136	0.833045	0.878954	1.17524	0.655307	0.713945	0.767659	0.528392	1.20559	0.751943	1.45995	0.858627	1.62718	1.00898	0.923811	0.821564	NaN	0.919022
1.73333	0.67321	1.09812	1.1921	0.925301	0.534597	0.857817	1.26049	1.43362	0.833045	0.862283	1.1825	0.681971	0.713945	0.885761	0.471269	1.28094	0.823073	1.52914	0.865748	1.6127	1.0105	0.952361	0.840895	NaN	0.869876
1.76667	1.12202	1.15169	1.23184	0.935144	0.558357	0.830549	1.21672	1.39118	0.833045	0.870906	1.23125	0.738374	0.725844	0.846393	0.542673	1.10512	0.80275	1.53606	0.870995	1.62115	1.02337	0.998246	0.846264	NaN	0.921479
1.8	0.897613	1.09812	1.11263	0.964675	0.510837	0.830549	1.18449	1.35626	0.833045	0.871481	1.11093	0.732221	0.678248	0.866077	0.585516	1.28094	0.823073	1.54298	0.890858	1.61873	1.02261	1.03903	0.816194	NaN	0.960795
1.83333	0.67321	1.09812	1.09276	0.925301	0.475197	0.828276	1.15174	1.33112	0.833045	0.871481	1.29867	0.740426	0.630652	0.866077	0.542673	1.24326	0.894203	1.64677	0.903601	1.61753	1.04153	1.06656	0.80975	NaN	1.01977
1.86667	0.897613	1.28561	1.13249	0.944988	0.475197	0.847591	1.14649	1.30697	0.833045	0.887577	1.24681	0.756834	0.666349	1.04323	0.599796	1.21815	0.823073	1.37	0.928711	1.59823	1.06651	1.10225	0.799011	NaN	1.0296
1.9	1.57082	1.28561	1.1921	0.994206	0.510837	0.83623	0.983233	1.2864	0.833045	0.916895	1.25303	0.760936	0.65445	0.984178	0.556954	1.13024	0.965333	1.48071	0.950449	1.59823	1.07635	1.12978	0.77431	NaN	1.07874
1.93333	2.01963	1.23204	1.2517	0.984363	0.558357	0.861226	0.973275	1.27759	0.833045	0.932416	1.2354	0.793753	0.690147	1.2007	0.65692	1.1428	0.975494	1.42535	0.978932	1.60667	1.093	1.1461	0.735649	NaN	1.15738
1.96667	2.01963	1.39274	1.03315	0.964675	0.475197	0.844183	0.979564	1.27824	0.36135	0.950811	1.19183	0.786574	0.666349	1.06291	0.614077	1.25582	0.965333	1.47379	1.00292	1.57652	1.1475	1.18382	0.734575	NaN	1.20652
2	1.34642	1.28561	1.05302	0.925301	0.522717	0.853272	0.981661	1.29424	0.36135	0.984153	1.23332	0.822467	0.618753	1.27943	0.671201	1.25582	0.94501	1.30081	1.0269	1.57049	1.1634	1.21543	0.722761	NaN	1.31219
2.03333	1.34642	1.31239	1.03315	0.964675	0.510837	0.856681	0.993191	1.29228	0.36135	1.00657	1.23851	0.852207	0.583055	1.27943	0.799729	1.24326	1.01614	1.43919	1.04677	1.56084	1.17929	1.23175	0.722761	NaN	1.3859
2.06667	2.69284	1.28561	1.07289	0.984363	0.534597	0.76465	1.00577	1.31089	0.36135	1.04279	1.23644	0.871692	0.666349	1.33848	0.842571	1.25582	1.06695	1.46687	1.04302	1.54274	1.22244	1.26234	0.743166	NaN	1.39082
2.1	1.79523	1.15169	1.09276	1.03358	0.475197	0.875996	1.01861	1.34516	0.36135	1.06578	1.30179	0.881947	0.666349	1.25975	0.799729	1.33117	1.10759	1.50146	1.04677	1.55239	1.2353	1.26846	0.732427	NaN	1.43751
2.13333	1.57082	1.20526	1.07289	1.01389	0.475197	0.888494	1.02857	1.38531	0.36135	1.09855	1.31423	0.899381	0.642551	1.14165	0.785448	1.28094	1.07711	1.47379	1.04902	1.52947	1.25347	1.26642	0.732427	NaN	1.46945
2.16667	2.01963	1.31239	1.05302	1.06311	0.463317	0.870315	1.02307	1.41599	0.36135	1.12327	1.34328	0.921943	0.678248	1.16133	1.02822	1.24326	1.10759	1.48762	1.05726	1.53309	1.2512	1.28171	0.724909	NaN	1.47682
2.2	1.57082	1.15169	1.11263	1.13202	0.487077	0.914626	1.02254	1.41403	0.36135	1.15431	1.42004	0.937325	0.702046	1.14165	0.842571	1.33117	1.09743	1.43919	1.05989	1.52586	1.27921	1.19606	0.723835	NaN	1.56037
2.23333	2.46844	1.20526	1.09276	1.16155	0.427678	0.916898	1.01547	1.39249	0.36135	1.17328	1.43663	0.980397	0.642551	1.51563	0.899695	1.25582	1.16856	1.34232	1.07825	1.49932	1.27996	1.25418	0.704504	NaN	1.553
2.26667	3.36605	1.31239	1.03315	1.14186	0.510837	0.9044	1.01442	1.36115	0.36135	1.20375	1.44389	1.01526	0.690147	1.71247	1.17103	1.16791	1.17872	1.42535	1.09174	1.51017	1.31554	1.25622	0.721687	NaN	1.5874
2.3	2.91724	1.23204	1.11263	1.14186	0.534597	0.914626	1.01206	1.32688	0.36135	1.22904	1.4719	1.08192	0.761542	1.71247	1.271	1.26838	1.1584	1.57757	1.10336	1.52344	1.31781	1.26438	0.724909	NaN	1.64392
2.33333	2.69284	1.31239	1.05302	1.11233	0.558357	0.958937	1.02752	1.26878	0.36135	1.27733	1.49368	1.11987	0.702046	1.61405	1.31384	1.26838	1.12792	1.55682	1.12735	1.48846	1.29737	1.26438	0.735649	NaN	1.10332
2.36667	2.46844	1.33918	1.01328	1.19108	0.510837	0.980525	1.03302	1.33569	0.36135	1.31987	1.47397	1.17832	0.666349	1.59437	1.38524	1.21815	1.1584	1.6606	1.15021	1.48484	1.39426	1.29089	0.725983	NaN	2.14029
2.4	3.14165	1.25883	1.07289	1.20092	0.510837	1.02484	1.03853	1.34581	0.36135	1.36356	1.47294	1.22139	0.737743	1.59437	1.14247	1.36884	1.23969	1.5499	1.18919	1.47761	1.42151	1.28681	0.722761	NaN	2.18698
2.43333	2.24403	1.31239	1.09276	1.21077	0.534597	0.996431	1.03669	1.34744	0.36135	1.4061	1.50405	1.24703	0.773441	1.61405	1.44237	1.26838	1.16856	1.57757	1.21467	1.4559	1.44876	1.30822	0.734575	NaN	2.20664
2.46667	2.91724	1.25883	0.953679	1.28951	0.534597	1.05097	1.05294	1.35593	0.36135	1.46186	1.49161	1.26857	0.702046	1.61405	1.39952	1.36884	1.23969	1.57757	1.23303	1.46193	1.46011	1.29905	0.750684	NaN	2.28035
2.5	2.69284	1.31239	0.993416	1.25014	0.593997	1.09642	1.0815	1.37715	0.36135	1.48773	1.49887	1.2819	0.678248	1.63374	1.31384	1.25582	1.20921	1.55682	1.26602	1.4571	1.46844	1.2654	0.767867	NaN	2.31721
2.53333	3.81486	1.28561	1.03315	1.11233	0.487077	1.11914	1.09434	1.38106	0.36135	1.53774	1.51028	1.26754	0.773441	1.85026	1.6423	1.3814	1.39211	1.63293	1.28176	1.42092	1.4972	1.26132	0.797937	NaN	2.39585
2.56667	1.79523	1.20526	1.03315	1.20092	0.570237	1.15209	1.09094	1.3889	0.24858	1.58488	1.49576	1.27677	0.844835	1.77152	1.58518	1.40652	1.40227	1.57065	1.29525	1.42695	1.52142	1.26336	0.808677	NaN	2.49905
2.6	2.69284	1.33918	1.11263	1.1517	0.546477	1.20435	1.09303	1.38988	0.266769	1.61477	1.53517	1.26139	0.737743	1.85026	1.59946	1.44419	1.43276	1.5153	1.30612	1.42453	1.54867	1.24398	0.832303	NaN	2.617
2.63333	2.69284	1.17848	1.15236	1.1517	0.582117	1.16572	1.09041	1.39902	0.841534	1.65501	1.49991	1.25626	0.809138	1.90931	1.6423	1.44419	1.4226	1.41151	1.30837	1.40162	1.59636	1.23991	0.797937	NaN	2.72512
2.66667	3.14165	1.36596	1.13249	1.17139	0.558357	1.19299	1.08098	1.41469	0.834258	1.66996	1.47709	1.19268	0.702046	2.08646	1.72798	1.43164	1.41243	1.45995	1.30649	1.40041	1.59484	1.23787	0.808677	NaN	2.77918
2.7	2.91724	1.39274	1.03315	1.09264	0.510837	1.17936	1.08989	1.43231	0.354075	1.66708	1.57355	1.22242	0.832936	2.24393	1.98504	1.55722	1.44292	1.48071	1.287	1.40162	1.6009	1.23481	0.776458	NaN	2.87501
2.73333	2.91724	1.25883	1.05302	1.11233	0.724676	1.20435	1.10037	1.44472	0.29102	1.65443	1.55799	1.29626	0.713945	2.20456	1.87079	1.46931	1.44292	1.39076	1.26564	1.39197	1.62512	1.24194	0.75498	NaN	2.93153
2.76667	2.46844	1.47309	0.913943	1.1517	0.736556	1.22935	1.12317	1.45712	0.321335	1.65731	1.56837	1.29728	0.690147	2.30298	1.97076	1.15536	1.51405	1.49454	1.25027	1.40765	1.63648	1.41937	0.753906	NaN	3.05194
2.8	3.81486	1.39274	1.01328	1.12217	0.843475	1.23844	1.12894	1.46854	1.00887	1.63661	1.57666	1.17935	0.761542	2.24393	1.88507	1.11768	1.45308	1.52222	1.23978	1.4185	1.61755	1.52949	0.75498	NaN	3.12566
2.83333	3.59045	1.36596	1.03315	1.17139	0.807836	1.30661	1.13313	1.46528	0.284957	1.64294	1.56525	1.34753	0.725844	2.44076	1.7137	1.20559	1.41243	1.53606	1.24615	1.40765	1.60166	1.54274	0.691617	NaN	3.19446
2.86667	3.14165	1.39274	0.973548	1.1517	0.855355	1.25775	1.14911	1.54068	0.514136	1.66076	1.63475	1.37625	0.749642	2.5195	1.77083	1.09256	1.48356	1.5499	1.2469	1.43901	1.59712	1.5509	0.699135	NaN	3.27555
2.9	2.69284	1.44631	1.17223	1.10249	0.867235	1.29638	1.16064	1.57789	1.0598	1.6918	1.63994	1.38035	0.713945	2.4014	1.88507	1.15536	1.4226	1.5153	1.24765	1.42695	1.55776	1.57333	0.720613	NaN	3.34681
2.93333	3.36605	1.39274	0.993416	1.0828	0.879115	1.32365	1.18292	1.59095	1.05737	1.6964	1.6555	1.4265	0.713945	2.61791	1.87079	1.16791	1.38195	1.52914	1.2544	1.43056	1.56532	1.59373	0.728131	NaN	3.47705
2.96667	4.03926	1.47309	1.09276	1.13202	0.938515	1.30888	1.20362	1.63567	0.407428	1.72744	1.69803	1.4306	0.821037	2.59823	2.05644	1.16791	1.4226	1.54298	1.26826	1.41006	1.54186	1.63247	0.718466	NaN	3.50899
3	2.69284	1.39274	1.03315	1.1517	0.867235	1.35206	1.20284	1.62424	0.550513	1.75618	1.66276	1.45726	0.725844	2.42108	2.05644	1.05489	1.44292	1.68136	1.27913	1.41488	1.51537	1.63349	0.721687	NaN	3.58517
3.03333	2.24403	1.44631	1.03315	1.11233	0.879115	1.33274	1.2259	1.636	0.916714	1.79125	1.72188	1.47675	0.666349	2.4014	1.98504	1.13024	1.4734	1.92353	1.3005	1.42333	1.53202	1.65797	0.730279	NaN	3.6638
3.06667	3.14165	1.33918	1.09276	1.13202	0.879115	1.3032	1.24345	1.66472	1.21137	1.84356	1.74989	1.50546	0.690147	2.5195	2.19925	1.19303	1.48356	1.92353	1.31249	1.4185	1.53126	1.67632	0.706652	NaN	3.69329
3.1	2.91724	1.49988	1.09276	1.10249	0.867235	1.30434	1.2107	1.68953	0.358925	1.87518	1.73226	1.50444	0.666349	2.44076	2.12785	1.15536	1.4226	1.79207	1.3361	1.42453	1.52975	1.70385	0.710948	NaN	3.77929
3.13333	2.24403	1.44631	1.15236	1.0828	0.914755	1.25775	1.19602	1.70454	0.46927	1.90565	1.72914	1.49931	0.690147	2.55886	2.18497	1.1428	1.41243	1.83358	1.3346	1.41368	1.53959	1.75585	0.728131	NaN	3.84072
3.16667	2.69284	1.41953	1.17223	1.12217	0.938515	1.25434	1.17296	1.64481	1.08648	1.96256	1.75404	1.46957	0.797239	2.30298	2.22782	1.10512	1.45308	1.84742	1.34247	1.41127	1.54489	1.74566	0.730279	NaN	3.84072
3.2	2.46844	1.44631	1.29144	1.13202	0.938515	1.22253	1.21437	1.65656	1.1374	1.97233	1.77893	1.41214	0.666349	2.32266	2.19925	1.15536	1.44292	1.84742	1.34847	1.40644	1.56457	1.72628	0.728131	NaN	3.86038
3.23333	3.59045	1.39274	1.1921	1.1517	0.962275	1.26116	1.19969	1.51979	1.02342	2.01659	1.88992	1.48495	0.749642	2.24393	2.04216	1.18047	1.4734	1.95121	1.34547	1.41127	1.58198	1.69671	0.727057	NaN	3.96359
3.26667	3.14165	1.33918	1.13249	1.12217	0.986035	1.22026	1.19497	1.70748	0.622056	2.06373	1.92	1.45214	0.749642	2.20456	1.79939	1.19303	1.31082	1.89586	1.33685	1.41006	1.57289	1.67224	0.724909	NaN	4.00782
3.3	2.91724	1.33918	1.13249	1.13202	0.986035	1.22253	1.20126	1.77472	0.68026	2.0988	1.9283	1.42445	0.642551	2.08646	1.48521	1.2307	1.53437	1.92353	1.31736	1.40162	1.59106	1.65593	0.729205	NaN	4.07662
3.33333	3.59045	1.28561	1.1921	1.13202	1.00979	1.28048	1.19681	1.84	1.17984	2.10225	1.95527	1.49828	0.809138	2.22424	1.37096	1.26838	1.44292	1.8405	1.32036	1.38714	1.60166	1.64879	0.716318	NaN	4.15771
3.36667	1.79523	1.25883	1.21197	1.14186	0.914755	1.26798	1.19655	1.88668	0.888824	2.09305	2.01543	1.5311	0.737743	2.20456	1.48521	1.31861	1.46324	1.8751	1.32898	1.3799	1.60393	1.65185	0.721687	NaN	4.23389
3.4	3.14165	1.33918	1.15236	1.1517	0.974155	1.29752	1.21122	1.89909	0.282532	2.05453	2.00713	1.53828	0.749642	2.22424	1.74227	1.34373	1.51405	1.93737	1.33085	1.38955	1.59863	1.67428	0.741018	NaN	4.29532
3.43333	2.46844	1.28561	1.33118	1.16155	0.986035	1.27252	1.2141	1.87656	1.08769	2.0074	2.01543	1.55366	0.725844	2.34234	1.89936	1.35629	1.55469	2.055	1.34022	1.3992	1.61831	1.64267	0.74961	NaN	4.29286
3.46667	3.14165	1.44631	1.37091	1.21077	0.962275	1.02938	1.23271	1.88831	1.14104	1.98555	1.94386	1.62647	0.91623	2.38171	2.07073	1.30605	1.55469	2.09651	1.36983	1.35699	1.6062	1.6855	0.753906	NaN	4.36412
3.5	2.91724	1.28561	1.39078	1.17139	1.03355	1.1555	1.27045	1.92553	1.1083	1.95566	1.99261	1.65416	1.04712	2.42108	2.05644	1.26838	1.66647	2.04808	1.38557	1.39197	1.60771	1.68856	0.77968	NaN	4.41081
3.53333	3.81486	1.33918	1.2517	1.19108	1.04543	1.17368	1.29246	1.93401	0.692386	1.92807	2.04448	1.69108	0.940028	2.42108	2.04216	1.26838	1.65631	1.95813	1.41143	1.30753	1.61604	1.69263	0.79042	NaN	4.42064
3.56667	2.91724	1.33918	1.1921	1.2403	1.00979	1.13277	1.32076	1.96992	0.660858	1.92922	2.01855	1.72082	0.951927	2.53918	2.0136	1.34373	1.65631	2.03424	1.43804	1.32804	1.64026	1.7222	0.796863	NaN	4.48453
3.6	2.46844	1.23204	1.17223	1.19108	1.03355	1.13277	1.35037	1.99244	1.05131	1.90565	2.01543	1.7157	1.04712	2.65728	1.99932	1.30605	1.63598	1.85434	1.45303	1.30391	1.63193	1.71609	0.797937	NaN	4.4403
3.63333	3.59045	1.28561	1.11263	1.21077	0.986035	1.19754	1.36059	2.01594	1.13498	1.92174	2.04344	1.70954	0.999523	2.59823	1.89936	1.31861	1.57502	1.92353	1.44404	1.38955	1.63496	1.72628	0.796863	NaN	4.46733
3.66667	2.01963	1.28561	1.15236	1.19108	0.938515	1.19754	1.3695	2.02998	0.341949	1.92692	2.05485	1.67057	1.01142	2.73602	1.42809	1.20559	1.55469	1.89586	1.44591	1.39197	1.62512	1.75687	0.82586	NaN	4.57791
3.7	3.14165	1.25883	1.09276	1.17139	1.02167	1.17481	1.37658	2.00387	0.202502	1.91599	2.09842	1.64186	0.963826	2.69665	1.49949	1.20559	1.66647	1.81975	1.43879	1.39438	1.60166	1.76401	0.846264	NaN	5.11605
3.73333	2.69284	1.31239	0.993416	1.1517	0.914755	1.118	1.37684	1.96176	1.12285	1.95796	1.9895	1.63468	0.940028	2.61791	1.22815	1.20559	1.53437	1.78515	1.41818	1.40282	1.60544	1.76707	0.8613	NaN	5.14554
3.76667	2.91724	1.33918	1.15236	1.1517	0.902875	1.14754	1.34749	1.90366	1.15681	1.99877	2.08078	1.58648	0.951927	2.48013	1.5709	1.24326	1.58518	1.84742	1.40131	1.38111	1.5903	1.75891	0.889222	NaN	5.2512
3.8	2.91724	1.36596	1.07289	1.21077	0.902875	1.07028	1.21751	1.83511	1.09254	2.03499	2.11086	1.65519	0.940028	2.32266	1.42809	1.18047	1.56486	1.86126	1.40506	1.40523	1.57365	1.76707	0.922514	NaN	5.27086
3.83333	3.14165	1.36596	1.05302	1.13202	0.926635	1.08846	1.2293	1.72511	0.903375	2.0712	2.10464	1.69724	1.03522	2.48013	1.62802	1.16791	1.57502	1.48071	1.40281	1.40282	1.5517	1.75789	0.934327	NaN	5.32492
3.86667	3.14165	1.31239	1.09276	1.11233	0.926635	1.09869	1.23638	1.69508	0.756653	2.08558	2.10983	1.70339	0.904331	2.55886	1.65658	1.20559	1.53437	1.53606	1.40618	1.41609	1.55019	1.75585	0.942919	NaN	5.31509
3.9	3.59045	1.31239	1.09276	1.13202	0.867235	1.07483	1.25813	1.65852	1.15559	2.13444	2.09219	1.7321	0.975725	2.5195	1.7137	1.15536	1.54453	1.57757	1.41855	1.47037	1.5517	1.7946	0.960102	NaN	5.25857
3.93333	2.01963	1.28561	1.01328	1.12217	0.974155	1.0646	1.27621	1.64481	1.21622	2.13961	2.10671	1.76697	0.951927	2.59823	1.68514	1.21815	1.52421	1.50838	1.43729	1.47519	1.57062	1.81295	0.961176	NaN	5.20697
3.96667	2.24403	1.33918	0.894074	1.13202	1.00979	1.09414	1.25944	1.54036	1.11436	2.1833	2.08701	1.79363	0.999523	2.7557	1.75655	1.16791	1.49373	1.52914	1.36458	1.4378	1.54716	1.80786	0.940771	NaN	5.15045
4	3.81486	1.33918	0.973548	1.17139	0.962275	1.10096	1.2466	1.44504	0.683898	2.19767	2.05278	1.48598	0.987624	2.44076	1.68514	1.20559	1.57502	1.58449	1.49726	1.43901	1.57062	1.81703	0.949363	NaN	5.14554
4.03333	2.91724	1.25883	1.13249	1.1517	0.938515	1.31456	1.20572	1.33145	1.0889	2.23791	2.05278	1.55264	1.01142	2.57855	1.39952	1.19303	1.69695	1.63985	1.52199	1.43298	1.5903	1.82519	0.936475	NaN	5.15291
4.06667	3.14165	1.25883	0.973548	1.11233	0.974155	1.34978	1.16615	1.69149	1.16408	2.29252	1.99261	1.56597	0.999523	2.4014	1.31384	1.15536	1.66647	1.61909	1.50813	1.40282	1.61831	1.80276	0.942919	NaN	5.18731
4.1	3.81486	1.31239	0.953679	1.18124	0.950395	1.31456	1.11714	1.74077	1.09618	2.33334	2.05692	1.57417	0.975725	2.28329	1.05678	1.13024	1.61566	1.61909	1.50738	1.39438	1.63875	1.81295	0.947215	NaN	5.22171
4.13333	2.69284	1.39274	0.913943	1.17139	0.974155	1.30661	1.09356	1.77048	0.692386	2.38163	2.12124	1.55777	0.928129	2.22424	0.98538	1.10512	1.66647	1.75747	1.48152	1.40403	1.63421	1.79154	0.942919	NaN	5.24874
4.16667	2.69284	1.31239	1.01328	1.1517	0.938515	1.26911	1.09251	1.75448	0.692386	2.42532	2.15858	1.54854	0.963826	2.20456	1.32812	1.19303	1.55469	1.71596	1.46915	1.38594	1.66827	1.81397	0.812972	NaN	5.31509
4.2	2.46844	1.28561	0.993416	1.11233	0.914755	1.22821	1.10116	1.77244	0.692386	2.46268	2.20007	1.50341	0.928129	2.38171	1.45665	1.1428	1.58518	1.74363	1.4714	1.39197	1.71141	1.80786	1.04172	NaN	5.39127
4.23333	2.69284	1.36596	1.05302	1.1517	0.890995	1.2623	1.09749	1.93597	0.692386	2.47418	2.21563	1.48598	0.963826	2.20456	1.47093	1.24326	1.44292	1.81283	1.44104	1.38352	1.70384	1.84354	1.07609	NaN	5.46498
4.26667	2.46844	1.36596	1.13249	1.1517	0.950395	1.29411	1.08517	1.94185	0.692386	2.53166	2.24675	1.47777	0.963826	2.32266	1.95648	1.41908	1.31082	1.73672	1.44554	1.37146	1.69703	1.88127	1.09864	NaN	5.53133
4.3	2.24403	1.33918	1.09276	1.13202	0.962275	1.30888	1.08308	1.94119	0.692386	2.58053	2.24467	1.45726	0.963826	2.24393	2.11357	1.48187	1.31082	1.70904	1.46877	1.36905	1.66902	1.87923	1.12764	NaN	5.64682
4.33333	2.91724	1.39274	1.15236	1.13202	0.914755	1.3282	1.08884	1.8746	0.842746	2.5926	2.2509	1.42137	0.975725	2.28329	2.09929	1.39396	1.31082	1.79207	1.48639	1.36543	1.69022	1.87107	1.162	NaN	5.76723
4.36667	2.69284	1.36596	1.21197	1.1517	1.00979	1.34183	1.09539	1.87297	0.842746	2.63801	2.31936	1.40086	0.940028	2.26361	1.81367	1.40652	1.24985	1.83358	1.43504	1.37508	1.41015	1.87005	1.19959	NaN	5.85078
4.4	2.91724	1.28561	1.17223	1.1517	0.997914	1.32479	1.08019	1.91639	0.842746	2.64319	2.24882	1.39368	0.91623	2.30298	1.29956	1.46931	1.31082	1.77823	1.42155	1.33166	1.70081	1.85884	1.23396	NaN	5.91221
4.43333	2.24403	1.25883	1.2517	1.10249	0.962275	1.37023	1.09461	2.02769	0.842746	2.64606	2.2955	1.3824	0.892432	2.4014	1.39952	1.51954	1.41243	1.81283	1.44029	1.34734	1.7152	1.51725	1.25866	NaN	5.94661
4.46667	2.01963	1.28561	1.15236	1.17139	1.06919	1.42932	1.08832	2.09624	0.842746	2.66561	2.32558	1.35164	0.975725	2.44076	1.0425	1.39396	1.48356	1.78515	1.41368	1.32924	1.77424	1.66	1.31343	NaN	5.98839
4.5	1.79523	1.33918	1.07289	1.16155	1.02167	1.42364	1.07626	2.10408	0.842746	2.72712	2.32558	1.35164	0.856734	2.38171	0.98538	1.35629	1.49373	1.75055	1.32748	1.32442	1.80224	1.6702	1.3682	NaN	5.97856
4.53333	0.448807	1.33918	1.23184	1.13202	1.11671	1.43272	1.0705	2.11224	0.842746	2.75413	2.35877	1.35471	0.892432	2.24393	0.98538	1.36884	1.65631	1.79207	1.28401	1.29426	1.77802	1.67122	1.43586	NaN	5.98839
4.56667	2.69284	1.15169	1.1921	1.17139	0.974155	1.47817	1.07259	2.14912	0.999169	2.78977	2.36811	1.35779	0.91623	2.22424	1.271	1.39396	1.6055	1.78515	1.35259	1.33527	1.81965	1.67734	1.44874	NaN	5.9589
4.6	3.14165	1.33918	1.09276	1.19108	1.04543	1.41568	1.06604	2.08416	0.988256	2.77483	2.32869	1.36394	0.904331	2.08646	0.971099	1.25582	1.62582	1.79207	1.42155	1.31115	1.79543	1.71405	1.50566	NaN	5.9589
4.63333	1.34642	1.23204	1.21197	1.11233	0.997914	1.44522	1.04639	1.51751	0.419554	2.77195	2.29031	1.33113	0.975725	2.02741	0.999661	1.25582	1.63598	1.79899	1.35934	1.30391	1.82722	1.70385	1.52714	NaN	5.94907
4.66667	1.79523	1.39274	1.1921	1.1517	0.926635	1.45545	1.03198	1.24854	0.465632	2.7846	2.28201	1.34138	1.05902	2.04709	0.899695	1.3814	1.64615	1.71596	1.36233	1.28703	1.82646	1.74668	1.58084	NaN	5.91712
4.7	3.14165	1.33918	1.13249	1.2403	0.962275	1.43727	1.01022	1.87036	0.964005	2.76391	2.26127	1.32087	0.904331	2.04709	0.728324	1.19303	1.75792	1.79207	1.46015	1.20018	1.86355	1.74566	1.60232	NaN	5.98101
4.73333	2.46844	1.23204	1.07289	1.12217	0.962275	1.43613	0.99817	1.97384	1.04525	2.75068	2.19177	1.30754	0.904331	2.14551	1.12819	1.20559	1.70711	1.68828	1.41143	1.2629	1.87264	1.74464	1.62809	NaN	6.02033
4.76667	2.24403	1.41953	1.05302	1.10249	0.890995	1.40091	0.986116	2.10473	0.759078	2.79667	2.23949	1.29421	0.963826	2.08646	0.899695	1.16791	1.69695	1.67444	1.42867	1.2822	1.87566	1.7426	1.64635	NaN	5.97856
4.8	1.12202	1.44631	1.09276	1.12217	0.962275	1.43272	0.990833	2.13149	0.380751	2.81622	2.26645	1.28703	0.963826	2.18488	0.913975	1.11768	1.77824	1.60525	1.34734	1.29668	1.88399	1.70793	1.68394	NaN	6.00804
4.83333	2.01963	1.33918	1.1921	0.935144	0.879115	1.43159	0.987164	2.13704	0.482609	2.84381	2.25608	1.27677	0.928129	2.08646	1.37096	1.21815	1.82905	1.70904	1.44216	1.28582	1.89534	1.67122	1.67642	NaN	6.01787
4.86667	1.34642	1.33918	1.23184	0.885926	0.914755	1.47817	0.980351	2.09232	1.01372	2.86048	2.18555	1.27575	0.91623	2.10614	1.3424	1.34373	1.75792	1.7298	1.18356	1.29788	1.89837	1.67122	1.73012	NaN	6.10879
4.9	1.57082	1.39274	1.2517	0.856395	0.914755	1.44295	0.983757	2.0636	1.13983	2.91279	2.15547	1.26447	0.963826	2.06677	1.35668	1.25582	1.74776	1.61909	1.58758	1.27496	1.84539	1.68754	1.76341	NaN	6.12845
4.93333	2.69284	1.44631	1.17223	0.817021	0.926635	1.52135	1.00472	2.05087	1.21016	2.93751	2.17829	1.26857	0.892432	1.94867	1.61374	1.1428	1.71728	1.57065	1.17944	1.28341	1.81284	1.67428	1.78167	NaN	6.18005
4.96667	2.24403	1.33918	1.21197	0.935144	0.902875	1.49635	0.998432	1.41958	1.24896	2.972	2.16688	1.34548	0.928129	2.10614	1.21387	1.01721	1.83921	1.61909	1.54785	1.26531	1.75456	1.65695	1.8461	NaN	6.20954
5	0.67321	1.39274	1.21197	0.89577	0.938515	1.51453	0.997908	2.07437	1.30353	2.9927	2.1482	1.34035	0.940028	1.94867	0.771167	1.2307	1.87986	1.43227	1.48489	1.20138	1.75077	1.65083	1.87188	NaN	6.27834
5.03333	2.24403	1.28561	1.27157	0.905614	1.00979	1.48499	1.00918	2.14977	1.28534	3.02891	2.03514	1.29626	0.963826	2.06677	0.82829	1.43164	1.87986	1.50146	1.52574	1.23878	1.71898	1.6651	1.86865	NaN	6.30046
5.06667	1.79523	1.28561	1.33118	0.89577	0.974155	1.48385	1.01678	2.14488	1.29383	3.02317	2.04759	1.33523	0.987624	2.14551	0.785448	1.50699	1.83921	1.59833	1.58383	1.25325	1.56305	1.63655	1.8955	NaN	6.32749
5.1	1.79523	1.44631	1.13249	0.925301	0.997914	1.49294	1.03198	2.10048	1.32899	3.03811	2.09634	1.36702	0.892432	2.14551	0.456988	1.54466	1.94083	1.57065	1.48789	1.22913	1.68719	1.6804	1.92128	NaN	6.30537
5.13333	1.34642	1.33918	1.37091	0.866239	0.974155	1.49408	1.02228	2.09722	1.35567	3.05996	2.07767	1.4265	0.963826	2.18488	0.771167	1.56978	1.87986	1.5499	0.966189	1.24481	1.69779	1.68142	1.92557	NaN	6.22674
5.16667	1.34642	1.52666	1.21197	0.89577	0.926635	1.42591	1.0739	2.0241	1.39205	3.08583	2.07456	1.40394	1.01142	2.16519	0.699762	1.50699	1.83921	1.6606	1.65729	1.23637	1.68568	1.66816	1.9535	NaN	6.14565
5.2	2.69284	1.23204	1.17223	0.885926	0.914755	1.41	1.11819	1.98069	1.41266	3.14216	2.02373	1.39368	0.91623	2.06677	0.756886	1.45675	1.81889	1.56374	1.4594	1.24481	1.64632	1.63553	1.96961	NaN	6.12845
5.23333	2.24403	1.33918	1.21197	0.876083	0.890995	1.38955	1.11007	1.99505	1.49148	3.12147	2.08804	1.39266	0.975725	2.18488	1.0425	1.33117	1.83921	1.71596	1.05989	1.18932	1.66145	1.6233	1.98142	NaN	6.10142
5.26667	1.79523	1.39274	1.2517	1.13202	0.890995	1.34524	1.12317	1.97024	1.48663	3.09042	2.0953	1.38958	0.940028	2.02741	1.19959	1.46931	1.71728	1.73672	1.55647	1.21586	1.68189	1.60086	1.96853	NaN	6.04982
5.3	1.57082	1.28561	1.37091	1.18124	0.938515	1.38955	1.12841	1.67876	1.51816	3.24793	2.07663	1.41112	0.987624	2.02741	1.22815	1.54466	1.70711	1.77823	1.56284	1.22913	1.69097	1.61718	1.99753	NaN	6.09896
5.33333	1.79523	1.39274	1.27157	1.19108	0.902875	1.39296	1.12029	1.95882	1.51573	3.23414	2.04863	1.45419	0.963826	2.08646	1.44237	1.69536	1.67663	1.72288	1.55422	1.19415	1.57895	1.57843	2.01041	NaN	6.10633
5.36667	2.91724	1.36596	1.31131	1.18124	0.890995	1.39637	1.12265	1.96796	1.58121	3.25426	2.06626	1.33523	0.904331	2.10614	0.771167	1.69536	1.67663	1.71596	1.5145	1.20259	1.47449	1.59883	2.03941	NaN	6.13091
5.4	1.79523	1.39274	1.37091	1.20092	0.890995	1.38501	1.13156	1.96143	1.5897	3.28645	2.04137	1.5188	0.91623	2.06677	1.05678	1.62001	1.69695	1.71596	1.53961	1.24722	1.57895	1.62941	2.01686	NaN	6.19725
5.43333	2.46844	1.44631	1.2517	1.20092	0.902875	1.41455	1.14047	1.96861	1.56302	3.29795	2.03618	1.5311	0.940028	2.20456	0.899695	1.46931	1.81889	1.6952	1.47102	1.03493	0.0658526	1.61004	2.03726	NaN	6.28572
5.46667	2.91724	1.41953	1.21197	1.23045	0.926635	1.39864	1.15305	1.9647	1.56302	3.35313	1.84324	1.44291	0.940028	1.98804	1.01394	1.59489	1.82905	1.7298	1.56996	1.22913	1.60847	1.64063	2.03512	NaN	6.35206
5.5	1.34642	1.44631	1.31131	1.19108	0.938515	1.41114	1.15383	1.98232	1.56302	3.38992	1.79968	1.60494	0.975725	2.00772	0.942537	1.55722	1.75792	1.64677	0.187016	1.21465	1.60847	1.66918	2.06089	NaN	6.43561
5.53333	0.897613	1.28561	1.15236	1.25998	0.879115	1.38728	1.15593	2.00223	1.56302	3.39797	1.76441	1.62853	0.904331	1.92899	0.771167	1.58233	1.77824	1.70212	0.893856	1.21827	1.60241	1.69161	2.08989	NaN	6.59042
5.56667	1.12202	1.31239	1.1921	1.20092	0.890995	1.40432	1.17742	2.01953	1.56302	3.43074	1.7976	1.65519	0.928129	2.10614	1.15675	1.59489	1.8697	1.57065	1.54485	1.21948	1.448	1.69059	2.15754	NaN	6.66168
5.6	2.01963	1.31239	1.21197	1.22061	0.938515	1.41114	1.18895	2.03716	1.56302	3.4043	1.8059	1.67775	0.963826	2.06677	0.742605	1.41908	1.83921	1.5499	1.5977	1.21465	0.137004	1.69365	2.19298	NaN	6.79929
5.63333	1.34642	1.39274	1.17223	1.21077	0.902875	1.42136	1.19524	2.01562	1.56302	3.40257	1.79138	1.61314	0.928129	2.00772	1.62802	1.51954	1.78841	1.64677	1.67528	1.20138	0.137004	1.68754	2.21554	NaN	6.90986
5.66667	0.224403	1.33918	1.2517	1.23045	0.962275	1.43954	1.20493	1.97253	1.56302	3.34796	1.7613	1.59981	0.951927	1.92899	1.69942	1.39396	1.83921	1.5153	1.63892	1.205	0.877278	1.69059	2.26494	NaN	7.03027
5.7	1.34642	1.28561	1.2517	1.27967	0.962275	1.41682	1.20231	1.9722	1.14225	3.27783	1.75923	1.5311	0.91623	1.86994	1.62802	1.3814	1.76808	1.52222	1.50025	1.21586	1.35414	1.65389	2.33045	NaN	7.14085
5.73333	1.12202	1.39274	1.27157	1.25014	0.879115	1.44068	1.201	2.01529	1.14225	3.29335	1.73744	1.40189	0.975725	1.86994	1.21387	1.45675	1.76808	1.48762	1.65954	1.21586	1.64177	1.66408	2.39596	NaN	7.19491
5.76667	1.79523	1.36596	1.33118	1.21077	0.938515	1.45431	1.1934	2.04206	1.14225	2.85588	1.70944	1.47572	0.951927	1.83057	0.871133	1.62001	1.81889	1.54298	1.64417	1.22189	1.61982	1.6702	2.40777	NaN	7.23422
5.8	2.69284	1.33918	1.43052	1.22061	0.843475	1.45431	1.18973	1.72315	1.14225	2.8898	1.72811	1.45829	0.892432	1.94867	0.971099	1.6828	1.85954	1.50146	1.58983	1.24481	1.59484	1.70997	2.45825	NaN	7.2932
5.83333	0.897613	1.28561	1.37091	1.20092	0.950395	1.46795	1.20677	1.8276	1.14225	2.9812	1.69388	1.43573	0.940028	1.73215	1.41381	1.77071	1.82905	1.50146	1.53586	1.24843	1.59484	1.68346	2.54202	NaN	7.37429
5.86667	1.57082	1.39274	1.45039	1.17139	0.902875	1.42704	1.20624	1.8573	1.14225	3.01627	1.68143	1.42958	1.01142	1.71247	1.3424	1.6828	1.83921	1.56374	1.06588	1.26049	1.54489	1.71609	2.58282	NaN	7.39641
5.9	1.34642	1.31239	1.41065	1.25998	0.890995	1.41227	1.21646	1.86253	1.14225	3.06111	1.72292	1.43778	0.987624	1.73215	1.01394	1.59489	1.89002	1.93737	1.70039	1.26893	1.54489	1.73546	2.57746	NaN	7.47012
5.93333	1.79523	1.28561	1.47026	1.2403	0.902875	1.40546	1.22511	1.85992	1.14225	3.09272	1.74055	1.43983	0.963826	1.57469	1.48521	1.56978	1.91034	1.84742	1.72512	1.30271	1.69476	2.02912	2.5796	NaN	7.44801
5.96667	1.79523	1.28561	1.27157	1.29936	0.938515	1.39637	1.24686	1.89125	1.14225	3.06226	1.72292	1.45009	0.987624	1.555	1.38524	1.6828	1.95099	1.84742	0.300201	1.28099	1.69552	2.03524	2.60753	NaN	7.4775
6	1.79523	1.23204	1.2517	1.27967	0.867235	1.41114	1.25577	1.88277	1.2623	3.12089	1.70736	1.4706	0.975725	1.59437	1.49949	1.51954	1.97131	1.85434	1.28176	1.28944	1.68643	2.08724	2.56564	NaN	7.38412
6.03333	1.12202	1.33918	1.2517	1.3092	0.914755	1.42023	1.26494	1.91149	1.42236	3.11572	1.65135	1.45932	0.963826	1.81089	1.84223	1.60745	1.98147	1.90969	1.60295	1.2629	1.67205	2.08112	2.58712	NaN	7.28337
6.06667	1.34642	1.28561	1.43052	1.25014	0.914755	1.39637	1.27988	1.9301	1.4939	3.05593	1.71566	1.41522	1.01142	1.83057	1.84223	1.5321	2.06276	1.90969	1.65616	1.27014	1.70309	2.08316	2.60753	NaN	7.21211
6.1	0.897613	1.33918	1.2517	1.26983	0.938515	1.36455	1.28748	1.94315	1.6091	2.93061	1.6918	1.30959	0.963826	1.77152	1.58518	1.65768	1.90018	1.88894	1.66066	1.23878	1.72049	2.0903	2.58712	NaN	7.07942
6.13333	2.01963	1.39274	1.37091	1.39779	0.962275	1.33388	1.29246	1.96013	1.61516	2.88807	1.68869	1.3219	0.963826	1.7912	1.21387	1.65768	1.98147	1.86818	1.66291	1.26049	1.72882	2.06787	2.61504	NaN	7.02044
6.16667	1.57082	1.44631	1.33118	1.36826	1.02167	1.32365	1.3205	1.9474	1.51816	2.79322	1.71462	1.32907	0.963826	1.7912	1.28528	1.80838	1.96115	1.91661	1.63255	1.26652	1.74699	2.06991	2.6376	NaN	6.94427
6.2	1.57082	1.39274	1.31131	1.28951	1.02167	1.31683	1.32574	1.95033	1.26836	2.70872	1.69076	1.25113	0.963826	1.86994	1.41381	1.85861	1.99163	1.82666	1.57371	1.28944	1.55624	2.10254	2.6623	NaN	6.85335
6.23333	2.01963	1.28561	1.39078	1.27967	0.950395	1.30888	1.31369	1.96731	1.58364	2.6702	1.69595	1.2819	0.940028	1.81089	1.39952	1.93396	1.91034	1.97889	1.61494	1.27979	1.12025	2.11069	2.68163	NaN	6.69117
6.26667	1.79523	1.33918	1.41065	1.25998	0.997914	1.29525	1.29901	1.96437	1.55575	2.61387	1.72811	1.2819	0.904331	1.75184	1.65658	1.89629	1.9205	2.03424	1.60369	1.28703	0.435233	2.12191	2.09848	NaN	6.61008
6.3	1.34642	1.33918	1.43052	1.29936	0.997914	1.32592	1.27857	1.982	1.51816	2.55638	1.71255	1.19063	1.01142	1.69279	1.61374	1.88373	1.93067	2.04116	1.63593	1.28823	0.435233	2.11987	2.35408	NaN	6.52653
6.33333	0.897613	1.39274	1.39078	1.25014	0.938515	1.33047	1.26678	2.00093	1.60667	2.54891	1.68662	1.19473	0.963826	1.77152	1.92792	1.92141	1.95099	2.13111	1.63593	1.28823	0.435233	2.17085	2.45717	NaN	6.43561
6.36667	1.12202	1.36596	1.47026	1.28951	0.974155	1.28388	1.2445	2.00289	1.64184	2.55581	1.73537	1.36599	1.01142	1.77152	2.12785	1.90885	1.93067	2.12419	1.63593	1.28703	0.435233	2.17595	2.46469	NaN	6.31275
6.4	2.01963	1.33918	1.50999	1.29936	0.962275	1.26116	1.22118	1.9722	1.66003	2.57075	1.71877	1.39061	0.892432	1.88962	2.08501	1.85861	1.80873	1.97889	1.63593	1.29909	1.62966	2.1423	2.48617	NaN	6.19725
6.43333	0.448807	1.39274	1.43052	1.31905	0.962275	1.28161	1.19864	2.11974	1.63699	2.5972	1.71359	1.37522	0.987624	1.65342	1.91364	1.79582	1.80873	1.91661	1.63593	1.30512	1.62966	2.12395	2.50765	NaN	6.0621
6.46667	1.57082	1.44631	1.52986	1.33873	0.997914	1.32024	1.18947	2.11126	1.62608	2.61214	1.69595	1.36907	0.987624	1.81089	1.99932	1.69536	1.72744	1.94429	0.789667	1.33286	1.62966	2.11477	2.53987	NaN	5.94907
6.5	1.34642	1.41953	1.58947	1.35842	1.02167	1.28957	1.19655	2.09396	1.59334	2.65468	1.70217	1.35779	0.940028	1.81089	1.84223	1.69536	1.76808	1.85434	0.789667	1.30271	1.62966	2.11273	2.53665	NaN	5.9417
6.53333	1.34642	1.39274	1.54973	1.33873	1.04543	1.31229	1.19235	2.11844	1.55211	2.6771	1.73018	1.36907	0.987624	1.94867	1.75655	1.80838	1.76808	1.88894	0.789667	1.30512	1.62285	2.10254	2.58068	NaN	5.92695
6.56667	1.57082	1.39274	1.50999	1.3092	0.986035	1.28843	1.20939	2.16446	1.52058	2.7001	1.73848	1.39881	0.963826	2.06677	1.77083	1.67024	1.75792	1.96505	0.789667	1.31718	0.357269	2.07501	2.54202	NaN	5.94907
6.6	1.79523	1.33918	1.47026	1.27967	0.974155	1.26003	1.21856	2.155	1.47208	2.74091	1.71462	1.36907	0.904331	2.04709	1.62802	1.64513	1.77824	1.85434	0.789667	1.31236	1.61982	2.05869	2.49047	NaN	5.97118
6.63333	1.57082	1.28561	1.52986	1.3092	1.06919	1.23389	1.22039	2.18372	1.4454	2.7938	1.69388	1.39676	0.892432	2.04709	1.81367	1.58233	1.77824	1.81975	0.789667	1.30994	1.70157	2.0434	2.44751	NaN	6.0105
6.66667	2.24403	1.28561	1.41065	1.39779	0.950395	1.24071	1.2314	2.25064	1.44055	2.80759	1.67106	1.39778	1.05902	2.12583	1.82795	1.82094	1.74776	1.92353	0.725204	1.30271	1.68113	2.05767	2.37985	NaN	6.05719
6.7	1.34642	1.39274	1.47026	1.41748	0.997914	1.21685	1.25289	2.25357	1.41266	2.79092	1.6306	1.41112	0.928129	2.22424	1.77083	1.87117	1.84937	1.95121	0.825646	1.3015	1.69703	2.05359	2.2993	NaN	6.16285
6.73333	2.46844	1.39274	1.35105	1.34858	1.05731	1.17822	1.25577	2.30482	1.39568	2.73171	1.61297	1.39368	1.05902	2.28329	1.67086	1.85861	1.87986	1.95813	0.821149	1.29547	1.59257	2.04238	2.2832	NaN	6.12845
6.76667	0.897613	1.36596	1.45039	1.39779	1.03355	1.17254	1.25865	2.28491	1.37143	2.73459	1.54762	1.39881	0.940028	2.46045	1.89936	1.88373	1.83921	2.04808	0.821149	1.2629	1.71822	2.07297	2.21339	NaN	6.31275
6.8	1.57082	1.33918	1.49012	1.32889	1.00979	1.18845	1.27097	2.26826	1.37871	2.74264	1.54866	1.37727	0.892432	2.4014	1.65658	1.95908	1.87986	1.94429	0.821149	1.29185	1.77575	2.11273	2.13929	NaN	6.39875
6.83333	1.79523	1.41953	1.39078	1.43717	0.997914	1.18731	1.27333	2.27838	1.37386	2.79092	1.48538	1.39163	0.963826	2.32266	1.52805	2.02187	2.01196	1.88202	0.821149	1.27496	1.79619	2.11885	2.09311	NaN	6.49704
6.86667	1.79523	1.41953	1.52986	1.29936	0.974155	1.19299	1.28565	2.21342	1.42721	2.78058	1.52687	1.39778	0.892432	2.18488	1.58518	2.0721	1.95099	1.86126	0.821149	1.2243	1.803	2.12089	2.07056	NaN	6.55847
6.9	3.36605	1.44631	1.43052	1.26983	0.997914	1.20435	1.28276	2.19612	1.42842	2.77138	1.48746	1.40496	1.01142	2.14551	1.45665	1.89629	1.95099	1.89586	0.821149	1.25928	1.79997	2.14842	2.01578	NaN	6.66168
6.93333	1.34642	1.55344	1.31131	1.2403	1.03355	1.22935	1.29613	2.14912	1.47086	2.78805	1.4802	1.39676	0.975725	2.22424	1.47093	1.78327	2.02212	1.99964	0.330933	1.14952	1.82495	2.12905	1.99001	NaN	6.68379
6.96667	2.24403	1.39274	1.47026	1.33873	0.974155	1.20662	1.30084	2.23725	1.45146	2.79782	1.49887	1.40496	0.940028	2.08646	1.65658	1.84606	1.94083	1.99964	0.330933	1.205	1.8363	2.1627	1.97712	NaN	6.75751
7	2.24403	1.49988	1.43052	1.33873	0.950395	1.19413	1.29089	2.33485	1.44661	2.78518	1.4885	1.40701	0.880532	2.04709	1.62802	1.89629	1.85954	1.97197	0.330933	1.25687	1.85523	2.16372	1.98464	NaN	6.68625
7.03333	1.79523	1.39274	1.50999	1.31905	0.974155	1.17595	1.28512	2.38838	1.41751	2.76276	1.49472	1.40291	0.868633	2.04709	1.6423	1.89629	1.87986	2.04808	0.330933	1.31597	1.86204	2.16474	1.99216	NaN	6.65922
7.06667	1.57082	1.49988	1.43052	1.39779	0.938515	1.17481	1.31342	2.34921	1.43934	2.76103	1.42004	1.38855	0.928129	2.16519	1.68514	1.88373	1.93067	1.97197	0.330933	1.2424	1.88172	2.1994	2.0029	NaN	6.63956
7.1	2.01963	1.39274	1.50999	1.34858	1.04543	1.18504	1.32967	2.38838	1.42236	2.7892	1.40862	1.36497	0.951927	2.28329	1.79939	1.92141	1.8697	2.04116	0.330933	1.27979	1.90367	2.1994	2.02975	NaN	6.58796
7.13333	2.46844	1.33918	1.52986	1.32889	0.997914	1.19867	1.34225	2.35835	1.43206	2.80415	1.42522	1.36292	0.940028	2.20456	1.47093	1.93396	1.90018	2.11035	0.247731	1.18691	1.94757	2.19329	2.07485	NaN	6.44298
7.16667	1.57082	1.41953	1.23184	1.31905	1.08107	1.16459	1.34906	2.36749	1.45753	2.77943	1.46256	1.34446	1.01142	2.08646	1.59946	1.93396	1.96115	2.12419	0.11993	1.24481	1.98239	2.16678	2.08237	NaN	6.39629
7.2	2.01963	1.36596	1.45039	1.3092	1.08107	1.16118	1.3336	2.33093	1.47693	2.74896	1.48538	1.31779	0.892432	2.22424	1.5709	1.93396	1.90018	2.00656	0.0176148	1.28944	1.99223	2.14434	2.11137	NaN	6.29554
7.23333	1.34642	1.36596	1.49012	1.3092	1.08107	1.16004	1.3302	2.4615	1.48178	2.64664	1.50717	1.30036	0.940028	2.48013	1.61374	2.02187	1.9205	2.11727	0.0401017	1.28944	1.99072	2.10967	2.11137	NaN	6.22674
7.26667	1.12202	1.28561	1.49012	1.32889	1.08107	1.11573	1.30975	2.40797	1.50967	2.65986	1.50717	1.30446	0.91623	2.49981	1.61374	2.19769	1.84937	2.03424	0.453487	1.30753	1.96574	2.08622	2.15003	NaN	6.10388
7.3	1.34642	1.36596	1.43052	1.23045	1.00979	1.12368	1.29377	2.36162	1.47329	2.67825	1.50198	1.29626	0.940028	2.42108	1.58518	2.21024	1.89002	2.06192	1.98935	1.29909	1.96271	2.09642	2.17473	NaN	6.10879
7.33333	0.897613	1.33918	1.54973	1.2403	1.03355	1.12368	1.27726	2.32408	1.43934	2.69435	1.48642	1.30446	0.892432	2.46045	1.62802	2.19769	1.89002	2.04808	2.07142	1.30874	1.94303	2.03932	2.16506	NaN	5.47481
7.36667	1.34642	1.31239	1.43052	1.28951	0.974155	1.11573	1.26783	2.26532	1.45753	2.66561	1.45427	1.30651	0.91623	2.48013	1.72798	1.99676	1.89002	1.99964	2.12914	1.28823	1.96044	2.0281	2.1307	NaN	5.19468
7.4	0.897613	1.20526	1.45039	1.32889	1.06919	1.11459	1.25105	2.25912	1.45025	2.63054	1.49264	1.29421	0.856734	2.38171	1.7137	2.14745	1.84937	1.96505	2.14076	1.27617	1.93092	2.06073	2.10063	NaN	5.20206
7.43333	1.79523	1.23204	1.45039	1.40764	1.03355	1.1055	1.22695	2.25227	1.48905	2.61732	1.53828	1.29523	0.963826	2.34234	1.69942	2.14745	1.83921	2.02732	2.16324	1.30029	1.94682	2.07603	2.08129	NaN	5.17011
7.46667	2.46844	1.47309	1.39078	1.29936	1.02167	1.11005	1.23533	2.2069	1.49148	2.5903	1.58807	1.29728	0.940028	2.20456	1.87079	2.19769	1.78841	2.00656	2.17112	1.28582	1.98693	2.06583	2.01149	NaN	5.1308
7.5	2.01963	1.33918	1.31131	1.20092	1.09295	1.08051	1.22485	2.18992	1.49997	2.57133	1.58496	1.29216	0.987624	2.26361	1.99932	2.10978	1.85954	1.99273	2.15987	1.30633	1.97861	2.07195	2.01793	NaN	5.1996
7.53333	0.897613	1.39274	1.31131	1.18124	1.03355	1.09073	1.21987	2.17132	1.48057	2.55351	1.56318	1.27575	0.868633	2.34234	1.6423	2.16001	1.79857	2.03424	2.14301	1.34131	2.00964	2.08826	2.00505	NaN	5.2168
7.56667	2.01963	1.44631	1.17223	1.20092	1.08107	1.09869	1.22275	2.12986	1.46238	2.55638	1.54347	1.286	0.987624	2.49981	1.55661	2.04699	1.83921	1.97889	2.13813	1.33407	2.00359	2.09438	2.04263	NaN	5.23892
7.6	2.24403	1.41953	1.01328	1.22061	1.02167	1.06574	1.21253	2.11419	1.43449	2.52707	1.53414	1.25729	0.880532	2.46045	1.67086	1.9842	1.77824	1.98581	1.92226	1.29064	1.92108	2.10152	2.06089	NaN	5.14308
7.63333	2.46844	1.47309	1.15236	1.18124	1.12859	1.09755	1.21253	1.74796	1.4163	2.53166	1.51132	1.25524	0.91623	2.49981	1.52805	1.97164	1.83921	1.97889	1.96536	1.24119	1.76818	2.16372	2.06841	NaN	5.0153
7.66667	1.79523	1.33918	1.31131	1.1517	1.18799	1.09187	1.21961	1.77113	1.41751	2.52419	1.49679	1.26447	0.892432	2.38171	1.5709	2.21024	1.83921	1.95121	1.90952	1.2436	1.8628	2.15454	2.13284	NaN	4.95387
7.7	1.34642	1.33918	1.1921	1.11233	1.11671	1.07824	1.22275	1.78517	1.40539	2.52477	1.49472	1.25934	0.987624	2.55886	1.74227	1.94652	1.80873	1.93737	1.93875	1.25928	0.810669	2.16983	2.1758	NaN	4.82609
7.73333	2.69284	1.44631	1.15236	1.17139	1.12859	1.04983	1.21332	1.79104	1.37022	2.49602	1.48746	1.26242	0.975725	2.59823	1.69942	1.95908	1.82905	1.94429	1.92263	1.2231	1.22319	2.2198	2.19406	NaN	4.75483
7.76667	0.897613	1.44631	1.15236	1.12217	1.12859	1.04642	1.22826	1.81193	1.36173	2.5035	1.49783	1.2778	0.904331	2.67697	1.6423	2.08466	1.83921	2.0204	1.90914	1.29306	1.77197	2.23917	2.27783	NaN	4.70323
7.8	0.897613	1.39274	1.1921	1.11233	1.02167	1.04642	1.22773	1.81683	1.36173	2.47878	1.47709	1.27164	0.880532	2.69665	1.75655	1.95908	1.79857	1.97889	1.90539	1.28461	1.74699	2.25549	2.29823	NaN	4.76466
7.83333	1.34642	1.44631	1.2517	1.0828	1.08107	1.03961	1.21672	1.79822	1.36173	2.54431	1.49161	1.26652	0.987624	2.55886	1.84223	1.95908	1.81889	1.95121	1.87916	1.29306	1.67811	2.26874	2.36481	NaN	4.78432
7.86667	1.34642	1.44631	1.2517	1.12217	1.11671	1.01688	1.2086	1.76069	1.34476	2.60295	1.51028	1.26447	0.987624	2.6376	1.81367	2.04699	1.75792	2.06884	1.86042	1.29064	1.81738	2.28709	2.38737	NaN	4.83838
7.9	1.34642	1.39274	1.31131	1.10249	1.12859	1.03165	1.22013	1.71107	1.31444	2.60122	1.51235	1.19473	0.975725	2.48013	1.91364	1.99676	1.80873	1.99273	1.84505	1.28823	1.74396	2.27792	2.39811	NaN	4.92684
7.93333	2.24403	1.44631	1.31131	1.10249	1.16423	1.02256	1.21777	1.66439	1.33142	2.64491	1.55177	1.28293	0.904331	2.46045	1.78511	1.88373	1.79857	2.00656	1.85143	1.28703	1.26407	2.28913	2.35622	NaN	4.9293
7.96667	1.57082	1.31239	1.27157	1.03358	1.09295	1.02256	1.21804	1.62196	1.33991	2.64031	1.53621	1.25011	1.04712	2.38171	1.75655	2.00931	1.75792	2.0204	1.84018	1.28461	0.0885604	2.24529	2.37341	NaN	4.91455
8	1.34642	1.33918	1.17223	1.06311	1.11671	0.997567	1.23192	1.6089	1.33142	2.61732	1.53414	1.30241	0.892432	2.38171	1.51377	1.97164	1.7376	1.97197	1.78209	1.28099	1.27466	2.20552	2.37233	NaN	5.02268
8.03333	1.79523	1.47309	1.1921	1.0828	1.09295	1.03393	1.24267	1.57234	1.33506	2.6041	1.56629	1.34856	0.892432	2.46045	1.44237	2.04699	1.77824	1.95813	1.68989	1.28703	1.6395	2.19431	2.09203	NaN	5.03988
8.06667	1.57082	1.28561	1.31131	1.06311	1.17611	1.01575	1.2445	1.57365	1.35203	2.55926	1.5611	1.37727	0.91623	2.48013	1.62802	2.09722	1.74776	1.93737	1.79221	1.30994	1.79013	2.21062	2.15003	NaN	4.91455
8.1	1.79523	1.47309	1.31131	1.06311	1.03355	1.00893	1.26285	1.5557	1.3775	2.51442	1.53725	1.38035	0.892432	2.26361	1.48521	2.04699	1.7376	2.01348	1.87916	1.28461	1.67054	2.22592	2.14895	NaN	4.85558
8.13333	2.24403	1.39274	1.35105	1.0828	0.997914	1.03279	1.25865	1.54884	1.3775	2.45233	1.53206	1.39881	0.940028	2.28329	1.54233	1.97164	1.74776	1.93045	1.87691	1.27014	1.64707	2.23203	2.15432	NaN	4.74009
8.16667	2.46844	1.23204	1.31131	1.0828	1.02167	1.00438	1.26468	1.5854	1.39932	2.4006	1.56837	1.40189	0.928129	2.16519	1.44237	2.12234	1.70711	1.93045	1.91551	1.28823	1.82874	2.23917	2.13177	NaN	4.72289
8.2	2.69284	1.44631	1.35105	1.02374	1.14047	1.02143	1.27962	1.60727	1.44176	2.32242	1.55073	1.40291	0.91623	2.4014	1.42809	2.0721	1.55469	1.93045	1.90689	1.30512	1.53959	2.24019	2.09096	NaN	4.78432
8.23333	2.24403	1.44631	1.45039	1.04342	1.12859	1.00779	1.28145	1.62	1.44419	2.26666	1.54451	1.39778	0.940028	2.32266	1.48521	1.99676	1.59534	1.97889	1.88703	1.25928	1.8189	2.20654	2.05767	NaN	4.73517
8.26667	1.57082	1.55344	1.37091	1.0828	1.09295	1.0237	1.29377	1.61837	1.46116	2.19192	1.5777	1.3824	0.928129	2.30298	1.42809	1.95908	1.55469	1.98581	1.87691	1.26049	1.85144	2.19023	1.94383	NaN	4.73272
8.3	1.79523	1.55344	1.43052	1.0828	1.08107	0.99075	1.29167	1.66798	1.45389	2.1948	1.56525	1.38035	0.940028	2.28329	1.52805	1.97164	1.52421	2.15187	1.87354	1.26652	1.71444	2.15964	1.84288	NaN	4.71552
8.33333	2.01963	1.44631	1.43052	1.06311	1.06919	1.00779	1.26992	1.7114	1.37265	2.14709	1.57666	1.36189	0.940028	2.34234	1.49949	2.02187	1.55469	2.11727	1.84318	1.2436	1.73639	2.1525	1.81496	NaN	4.76958
8.36667	2.01963	1.52666	1.5696	1.06311	1.16423	0.991886	1.23114	1.73523	1.34961	2.15111	1.58807	1.36087	0.987624	2.57855	1.72798	1.95908	1.48356	2.07576	1.81507	1.19053	1.71217	2.14944	1.79026	NaN	4.80643
8.4	3.36605	1.39274	1.45039	1.06311	1.09295	1.02256	1.20153	1.77113	1.34718	2.1787	1.61816	1.36087	0.892432	2.61791	1.77083	1.87117	1.51405	2.17954	1.84918	1.24963	1.70081	2.16576	1.78167	NaN	4.74255
8.43333	2.46844	1.58023	1.37091	1.03358	0.974155	0.993023	1.17689	1.86612	1.34476	2.22987	1.60986	1.36189	0.904331	2.57855	1.79939	1.85861	1.49373	2.20722	1.84918	1.27255	1.78559	2.18309	1.74623	NaN	4.76958
8.46667	2.01963	1.55344	1.43052	1.01389	1.04543	0.986205	1.17506	1.84425	1.27928	2.29885	1.60778	1.34958	0.880532	2.49981	1.61374	1.93396	1.43276	2.20722	1.85442	1.05423	1.85826	2.22795	1.73871	NaN	4.84329
8.5	2.69284	1.58023	1.45039	1.02374	1.10483	0.989614	1.15147	1.77211	0.917926	2.33391	1.60363	1.38343	0.880532	2.61791	1.72798	1.92141	1.40227	2.26257	1.85855	1.05664	1.92865	2.25039	1.75804	NaN	4.8949
8.53333	3.14165	1.47309	1.39078	1.05327	1.12859	0.969163	1.14623	1.74371	0.939753	2.37933	1.61297	1.326	0.963826	2.46045	1.68514	1.88373	1.46324	2.33177	1.87279	1.07111	1.92941	2.27384	1.76878	NaN	5.0153
8.56667	3.14165	1.47309	1.47026	1.09264	1.10483	0.978252	1.14938	1.69149	0.893675	2.3937	1.59326	1.20499	0.892432	2.49981	1.65658	1.89629	1.41243	2.38712	1.88253	1.08197	1.92335	2.29321	1.77844	NaN	5.09148
8.6	3.81486	1.44631	1.49012	1.09264	1.06919	0.972571	1.15645	1.73392	0.927627	2.38508	1.5943	1.2255	0.892432	2.46045	1.75655	1.85861	1.4226	2.33177	1.88066	1.08318	1.89837	2.26262	1.78489	NaN	5.13325
8.63333	3.59045	1.52666	1.33118	1.10249	1.15235	0.979388	1.16379	1.74143	0.892462	2.32989	1.59637	1.24498	0.940028	2.34234	1.75655	1.92141	1.4226	2.31793	1.86267	1.07715	1.86507	2.24223	1.77093	NaN	5.15537
8.66667	3.81486	1.47309	1.37091	1.12217	1.08107	0.958937	1.19209	1.73457	0.934903	2.30287	1.59119	1.25524	0.987624	2.42108	1.65658	1.84606	1.50389	2.3456	1.84955	1.09644	1.94455	2.2616	1.74193	NaN	5.20451
8.7	4.03926	1.52666	1.45039	1.07296	1.06919	0.961209	1.21515	1.79594	0.93854	2.29022	1.5694	1.26857	0.91623	2.42108	1.68514	1.88373	1.45308	2.35944	1.83793	1.07594	2.04446	2.28913	1.70434	NaN	5.18486
8.73333	3.59045	1.49988	1.39078	1.05327	1.12859	0.927124	1.22118	1.80279	0.86821	2.27873	1.57044	1.26344	0.963826	2.46045	1.81367	1.8335	1.52421	2.31793	1.82294	1.07353	2.10123	2.30545	1.7183	NaN	5.19223
8.76667	3.14165	1.47309	1.33118	1.0828	1.14047	0.95212	1.22983	1.84425	0.865785	2.27068	1.56214	1.28087	0.832936	2.36203	1.44237	1.8335	1.7376	2.2003	1.8117	1.06508	2.10956	2.32176	1.65601	NaN	5.16274
8.8	2.46844	1.36596	1.43052	1.12217	1.10483	0.963482	1.25236	1.82923	0.814857	2.26378	1.51961	1.27677	1.01142	2.46045	1.6423	1.9842	1.82905	2.2003	1.77872	1.06991	2.07247	2.32074	1.61521	NaN	5.1308
8.83333	2.69284	1.39274	1.41065	1.12217	1.17611	0.939622	1.25944	1.76526	0.75544	2.26436	1.52687	1.25113	0.904331	2.42108	1.77083	1.87117	1.85954	2.13803	1.74124	0.928782	2.06565	1.96998	1.61521	NaN	5.11851
8.86667	2.01963	1.33918	1.41065	1.10249	1.12859	0.925988	1.25184	1.73784	0.76029	2.26666	1.51858	1.24088	0.91623	2.38171	1.69942	1.87117	1.75792	2.11035	1.72175	1.01683	1.9945	2.15862	1.35102	NaN	5.12097
8.9	2.69284	1.36596	1.54973	1.03358	1.14047	0.946439	1.23481	1.75514	0.759078	2.28563	1.51546	1.24293	0.963826	2.34234	1.75655	1.92141	1.78841	2.2003	1.69851	1.00357	1.97255	2.17391	1.35102	NaN	5.1996
8.93333	3.36605	1.28561	1.47026	1.05327	1.10483	0.915762	1.22459	1.78713	0.64267	2.3023	1.51132	1.26754	0.904331	2.26361	1.69942	1.94652	1.76808	2.1657	1.55872	0.973411	1.96877	2.19635	1.35102	NaN	5.17503
8.96667	2.01963	1.47309	1.47026	1.0828	1.02167	0.93735	1.21646	1.84947	0.705724	2.32587	1.56214	1.25831	0.963826	2.26361	1.62802	1.87117	1.81889	2.17262	1.56847	1.07473	1.94	2.19125	1.37679	NaN	5.1996
9	2.69284	1.39274	1.41065	1.05327	1.12859	0.944167	1.19786	1.87265	0.681472	2.31379	1.53102	1.25934	0.928129	2.36203	1.5709	1.90885	1.80873	2.22106	1.6734	1.07956	1.91881	2.19227	1.37679	NaN	5.20697
9.03333	2.91724	1.49988	1.54973	1.09264	1.11671	0.929396	1.19393	1.92455	0.698449	2.2931	1.5694	1.24601	0.940028	2.26361	1.37096	1.88373	1.76808	2.24182	1.75098	1.09162	1.93395	2.17085	1.58836	NaN	5.1308
9.06667	2.24403	1.36596	1.50999	1.0828	1.05731	0.930533	1.18606	1.90137	0.860935	2.22929	1.55696	1.23268	0.975725	2.34234	1.51377	1.63257	1.79857	2.13111	1.74461	1.0301	1.92411	2.17085	1.58836	NaN	5.15537
9.1	3.14165	1.39274	1.37091	1.0828	1.10483	0.902128	1.1782	1.95033	0.97613	2.15686	1.55488	1.20909	0.91623	2.38171	1.41381	1.62001	1.68679	1.99964	1.7731	0.989092	2.08685	2.15148	1.54433	NaN	5.20697
9.13333	3.59045	1.55344	1.39078	1.10249	1.16423	0.916898	1.18187	1.94054	0.984618	2.08558	1.57252	1.17935	0.904331	2.36203	1.58518	1.6828	1.77824	2.04116	1.77759	1.00236	2.12318	2.14434	1.50352	NaN	5.17503
9.16667	4.26366	1.41953	1.5696	1.0828	1.15235	0.886221	1.19445	1.90268	1.07677	2.02522	1.53725	1.12089	0.975725	2.20456	1.52805	1.75815	1.67663	2.11727	1.78771	1.09403	2.20114	2.11375	1.46808	NaN	5.20451
9.2	3.59045	1.39274	1.47026	1.03358	1.15235	0.894175	1.21306	1.87232	1.0792	2.00222	1.54347	1.09936	0.975725	2.32266	1.51377	1.51954	1.71728	2.2003	1.87878	1.12539	2.25867	2.10865	1.44015	NaN	5.19468
9.23333	3.36605	1.44631	1.52986	1.01389	1.12859	0.920307	1.23061	1.82825	1.0792	1.9867	1.51028	1.0809	0.963826	2.49981	1.42809	1.8335	1.69695	2.18646	1.90877	1.13625	2.2458	2.06787	1.43371	NaN	5.20206
9.26667	3.36605	1.60701	1.39078	0.974519	1.04543	0.912354	1.23664	1.86808	1.11073	1.97003	1.49783	1.08192	0.940028	2.44076	1.75655	1.78327	1.59534	2.20722	1.92563	1.07111	2.28895	2.05767	1.43693	NaN	5.34212
9.3	3.14165	1.47309	1.43052	1.04342	1.14047	0.906673	1.24398	1.88505	1.13377	1.97635	1.49368	1.03885	1.01142	2.42108	1.78511	1.84606	1.36163	2.22798	1.92563	1.06991	2.27684	2.05461	1.40901	NaN	5.35932
9.33333	3.81486	1.41953	1.45039	0.994206	1.10483	0.915762	1.20153	1.94935	1.1083	2.0074	1.48538	1.04398	1.01142	2.36203	1.87079	1.94652	1.32098	2.22798	1.90952	1.05543	2.16405	2.05767	1.3972	NaN	5.45024
9.36667	4.03926	1.47309	1.49012	0.994206	1.11671	0.914626	1.14649	2.03847	1.09496	2.04304	1.48331	1.02655	1.03522	2.49981	1.7137	1.90885	1.36163	2.1657	1.86042	1.10609	2.29425	2.08112	1.37786	NaN	5.45024
9.4	3.81486	1.49988	1.54973	1.07296	1.17611	0.888494	1.11636	2.01594	1.08284	2.085	1.5248	1.03783	0.940028	2.28329	1.55661	1.84606	1.38195	2.11035	1.88028	1.07835	2.31165	1.85884	1.33491	NaN	5.4183
9.43333	4.03926	1.33918	1.43052	1.05327	1.14047	0.894175	1.13051	2.03618	1.04889	2.11892	1.52273	1.04193	0.963826	2.20456	1.62802	1.94652	1.40227	2.11727	1.84206	1.11695	2.27381	1.85476	1.33813	NaN	5.33966
9.46667	3.81486	1.47309	1.52986	1.01389	1.05731	0.885085	1.13051	2.00615	1.02827	2.18158	1.54969	1.05526	1.02332	2.22424	1.51377	2.00931	1.44292	2.13111	1.83381	1.13987	2.28062	1.88739	1.31772	NaN	5.32001
9.5	3.81486	1.39274	1.54973	0.994206	1.09295	0.878268	1.10928	1.95719	1.05131	2.17123	1.5331	1.05731	0.963826	2.28329	1.42809	2.02187	1.43276	2.11727	1.79446	1.10489	2.29349	1.89045	1.34457	NaN	5.25366
9.53333	2.69284	1.44631	1.50999	1.00405	1.10483	0.912354	1.10247	1.91802	1.09981	2.18215	1.48642	1.09833	0.975725	2.30298	1.39952	2.16001	1.43276	2.13803	1.77347	1.1266	2.32074	1.90574	1.34565	NaN	5.25366
9.56667	3.36605	1.33918	1.39078	0.954832	1.10483	0.925988	1.09697	1.8795	1.0501	2.15053	1.48331	1.11474	1.08282	2.22424	1.59946	2.14745	1.38195	2.17954	1.718	1.13022	2.35783	1.89045	1.37249	NaN	5.38389
9.6	3.36605	1.31239	1.31131	0.954832	1.16423	0.924852	1.10771	1.85339	1.09496	2.11144	1.46671	1.13833	1.05902	2.14551	1.5709	2.10978	1.44292	2.2003	1.74649	1.15676	2.35026	1.87515	1.40364	NaN	5.45024
9.63333	3.81486	1.58023	1.35105	1.01389	1.08107	0.903264	1.11924	1.85698	0.951879	2.07925	1.43248	1.11474	0.951927	2.26361	1.6423	2.09722	1.4734	2.2003	1.74874	1.24601	2.34269	1.867	1.42941	NaN	5.41584
9.66667	3.59045	1.44631	1.37091	0.964675	1.10483	0.912354	1.11741	1.86644	0.837896	2.0074	1.45738	1.10038	1.03522	2.46045	1.51377	2.1349	1.40227	2.2349	1.75661	1.4378	2.30484	1.82213	1.4423	NaN	5.41092
9.7	4.48807	1.39274	1.29144	1.03358	1.17611	0.924852	1.1237	1.88603	1.01493	1.95968	1.4273	1.09833	1.05902	2.46045	1.6423	2.09722	1.43276	2.20722	1.75586	1.40644	2.29803	1.78134	1.44982	NaN	5.31018
9.73333	4.26366	1.47309	1.39078	0.974519	1.14047	0.91349	1.13916	1.91704	1.14347	1.91829	1.45115	1.10551	1.08282	2.46045	1.77083	2.03443	1.49373	2.22798	1.48826	1.41006	2.26397	1.71914	1.44337	NaN	5.32983
9.76667	3.59045	1.58023	1.47026	1.01389	1.17611	0.916898	1.14649	1.95131	1.13255	1.8907	1.48642	1.08705	0.999523	2.30298	1.69942	1.94652	1.51405	2.15879	1.51937	1.45348	2.23293	1.71405	1.45411	NaN	5.28315
9.8	4.26366	1.49988	1.43052	1.00405	1.18799	0.907809	1.16091	1.98722	1.16166	1.82862	1.41796	1.11884	1.05902	2.28329	1.35668	2.12234	1.46324	2.33177	1.53623	1.45951	2.19433	1.69671	1.44337	NaN	5.20943
9.83333	4.03926	1.39274	1.50999	0.984363	1.15235	0.919171	1.18842	1.98885	1.22471	1.8815	1.40655	1.10038	1.02332	2.20456	1.31384	2.24792	1.44292	2.24873	1.57334	1.44021	2.17465	1.69059	1.4176	NaN	5.22417
9.86667	3.59045	1.47309	1.29144	0.974519	1.15235	0.921443	1.18475	2.01333	1.21016	1.91197	1.39929	1.09218	1.02332	2.24393	1.12819	2.19769	1.40227	2.27641	1.57071	1.45107	2.11031	1.69569	1.38431	NaN	5.19714
9.9	4.03926	1.44631	1.41065	1.09264	1.16423	0.899856	1.16955	2.01398	1.17742	1.92059	1.40136	1.11269	1.03522	2.16519	1.18531	2.42373	1.36163	2.22106	1.54748	1.46193	2.05581	1.71813	1.35102	NaN	5.25857
9.93333	4.48807	1.44631	1.27157	0.994206	1.14047	0.925988	1.18082	1.99701	1.17014	1.94474	1.36402	1.10141	1.02332	2.24393	1.17103	2.54932	1.37179	2.24873	1.54186	1.44504	2.07625	1.74158	1.30484	NaN	5.34212
9.96667	4.03926	1.44631	1.37091	1.04342	1.14047	0.943031	1.1554	1.9722	1.18591	1.98613	1.37232	1.09423	1.03522	2.04709	0.971099	2.33583	1.36163	2.22798	1.48864	1.45348	2.08458	1.75177	1.29839	NaN	5.41092
10	4.93687	1.55344	1.41065	1.03358	1.09295	0.932805	1.13758	1.96698	1.18348	2.02004	1.36921	1.10038	0.975725	2.16519	1.35668	2.33583	1.4226	2.13803	1.44704	1.51138	2.07549	1.74464	1.28658	NaN	5.40601
10.0333	4.71247	1.52666	1.37091	1.04342	1.10483	0.897583	1.277	1.95001	1.14832	1.97865	1.36298	1.08603	1.01142	2.28329	1.18531	2.21024	1.41243	2.21414	1.39794	1.53551	2.09215	1.78338	1.26832	NaN	6.12354
10.0667	4.93687	1.58023	1.33118	0.994206	1.11671	0.922579	1.27569	1.87754	1.18348	1.93784	1.39618	1.06962	1.05902	2.04709	1.52805	2.36094	1.50389	2.22798	1.36196	1.54998	2.07398	1.75687	1.2651	NaN	6.36681
10.1	5.38568	1.47309	1.37091	0.984363	1.10483	0.924852	1.27857	1.8609	1.19925	1.8861	1.36091	1.085	1.01142	2.12583	1.42809	2.32327	1.52421	2.17262	1.30912	1.48002	2.08382	1.78134	1.25221	NaN	6.42824
10.1333	3.81486	1.52666	1.35105	1.00405	1.09295	0.940758	1.27805	1.82923	1.18833	1.83551	1.4024	1.07167	1.02332	1.94867	1.61374	2.31071	1.53437	2.04808	1.293	1.50052	2.08912	1.77625	1.24147	NaN	6.45773
10.1667	4.71247	1.47309	1.31131	1.04342	1.02167	0.903264	1.27752	1.47932	1.23441	1.79585	1.40862	1.07782	1.03522	2.26361	1.44237	2.32327	1.49373	1.93045	1.2499	1.48243	2.0543	1.7793	1.23825	NaN	6.53882
10.2	4.26366	1.60701	1.37091	1.06311	1.11671	0.92826	1.28565	1.51881	1.20652	1.77918	1.419	1.0809	1.07092	2.16519	1.29956	2.27304	1.6055	2.055	1.2424	1.515	2.05203	1.79664	1.24684	NaN	6.54127
10.2333	4.93687	1.49988	1.31131	1.05327	1.12859	0.912354	1.27962	1.53089	1.28898	1.76883	1.45115	1.07269	0.999523	2.10614	1.07107	2.36094	1.59534	2.04116	1.27651	1.51741	2.08382	1.80786	1.25329	NaN	6.4479
10.2667	4.03926	1.44631	1.29144	1.03358	1.10483	0.91349	1.29482	1.55178	1.23199	1.77113	1.45738	1.06654	0.940028	2.06677	1.05678	2.26048	1.61566	2.07576	1.25889	1.55722	2.08912	1.82315	1.29302	NaN	6.35943
10.3	3.36605	1.49988	1.31131	0.994206	1.02167	0.919171	1.2956	1.55961	1.19197	1.80102	1.47812	1.06757	0.928129	2.06677	1.15675	2.18513	1.56486	2.06192	1.25927	1.45107	2.11107	1.81499	1.2898	NaN	6.30046
10.3333	4.03926	1.41953	1.29144	1.03358	1.06919	0.939622	1.31133	1.56255	1.17863	1.79297	1.46671	1.06654	0.91623	2.32266	1.25672	2.14745	1.56486	2.07576	1.24803	1.53189	2.11864	1.74158	1.28014	NaN	6.24394
10.3667	4.48807	1.09812	1.29144	1.01389	1.08107	0.923715	1.31447	1.58507	1.19076	1.80275	1.44078	1.04911	0.940028	2.30298	1.29956	2.24792	1.55469	2.15879	1.26751	1.5536	2.13378	2.10458	1.23933	NaN	6.13828
10.4	4.03926	1.20526	1.52986	1.06311	1.08107	0.91349	1.32522	1.59878	1.16166	1.81654	1.44286	1.03372	0.975725	2.12583	1.21387	2.38606	1.54453	2.17262	1.2915	1.53309	2.12015	2.1423	1.22429	NaN	6.09159
10.4333	3.36605	1.25883	1.37091	0.944988	1.03355	0.908945	1.33177	1.6014	1.12043	1.80907	1.44182	1.04706	0.951927	2.04709	1.47093	2.34838	1.6055	2.11727	1.24165	1.50294	2.12999	2.14842	1.20066	NaN	6.08422
10.4667	3.36605	1.15169	1.33118	0.984363	1.05731	0.893039	1.34251	1.55994	1.11073	1.85448	1.43767	1.05936	0.940028	1.98804	1.54233	2.26048	1.66647	2.20722	1.26452	1.40162	2.12621	2.12089	1.17382	NaN	6.12108
10.5	3.14165	1.25883	1.33118	0.944988	1.04543	0.916898	1.33937	1.51587	1.10588	1.85218	1.42315	1.06552	0.975725	2.02741	1.48521	2.34838	1.56486	2.15187	1.26302	1.55722	2.09063	2.12905	1.14804	NaN	6.16777
10.5333	3.36605	1.20526	1.2517	0.935144	1.15235	0.910081	1.33596	1.47116	1.12892	1.86886	1.43145	1.06859	0.963826	1.94867	1.61374	2.41118	1.59534	2.15187	1.2469	1.44504	2.0929	2.12497	1.14267	NaN	6.14319
10.5667	3.36605	1.25883	1.29144	0.954832	1.12859	0.900992	1.33622	1.42774	1.0986	1.86253	1.44389	1.0768	0.999523	2.06677	1.62802	2.43629	1.59534	2.14495	1.22516	1.43418	2.07776	2.14536	1.13838	NaN	6.14319
10.6	4.03926	1.20526	1.2517	1.01389	1.15235	0.902128	1.31473	1.40326	1.1083	1.86713	1.42418	1.09423	0.963826	1.94867	1.0425	2.51164	1.81889	2.25565	1.25702	1.57531	2.06111	2.16474	1.12871	NaN	6.20463
10.6333	3.14165	1.20526	1.29144	0.984363	1.15235	0.887358	1.31866	1.52763	1.10709	1.85046	1.419	1.08705	0.987624	1.7912	1.02822	2.39862	1.97131	2.22106	1.28475	1.58375	2.05051	2.19227	1.07609	NaN	6.13828
10.6667	2.91724	1.20526	1.29144	0.994206	1.16423	0.894175	1.32312	1.59813	1.11558	1.84586	1.42418	1.09423	1.01142	1.77152	1.11391	2.39862	2.04244	2.2349	1.21542	1.60547	2.04824	2.18717	1.05139	NaN	6.22183
10.7	2.91724	1.25883	1.43052	0.994206	1.10483	0.921443	1.32102	1.5805	1.12528	1.83896	1.4107	1.10243	0.975725	1.94867	1.09963	2.41118	1.99163	2.15187	1.2143	1.59099	2.0437	2.22184	1.02883	NaN	6.32012
10.7333	3.36605	1.15169	1.31131	0.89577	1.16423	0.908945	1.30609	1.58507	1.13862	1.80045	1.39099	1.10038	0.963826	1.96836	1.02822	2.34838	1.94083	2.15187	1.2113	1.52947	2.05581	2.27996	1.01595	NaN	6.45035
10.7667	4.03926	1.25883	1.39078	0.935144	1.12859	0.910081	1.29796	1.58866	1.11315	1.8085	1.36506	1.10449	0.975725	2.02741	1.21387	2.24792	1.96115	2.2003	1.23603	1.48484	2.01797	2.28709	0.995542	NaN	6.4995
10.8	3.36605	1.25883	1.43052	0.984363	1.17611	0.897583	1.28931	1.58083	1.11558	1.78723	1.35676	1.125	1.01142	2.10614	1.19959	2.41118	1.90018	2.15879	1.26339	1.55842	2.03613	2.30545	0.99769	NaN	6.60762
10.8333	3.36605	1.28561	1.37091	1.00405	1.09295	0.891902	1.28067	1.58475	1.09981	1.80735	1.36195	1.13217	0.963826	2.18488	1.28528	2.32327	1.93067	2.12419	1.24653	1.58134	2.03462	2.32992	0.984803	NaN	6.62236
10.8667	4.48807	1.31239	1.43052	0.984363	1.16423	0.896447	1.2694	1.58997	1.10709	1.81539	1.37854	1.13525	0.963826	2.06677	1.22815	2.42373	1.90018	2.21414	1.24091	1.54636	2.02932	2.35337	0.989098	NaN	6.62482
10.9	2.69284	1.31239	1.39078	0.974519	1.09295	0.880541	1.26678	1.59944	1.09133	1.80792	1.35365	1.11064	1.03522	2.10614	1.35668	2.48653	1.91034	2.17262	1.22441	1.6308	2.05354	2.34012	0.963324	NaN	6.59288
10.9333	3.14165	1.36596	1.39078	0.994206	0.974155	0.879404	1.2521	1.61021	1.09496	1.8016	1.33705	1.10654	0.987624	1.88962	1.08535	2.56187	1.94083	2.28333	1.21992	1.66698	2.06187	2.41251	0.98695	NaN	6.55602
10.9667	2.91724	1.20526	1.27157	0.974519	1.05731	0.880541	1.24424	1.62979	1.05616	1.7993	1.33913	1.11474	0.963826	1.7912	1.28528	2.34838	1.84937	2.19338	1.18619	1.70196	2.07625	2.43393	0.998764	NaN	6.54127
11	3.81486	1.25883	1.1921	0.964675	1.10483	0.885085	1.24345	1.6497	1.05374	1.79068	1.33809	1.0891	0.940028	1.81089	1.28528	2.56187	1.87986	2.2003	1.18019	1.72126	2.06111	2.42781	0.99232	NaN	6.54864
11.0333	3.36605	1.20526	1.41065	0.954832	1.10483	0.854408	1.23507	1.67582	1.0501	1.77975	1.34016	1.11064	1.01142	1.94867	1.17103	2.72513	2.01196	2.14495	1.16707	1.73091	2.05808	2.46044	0.99232	NaN	6.58059
11.0667	3.59045	1.25883	1.27157	0.994206	1.12859	0.881677	1.22406	1.69181	1.03191	1.78608	1.33083	1.10449	0.940028	1.96836	1.18531	2.62467	1.99163	2.25565	1.19293	1.75624	2.05354	2.43495	0.998764	NaN	6.59779
11.1	3.14165	1.20526	1.15236	1.02374	1.11671	0.881677	1.21358	1.72641	1.04889	1.76251	1.32875	1.09936	0.951927	1.85026	1.15675	2.53676	1.98147	2.24182	1.19893	1.73212	2.0437	2.49001	1.01702	NaN	6.58059
11.1333	4.26366	1.28561	1.29144	0.974519	1.08107	0.877132	1.22118	1.76787	1.03797	1.76481	1.33602	1.09218	0.892432	1.85026	1.3424	2.58699	1.96115	2.11035	1.21579	1.75865	2.02175	2.45126	1.02132	NaN	6.52407
11.1667	3.59045	1.25883	1.07289	0.994206	1.08107	0.86577	1.22013	1.79496	1.03312	1.76941	1.3329	1.0932	0.928129	1.92899	1.41381	2.54932	1.90018	2.17954	1.23229	1.74659	1.98163	2.47675	1.01917	NaN	6.45773
11.2	3.36605	1.33918	1.17223	0.974519	1.08107	0.862362	1.23088	1.8103	1.0113	1.75101	1.34016	1.06039	0.940028	1.96836	1.3424	2.46141	1.91034	2.1657	1.2499	1.75504	1.97482	2.45228	1.03206	NaN	6.42332
11.2333	2.69284	1.20526	1.2517	1.06311	1.16423	0.877132	1.2369	1.81618	1.03555	1.75044	1.3412	1.08705	0.987624	1.83057	1.38524	2.53676	1.9205	2.11035	1.27951	1.77554	1.9559	2.45636	1.04065	NaN	6.33486
11.2667	3.14165	1.20526	1.21197	1.00405	1.11671	0.88963	1.25341	1.81324	1.01736	1.72054	1.38062	1.07372	0.928129	1.94867	1.3424	2.64978	1.9205	2.12419	1.31024	1.75624	1.96574	2.38804	1.0589	NaN	6.32995
11.3	3.59045	1.36596	1.29144	0.984363	1.19987	0.882813	1.24922	1.80443	0.997957	1.70042	1.41174	1.08397	0.880532	1.86994	1.51377	2.62467	1.96115	2.01348	1.30649	1.73815	1.97558	2.38396	1.05676	NaN	6.33486
11.3333	4.26366	1.33918	1.1921	1.03358	1.18799	0.869179	1.25236	1.80508	1.02585	1.69065	1.419	1.07372	0.880532	1.83057	1.19959	2.62467	1.94083	2.06192	1.3005	1.7285	1.97179	2.42067	1.05353	NaN	6.298
11.3667	4.03926	1.23204	1.29144	1.06311	1.21175	0.879404	1.24896	1.80084	1.01978	1.64236	1.44389	1.0891	0.880532	1.81089	1.17103	2.6749	1.80873	2.08959	1.28138	1.76468	1.97255	2.3809	1.04709	NaN	6.33486
11.4	2.69284	1.25883	1.2517	0.974519	1.21175	0.875996	1.22197	1.80051	1.01008	1.62224	1.47397	1.07269	0.904331	1.73215	1.22815	2.66234	1.87986	2.10343	1.28963	1.74297	1.99753	2.3911	1.02561	NaN	6.43561
11.4333	3.36605	1.20526	1.2517	1.03358	1.23551	0.869179	1.2141	1.77701	1.021	1.58545	1.49887	1.08192	0.844835	1.77152	1.3424	2.63722	1.71728	2.17262	1.28775	1.71764	2.02327	2.37784	1.01917	NaN	6.52653
11.4667	3.14165	1.31239	1.13249	1.07296	1.21175	0.862362	1.19393	1.74991	1.04404	1.56246	1.5165	1.07782	0.91623	1.83057	1.31384	2.68746	1.82905	2.14495	1.28213	1.75624	2.05354	2.38498	1.0095	NaN	6.61253
11.5	2.91724	1.20526	1.2517	1.06311	1.19987	0.843047	1.18685	1.70781	1.03312	1.54349	1.53932	1.06962	0.832936	1.90931	1.09963	2.70001	1.75792	2.10343	1.27576	1.77554	2.05279	2.38192	1.00199	NaN	6.67151
11.5333	2.46844	1.20526	1.23184	1.01389	1.16423	0.898719	1.18659	1.66864	1.05616	1.50152	1.52273	1.0809	0.880532	1.81089	1.25672	2.63722	1.74776	2.11035	1.296	1.66939	2.10653	2.38906	0.963324	NaN	6.74277
11.5667	2.69284	1.20526	1.15236	0.974519	1.18799	0.91349	1.17401	1.63534	1.06707	1.51877	1.49887	1.07475	0.880532	2.02741	1.31384	2.72513	1.54453	2.11727	1.29825	1.78037	2.08079	2.39824	0.948289	NaN	6.90986
11.6	3.59045	1.09812	1.21197	1.10249	1.17611	0.915762	1.16458	1.62653	1.07435	1.53199	1.48123	1.06757	0.892432	2.24393	1.25672	2.61211	1.59534	2.15187	1.30199	1.83344	2.10047	2.39008	0.95151	NaN	6.94181
11.6333	2.46844	1.20526	1.2517	1.09264	1.18799	0.915762	1.16824	1.61837	1.05131	1.53486	1.47501	1.07064	0.940028	2.28329	1.37096	2.72513	1.53437	2.11727	1.32036	1.85756	2.0929	2.3809	0.933254	NaN	7.08925
11.6667	3.36605	1.31239	1.17223	1.07296	1.16423	0.914626	1.17349	1.60107	1.04404	1.55269	1.4802	1.08295	0.963826	2.24393	1.37096	2.8256	1.55469	2.02732	1.22029	1.86842	2.08079	2.38498	0.923588	NaN	7.18754
11.7	2.69284	1.25883	1.29144	1.11233	1.08107	0.903264	1.19576	1.60531	1.0113	1.56763	1.44286	1.08705	0.904331	2.36203	1.271	2.76281	1.49373	2.14495	1.27126	1.75624	2.0876	2.39008	0.898887	NaN	7.27354
11.7333	2.91724	1.33918	1.35105	1.04342	1.16423	0.88963	1.21017	1.61347	1.021	1.61017	1.447	1.08397	0.940028	2.34234	1.35668	2.83816	1.4734	2.11727	1.27389	1.67181	2.06641	2.3962	0.917144	NaN	7.2416
11.7667	2.69284	1.33918	1.33118	1.07296	1.12859	0.922579	1.22039	1.60923	1.03312	1.64179	1.45012	1.09115	0.940028	2.30298	1.48521	2.83816	1.52421	2.0204	1.25027	1.71764	2.06338	2.37886	0.904257	NaN	7.28091
11.8	3.14165	1.39274	1.47026	1.09264	1.18799	0.918035	1.2597	1.64187	1.03433	1.65328	1.45219	1.08295	0.928129	2.28329	1.37096	2.61211	1.6055	1.95121	1.23716	1.81655	2.04749	2.40436	0.909627	NaN	7.22194
11.8333	1.79523	1.44631	1.45039	1.09264	1.28303	0.943031	1.27621	1.69312	1.05374	1.65903	1.42211	1.10346	0.892432	2.08646	1.47093	2.61211	1.67663	1.96505	1.23716	1.93235	2.06187	2.41761	0.953658	NaN	7.13348
11.8667	2.24403	1.36596	1.41065	1.09264	1.18799	0.964618	1.29744	1.69932	1.03312	1.65558	1.43248	1.10961	0.880532	2.20456	1.55661	2.83816	1.57502	1.93737	1.26939	1.95285	2.0596	2.42883	0.957954	NaN	7.06467
11.9	2.24403	1.39274	1.45039	1.03358	1.23551	0.925988	1.30111	1.7362	1.03191	1.62799	1.40759	1.11064	0.928129	2.18488	1.32812	2.78792	1.7376	1.8751	1.26414	1.94079	2.04143	2.43393	0.955806	NaN	7.0401
11.9333	2.46844	1.31239	1.37091	1.0828	1.23551	0.970299	1.30032	1.74077	0.990681	1.61304	1.40033	1.10141	0.963826	2.10614	1.52805	2.72513	1.66647	1.86818	1.23716	1.9239	2.01191	2.43597	0.940771	NaN	7.03519
11.9667	3.59045	1.25883	1.49012	1.07296	1.25927	0.971435	1.28879	1.74893	0.978556	1.57913	1.39099	1.10756	0.999523	2.02741	1.31384	2.64978	1.61566	1.81975	1.18581	1.92873	1.99602	2.47777	0.949363	NaN	7.06222
12	2.24403	1.31239	1.47026	1.06311	1.18799	0.974844	1.2728	1.7584	0.97613	1.54924	1.41589	1.10038	0.951927	2.14551	1.45665	2.77536	1.69695	1.84742	1.17907	1.93597	1.97861	2.48593	0.952584	NaN	7.13102

## Sheet: Tau+ Eye traces Naive
Time	Age_5m1	Age_5m2	Age_5m3	Age_5m4	Age_5m5	Age_5m6	Age_5m7	Age_5m8	Age_5m9	Age_5m10	Age_5m11	Age_5m12	Age_8m1	Age_8m2	Age_8m3	Age_8m4	Age_8m5	Age_8m6	Age_8m7	Age_8m8	Age_8m9	Age_8m10	Age_8m11	Age_8m12	Age_8m13
-12	1.21512	1.09238	0.724485	0.955347	1.55869	1.12189	1.40898	0.793583	0.76779	0.699239	0.970086	1.19883	0.0905217	1.46234	0.676398	1.13868	1.14357	1.16211	1.61707	0.566438	1.0792	0.727874	0.830566	1.50444	1.46589
-11.9667	0.95737	1.34447	0.847802	0.955347	1.55869	1.21445	1.41491	0.839398	0.751626	0.656158	1.10418	1.19229	0.193975	1.49696	0.723589	1.25546	0.91957	1.14423	1.60748	0.560866	1.09029	0.730177	0.830566	1.5265	1.44785
-11.9333	1.0126	1.00835	0.709071	0.955347	1.55869	1.34058	1.41343	0.800128	0.764117	0.667757	0.86323	1.17704	0.129317	1.4883	0.86516	1.28466	1.30862	1.23362	1.62665	0.566438	1.09645	0.739391	0.857359	1.54636	1.42079
-11.9	1.03101	1.17641	0.724485	0.985201	1.55869	1.33346	1.39565	0.782129	0.756035	0.712495	1.01828	1.22499	0.116385	1.471	0.723589	1.50364	1.19073	1.16211	1.60748	0.573866	1.08043	0.741694	0.832055	1.50444	1.41177
-11.8667	1.06784	1.34447	0.724485	0.955347	1.3855	1.23378	1.43861	0.791947	0.738401	0.676042	1.0099	1.21409	0.168112	1.43639	0.676398	1.22627	1.22609	1.17999	1.60269	0.56458	1.09953	0.746301	0.854382	1.489	1.40275
-11.8333	1.03101	1.4285	0.755314	0.895638	1.47209	1.43619	1.3838	0.796856	0.748687	0.685983	1.06228	1.27512	0.116385	1.43639	0.755049	1.08028	1.27325	1.19787	1.60988	0.573866	1.09953	0.747453	0.803774	1.46474	1.3802
-11.8	0.975781	1.17641	0.709071	1.01506	1.64528	1.46975	1.41343	0.796856	0.732523	0.68764	0.835992	1.25768	0.07759	1.43639	0.86516	1.03649	1.20251	1.12635	1.5979	0.544151	1.09152	0.770487	0.809728	1.13164	1.38471
-11.7667	1.06784	1.17641	0.786144	0.71651	1.3855	1.5379	1.37787	0.819763	0.736197	0.699239	0.683041	1.2555	0.15518	1.45369	0.786509	1.27006	0.990306	1.14423	1.99797	0.570152	1.0946	0.773942	0.838009	1.12061	1.41628
-11.7333	1.21512	1.4285	0.7399	0.835928	1.90506	1.55519	1.35565	0.821399	0.737667	0.702553	0.982658	1.24897	0.193975	1.4883	0.786509	1.00729	1.06104	1.23362	2.11776	0.583152	1.08228	0.788338	0.829078	1.16694	1.40726
-11.7	1.14148	1.00835	0.662827	0.985201	1.64528	1.58265	1.35713	0.821399	0.736197	0.672728	1.03294	1.25986	0.168112	1.40177	0.86516	1.32846	1.09641	1.09059	2.16088	0.546009	1.07612	0.783731	0.842474	1.16252	1.45236
-11.6667	1.10466	1.51253	0.801558	0.835928	1.81847	1.59079	1.35416	0.808309	0.738401	0.685983	0.519614	1.2773	0.219838	1.51426	0.80224	1.09488	1.17894	1.14423	2.14651	0.573866	1.0755	0.763577	0.845451	1.18679	1.45687
-11.6333	1.0126	1.34447	0.724485	0.955347	1.81847	1.58062	1.36602	0.811582	0.738401	0.702553	0.613899	1.2773	0.297428	1.46234	0.8337	1.03649	1.03746	1.10847	2.20879	0.573866	1.07304	0.769335	0.849916	1.16252	1.42981
-11.6	1.04942	1.09238	0.770729	0.895638	1.64528	1.62334	1.34379	0.821399	0.733993	0.681012	1.14608	1.27294	0.633652	1.42773	0.80224	1.10948	1.16715	1.10847	2.24233	0.559009	1.05025	0.764153	0.848428	1.1537	1.40275
-11.5667	0.938959	1.26044	0.709071	0.835928	1.73187	1.62029	1.34527	0.824672	0.736197	0.700896	1.12932	1.24461	0.646583	1.41908	0.8337	1.00729	1.13178	1.17999	2.26868	0.585009	1.04717	0.757818	0.848428	1.18238	1.45687
-11.5333	0.865315	0.924324	0.7399	0.865783	1.73187	1.60706	1.31861	0.837762	0.745014	0.70421	1.01409	1.22499	0.594857	1.43639	0.770779	1.08028	1.24967	1.19787	2.34295	0.559009	1.04963	0.754363	0.843962	1.189	1.45236
-11.5	0.975781	0.924324	0.693656	0.895638	2.16484	1.544	1.32601	0.798492	0.742075	0.705867	0.898849	1.25986	0.31036	1.39312	0.80224	1.31386	1.0021	1.07272	2.40044	0.562723	1.05395	0.749756	0.839497	1.13164	1.511
-11.4667	1.03101	1.34447	0.678242	1.01506	1.64528	1.45958	1.34231	0.809946	0.731054	0.714152	0.668375	1.25986	0.116385	1.43639	0.81797	0.759117	1.20251	1.12635	2.41961	0.579438	1.03978	0.74918	0.848428	1.14047	1.54708
-11.4333	1.04942	1.00835	0.7399	0.835928	1.47209	1.5379	1.32157	0.816491	0.74134	0.72575	0.884182	1.24025	0.142248	1.46234	0.786509	1.22627	1.22609	1.19787	2.32139	0.544151	1.033	0.738239	0.864801	0.734574	1.46589
-11.4	0.975781	1.4285	0.755314	0.925492	1.64528	1.51349	1.32157	0.809946	0.731789	0.752262	0.942849	1.2664	0.672447	1.42773	0.81797	1.12408	1.03746	1.16211	1.8734	0.555295	1.01945	0.738815	0.839497	0.734574	1.52002
-11.3667	0.95737	0.924324	0.7399	0.895638	1.73187	1.55112	1.30083	0.819763	0.739136	0.700896	0.995229	1.25768	0.646583	1.471	0.770779	0.978094	1.24967	1.23362	1.85903	0.573866	1.02007	0.724995	0.827589	0.302212	1.47491
-11.3333	1.04942	1.17641	0.709071	1.01506	1.64528	1.55722	1.29342	0.811582	0.736932	0.435782	0.997324	1.28384	0.659515	1.4883	0.755049	1.09488	0.943149	1.16211	1.88538	0.562723	1.01267	0.710023	0.83652	0.302212	1.4704
-11.3	1.06784	1.09238	0.724485	0.895638	1.81847	1.56129	1.30527	0.813218	0.742075	0.548455	0.86323	1.25115	0.646583	1.42773	0.723589	0.948897	1.30862	1.19787	1.8734	0.570152	0.997275	0.705992	0.843962	1.24635	1.34862
-11.2667	0.994192	1.4285	0.709071	0.955347	1.90506	1.58367	1.29046	0.816491	0.731789	0.636274	0.685137	1.24461	0.633652	1.471	0.707858	1.13868	1.2143	1.21575	1.84944	0.573866	0.997275	0.68814	0.815682	1.33459	1.41177
-11.2333	1.0126	1.00835	0.7399	0.985201	1.90506	1.55519	1.32898	0.814854	0.736932	0.651187	0.85904	1.30128	0.400882	1.43639	0.770779	0.948897	0.966727	1.10847	1.85184	0.581295	1.0022	0.687565	0.829078	1.35003	1.50198
-11.2	1.1783	1.17641	0.755314	0.806074	1.64528	1.63961	1.33935	0.796856	0.72885	0.712495	1.16285	1.22063	0.762968	1.43639	0.8337	1.06568	0.91957	1.10847	1.83747	0.56458	0.995427	0.680654	0.848428	1.28826	1.39824
-11.1667	1.12307	1.09238	0.7399	0.985201	1.99166	1.68945	1.34527	0.818127	0.725176	0.74232	1.10418	1.22063	0.737105	1.471	0.912351	1.08028	0.91957	1.19787	1.80872	0.557152	0.986187	0.673744	0.846939	1.31694	1.42079
-11.1333	1.10466	1.4285	0.724485	0.806074	1.90506	1.55926	1.31416	0.806673	0.715625	0.760547	1.08951	1.27948	0.724173	1.42773	0.770779	1.08028	0.966727	1.23362	1.78955	0.56458	0.9751	0.676048	0.86629	1.31694	1.47491
-11.1	1.15989	1.09238	0.770729	0.925492	1.73187	1.61622	1.30972	0.809946	0.719298	0.743977	0.869516	1.23371	0.814695	1.45369	0.739319	1.35765	1.02567	1.28726	1.75841	0.540437	0.96894	0.672592	0.851405	1.3412	1.47491
-11.0667	1.08625	0.924324	0.709071	0.806074	1.90506	1.49315	1.2712	0.800128	0.714155	0.760547	1.02247	1.21409	0.69831	1.41043	0.723589	1.13868	1.02567	1.19787	2.11057	0.546009	0.969556	0.680654	0.882663	1.44047	1.42079
-11.0333	1.1783	0.924324	0.770729	0.71651	1.64528	1.52061	1.31564	0.803401	0.725911	0.785401	0.957515	1.21627	0.413813	1.40177	0.81797	1.10948	0.966727	1.19787	2.28545	0.555295	0.960932	0.677775	0.85587	1.49562	1.48845
-11	1.15989	1.26044	0.7399	0.895638	1.47209	1.52264	1.31564	0.798492	0.720033	0.782087	0.974277	1.22717	0.646583	1.40177	0.81797	1.05109	0.860623	1.17999	2.35493	0.562723	0.949844	0.672592	0.860336	1.50003	1.32607
-10.9667	1.23353	1.09238	0.786144	1.04491	1.64528	1.57553	1.30379	0.808309	0.736197	0.702553	1.07275	1.20319	0.69831	1.37582	0.786509	1.03649	0.884202	1.17999	2.33816	0.553437	0.94738	0.67432	0.845451	1.53312	1.37568
-10.9333	1.15989	0.924324	0.755314	1.04491	1.64528	1.58062	1.29935	0.816491	0.756769	0.709181	0.846468	1.21191	0.737105	1.39312	0.770779	1.08028	1.03746	1.19787	2.35493	0.557152	0.947996	0.669713	0.851405	1.58165	1.50649
-10.9	1.32559	0.840295	0.709071	0.746365	1.64528	1.56841	1.28749	0.793583	0.769995	0.695925	1.01199	1.24679	0.801764	1.3239	0.80224	1.05109	0.459785	1.21575	2.37888	0.544151	0.946148	0.67432	0.864801	1.56621	1.511
-10.8667	1.30718	0.840295	0.724485	0.806074	1.73187	1.54197	1.30675	0.793583	0.772199	0.722437	0.915611	1.20755	0.827627	1.36716	0.80224	1.09488	0.966727	1.21575	2.41482	0.572009	0.949228	0.669137	0.852893	1.60812	1.01936
-10.8333	1.1783	1.26044	0.786144	0.776219	1.64528	1.59181	1.28157	0.801764	0.776607	0.737349	0.854849	1.22499	0.788832	1.33255	0.84943	1.10948	1.08462	1.14423	2.41003	0.568295	0.9443	0.681806	0.85587	1.5993	1.56963
-10.8	1.0126	1.17641	0.801558	0.895638	1.64528	1.603	1.28453	0.814854	0.775138	0.729064	0.917706	1.22063	0.85349	1.41043	0.755049	1.34305	1.07283	1.28726	2.41242	0.573866	0.948612	0.671441	0.878197	1.57062	0.108251
-10.7667	1.14148	0.840295	0.770729	0.865783	1.55869	1.54807	1.27712	0.780493	0.771464	0.757233	0.649518	1.17922	0.840559	1.36716	0.81797	1.10948	1.0021	1.23362	2.45554	0.601724	0.935061	0.674896	0.85587	1.59268	0.00902088
-10.7333	1.12307	0.924324	0.7399	0.895638	2.59781	1.57452	1.29194	0.783766	0.781015	0.752262	0.852754	1.18575	0.840559	1.37582	0.707858	1.10948	1.0021	1.23362	2.47231	0.61101	0.930749	0.678351	0.845451	1.61253	0.71265
-10.7	1.10466	1.09238	0.786144	0.865783	1.64528	1.5857	1.25934	0.826308	0.780281	0.755576	0.743803	1.19883	0.801764	1.41908	0.80224	0.948897	1.0021	1.17999	2.46273	0.618438	0.931981	0.677775	0.857359	1.58606	0.248074
-10.6667	1.10466	0.756265	0.786144	0.835928	2.07825	1.57452	1.26675	0.787038	0.781015	0.78043	0.898849	1.21627	0.944012	1.39312	0.8337	0.992692	1.0021	1.23362	2.45794	0.612867	0.923973	0.68123	0.860336	1.59489	0.248074
-10.6333	1.10466	0.924324	0.755314	0.746365	1.29891	1.61622	1.29194	0.827944	0.783954	0.755576	0.563614	1.18139	0.969875	1.38447	0.739319	1.10948	1.0021	1.17999	2.44357	0.521865	0.911037	0.669137	0.838009	1.6368	0.523211
-10.6	1.28877	0.924324	0.801558	0.746365	1.55869	1.60706	1.29638	0.809946	0.767056	0.760547	0.683041	1.18793	0.93108	1.38447	0.81797	1.21167	1.0021	1.23362	2.45315	0.553437	0.919045	0.669137	0.870755	1.64783	0.523211
-10.5667	1.30718	1.00835	0.724485	0.71651	1.81847	1.58265	1.26675	0.809946	0.760443	0.755576	0.62228	1.17704	1.04747	1.35851	0.86516	0.963495	1.0021	1.21575	2.43638	0.575723	0.917197	0.652438	0.848428	1.5993	0.00451044
-10.5333	1.23353	0.672236	0.724485	0.686655	1.47209	1.61825	1.29194	0.832853	0.783954	0.755576	0.701898	1.19665	1.0604	1.41043	0.707858	1.18247	1.54441	1.2515	2.43398	0.566438	0.905494	0.657044	0.878197	1.62356	0.00902088
-10.5	1.15989	1.09238	0.7399	0.835928	1.29891	1.60096	1.2712	0.806673	0.770729	0.773802	0.873706	1.18575	1.09919	1.40177	0.676398	0.890503	1.54441	1.14423	2.39086	0.599867	0.90303	0.647255	0.882663	1.62136	0.00902088
-10.4667	1.19671	1.00835	0.770729	0.955347	1.99166	1.58265	1.25342	0.814854	0.778077	0.767175	0.861135	1.18139	1.31903	1.42773	0.770779	1.18247	1.54441	1.17999	1.97402	0.520008	0.896254	0.641497	0.873732	1.5993	1.08702
-10.4333	1.25195	1.09238	0.7399	0.656801	2.33803	1.57146	1.2386	0.806673	0.788363	0.768832	0.632756	1.18139	1.17678	1.43639	0.770779	0.978094	1.54441	1.26938	1.75601	0.609153	0.887014	0.635162	0.890105	1.65003	1.08702
-10.4	1.28877	0.672236	0.724485	0.835928	1.73187	1.52874	1.26379	0.819763	0.787628	0.775459	0.812945	1.14434	1.11212	1.47965	0.723589	0.963495	1.54441	1.16211	1.76799	0.668582	0.873462	0.629404	0.860336	1.67871	1.08702
-10.3667	1.43606	0.672236	0.770729	0.955347	2.59781	1.54502	1.22082	0.821399	0.799384	0.803628	0.703994	1.14434	1.16385	1.41043	0.692128	1.16787	1.54441	1.23362	1.79195	0.663011	0.868535	0.610977	0.829078	1.68092	0.189439
-10.3333	1.47288	1.17641	0.724485	0.71651	1.64528	1.5084	1.19119	0.805037	0.800853	0.795343	0.819231	1.16832	1.0604	1.43639	0.707858	1.18247	1.54441	1.21575	1.8183	0.677868	0.885166	0.624221	0.830566	1.69415	0.189439
-10.3	1.30718	1.17641	0.801558	0.776219	1.64528	1.50739	1.22971	0.783766	0.770729	0.830139	0.691422	1.15088	1.15092	1.41043	0.770779	1.02189	1.54441	1.26938	1.83507	0.689011	0.867303	0.621918	0.840986	1.66989	1.26292
-10.2667	1.39923	0.840295	0.709071	0.746365	1.73187	1.53281	1.25786	0.788674	0.765586	0.806942	0.5699	1.16396	1.04747	1.41908	0.739319	1.19707	1.67409	1.23362	1.84944	0.703868	0.874694	0.615007	0.869266	1.69856	1.26292
-10.2333	1.344	1.26044	0.816973	0.776219	1.3855	1.5501	1.2386	0.783766	0.765586	0.81357	0.655804	1.13344	1.21558	1.471	0.80224	1.25546	1.72125	1.23362	1.8758	0.692725	0.874078	0.625373	0.863313	1.53091	1.26292
-10.2	1.21512	0.924324	0.709071	0.746365	1.90506	1.51857	1.20897	0.808309	0.738401	0.795343	0.827612	1.14652	1.13799	1.47965	0.755049	1.13868	1.79198	1.16211	1.91173	0.705725	0.883934	0.623645	0.873732	1.75813	0.230033
-10.1667	1.45447	1.09238	0.755314	0.746365	2.07825	1.50739	1.20897	0.791947	0.74281	0.808599	0.991039	1.12254	0.995739	1.56618	0.692128	1.12408	1.73304	1.12635	1.94287	0.705725	0.864223	0.623645	0.87522	1.84636	0.230033
-10.1333	1.1783	0.924324	0.678242	0.746365	3.03078	1.53993	1.16897	0.767403	0.735462	0.78043	0.898849	1.16614	1.28024	1.51426	0.755049	0.83211	1.75661	1.28726	1.97881	0.74844	0.863607	0.639193	0.860336	1.87725	0.230033
-10.1	1.27036	0.924324	0.7399	0.865783	1.81847	1.55926	1.20156	0.806673	0.742075	0.810256	0.875802	1.16178	1.34489	1.57483	0.755049	1.16787	1.73304	1.09059	2.02672	0.73544	0.846359	0.647255	0.83652	1.85519	0.748733
-10.0667	1.28877	1.00835	0.693656	0.865783	1.47209	1.49925	1.20897	0.801764	0.724441	0.783744	0.615994	1.17486	1.16385	1.60944	0.692128	0.934298	1.37935	1.19787	2.06026	0.767012	0.837736	0.6605	0.860336	1.88827	0.748733
-10.0333	1.43606	1.00835	0.755314	0.776219	1.73187	1.49925	1.20304	0.808309	0.749422	0.790372	0.884182	1.12036	1.34489	1.4883	0.723589	0.963495	1.65051	1.19787	2.40763	0.774441	0.844511	0.669137	0.840986	1.87725	0.0135313
-10	1.25195	1.09238	0.7399	0.925492	1.64528	1.49009	1.20601	0.816491	0.74281	0.795343	0.921896	1.14652	1.44835	1.58349	0.723589	1.22627	1.68588	1.17999	2.62084	0.78187	0.850055	0.686413	0.846939	1.83313	0.0135313
-9.96667	1.27036	0.924324	0.693656	0.686655	2.771	1.52468	1.19563	0.819763	0.713421	0.785401	0.888373	1.116	1.47421	1.47965	0.723589	1.15327	1.63872	1.28726	2.65199	0.802298	0.848207	0.707143	0.845451	1.82871	0.753244
-9.93333	1.27036	0.672236	0.678242	0.806074	1.64528	1.49925	1.19267	0.819763	0.724441	0.768832	0.639042	1.09203	1.31903	1.41043	0.755049	0.963495	1.67409	1.2515	2.62324	0.80787	0.843895	0.70484	0.869266	1.81548	0.595378
-9.9	1.45447	0.924324	0.693656	0.746365	1.64528	1.50128	1.20601	0.788674	0.731789	0.785401	0.38552	1.116	1.07333	1.46234	0.755049	1.13868	1.69767	1.30514	2.56574	0.802298	0.850055	0.701961	0.854382	1.76033	0.595378
-9.86667	1.43606	0.756265	0.709071	0.746365	1.64528	1.49416	1.19119	0.808309	0.72885	0.782087	0.571995	1.1269	1.39662	1.47965	0.723589	0.963495	1.72125	1.2515	2.57772	0.815299	0.867919	0.68814	0.861824	1.53091	0.496149
-9.83333	1.5097	0.840295	0.693656	0.806074	1.64528	1.47789	1.14378	0.782129	0.721503	0.805285	1.0958	1.10511	1.42248	1.45369	0.81797	1.03649	1.7684	1.30514	2.52502	0.804156	0.87531	0.68123	0.860336	1.39194	0.496149
-9.8	1.56493	0.840295	0.662827	0.71651	1.90506	1.44127	1.15563	0.788674	0.716359	0.767175	1.06228	1.10075	1.21558	1.49696	0.84943	0.934298	1.72125	1.30514	2.52262	0.79487	0.893174	0.672017	0.873732	1.44488	0.496149
-9.76667	1.39923	0.924324	0.678242	0.656801	1.55869	1.45348	1.17193	0.801764	0.731054	0.778773	1.04551	1.11164	1.3061	1.38447	0.707858	0.875905	1.73304	1.2515	2.537	0.789298	0.909805	0.667986	0.876709	1.40959	0.559295
-9.73333	1.15989	1.09238	0.662827	0.925492	1.64528	1.45043	1.1586	0.803401	0.743544	0.782087	0.928182	1.07677	1.2673	1.59214	0.644938	1.05109	1.73304	1.26938	2.50346	0.815299	0.919045	0.665682	0.876709	1.39856	0.559295
-9.7	1.28877	0.756265	0.662827	0.71651	1.64528	1.40466	1.16452	0.793583	0.747953	0.785401	0.846468	1.08985	1.50007	1.44504	0.786509	1.00729	1.7684	1.32302	2.47231	0.824585	0.927669	0.662227	0.863313	1.414	0.559295
-9.66667	1.25195	0.672236	0.662827	0.806074	1.73187	1.40567	1.21341	0.800128	0.750892	0.800314	0.928182	1.04189	1.07333	1.42773	0.644938	0.963495	1.6623	1.26938	2.34534	0.819013	0.943684	0.661651	0.878197	1.45371	0.437513
-9.63333	1.39923	1.17641	0.662827	0.71651	1.55869	1.40567	1.20008	0.782129	0.769995	0.798657	1.00571	1.03754	1.38369	1.47965	0.707858	0.729921	1.6623	1.39453	2.40284	0.824585	0.935061	0.651286	0.840986	1.46032	0.437513
-9.6	1.36241	1.00835	0.662827	0.746365	1.64528	1.4016	1.20304	0.769039	0.780281	0.785401	1.02456	1.06369	1.18971	1.36716	0.770779	0.948897	1.6623	1.37665	2.43638	0.848728	0.936293	0.648983	0.849916	1.40518	0.00451044
-9.56667	1.54652	1.00835	0.647412	0.567237	1.81847	1.39448	1.22823	0.785402	0.785424	0.785401	0.999419	1.10729	1.2673	1.40177	0.707858	0.948897	1.6623	1.37665	2.50106	0.83387	0.942452	0.646103	0.863313	1.41841	1.62827
-9.53333	1.49129	0.588206	0.662827	0.746365	1.73187	1.35075	1.18378	0.787038	0.792771	0.806942	0.869516	1.07459	1.3061	1.43639	0.692128	1.15327	1.6623	1.41241	2.50346	0.871014	0.949228	0.65071	0.867778	1.30812	0.347304
-9.5	1.32559	1.00835	0.631998	0.806074	1.81847	1.35888	1.18082	0.790311	0.803792	0.783744	0.806659	1.10511	1.20265	1.49696	0.629207	1.03649	1.2143	1.44817	2.38128	0.867299	0.948612	0.653589	0.878197	1.31694	1.65082
-9.46667	1.41764	0.840295	0.662827	0.806074	1.90506	1.34566	1.16452	0.814854	0.811874	0.783744	0.850659	1.10511	1.20265	1.46234	0.692128	0.948897	1.2143	1.41241	2.3693	0.861728	0.951076	0.65762	0.872243	1.21988	1.65082
-9.43333	1.28877	0.840295	0.662827	0.71651	1.64528	1.35685	1.17786	0.796856	0.820691	0.778773	0.95961	1.1378	1.16385	1.39312	0.707858	1.06568	1.2143	1.37665	2.22796	0.876585	0.948612	0.658772	0.870755	1.22429	0.654014
-9.4	1.25195	1.00835	0.662827	0.686655	1.81847	1.3538	1.1823	0.805037	0.817752	0.747291	1.01828	1.11164	1.17678	1.44504	0.723589	1.13868	1.2143	1.39453	2.18244	0.915586	0.9751	0.665106	0.931782	1.16914	0.428492
-9.36667	1.41764	0.672236	0.662827	0.71651	1.64528	1.33956	1.17786	0.795219	0.825834	0.770488	1.0497	1.08767	1.22851	1.4883	0.692128	1.06568	1.2143	1.41241	2.23275	0.897014	0.967092	0.659348	0.940713	1.189	1.66886
-9.33333	1.23353	0.840295	0.678242	0.71651	1.3855	1.35787	1.13341	0.836126	0.833181	0.75889	0.850659	1.10075	1.16385	1.3239	0.660668	0.934298	1.2143	1.35877	2.23754	0.8803	0.955388	0.648983	0.930294	1.19561	0.446534
-9.3	1.10466	1.17641	0.693656	0.835928	1.73187	1.40262	1.09341	0.823036	0.818487	0.772145	0.854849	1.10946	1.22851	1.43639	0.692128	0.817511	1.20251	1.32302	2.23275	0.889586	0.960932	0.641497	0.891594	1.17135	0.00902088
-9.26667	1.10466	0.756265	0.709071	0.686655	1.47209	1.34566	1.126	0.803401	0.820691	0.752262	0.821326	1.08549	1.25437	1.46234	0.692128	0.890503	1.14357	1.44817	2.22556	0.882157	0.97202	0.6438	0.884151	1.18458	1.80869
-9.23333	0.994192	0.840295	0.678242	0.626946	1.64528	1.34566	1.13637	0.813218	0.817752	0.750605	0.892563	1.10293	1.17678	1.41908	0.723589	0.744519	1.23788	1.39453	2.27587	0.871014	0.977563	0.631131	0.87522	1.19341	0.396919
-9.2	0.975781	0.504177	0.7399	0.71651	1.73187	1.32532	1.16304	0.832853	0.808935	0.767175	0.875802	1.06587	1.18971	1.45369	0.739319	1.06568	1.19073	1.2515	2.3142	0.891443	0.992347	0.632859	0.873732	1.1912	0.144334
-9.16667	0.994192	0.756265	0.662827	0.71651	1.55869	1.32939	1.16452	0.791947	0.803792	0.78043	0.787802	0.989582	1.22851	1.41043	0.692128	1.06568	1.14357	1.43029	2.31899	0.8803	0.996659	0.628828	0.864801	1.20664	1.72299
-9.13333	1.14148	0.588206	0.709071	0.71651	1.55869	1.33549	1.1586	0.808309	0.793506	0.790372	0.846468	1.0201	1.20265	1.51426	0.676398	1.09488	1.11999	1.28726	2.30701	0.878443	1.00713	0.620766	0.878197	1.19341	0.275137
-9.1	1.15989	0.756265	0.801558	0.746365	1.21231	1.33854	1.1423	0.814854	0.782485	0.782087	0.647423	1.02882	1.2673	1.43639	0.723589	1.09488	1.17894	1.30514	2.29024	0.897014	1.0213	0.621918	0.878197	1.16473	0.171397
-9.06667	1.28877	0.756265	0.770729	0.686655	1.64528	1.3538	1.17786	0.814854	0.786893	0.782087	0.431615	1.0201	1.35783	1.41908	0.629207	1.03649	1.11999	1.32302	1.78716	0.887728	1.033	0.611552	0.87522	1.15149	1.85379
-9.03333	1.21512	0.420147	0.709071	0.656801	1.73187	1.3477	1.16897	0.814854	0.790567	0.767175	0.582471	1.05279	1.29317	1.41908	0.739319	1.08028	1.15536	1.39453	1.75122	0.904443	1.02869	0.606946	0.846939	1.13826	0.338283
-9	1.23353	0.756265	0.709071	0.776219	1.55869	1.40669	1.21193	0.814854	0.793506	0.743977	0.823421	1.12254	1.28024	1.41043	0.676398	0.846708	1.14357	1.43029	1.77518	0.874728	1.03054	0.617311	0.839497	1.08973	1.73201
-8.96667	1.27036	0.420147	0.693656	0.776219	1.3855	1.30904	1.19712	0.808309	0.815548	0.772145	0.888373	1.09857	1.17678	1.42773	0.676398	0.715322	1.15536	1.3409	1.79914	0.874728	1.03916	0.608097	0.878197	1.10958	1.7275
-8.93333	1.32559	0.336118	0.724485	0.71651	1.55869	1.34464	1.27416	0.819763	0.82216	0.735692	0.641137	1.08767	1.37076	1.3239	0.755049	0.905102	1.01388	1.41241	1.82549	0.887728	1.02684	0.616159	0.899036	1.08532	0.234543
-8.9	1.344	0.588206	0.786144	0.746365	1.12572	1.29786	1.22675	0.819763	0.830242	0.798657	0.62647	1.12036	1.29317	1.41043	0.739319	0.948897	0.884202	1.3409	1.82549	0.887728	1.02992	0.615007	0.90499	1.05223	1.70044
-8.86667	1.30718	0.504177	0.770729	0.656801	1.29891	1.38635	1.18082	0.814854	0.855223	0.767175	0.611804	1.08331	1.07333	1.3412	0.676398	0.934298	0.624836	1.48392	1.81351	0.8933	1.03423	0.612128	0.918386	1.02355	1.75005
-8.83333	1.43606	0.504177	0.755314	0.776219	1.3855	1.30803	1.20601	0.809946	0.847141	0.652844	0.597137	1.10075	1.11212	1.41043	0.707858	0.817511	1.11999	1.48392	1.79434	0.895157	1.04286	0.61328	0.927317	1.04561	0.694608
-8.8	1.32559	0.420147	0.724485	0.835928	1.3855	1.30904	1.14378	0.852488	0.844937	0.642902	0.582471	1.11382	1.39662	1.34986	0.707858	1.06568	0.91957	1.48392	1.82549	0.882157	1.04163	0.62019	0.94369	1.04782	1.61925
-8.76667	1.36241	0.504177	0.7399	0.806074	1.12572	1.30294	1.17637	0.823036	0.837589	0.690954	0.76685	1.11164	1.34489	1.34986	0.676398	1.02189	1.26146	1.48392	1.82788	0.889586	1.04039	0.617887	0.955598	0.99708	1.59219
-8.73333	1.21512	1.17641	0.801558	0.806074	1.29891	1.3243	1.22527	0.834489	0.847141	0.68764	0.620185	1.10511	1.33196	1.35851	0.723589	1.02189	1.34399	1.48392	1.83267	0.882157	1.04224	0.612128	0.952621	1.05223	1.71848
-8.7	1.36241	0.588206	0.693656	0.597092	1.3855	1.30193	1.2149	0.818127	0.82363	0.730721	0.691422	1.1269	1.47421	1.35851	0.723589	0.890503	0.707361	1.48392	1.83507	0.897014	1.05333	0.612704	0.961552	0.994874	1.61023
-8.66667	1.5097	0.504177	0.693656	0.895638	1.3855	1.29887	1.22675	0.813218	0.810405	0.782087	0.840183	1.12036	1.53887	1.39312	0.755049	1.02189	1.41472	1.19787	1.86142	0.856156	1.05333	0.610401	0.945178	0.98605	1.56963
-8.63333	1.27036	0.672236	0.770729	0.895638	1.55869	1.28463	1.18526	0.837762	0.800853	0.777116	0.821326	1.11382	1.38369	1.38447	0.676398	1.08028	1.30862	1.19787	1.88298	0.874728	1.05271	0.621342	0.945178	1.00149	1.56963
-8.6	1.43606	1.00835	0.724485	0.835928	1.47209	1.28463	1.23119	0.855761	0.807466	0.840081	0.875802	1.13998	1.3061	1.3412	0.80224	1.05109	1.28504	1.19787	1.86861	0.852442	1.03978	0.623645	0.909455	1.03237	1.52904
-8.56667	1.58334	0.504177	0.755314	0.865783	2.07825	1.25717	1.26823	0.832853	0.780281	0.773802	0.703994	1.14216	1.3061	1.33255	0.692128	0.948897	1.36757	1.19787	1.88777	0.861728	1.05579	0.622494	0.913921	1.01032	1.52904
-8.53333	1.47288	0.756265	0.755314	0.865783	2.51122	1.27243	1.27712	0.834489	0.78175	0.782087	0.802469	1.09203	0.840559	1.38447	0.644938	1.02189	1.3322	1.19787	1.92131	0.858014	1.04286	0.619038	0.921363	0.990462	1.5561
-8.5	1.52811	0.420147	0.816973	0.746365	2.07825	1.25921	1.28601	0.832853	0.765586	0.785401	0.737517	1.07677	1.09919	1.3239	0.723589	1.06568	1.2143	1.19787	1.91173	0.83387	1.03177	0.625949	0.922851	0.966197	1.50198
-8.46667	1.49129	0.672236	0.7399	0.895638	1.47209	1.23479	1.23564	0.829581	0.758239	0.777116	0.993134	1.11382	1.39662	1.34986	0.676398	0.963495	1.35578	1.10847	1.92371	0.861728	1.03054	0.629404	0.902013	0.992668	1.46138
-8.43333	1.47288	0.588206	0.801558	0.925492	1.3855	1.28769	1.1986	0.816491	0.761178	0.806942	0.940753	1.09203	0.905217	1.31525	0.723589	1.08028	1.45009	1.10847	1.90454	0.845013	1.01822	0.635162	0.92434	0.994874	1.45236
-8.4	1.52811	0.420147	0.7399	0.895638	2.51122	1.22157	1.21786	0.819763	0.762647	0.768832	0.95961	1.10729	1.35783	1.26333	0.644938	1.00729	1.35578	1.10847	1.93808	0.858014	1.02499	0.645527	0.92434	0.992668	1.45236
-8.36667	1.52811	0.504177	0.693656	0.895638	1.73187	1.21954	1.27712	0.816491	0.7553	0.765518	0.785707	1.13126	1.15092	1.25467	0.81797	0.978094	1.50904	1.14423	1.91173	0.822727	1.01945	0.659348	0.899036	0.979432	1.46138
-8.33333	1.5097	0.420147	0.709071	1.04491	1.29891	1.21649	1.27268	0.819763	0.758974	0.78043	0.861135	1.08113	1.24144	1.28063	0.770779	0.992692	1.49725	1.09059	1.91173	0.839442	1.0176	0.665106	0.902013	0.972814	1.47491
-8.3	1.41764	0.420147	0.7399	0.925492	1.99166	1.20428	1.23267	0.827944	0.768525	0.768832	0.890468	1.08331	1.35783	1.27198	0.707858	1.08028	1.47367	1.10847	1.93569	0.819013	1.01021	0.662227	0.909455	0.968403	1.50649
-8.26667	1.58334	0.588206	0.724485	0.955347	1.3855	1.18801	1.2223	0.821399	0.765586	0.801971	0.980563	1.10511	1.31903	1.35851	0.770779	0.744519	1.50904	1.12635	1.88777	0.835728	1.00836	0.6605	0.931782	0.946343	1.52453
-8.23333	1.41764	0.504177	0.724485	0.985201	1.73187	1.19716	1.17045	0.808309	0.774403	0.797	0.957515	1.10946	1.16385	1.28929	0.770779	1.10948	1.57977	1.07272	1.89736	0.845013	0.991731	0.654165	0.890105	0.91546	1.52904
-8.2	1.344	0.588206	0.724485	1.07477	1.73187	1.19716	1.11267	0.816491	0.791302	0.767175	0.854849	1.09203	0.918149	1.28929	0.755049	0.83211	1.46188	0.947566	1.89257	0.830156	0.983723	0.646679	0.916897	0.913254	1.56512
-8.16667	1.41764	0.504177	0.724485	0.925492	1.81847	1.23276	1.11563	0.813218	0.788363	0.752262	0.354092	1.11818	1.38369	1.27198	0.739319	0.9197	1.46188	1.05484	1.91892	0.852442	0.970172	0.634586	0.903501	0.92649	1.49747
-8.13333	1.41764	0.336118	0.693656	0.925492	1.55869	1.18292	1.20304	0.818127	0.783954	0.70421	0.856945	1.08549	1.3061	1.30659	0.8337	0.992692	1.48546	0.965445	1.93808	0.845013	0.958468	0.638041	0.902013	0.908843	1.45236
-8.1	1.36241	0.420147	0.770729	0.806074	1.55869	1.18394	1.23712	0.805037	0.794241	0.762204	0.95961	1.07895	1.29317	1.26333	0.80224	1.25546	1.37935	0.965445	1.96204	0.852442	0.95046	0.631131	0.878197	0.893401	1.44785
-8.06667	1.25195	0.504177	0.724485	0.835928	1.29891	1.17478	1.28601	0.788674	0.796445	0.750605	0.95961	1.12036	1.39662	1.27198	0.676398	1.08028	1.4383	1.14423	1.98121	0.848728	0.95354	0.640921	0.902013	0.853694	1.40275
-8.03333	1.28877	0.420147	0.724485	0.925492	1.55869	1.16156	1.33935	0.796856	0.803792	0.768832	0.938658	1.08985	1.42248	1.26333	0.84943	1.24087	1.46188	1.03696	1.9836	0.837585	0.952924	0.638041	0.90499	0.836047	1.27194
-8	1.28877	0.588206	0.724485	0.895638	1.81847	1.16258	1.33194	0.803401	0.805261	0.778773	0.921896	1.04625	1.40955	1.28929	0.755049	0.846708	1.48546	1.17999	1.96683	0.874728	0.947996	0.646679	0.89457	0.86693	1.35764
-7.96667	1.25195	0.336118	0.755314	0.895638	1.99166	1.16665	1.35713	0.77722	0.797914	0.81854	0.86323	1.06369	1.43542	1.25467	0.755049	0.9197	1.48546	1.14423	2.00756	0.845013	0.96278	0.640345	0.88564	0.789722	1.38471
-7.93333	1.1783	0.420147	0.755314	0.746365	1.47209	1.17885	1.32601	0.795219	0.79571	0.831796	0.831802	1.00266	1.48714	1.29794	0.86516	0.788314	1.4383	1.03696	1.96923	0.869157	0.958468	0.642072	0.89457	0.750016	1.40726
-7.9	1.32559	0.420147	0.801558	0.776219	1.55869	1.15139	1.29935	0.811582	0.774403	0.876534	0.861135	1.03971	1.52594	1.18545	0.786509	1.00729	1.50904	1.12635	1.95725	0.845013	0.967092	0.642648	0.896059	0.752222	1.44785
-7.86667	1.19671	0.420147	0.770729	0.776219	1.55869	1.15241	1.26971	0.808309	0.775138	0.821854	0.639042	1.04407	1.46128	1.1941	0.84943	0.963495	1.39114	1.19787	1.99318	0.856156	0.957852	0.639193	0.913921	0.853694	1.44785
-7.83333	1.08625	0.504177	0.693656	0.806074	1.47209	1.15444	1.23267	0.77722	0.764117	0.825168	0.827612	1.05061	1.42248	1.28063	0.928081	0.729921	1.49725	1.12635	2.0387	0.846871	0.952308	0.644952	0.910944	0.849282	1.50649
-7.8	1.10466	0.504177	0.693656	0.865783	1.55869	1.15953	1.28749	0.796856	0.752361	0.840081	0.492376	1.09857	1.46128	1.23737	0.81797	0.934298	1.52083	1.05484	2.03391	0.846871	0.954772	0.647255	0.902013	0.917666	1.43432
-7.76667	1.1783	0.588206	0.724485	0.835928	1.64528	1.14122	1.35861	0.868851	0.744279	0.828482	0.546852	1.05061	1.28024	1.22006	0.928081	0.890503	1.57977	1.12635	2.06745	0.908157	0.95662	0.637466	0.931782	0.891195	1.41177
-7.73333	1.25195	0.840295	0.693656	0.925492	1.55869	1.11274	1.34231	0.834489	0.751626	0.869906	0.590852	1.07023	1.25437	1.22006	0.896621	0.978094	1.48546	1.03696	2.10578	0.902586	0.943684	0.640921	0.933271	0.92649	1.41628
-7.7	1.23353	0.672236	0.770729	0.925492	1.3855	1.13308	1.38231	0.75104	0.744279	0.830139	0.628566	1.06369	1.47421	1.21141	0.8337	0.978094	1.61514	1.05484	2.08661	0.885871	0.946764	0.640345	0.909455	0.994874	1.40275
-7.66667	1.27036	0.420147	0.755314	0.806074	1.55869	1.12698	1.3349	0.780493	0.751626	0.888133	0.785707	1.09203	1.5906	1.23737	1.05392	1.03649	1.53262	1.10847	2.08901	0.910014	0.936909	0.642648	0.919874	0.99708	1.37117
-7.63333	1.38082	0.504177	0.755314	0.746365	1.55869	1.13308	1.37194	0.806673	0.74134	0.871563	0.517519	1.07895	1.52594	1.21141	0.8337	0.978094	1.50904	1.09059	2.0938	0.921157	0.946764	0.640345	0.921363	1.03237	1.45687
-7.6	1.344	0.504177	0.755314	0.895638	1.55869	1.14732	1.31712	0.772312	0.756769	0.87322	0.416949	1.10075	1.51301	1.21141	1.05392	0.948897	1.5562	1.2515	2.11297	0.911872	0.935061	0.642648	0.893082	1.07429	1.62376
-7.56667	1.36241	0.588206	0.7399	0.865783	1.64528	1.11172	1.34379	0.793583	0.753096	0.876534	0.630661	1.07459	1.64232	1.23737	0.86516	1.09488	1.57977	1.2515	2.13692	0.943444	0.943684	0.648407	0.919874	1.05002	1.58768
-7.53333	1.49129	0.420147	0.801558	0.776219	1.55869	1.11986	1.33638	0.783766	0.753831	0.868249	0.739612	1.116	1.46128	1.18545	1.06965	0.759117	1.57977	1.10847	2.12255	0.915586	0.941836	0.657044	0.933271	1.06326	1.65082
-7.5	1.49129	0.588206	0.770729	0.686655	1.55869	1.10155	1.33342	0.839398	0.748687	0.868249	0.544757	1.07895	1.28024	1.1941	0.86516	0.9197	1.50904	1.07272	2.17525	0.924872	0.927669	0.665106	0.919874	1.04561	1.66435
-7.46667	1.47288	0.504177	0.770729	0.776219	1.55869	1.08324	1.34824	0.824672	0.772199	0.869906	0.43371	1.06369	1.39662	1.16815	0.912351	0.700724	1.5562	1.19787	2.13453	0.956444	0.923357	0.669713	0.931782	1.02796	1.66435
-7.43333	1.52811	0.672236	0.816973	0.746365	1.55869	1.09647	1.35565	0.829581	0.770729	0.879848	0.427425	1.08331	1.5906	1.22006	0.991002	1.00729	1.53262	1.12635	2.14651	0.926729	0.907341	0.674896	0.90499	1.0412	1.73201
-7.4	1.56493	0.504177	0.786144	0.71651	1.55869	1.09748	1.34379	0.765767	0.779546	0.840081	0.559423	1.1269	1.53887	1.21141	0.912351	0.861306	1.5562	1.19787	2.16807	0.936015	0.909189	0.67432	0.940713	0.999286	1.5967
-7.36667	1.76745	0.588206	0.724485	0.955347	1.3855	1.09138	1.3675	0.801764	0.786159	0.848366	0.486091	1.08767	1.61646	1.22006	1.08538	0.963495	1.50904	1.16211	2.17525	0.950872	0.89071	0.666834	0.906478	1.00149	1.6418
-7.33333	1.49129	0.420147	0.816973	0.746365	1.55869	1.10969	1.37342	0.811582	0.78175	0.793686	0.66628	1.09639	1.65525	1.22872	0.912351	1.21167	1.52083	1.17999	2.08901	0.952729	0.898102	0.659924	0.888617	1.03017	1.74103
-7.3	1.54652	0.504177	0.709071	0.806074	1.3855	1.08324	1.33194	0.819763	0.777342	0.825168	0.655804	1.17268	1.56473	1.22006	0.896621	1.16787	1.5562	1.12635	2.06026	0.962015	0.883934	0.670865	0.881174	1.0037	1.75005
-7.26667	1.41764	0.504177	0.770729	1.01506	1.55869	1.08528	1.30083	0.847579	0.779546	0.820197	0.760565	1.116	1.56473	1.22006	0.8337	0.9197	1.32041	1.19787	2.05068	0.956444	0.876542	0.657044	0.873732	0.988256	1.74103
-7.23333	1.43606	0.588206	0.709071	0.835928	1.55869	1.07816	1.28897	0.878668	0.750157	0.81854	0.389711	1.10511	1.61646	1.21141	0.86516	0.992692	1.26146	1.19787	2.06745	0.962015	0.885166	0.665682	0.870755	0.966197	1.8132
-7.2	1.28877	0.504177	0.724485	0.895638	1.55869	1.08223	1.34379	0.885213	0.736197	0.81854	0.548947	1.12036	1.56473	1.25467	1.05392	1.09488	1.48546	1.19787	2.0938	0.975015	0.882086	0.656469	0.857359	0.999286	1.72299
-7.16667	1.32559	0.504177	0.786144	0.895638	1.64528	1.08629	1.28453	0.826308	0.756769	0.826825	0.729136	1.10293	1.53887	1.22872	0.912351	0.992692	1.4383	1.16211	2.08422	0.986159	0.885782	0.659924	0.863313	1.01693	1.80418
-7.13333	1.12307	0.336118	0.801558	0.955347	1.55869	1.08629	1.27268	0.793583	0.7553	0.821854	0.456758	1.13344	1.61646	1.23737	0.84943	1.09488	1.52083	1.14423	2.05547	0.980587	0.88147	0.653014	0.846939	1.01473	1.88085
-7.1	0.994192	0.420147	0.832387	0.895638	1.64528	1.05578	1.27416	0.844307	0.750892	0.823511	0.586661	1.11382	1.60353	1.22872	1.03819	0.861306	1.4383	1.07272	1.75122	0.967587	0.872231	0.664531	0.852893	1.01914	1.79967
-7.06667	0.975781	0.504177	0.832387	0.985201	1.73187	1.07816	1.2786	0.800128	0.736932	0.805285	0.988943	1.15088	1.44835	1.18545	0.912351	1.03649	1.46188	1.09059	2.11057	0.980587	0.883934	0.669137	0.845451	1.05885	1.7275
-7.03333	0.975781	0.336118	0.832387	0.985201	1.81847	1.0334	1.27416	0.852488	0.748687	0.841738	0.504948	1.11382	1.40955	1.20276	1.06965	0.9197	1.47367	1.10847	1.89496	0.999159	0.862991	0.653589	0.840986	1.00811	1.67788
-7	1.12307	0.420147	0.832387	1.13447	1.81847	1.04968	1.29194	0.816491	0.733258	0.840081	0.687232	1.10075	1.31903	1.18545	1.03819	0.890503	1.54441	1.0012	1.986	0.976873	0.864839	0.693323	0.832055	1.00149	1.74103
-6.96667	1.08625	0.420147	0.832387	1.07477	1.73187	1.07511	1.28008	0.819763	0.739871	0.841738	0.90723	1.13562	1.29317	1.18545	0.928081	0.759117	1.54441	1.07272	1.41104	0.945301	0.855599	0.688716	0.843962	1.01914	1.84928
-6.93333	1.344	0.504177	0.816973	1.10462	1.81847	1.05985	1.27564	0.837762	0.739871	0.795343	0.584566	1.08331	1.04747	1.22006	1.02246	1.02189	1.36757	1.01908	1.24574	0.973158	0.858063	0.681806	0.820147	1.01914	1.90792
-6.9	1.23353	0.336118	0.786144	0.955347	1.64528	1.02933	1.28601	0.842671	0.734728	0.833453	0.410663	1.10293	1.43542	1.15084	0.896621	0.948897	1.45009	1.05484	1.22178	0.96573	0.857447	0.676623	0.832055	1.03017	1.75907
-6.86667	1.344	0.588206	0.847802	0.955347	1.64528	1.04154	1.22823	0.826308	0.740605	0.823511	0.984753	1.09203	1.51301	1.20276	1.03819	1.06568	1.40293	1.03696	1.69612	0.960158	0.851287	0.674896	0.79782	1.00149	1.83575
-6.83333	1.38082	0.420147	0.786144	0.955347	1.64528	1.03035	1.23564	0.839398	0.739136	0.81854	0.995229	1.06369	1.48714	1.21141	0.912351	0.83211	1.40293	1.05484	2.07464	0.973158	0.864223	0.683534	0.782935	0.968403	1.8132
-6.8	1.41764	0.588206	0.786144	0.776219	1.64528	1.04256	1.23712	0.832853	0.712686	0.815227	0.527995	1.09421	1.50007	1.15084	1.10111	0.817511	1.32041	1.17999	1.99318	0.952729	0.854983	0.682382	0.77847	0.972814	1.84928
-6.76667	1.5097	0.840295	0.786144	0.656801	1.55869	1.03137	1.1986	0.849216	0.717829	0.825168	0.620185	1.07023	1.42248	1.18545	0.975272	0.9197	1.34399	1.14423	1.89496	0.945301	0.846359	0.702537	0.771027	0.994874	1.70946
-6.73333	1.49129	0.840295	0.770729	0.71651	1.3855	1.05069	1.23712	0.850852	0.718564	0.854994	0.884182	1.07459	1.37076	1.20276	0.959541	0.963495	1.4383	1.03696	2.02193	0.941586	0.848207	0.715781	0.774004	0.979432	1.74554
-6.7	1.39923	0.840295	0.816973	0.686655	1.64528	1.04968	1.24749	0.816491	0.711951	0.831796	0.706089	1.07895	1.39662	1.25467	1.11684	1.18247	1.37935	1.17999	2.01714	0.954587	0.856215	0.738239	0.77847	0.999286	1.74103
-6.66667	1.344	0.672236	0.786144	0.626946	1.3855	1.0212	1.22823	0.826308	0.708277	0.825168	0.944944	1.05933	1.52594	1.1941	1.02246	0.934298	1.40293	1.16211	2.0411	0.936015	0.872231	0.767032	0.756143	0.928696	1.80418
-6.63333	1.45447	0.672236	0.832387	0.806074	1.55869	1.02832	1.23119	0.837762	0.701665	0.821854	0.494472	1.05061	1.13799	1.23737	0.896621	1.05109	1.15536	1.16211	1.7081	0.924872	0.874078	0.78949	0.772516	0.963991	1.83575
-6.6	1.54652	1.09238	0.847802	0.71651	1.3855	1.01916	1.20008	0.837762	0.700195	0.859965	0.892563	1.07895	1.25437	1.15949	0.943811	0.963495	1.13178	1.21575	1.63623	0.911872	0.898718	0.814827	0.765074	0.950755	1.72299
-6.56667	1.43606	0.840295	0.832387	0.686655	1.3855	1.0212	1.18823	0.855761	0.701665	0.798657	0.735422	1.09857	1.31903	1.1768	0.88089	0.948897	1.16715	1.12635	1.95006	0.908157	0.916581	0.83671	0.774004	0.911048	1.70495
-6.53333	1.52811	0.924324	0.770729	0.656801	1.47209	1.02527	1.21045	0.844307	0.723707	0.810256	0.741708	1.11818	1.37076	1.1941	1.02246	1.18247	1.23788	1.2515	2.1489	0.934158	0.922125	0.862047	0.771027	0.891195	1.75456
-6.5	1.52811	1.26044	0.832387	0.776219	1.21231	1.02323	1.22082	0.845943	0.707543	0.792029	0.712374	1.04843	1.28024	1.20276	0.975272	1.00729	1.28504	1.09059	2.24952	0.954587	0.923357	0.877595	0.811216	0.87796	1.77711
-6.46667	1.52811	1.09238	0.786144	0.71651	1.21231	0.998821	1.15711	0.823036	0.697991	0.806942	0.976372	1.05061	1.37076	1.1768	0.896621	0.875905	1.59156	1.12635	2.35732	0.936015	0.911653	0.896598	0.806751	0.888989	1.73201
-6.43333	1.82269	1.26044	0.832387	0.656801	1.55869	0.865577	1.18675	0.847579	0.695052	0.823511	0.586661	1.04843	1.33196	1.18545	1.03819	0.9197	1.40293	1.12635	2.30701	0.9193	0.919045	0.898901	0.824612	0.891195	1.6824
-6.4	1.60175	0.924324	0.863216	0.686655	1.3855	0.949998	1.19415	0.841034	0.68844	0.823511	0.827612	1.08331	1.37076	1.21141	0.975272	0.963495	1.26146	1.19787	2.35014	0.924872	0.922125	0.905812	0.835032	0.86693	1.59219
-6.36667	1.60175	1.09238	0.847802	0.656801	1.03912	1.00899	1.20304	0.827944	0.695052	0.815227	0.492376	1.03754	1.35783	1.22872	1.08538	1.05109	1.47367	1.10847	2.36451	0.921157	0.920277	0.929997	0.83652	0.875754	1.62827
-6.33333	1.56493	1.09238	0.847802	0.626946	1.21231	0.980512	1.2223	0.844307	0.689175	0.798657	0.747993	1.02228	1.31903	1.28063	0.975272	1.13868	1.42651	1.10847	2.37409	0.9063	0.932597	0.92539	0.802285	0.911048	1.63729
-6.3	1.45447	1.4285	0.786144	0.626946	1.3855	0.963221	1.19267	0.826308	0.700195	0.797	0.90723	1.04625	1.28024	1.28929	1.00673	0.802913	1.46188	1.16211	2.35253	0.904443	0.926437	0.945545	0.79782	0.87796	1.70946
-6.26667	1.45447	1.17641	0.786144	0.656801	1.55869	0.980512	1.17637	0.863942	0.697991	0.841738	0.580376	0.989582	1.22851	1.23737	1.17976	1.22627	1.20251	1.12635	2.35732	0.889586	0.943684	0.950152	0.775493	0.844871	1.7726
-6.23333	1.27036	1.09238	0.770729	0.746365	1.3855	0.994752	1.18082	0.819763	0.700195	0.801971	0.731231	1.04407	1.34489	1.24602	1.05392	1.00729	1.49725	1.19787	2.40044	0.897014	0.955388	0.950728	0.779958	0.922078	1.77711
-6.2	1.32559	1.00835	0.770729	0.686655	1.21231	1.02323	1.17045	0.829581	0.707543	0.790372	0.576185	1.02228	1.35783	1.22872	1.1483	0.861306	1.4383	1.05484	2.38607	0.874728	0.95662	0.961669	0.768051	0.888989	1.83575
-6.16667	1.39923	1.26044	0.786144	0.776219	1.3855	0.997804	1.16452	0.873759	0.726646	0.828482	0.731231	1.04407	1.29317	1.22006	1.10111	0.905102	1.47367	1.19787	2.40763	0.889586	0.961548	0.959941	0.771027	0.847077	1.80869
-6.13333	1.32559	1.17641	0.770729	0.71651	1.47209	0.927622	1.14674	0.885213	0.734728	0.793686	0.557328	0.991761	1.31903	1.1768	1.08538	0.890503	1.61514	1.14423	2.40524	0.904443	0.972636	0.978369	0.762097	0.871342	1.83124
-6.1	1.27036	1.4285	0.709071	0.776219	1.3855	0.812686	1.15119	0.850852	0.747953	0.785401	0.479805	1.05279	1.25437	1.14219	1.13257	0.963495	1.30862	1.09059	2.3693	0.900729	0.985571	0.987582	0.769539	0.851488	1.84477
-6.06667	1.25195	1.26044	0.786144	0.746365	1.3855	0.872697	1.16748	0.844307	0.759708	0.801971	0.494472	0.993941	1.2673	1.1768	1.11684	1.10948	1.17894	1.01908	2.36211	0.904443	1.00343	0.981248	0.741258	0.827223	1.80869
-6.03333	1.14148	1.09238	0.786144	0.597092	1.55869	1.04357	1.16748	0.867214	0.782485	0.803628	1.02456	0.978683	1.20265	1.18545	1.19549	1.00729	1.35578	1.09059	2.34774	0.858014	1.00097	0.9824	0.763585	0.818399	1.84928
-6	1.30718	1.59656	0.755314	0.71651	1.12572	1.0629	1.15119	0.855761	0.792036	0.763861	0.873706	0.974324	1.20265	1.22006	1.21122	0.948897	1.46188	1.16211	2.35493	0.904443	1.03731	0.983551	0.766562	0.805164	1.75907
-5.96667	1.15989	1.59656	0.816973	0.656801	1.21231	1.05883	1.14674	0.814854	0.790567	0.803628	0.536376	0.967785	1.34489	1.22872	1.08538	1.06568	1.35578	1.07272	2.32618	0.846871	1.03239	0.975489	0.744235	0.789722	1.83575
-5.93333	1.25195	1.51253	0.770729	0.71651	1.3855	1.069	1.19267	0.850852	0.803792	0.772145	0.651613	0.987402	1.24144	1.16815	1.10111	1.10948	1.47367	0.965445	2.30222	0.8933	1.05271	0.969155	0.744235	0.822811	1.84477
-5.9	1.25195	1.34447	0.755314	0.597092	1.29891	1.09443	1.14822	0.852488	0.813343	0.790372	0.647423	0.989582	1.29317	1.24602	1.03819	1.08028	1.41472	1.16211	2.30941	0.876585	1.05087	0.95879	0.696604	0.789722	1.79516
-5.86667	1.27036	1.51253	0.786144	0.806074	1.55869	1.11274	1.12304	0.842671	0.839059	0.772145	0.752184	0.922011	1.24144	1.25467	1.02246	0.846708	1.16715	1.16211	2.30701	0.872871	1.04779	0.955335	0.726373	0.778693	1.7726
-5.83333	1.38082	1.68059	0.770729	0.626946	1.21231	1.14732	1.12748	0.880304	0.817752	0.806942	0.662089	0.963425	1.21558	1.22006	1.03819	0.817511	1.22609	1.03696	2.34534	0.895157	1.05148	0.943242	0.750189	0.802958	1.81771
-5.8	1.27036	1.51253	0.678242	0.656801	1.29891	1.16156	1.16156	0.829581	0.804527	0.793686	0.605518	0.961246	1.24144	1.1941	1.06965	0.948897	1.29683	1.12635	2.29743	0.876585	1.05641	0.921359	0.733816	0.798546	1.83124
-5.76667	1.32559	1.4285	0.755314	0.656801	1.3855	1.15139	1.13637	0.831217	0.819956	0.800314	0.538471	0.926371	1.20265	1.23737	1.00673	0.905102	1.17894	1.07272	2.32857	0.884014	1.07058	0.946697	0.738281	0.80737	1.71848
-5.73333	1.39923	1.34447	0.693656	0.686655	1.3855	1.13003	1.13933	0.857397	0.792771	0.792029	0.611804	0.956886	1.33196	1.24602	0.991002	1.13868	1.35578	1.07272	2.32618	0.887728	1.0638	0.948424	0.72935	0.805164	1.85379
-5.7	1.23353	1.34447	0.786144	0.746365	1.21231	1.14427	1.11267	0.875396	0.798649	0.785401	1.06228	0.919831	1.24144	1.22006	0.991002	1.09488	1.17894	1.14423	2.31181	0.846871	1.05333	0.955335	0.711489	0.794134	1.8132
-5.66667	1.344	1.59656	0.770729	0.626946	2.07825	1.15037	1.14082	0.875396	0.812609	0.816883	1.11675	0.908933	1.16385	1.26333	0.991002	1.12408	1.24967	1.05484	2.31899	0.871014	1.06318	0.947273	0.736793	0.780899	1.84026
-5.63333	1.23353	1.26044	0.693656	0.776219	1.29891	1.18597	1.16156	0.89994	0.811874	0.803628	0.796183	0.880597	1.21558	1.20276	1.02246	0.963495	1.3322	1.10847	2.29743	0.872871	1.05949	0.939787	0.735304	0.772075	1.80869
-5.6	1.27036	1.26044	0.755314	0.71651	1.3855	1.20021	1.13785	0.878668	0.815548	0.797	0.639042	0.904574	1.22851	1.28063	0.991002	0.788314	1.3322	1.12635	2.18244	0.859871	1.05703	0.946121	0.718931	0.780899	1.82673
-5.56667	1.32559	1.4285	0.662827	0.71651	0.952531	1.20835	1.13341	0.872123	0.8082	0.775459	0.791993	0.900214	1.21558	1.22872	1.05392	0.846708	1.32041	1.09059	2.21598	0.835728	1.05148	0.932301	0.733816	0.767663	1.88536
-5.53333	1.14148	1.34447	0.693656	0.776219	1.21231	1.24598	1.17489	0.873759	0.80967	0.806942	0.779421	0.922011	1.21558	1.1941	1.02246	0.963495	1.30862	1.16211	2.12974	0.861728	1.04347	0.920784	0.736793	0.776487	1.88085
-5.5	1.19671	1.34447	0.724485	0.746365	1.99166	1.28057	1.15267	0.865578	0.799384	0.823511	0.796183	0.924191	1.20265	1.20276	0.896621	1.02189	1.3322	1.17999	1.8207	0.887728	1.03115	0.93518	0.751677	0.776487	1.86281
-5.46667	1.06784	1.4285	0.770729	0.746365	0.865937	1.26836	1.11711	0.849216	0.805996	0.81357	0.605518	0.92855	1.24144	1.20276	1.02246	1.10948	1.27325	1.14423	1.94767	0.904443	1.02684	0.942666	0.720419	0.800752	1.79516
-5.43333	1.03101	1.17641	0.662827	0.656801	1.03912	1.30091	1.13341	0.872123	0.778077	0.83511	0.710279	0.943808	1.28024	1.15084	0.86516	1.00729	1.26146	1.16211	2.06984	0.913729	1.033	0.954183	0.72935	0.791928	1.82673
-5.4	1.10466	1.68059	0.662827	0.626946	0.952531	1.29277	1.14674	0.891758	0.779546	0.825168	0.76266	0.989582	1.2673	1.12488	0.86516	0.744519	1.28504	1.19787	2.27108	0.885871	1.02684	0.970307	0.762097	0.745604	1.8132
-5.36667	1.12307	1.68059	0.7399	0.746365	1.12572	1.30193	1.17193	0.883577	0.780281	0.816883	0.685137	0.961246	1.3061	1.1768	0.896621	0.934298	1.14357	1.17999	2.14651	0.941586	1.03423	0.97261	0.733816	0.738986	1.85379
-5.33333	0.994192	1.59656	0.693656	0.686655	1.3855	1.29989	1.14378	0.836126	0.777342	0.805285	0.699803	0.965605	1.28024	1.21141	0.8337	1.06568	1.26146	1.2515	2.16807	0.932301	1.02623	0.9824	0.750189	0.767663	1.90341
-5.3	1.0126	1.68059	0.693656	0.626946	1.29891	1.27243	1.13045	0.870487	0.768525	0.808599	0.555233	1.01138	1.22851	1.20276	0.912351	1.12408	1.28504	1.14423	2.21598	0.945301	1.01575	0.993917	0.745723	0.778693	1.84026
-5.26667	0.938959	1.4285	0.693656	0.746365	1.3855	1.29175	1.13785	0.832853	0.786893	0.820197	0.42952	1.04407	1.28024	1.12488	0.86516	0.788314	1.3322	1.12635	2.23514	0.945301	1.01452	1.01004	0.7487	0.752222	1.78614
-5.23333	0.938959	1.51253	0.755314	0.746365	1.29891	1.26226	1.15119	0.842671	0.776607	0.801971	0.278664	1.06587	1.17678	1.18545	0.786509	1.21167	1.26146	1.14423	2.36211	0.941586	0.997275	1.03883	0.765074	0.738986	1.84477
-5.2	0.994192	1.51253	0.662827	0.806074	1.29891	1.27039	1.12007	0.837762	0.775138	0.820197	0.465139	1.07895	1.18971	1.13353	0.86516	1.22627	1.28504	1.17999	2.34534	0.958301	0.994811	1.0515	0.732327	0.767663	1.80869
-5.16667	1.06784	1.51253	0.693656	0.746365	1.29891	1.29684	1.11711	0.836126	0.757504	0.825168	1.00571	1.10075	1.22851	1.1768	0.80224	1.05109	1.28504	1.07272	2.35732	0.943444	0.982491	1.06532	0.742747	0.767663	1.83124
-5.13333	0.920548	1.59656	0.693656	0.71651	1.3855	1.31718	1.11415	0.868851	0.758239	0.81854	0.867421	1.10075	1.20265	1.22006	0.86516	1.10948	1.30862	1.19787	2.27827	0.96573	0.990499	1.11081	0.756143	0.794134	1.6418
-5.1	1.04942	1.09238	0.693656	0.686655	1.12572	1.27853	1.07711	0.818127	0.745014	0.797	0.28495	1.11164	1.11212	1.15084	0.770779	1.02189	1.20251	1.16211	2.33337	0.928586	0.983723	1.12636	0.744235	0.80737	1.6418
-5.06667	0.994192	1.17641	0.693656	0.626946	1.55869	1.27751	1.10674	0.883577	0.734728	0.795343	0.458853	1.16396	1.15092	1.15084	0.86516	0.948897	1.23788	1.17999	2.29024	0.984301	0.973252	1.15458	0.75912	0.789722	1.63729
-5.03333	1.06784	1.59656	0.662827	0.626946	2.16484	1.26429	1.126	0.831217	0.732523	0.800314	0.674661	1.15524	1.16385	1.16815	0.8337	1.03649	1.20251	1.17999	2.35253	0.952729	0.9751	1.07741	0.747212	0.802958	1.70044
-5	1.0126	1.59656	0.662827	0.656801	1.3855	1.22259	1.12007	0.845943	0.730319	0.793686	0.720755	1.19447	1.21558	1.1768	0.8337	0.656929	1.32041	1.19787	2.32139	0.984301	0.97202	1.15803	0.742747	0.778693	1.75907
-4.96667	1.08625	1.17641	0.693656	0.71651	1.47209	1.18496	1.08007	0.849216	0.737667	0.785401	0.620185	1.26858	1.17678	1.14219	0.84943	1.00729	1.3322	1.19787	2.32618	0.986159	0.973868	1.19086	0.772516	0.763251	1.64631
-4.93333	1.0126	1.51253	0.693656	0.567237	1.47209	1.19513	1.11711	0.814854	0.734728	0.768832	0.194855	1.24897	1.15092	1.16815	0.786509	0.817511	1.2143	1.19787	2.32618	1.01402	0.970788	1.19258	0.751677	0.818399	1.64631
-4.9	0.994192	1.51253	0.678242	0.656801	1.47209	1.16054	1.11118	0.870487	0.74281	0.803628	0.603423	1.2555	1.20265	1.14219	0.80224	1.05109	1.2143	1.19787	2.32618	1.02887	0.96586	1.17416	0.760608	0.785311	1.6418
-4.86667	1.10466	1.59656	0.631998	0.71651	1.3855	1.18699	1.10378	0.852488	0.731789	0.778773	1.00151	1.22499	1.13799	1.1768	0.80224	1.19707	1.20251	1.2515	2.3166	1.04745	0.962164	1.16437	0.753166	0.794134	1.69142
-4.83333	1.03101	1.34447	0.662827	0.626946	1.3855	1.19614	1.09341	0.865578	0.735462	0.801971	0.961706	1.21627	1.18971	1.21141	0.770779	0.992692	1.19073	1.14423	2.33097	1.03444	0.964628	1.13903	0.757631	0.80737	1.54708
-4.8	1.08625	1.34447	0.724485	0.746365	1.55869	1.1992	1.10081	0.850852	0.747953	0.801971	0.796183	1.20755	1.08626	1.1941	0.84943	1.06568	1.15536	1.14423	2.38847	1.04745	0.957852	1.11139	0.77847	0.785311	1.62376
-4.76667	1.03101	1.51253	0.709071	0.746365	1.29891	1.18801	1.09489	0.859033	0.74281	0.793686	0.636947	1.23371	1.15092	1.22006	0.786509	1.03649	1.20251	1.16211	2.42201	1.0103	0.957852	1.09181	0.742747	0.813988	1.61023
-4.73333	1.15989	1.17641	0.678242	0.656801	1.55869	1.19309	1.11267	0.896667	0.732523	0.790372	0.701898	1.24897	1.12506	1.1768	0.8337	1.15327	1.16715	1.17999	2.40284	1.05302	0.957852	1.06475	0.781447	0.769869	1.61925
-4.7	1.1783	1.4285	0.601169	0.686655	1.55869	1.17275	1.09341	0.878668	0.735462	0.793686	0.641137	1.25768	1.08626	1.20276	0.755049	0.963495	1.29683	1.19787	2.46034	1.0233	0.952924	1.0538	0.747212	0.761045	1.62376
-4.66667	1.15989	1.26044	0.662827	0.686655	1.3855	1.15444	1.09637	0.908121	0.725911	0.78043	0.653708	1.25115	1.09919	1.22006	0.755049	0.934298	1.15536	1.28726	2.48908	1.01216	0.942452	1.04114	0.75912	0.761045	1.57865
-4.63333	1.32559	1.09238	0.693656	0.597092	1.64528	1.16665	1.08303	0.898303	0.761913	0.790372	0.47352	1.22063	1.03453	1.22006	0.80224	1.05109	1.14357	1.12635	2.50346	1.00473	0.951076	1.02904	0.77847	0.756633	1.57414
-4.6	1.12307	1.09238	0.631998	0.776219	1.55869	1.20326	1.10081	0.929392	0.745014	0.788715	0.257712	1.29692	1.08626	1.20276	0.80224	1.05109	1.17894	1.17999	2.50346	1.01402	0.938141	1.02674	0.754654	0.776487	1.56061
-4.56667	1.32559	1.26044	0.693656	0.597092	1.3855	1.17377	1.1023	0.867214	0.748687	0.78043	0.553138	1.29038	1.04747	1.15949	0.739319	0.773716	1.2143	1.21575	2.54897	1.02702	0.921509	1.02501	0.782935	0.758839	1.511
-4.53333	1.25195	1.34447	0.631998	0.597092	1.3855	1.19513	1.09637	0.855761	0.739871	0.777116	0.95542	1.2773	1.00867	1.22006	0.80224	1.00729	1.14357	1.23362	2.51304	1.03073	0.925821	1.02098	0.742747	0.776487	1.48394
-4.5	1.23353	1.17641	0.616583	0.71651	1.3855	1.18597	1.1097	0.854124	0.747218	0.760547	1.01409	1.30128	1.0604	1.20276	0.676398	0.861306	1.35578	1.05484	2.54179	1.03444	0.923973	1.00255	0.775493	0.765457	1.56963
-4.46667	1.23353	1.09238	0.662827	0.71651	1.21231	1.18394	1.05192	0.909757	0.725176	0.773802	0.62228	1.29692	1.0604	1.28929	0.739319	1.00729	1.45009	1.10847	2.4819	1.03444	0.922741	0.984703	0.774004	0.763251	1.50649
-4.43333	1.1783	1.34447	0.601169	0.686655	1.55869	1.15648	1.04007	0.919575	0.739871	0.772145	0.844373	1.30564	1.0604	1.1768	0.739319	1.00729	1.06104	1.0012	2.50585	1.04187	0.912885	0.916177	0.762097	0.763251	1.52453
-4.4	1.06784	0.840295	0.631998	0.597092	1.64528	1.15342	1.08303	0.999751	0.725911	0.792029	0.603423	1.28602	0.982807	1.31525	0.770779	1.16787	1.40293	1.12635	2.45315	1.03444	0.912269	0.994492	0.774004	0.73678	1.53355
-4.36667	0.994192	1.17641	0.662827	0.895638	1.47209	1.16156	1.06377	0.955572	0.750892	0.778773	0.657899	1.33179	1.07333	1.23737	0.613477	1.12408	1.42651	1.09059	2.46992	1.07345	0.909805	1.00428	0.802285	0.734574	1.58768
-4.33333	1.30718	1.34447	0.662827	0.567237	1.3855	1.13003	1.06229	0.92612	0.740605	0.768832	0.586661	1.28602	1.0216	1.28929	0.676398	1.05109	1.26146	1.17999	2.48669	1.06973	0.911037	0.996796	0.806751	0.732368	1.511
-4.3	1.08625	0.840295	0.678242	0.686655	1.55869	1.13817	1.0697	0.890122	0.749422	0.797	0.588757	1.29474	1.07333	1.25467	0.770779	1.09488	1.27325	1.17999	2.42201	1.05487	0.902414	1.03998	0.820147	0.716927	1.56061
-4.26667	1.0126	1.34447	0.616583	0.656801	1.21231	1.14936	1.04451	0.878668	0.758974	0.78043	0.944944	1.27294	1.08626	1.23737	0.755049	1.27006	1.3322	1.05484	2.43877	1.01587	0.909189	1.06244	0.811216	0.741192	1.48845
-4.23333	1.04942	1.26044	0.678242	0.597092	1.81847	1.11172	1.04896	0.896667	0.773668	0.793686	0.896754	1.24243	1.0604	1.20276	0.770779	0.817511	1.30862	1.01908	2.39565	1.04187	0.900566	1.09181	0.839497	0.73678	1.4253
-4.2	0.95737	1.17641	0.693656	0.567237	1.55869	1.17072	1.04896	0.890122	0.769995	0.772145	0.947039	1.24461	0.956944	1.27198	0.81797	0.890503	1.2143	1.16211	2.40284	1.01959	0.885166	1.12406	0.864801	0.714721	1.52002
-4.16667	1.03101	1.00835	0.631998	0.656801	1.64528	1.13817	1.04748	0.99157	0.778811	0.792029	0.997324	1.2773	1.03453	1.21141	0.770779	1.06568	1.20251	1.23362	2.40763	1.02887	0.898718	1.13327	0.849916	0.663984	1.55159
-4.13333	0.975781	1.34447	0.693656	0.746365	1.21231	1.15139	1.08007	0.901576	0.758974	0.760547	0.831802	1.30564	1.00867	1.26333	0.739319	1.22627	1.27325	1.19787	2.55137	0.989873	0.900566	1.17531	0.851405	0.705897	1.55159
-4.1	1.0126	1.17641	0.662827	0.71651	1.55869	1.14732	1.07415	0.847579	0.758239	0.772145	0.938658	1.27076	1.09919	1.1941	0.8337	1.03649	1.23788	1.14423	2.43159	1.03444	0.904878	1.18337	0.849916	0.692662	1.58317
-4.06667	1.06784	1.00835	0.662827	0.686655	1.99166	1.15953	1.06822	0.865578	0.7553	0.75889	0.976372	1.23153	1.07333	1.30659	0.739319	0.992692	1.17894	1.16211	2.3717	0.999159	0.902414	1.1828	0.829078	0.710309	1.60572
-4.03333	1.08625	1.09238	0.693656	0.626946	1.55869	1.13003	1.02377	0.914666	0.745014	0.75889	0.913516	1.2555	1.00867	1.22872	0.770779	0.934298	1.29683	1.09059	1.89736	1.0103	0.899334	1.17013	0.857359	0.701485	1.64631
-4	0.902137	1.4285	0.693656	0.626946	1.12572	1.21445	1.07266	0.93921	0.753831	0.782087	0.796183	1.24897	1.03453	1.24602	0.755049	0.934298	1.23788	1.16211	1.7656	0.99173	0.910421	1.18164	0.846939	0.679426	1.61023
-3.96667	0.883726	1.00835	0.678242	0.567237	1.12572	1.16766	1.05488	0.908121	0.753096	0.768832	0.372949	1.22063	1.03453	1.25467	0.770779	0.905102	1.20251	1.17999	1.986	0.995444	0.887014	1.19546	0.849916	0.723545	1.64631
-3.93333	1.04942	1.09238	0.631998	0.597092	1.81847	1.09036	1.05192	0.944118	0.758974	0.75889	0.398092	1.24461	0.969875	1.24602	0.786509	0.773716	1.36757	1.30514	1.67217	0.989873	0.88147	1.17185	0.838009	0.692662	1.75005
-3.9	1.08625	1.17641	0.631998	0.537383	1.55869	1.15037	1.03118	0.808309	0.760443	0.750605	0.423234	1.24243	0.956944	1.26333	0.755049	1.16787	1.30862	1.19787	0.9918	0.973158	0.879006	1.18971	0.83652	0.639719	1.68691
-3.86667	0.975781	1.26044	0.662827	0.71651	1.3855	1.17072	1.05044	0.934301	0.752361	0.745634	1.01828	1.19665	0.982807	1.1941	0.81797	0.992692	1.26146	1.28726	0.9918	1.04002	0.88455	1.19777	0.820147	0.659573	1.65533
-3.83333	1.15989	1.26044	0.601169	0.567237	1.12572	1.1758	1.00451	0.96539	0.743544	0.748948	0.963801	1.21627	1.03453	1.25467	0.770779	1.06568	1.26146	1.19787	0.00239565	0.954587	0.88455	1.21677	0.873732	0.705897	1.72299
-3.8	1.10466	1.00835	0.616583	0.776219	1.3855	1.17682	1.04451	1.03575	0.751626	0.75889	0.919801	1.21409	1.0604	1.21141	0.86516	0.978094	1.14357	1.28726	0.00239565	0.939729	0.883318	1.23635	0.849916	0.67722	1.69142
-3.76667	1.10466	1.17641	0.662827	0.567237	1.55869	1.14224	1.02081	1.00139	0.745749	0.757233	0.81085	1.21845	1.0604	1.22006	0.786509	0.978094	1.22609	1.26938	0.00239565	1.02144	0.876542	1.22714	0.848428	0.701485	1.71848
-3.73333	1.1783	1.26044	0.662827	0.71651	1.55869	1.16665	1.02673	1.13883	0.753831	0.734035	0.773136	1.19665	1.03453	1.24602	0.80224	1.06568	1.16715	1.28726	0.00239565	1.03444	0.88147	1.25938	0.839497	0.721339	1.62827
-3.7	1.15989	0.756265	0.647412	0.71651	1.29891	1.17377	1.05044	1.06684	0.760443	0.757233	0.785707	1.19665	1.03453	1.20276	0.81797	0.963495	1.27325	1.17999	0.00239565	1.0103	0.869151	1.28875	0.832055	0.705897	1.63729
-3.66667	1.10466	1.17641	0.631998	0.507528	1.21231	1.11274	1.04748	1.12411	0.770729	0.762204	0.800374	1.17922	1.03453	1.15949	0.80224	1.12408	1.08462	1.32302	0.00479131	1.02144	0.857447	1.29681	0.845451	0.730162	1.68691
-3.63333	1.25195	1.09238	0.631998	0.626946	1.47209	1.13613	1.02673	1.03084	0.76926	0.72575	0.91142	1.13998	1.13799	1.28063	0.896621	1.00729	1.1082	1.32302	0.0598913	1.02516	0.862375	1.28587	0.872243	0.686044	1.7275
-3.6	1.21512	1.09238	0.570339	0.567237	1.3855	1.20733	1.05192	0.967026	0.781015	0.752262	0.706089	1.16614	0.956944	1.25467	0.770779	1.02189	1.24967	1.32302	0.0143739	1.00102	0.843895	1.2899	0.872243	0.675014	1.69593
-3.56667	1.06784	1.09238	0.631998	0.71651	1.29891	1.2114	1.04007	1.08974	0.810405	0.740663	0.869516	1.17268	1.04747	1.26333	0.80224	1.02189	1.22609	1.28726	0.0143739	1.01773	0.835888	1.27032	0.88564	0.701485	1.73652
-3.53333	1.28877	0.840295	0.601169	0.597092	1.64528	1.22767	1.02377	1.09629	0.82216	0.729064	0.900944	1.16178	0.93108	1.3239	0.86516	0.948897	1.04925	1.35877	0.0407261	1.00659	0.847591	1.26572	1.00174	0.694867	1.78162
-3.5	1.08625	0.756265	0.647412	0.507528	1.12572	1.23886	1.02229	1.00139	0.83612	0.737349	0.909325	1.16178	0.995739	1.27198	0.88089	1.15327	1.1082	1.30514	0.737861	1.00659	0.840815	1.27551	1.00174	0.705897	1.71397
-3.46667	1.0126	0.756265	0.570339	0.507528	1.55869	1.20733	1.00155	0.849216	0.829507	0.732378	0.944944	1.1596	1.0604	1.27198	0.660668	1.25546	1.17894	1.26938	0.759422	0.980587	0.827264	1.26399	1.0717	0.646337	1.66886
-3.43333	0.828493	1.09238	0.585754	0.626946	1.64528	1.247	0.992658	1.07665	0.826569	0.739006	0.76266	1.13344	1.08626	1.31525	0.755049	0.992692	1.15536	1.32302	0.917535	0.993587	0.827264	1.2732	1.03002	0.683838	1.63729
-3.4	1.10466	0.924324	0.601169	0.567237	1.55869	1.22869	0.983769	1.12083	0.825099	0.72575	0.884182	1.13562	0.982807	1.20276	0.84943	0.934298	0.954938	1.39453	1.03492	0.975015	0.838352	1.28184	1.033	0.635307	1.55159
-3.36667	0.865315	0.756265	0.647412	0.537383	1.3855	1.27243	0.995622	1.0112	0.812609	0.770488	0.980563	1.10511	0.969875	1.28063	0.8337	1.08028	1.11999	1.37665	1.14752	1.00659	0.826032	1.28472	1.01811	0.659573	1.59219
-3.33333	0.994192	0.924324	0.647412	0.626946	2.33803	1.28667	0.99414	0.957208	0.811874	0.753919	0.95961	1.11382	1.03453	1.25467	0.86516	1.06568	0.978517	1.39453	1.38229	1.00102	0.834656	1.30372	1.03895	0.697073	1.6418
-3.3	1.06784	0.672236	0.647412	0.626946	1.64528	1.24802	1.0134	0.999751	0.797914	0.714152	1.00361	1.10293	0.93108	1.33255	0.786509	0.978094	0.872412	1.41241	1.85424	0.993587	0.83712	1.31294	1.05235	0.701485	1.62376
-3.26667	0.95737	0.672236	0.616583	0.447819	1.47209	1.22055	0.989695	1.02593	0.808935	0.752262	1.00361	1.13126	0.982807	1.21141	0.8337	1.19707	1.04925	1.37665	2.23994	0.973158	0.835272	1.33309	1.00621	0.703691	1.57414
-3.23333	1.04942	1.00835	0.601169	0.656801	1.64528	1.23378	0.997103	0.942482	0.803057	0.734035	0.980563	1.10946	0.982807	1.31525	0.81797	0.890503	1.01388	1.32302	2.34295	0.982444	0.829112	1.31639	1.04342	0.701485	1.56963
-3.2	0.994192	0.672236	0.601169	0.597092	1.3855	1.25005	0.976361	0.811582	0.805996	0.757233	0.951229	1.11818	0.995739	1.29794	0.86516	1.02189	1.01388	1.28726	2.42201	0.928586	0.826648	1.31582	1.00472	0.68825	1.56061
-3.16667	1.10466	0.924324	0.662827	0.626946	1.64528	1.2175	0.963027	0.931028	0.800118	0.729064	1.02456	1.12908	0.969875	1.3239	0.896621	0.948897	1.1082	1.26938	2.44117	0.954587	0.837736	1.33885	0.989833	0.745604	1.58768
-3.13333	0.975781	1.26044	0.709071	0.776219	1.3855	1.23683	0.940803	0.893395	0.771464	0.737349	0.76685	1.08331	0.982807	1.24602	0.959541	1.18247	0.978517	1.35877	2.4268	0.962015	0.81864	1.38319	0.980902	0.758839	1.60121
-3.1	1.06784	0.924324	0.693656	0.537383	1.55869	1.29684	0.976361	0.844307	0.78175	0.752262	0.978467	1.10946	0.995739	1.31525	0.786509	1.28466	1.08462	1.35877	2.40284	0.971301	0.8094	1.39068	0.952621	0.789722	1.54257
-3.06667	1.06784	1.09238	0.662827	0.626946	1.55869	1.29379	0.931914	0.824672	0.756035	0.763861	0.951229	1.08113	0.944012	1.37582	0.991002	1.16787	1.11999	1.26938	2.45315	0.947158	0.825416	1.41141	0.949644	0.778693	1.57414
-3.03333	1.0126	0.924324	0.631998	0.626946	1.21231	1.28769	0.945248	0.808309	0.751626	0.752262	0.993134	1.08549	0.995739	1.22006	0.86516	0.9197	1.23788	1.32302	2.45794	0.963872	0.81556	1.4212	0.960063	0.809576	1.60121
-3	0.938959	1.09238	0.662827	0.567237	1.73187	1.26836	0.936358	0.801764	0.746483	0.735692	0.900944	1.07677	0.892285	1.27198	0.84943	1.15327	1.37935	1.37665	2.48669	0.949015	0.820488	1.41601	1.00621	0.79634	1.5967
-2.96667	1.0126	0.924324	0.662827	0.567237	1.55869	1.26734	0.958582	0.842671	0.747953	0.752262	0.76685	1.03971	0.956944	1.22872	0.86516	1.18247	1.26146	1.21575	2.50106	0.980587	0.803857	1.43674	0.998763	0.802958	1.52904
-2.93333	1.12307	1.00835	0.631998	0.537383	1.47209	1.26124	0.940803	0.823036	0.754565	0.739006	0.95961	1.07459	0.879354	1.31525	0.8337	1.22627	1.15536	1.3409	2.47711	0.980587	0.806936	1.44193	0.873732	0.831635	1.47491
-2.9	0.902137	1.00835	0.616583	0.597092	1.55869	1.25209	0.968953	0.795219	0.753096	0.757233	0.957515	1.06369	0.944012	1.26333	0.912351	0.934298	1.20251	1.41241	2.47711	0.958301	0.804472	1.4379	0.821635	0.809576	1.49296
-2.86667	0.95737	0.756265	0.662827	0.686655	1.55869	1.25005	0.960064	0.782129	0.745749	0.755576	1.01618	1.04843	0.918149	1.28063	0.81797	0.846708	1.04925	1.37665	2.49387	0.950872	0.820488	1.42235	0.814193	0.822811	1.46589
-2.83333	0.938959	0.756265	0.709071	0.597092	1.55869	1.30599	0.961545	0.77722	0.738401	0.753919	1.0099	1.07677	0.969875	1.25467	0.8337	1.22627	1.08462	1.32302	2.51304	0.921157	0.843279	1.39701	0.824612	0.798546	1.52904
-2.8	0.975781	1.00835	0.601169	0.686655	1.3855	1.2409	0.964508	0.760858	0.750892	0.770488	0.995229	1.04189	0.969875	1.22006	0.88089	0.934298	1.01388	1.30514	2.51783	0.930443	0.841431	1.35728	0.823124	0.800752	1.45236
-2.76667	1.0126	1.00835	0.662827	0.686655	1.47209	1.25717	0.945248	0.778857	0.770729	0.74232	0.967991	1.06151	0.840559	1.22872	0.896621	1.09488	1.06104	1.32302	2.49387	0.950872	0.850055	1.40968	0.851405	0.791928	1.46138
-2.73333	1.08625	1.09238	0.693656	0.567237	1.3855	1.23886	0.92895	0.813218	0.772199	0.737349	1.02456	1.031	0.956944	1.20276	0.80224	0.978094	1.02567	1.30514	2.49148	0.939729	0.848207	1.42408	0.842474	0.785311	1.4704
-2.7	0.95737	1.00835	0.616583	0.567237	1.64528	1.21954	0.948211	0.837762	0.775138	0.72575	0.932372	1.04189	0.814695	1.23737	0.81797	0.9197	0.978517	1.21575	2.44836	0.928586	0.835272	1.4379	0.848428	0.776487	1.43883
-2.66667	0.883726	1.09238	0.693656	0.686655	2.25144	1.1819	0.934877	0.855761	0.78322	0.748948	1.02666	1.00266	0.85349	1.24602	0.928081	0.934298	1.06104	1.28726	2.48429	0.921157	0.863607	1.44193	0.852893	0.758839	1.4704
-2.63333	0.938959	1.09238	0.693656	0.71651	1.3855	1.20021	0.942285	0.849216	0.784689	0.735692	1.06437	1.01138	0.879354	1.1941	0.8337	1.09488	1.13178	1.37665	2.46273	0.928586	0.859295	1.45172	0.872243	0.820605	1.39824
-2.6	0.920548	1.00835	0.601169	0.537383	1.3855	1.19614	0.933395	0.782129	0.787628	0.727407	0.926087	1.0201	0.918149	1.18545	0.896621	1.12408	1.04925	1.28726	2.46752	0.917443	0.859911	1.44366	0.869266	0.780899	1.44334
-2.56667	1.0126	1.17641	0.693656	0.537383	1.21231	1.21038	0.918579	0.783766	0.810405	0.735692	0.783612	1.07459	0.982807	1.1941	0.81797	1.15327	1.04925	1.28726	2.44596	0.923015	0.867919	1.43099	0.912432	0.765457	1.45687
-2.53333	0.975781	1.00835	0.693656	0.597092	1.21231	1.1992	0.911171	0.806673	0.814078	0.735692	1.02875	1.05933	0.969875	1.18545	0.80224	0.9197	1.02567	1.35877	2.46513	0.928586	0.885166	1.42292	0.928805	0.783105	1.41628
-2.5	0.938959	1.26044	0.693656	0.686655	1.55869	1.22564	0.914135	0.836126	0.815548	0.732378	1.10209	1.04407	0.905217	1.26333	0.896621	1.15327	0.943149	1.16211	2.38367	0.913729	0.888862	1.44423	0.954109	0.785311	1.42079
-2.46667	1.03101	1.51253	0.662827	0.537383	1.3855	1.19513	0.912653	0.818127	0.829507	0.734035	0.988943	1.05497	0.827627	1.23737	0.786509	1.02189	1.03746	1.35877	2.40524	0.913729	0.895022	1.46323	0.939225	0.791928	1.40275
-2.43333	1.28877	1.17641	0.662827	0.417964	2.07825	1.16766	0.911171	0.878668	0.833916	0.724093	0.844373	1.04625	0.879354	1.24602	0.786509	1.13868	1.09641	1.30514	2.35732	0.885871	0.909189	1.51448	1.00769	0.820605	1.40275
-2.4	0.920548	1.09238	0.724485	0.417964	2.07825	1.15444	0.949693	0.872123	0.855958	0.72575	1.07485	1.04189	0.892285	1.25467	0.8337	1.29926	1.06104	1.21575	2.32139	0.885871	0.919661	1.53291	1.00323	0.802958	1.35313
-2.36667	0.95737	1.09238	0.693656	0.567237	1.29891	1.15851	0.903764	0.885213	0.860366	0.717466	1.08113	1.05715	0.7759	1.26333	0.786509	1.15327	1.11999	1.37665	2.35014	0.915586	0.919045	1.55191	1.03151	0.783105	1.45236
-2.33333	1.12307	1.00835	0.709071	0.597092	1.12572	1.12494	0.927469	0.805037	0.868448	0.74232	1.07904	1.08549	0.982807	1.22872	0.80224	1.27006	0.990306	1.37665	2.3693	0.902586	0.933829	1.60259	0.995786	0.809576	1.3802
-2.3	1.23353	1.09238	0.662827	0.626946	0.952531	1.12393	0.923024	0.791947	0.880938	0.739006	1.02037	1.09421	0.814695	1.29794	0.81797	0.875905	1.1082	1.37665	2.30701	0.900729	0.935061	1.62908	1.03449	0.869136	1.3396
-2.26667	0.902137	1.00835	0.662827	0.477673	1.03912	1.1758	0.899319	0.870487	0.863305	0.715809	0.877897	1.17486	0.840559	1.21141	0.80224	1.18247	1.22609	1.3409	2.32618	0.913729	0.949844	1.66305	1.05086	0.831635	1.36215
-2.23333	1.12307	1.17641	0.693656	0.626946	1.3855	1.16258	0.918579	0.811582	0.866979	0.709181	1.07485	1.16396	0.840559	1.22006	0.80224	1.25546	1.29683	1.41241	2.33816	0.856156	0.954772	1.71718	1.10147	0.838253	1.38922
-2.2	1.03101	1.17641	0.662827	0.626946	1.21231	1.1636	0.883021	0.839398	0.86404	0.740663	1.08742	1.05279	0.827627	1.16815	0.80224	1.10948	1.23788	1.3409	2.31181	0.871014	0.966476	1.70509	1.11189	0.825017	1.41628
-2.16667	0.902137	1.26044	0.693656	0.507528	1.12572	1.12189	0.897837	0.832853	0.864774	0.737349	1.03504	1.05061	0.93108	1.22006	0.8337	1.35765	1.27325	1.32302	2.32378	0.889586	0.976947	1.71891	1.11635	0.789722	1.38471
-2.13333	1.06784	1.00835	0.693656	0.806074	1.21231	1.15037	0.890429	0.844307	0.846406	0.72078	0.760565	1.08767	0.827627	1.18545	0.786509	1.15327	1.22609	1.2515	2.33337	0.891443	0.986187	1.7811	1.16845	0.785311	1.3802
-2.1	0.95737	1.09238	0.693656	0.806074	1.99166	1.13715	0.880058	0.865578	0.861836	0.700896	1.06228	1.09203	0.85349	1.20276	0.8337	0.890503	1.22609	1.37665	2.33097	0.900729	0.996043	1.79262	1.23245	0.794134	1.38471
-2.06667	0.975781	1.09238	0.662827	0.776219	1.21231	1.14427	0.917098	0.852488	0.865509	0.755576	1.12723	1.09203	0.85349	1.16815	0.8337	1.08028	1.14357	1.2515	2.32618	0.900729	0.981259	1.81738	1.18482	0.787516	1.4253
-2.03333	0.994192	1.00835	0.662827	0.835928	1.3855	1.14529	0.851908	0.885213	0.85008	0.750605	0.861135	1.06805	0.801764	1.1941	0.84943	1.00729	1.08462	1.28726	2.36691	0.882157	0.986187	1.78801	1.1878	0.791928	1.42079
-2	0.975781	1.00835	0.647412	0.776219	1.21231	1.15953	0.890429	0.854124	0.861101	0.730721	1.12304	1.08113	0.750037	1.21141	0.770779	1.08028	1.14357	1.23362	2.32139	0.895157	0.988035	1.89167	1.23841	0.776487	1.38471
-1.96667	0.846904	1.17641	0.662827	0.626946	1.12572	1.11884	0.925987	0.863942	0.869918	0.707524	1.19218	1.09857	0.866422	1.20276	0.80224	0.992692	1.36757	1.30514	2.33816	0.867299	0.984955	1.9147	1.40065	0.72575	1.41177
-1.93333	1.06784	0.924324	0.724485	0.626946	1.21231	1.12291	0.897837	0.842671	0.863305	0.72078	1.16075	1.13562	0.7759	1.18545	1.05392	0.729921	1.22609	1.26938	2.30222	0.889586	0.980643	1.92276	1.29795	0.732368	1.38471
-1.9	1.0126	1.09238	0.616583	0.776219	1.3855	1.10867	0.923024	0.865578	0.866244	0.707524	0.898849	1.15088	0.879354	1.22872	0.991002	1.10948	1.29683	1.2515	2.28306	0.887728	0.980643	1.95098	1.2399	0.74781	1.57865
-1.86667	1.12307	0.840295	0.693656	0.776219	1.3855	1.10765	0.880058	0.888486	0.854488	0.727407	1.17123	1.1596	0.866422	1.22006	0.896621	0.64233	1.04925	1.19787	2.28066	0.887728	0.991115	1.97977	1.23245	0.697073	1.28097
-1.83333	0.95737	1.09238	0.647412	0.835928	1.21231	1.10664	0.893393	0.855761	0.86257	0.709181	1.19427	1.19229	0.801764	1.20276	0.84943	0.686125	0.966727	1.3409	2.29264	0.865442	0.994195	1.98495	1.41702	0.633101	1.11408
-1.8	1.0126	1.17641	0.631998	0.835928	1.21231	1.11172	0.90969	0.842671	0.86257	0.705867	1.13351	1.20755	0.788832	1.1768	1.11684	0.978094	0.872412	1.16211	2.27347	0.863585	0.991731	2.00453	1.2265	0.72575	1.59219
-1.76667	1.04942	1.09238	0.631998	0.955347	1.12572	1.08426	0.891911	0.850852	0.86404	0.72575	1.08113	1.16614	0.814695	1.23737	0.912351	0.948897	0.931359	1.2515	2.2591	0.871014	1.00467	1.99129	1.33665	0.745604	0.960724
-1.73333	1.12307	1.09238	0.601169	0.895638	1.3855	1.08324	0.887466	0.883577	0.866244	0.699239	1.08951	1.1596	0.762968	1.16815	0.959541	0.861306	1.08462	1.32302	2.27347	0.871014	0.992963	1.91988	1.2905	0.73678	0.275137
-1.7	0.975781	1.17641	0.585754	0.955347	1.55869	1.08121	0.891911	0.844307	0.90298	0.709181	1.11466	1.21409	0.827627	1.21141	1.10111	0.861306	1.14357	1.21575	2.25191	0.887728	0.991115	1.94983	1.53312	0.813988	0.735202
-1.66667	0.938959	1.00835	0.616583	0.895638	1.55869	1.06493	0.883021	0.877032	0.903715	0.712495	0.900944	1.22281	0.827627	1.27198	0.912351	1.06568	1.15536	1.23362	2.24952	0.8803	0.997275	1.98438	1.55396	0.752222	0.270627
-1.63333	0.902137	0.924324	0.631998	0.925492	1.21231	1.07307	0.890429	0.862306	0.905919	0.694268	0.745898	1.17922	0.814695	1.1941	1.02246	1.10948	1.17894	1.21575	2.27108	0.861728	0.986803	1.97862	1.30539	0.527217	0.270627
-1.6	1.04942	0.924324	0.647412	0.865783	1.3855	1.04052	0.863761	0.855761	0.909593	0.681012	0.653708	1.19883	0.85349	1.1768	0.975272	0.627732	1.07283	1.19787	2.23514	0.858014	0.996659	2.00165	1.3947	0.840459	0.211991
-1.56667	0.828493	1.09238	0.631998	0.776219	1.3855	1.02018	0.885985	0.862306	0.919879	0.684326	0.781517	1.19229	0.879354	1.22006	1.06965	0.934298	1.11999	1.14423	2.22317	0.872871	0.991731	1.99647	1.23543	0.79634	0.942682
-1.53333	0.883726	1.09238	0.601169	0.895638	1.55869	1.03544	0.894874	0.824672	0.92943	0.681012	0.926087	1.16832	0.814695	1.29794	1.21122	1.24087	0.931359	1.17999	2.24952	0.876585	0.982491	2.01317	1.26818	0.774281	1.19978
-1.5	0.810082	0.672236	0.570339	1.07477	1.3855	1.03951	0.88154	0.850852	0.933104	0.707524	1.01409	1.18793	0.840559	1.22006	1.11684	1.06568	0.872412	1.32302	2.17046	0.878443	0.960932	1.98323	1.19822	0.893401	0.216501
-1.46667	0.902137	1.00835	0.616583	1.01506	1.21231	1.04052	0.893393	0.860669	0.920614	0.690954	0.947039	1.16832	0.879354	1.15949	1.22695	0.802913	1.11999	1.17999	0.265917	0.865442	0.95354	1.95155	1.30985	0.822811	0.216501
-1.43333	0.975781	1.00835	0.662827	1.01506	1.21231	1.0212	0.903764	0.860669	0.915471	0.712495	0.936563	1.18357	0.762968	1.28063	1.22695	0.773716	1.11999	1.32302	0.0958261	0.884014	0.952924	1.94522	1.25925	0.968403	0.166886
-1.4	0.95737	0.924324	0.585754	0.955347	1.21231	1.02323	0.878577	0.814854	0.901511	0.707524	0.961706	1.18575	0.814695	1.28929	1.22695	0.773716	1.03746	1.43029	0.0958261	0.865442	0.951076	1.90491	1.3292	0.933108	0.166886
-1.36667	1.03101	1.09238	0.678242	1.01506	1.03912	1.03747	0.87265	0.857397	0.883143	0.712495	0.953325	1.20319	0.7759	1.23737	1.17976	0.83211	1.08462	1.32302	0.0958261	0.863585	0.951076	1.88245	1.27413	0.924284	0.563805
-1.33333	0.902137	0.840295	0.647412	0.955347	0.952531	1.01204	0.887466	0.870487	0.869918	0.700896	1.07066	1.18575	0.788832	1.26333	1.27415	0.773716	1.19073	1.32302	0.0958261	0.846871	0.942452	1.87209	1.28157	0.941931	0.559295
-1.3	0.846904	1.00835	0.616583	1.13447	1.03912	1.02933	0.884503	0.878668	0.858162	0.682669	1.04342	1.23371	0.788832	1.33255	1.39999	0.846708	1.2143	1.3409	0.00718696	0.861728	0.952924	1.87554	1.30539	0.79634	1.43432
-1.26667	0.846904	0.924324	0.709071	1.01506	1.03912	0.989666	0.921543	0.862306	0.844202	0.697582	0.95961	1.18357	0.801764	1.26333	1.16403	0.890503	1.11999	1.28726	0.00718696	0.856156	0.960932	1.8957	1.34409	0.944137	0.248074
-1.23333	0.920548	0.924324	0.601169	1.04491	1.03912	0.981529	0.911171	0.873759	0.847141	0.710838	0.991039	1.19229	0.788832	1.23737	1.32134	0.83211	1.20251	1.37665	0.00718696	0.858014	0.95662	1.88591	1.34409	0.988256	0.248074
-1.2	0.95737	0.756265	0.693656	1.01506	0.952531	0.968307	0.915616	0.849216	0.836855	0.690954	0.938658	1.19883	0.788832	1.26333	1.24268	0.9197	1.03746	1.30514	0.00718696	0.835728	0.969556	1.87785	1.3173	0.948549	0.338283
-1.16667	1.15989	1.00835	0.647412	1.01506	1.03912	0.990684	0.903764	0.842671	0.82216	0.682669	1.04551	1.16832	0.788832	1.23737	1.46291	1.00729	1.03746	1.3409	0.00718696	0.861728	0.963396	1.89685	1.36642	0.963991	0.532232
-1.13333	0.846904	1.00835	0.693656	1.10462	1.03912	0.988649	0.856353	0.890122	0.828773	0.662786	1.0497	1.12908	0.7759	1.23737	1.27415	0.948897	1.2143	1.21575	0.0335391	0.839442	0.965244	1.92161	1.31283	1.01032	0.482617
-1.1	0.902137	0.924324	0.678242	1.07477	0.952531	0.971358	0.87265	0.893395	0.825834	0.659472	0.934468	1.19229	0.801764	1.26333	1.25841	0.978094	1.23788	1.32302	0.0335391	0.874728	0.964012	1.91873	1.31283	1.01693	0.703629
-1.06667	0.846904	0.840295	0.662827	1.13447	1.12572	0.97441	0.888948	0.860669	0.828773	0.717466	0.486091	1.17268	0.750037	1.29794	1.3528	0.934298	1.16715	1.2515	0.0335391	0.843156	0.9443	1.94752	1.27562	0.968403	0.703629
-1.03333	0.828493	1.00835	0.662827	1.07477	0.952531	0.96729	0.903764	0.898303	0.839059	0.681012	0.926087	1.14652	0.788832	1.33255	1.38426	0.875905	1.08462	1.28726	0.00958261	0.856156	0.948612	1.97171	1.35302	1.03899	0.00902088
-1	0.754849	1.00835	0.601169	1.07477	1.03912	0.964238	0.933395	0.857397	0.850815	0.677698	1.03713	1.15742	0.7759	1.26333	1.41572	0.846708	1.15536	1.28726	0.0167696	0.863585	0.932597	1.99474	1.28008	1.03017	0.261606
-0.966667	0.828493	0.672236	0.693656	1.07477	0.952531	0.946947	0.911171	0.89994	0.847876	0.719123	1.03085	1.17704	0.762968	1.3239	1.27415	0.846708	1.26146	1.32302	0.0167696	0.863585	0.932597	2.00856	1.28306	1.20664	0.261606
-0.933333	0.810082	1.09238	0.662827	0.985201	1.03912	0.969324	0.897837	0.852488	0.844202	0.709181	0.823421	1.21409	0.750037	1.29794	1.43145	0.934298	1.16715	1.21575	0.253939	0.856156	0.922741	2.02411	1.32325	1.22429	0.577337
-0.9	1.0126	0.840295	0.601169	1.07477	1.21231	0.952033	0.911171	0.878668	0.847876	0.685983	1.11256	1.20755	0.7759	1.31525	1.25841	0.788314	1.07283	1.30514	0.515065	0.865442	0.917813	2.02872	1.34707	1.25517	0.577337
-0.866667	0.865315	0.840295	0.662827	1.07477	0.952531	0.937793	0.917098	0.823036	0.853019	0.669414	1.07904	1.17486	0.750037	1.34986	1.32134	0.9197	1.08462	1.32302	0.483922	0.845013	0.920277	2.02354	1.37088	1.03017	0.252585
-0.833333	0.828493	0.840295	0.678242	0.925492	0.865937	0.933724	0.92895	0.819763	0.82216	0.682669	1.06018	1.14652	0.724173	1.25467	1.24268	1.02189	1.14357	1.30514	0.610892	0.865442	0.917813	2.0529	1.34409	1.12944	0.112761
-0.8	0.994192	0.924324	0.724485	1.13447	1.12572	0.920502	0.920061	0.860669	0.830242	0.662786	1.11466	1.17486	0.762968	1.30659	1.25841	0.802913	1.11999	1.35877	0.658805	0.846871	0.925205	2.08458	1.43935	1.05002	0.112761
-0.766667	0.791671	0.672236	0.693656	1.13447	1.03912	0.922536	0.952656	0.836126	0.818487	0.694268	1.05809	1.20973	0.750037	1.27198	1.46291	0.890503	1.03746	1.21575	0.917535	0.872871	0.911037	2.07767	1.39023	1.08752	0.112761
-0.733333	0.938959	0.924324	0.662827	1.07477	1.03912	0.923553	0.888948	0.823036	0.824364	0.682669	1.03504	1.15524	0.750037	1.29794	1.41572	0.9197	1.01388	1.19787	1.37031	0.832013	0.922741	2.11394	1.38725	1.04561	0.0586358
-0.7	0.865315	0.924324	0.662827	0.955347	1.03912	0.913382	0.921543	0.870487	0.825834	0.657815	0.938658	1.16614	0.788832	1.28063	1.38426	0.861306	0.978517	1.21575	1.58353	0.82087	0.900566	2.16059	1.39023	1.11399	0.0586358
-0.666667	0.810082	0.924324	0.647412	0.955347	0.779344	0.909313	0.896356	0.896667	0.831712	0.647873	0.871611	1.1487	0.7759	1.26333	1.38426	1.00729	1.01388	1.28726	1.71289	0.822727	0.914733	2.18938	1.37386	1.0809	0.428492
-0.633333	0.975781	0.924324	0.662827	0.955347	0.952531	0.903211	0.930432	0.860669	0.828773	0.644559	1.0078	1.14216	0.69831	1.24602	1.47864	0.9197	0.966727	1.37665	1.79914	0.82087	0.904262	2.20032	1.38874	1.0434	0.428492
-0.6	0.883726	0.840295	0.631998	1.01506	1.03912	0.887954	0.896356	0.785402	0.814078	0.661129	1.07694	1.12254	0.724173	1.22006	1.49437	0.948897	0.895991	1.37665	1.84944	0.804156	0.903646	2.17959	1.50187	1.02134	0.541253
-0.566667	0.938959	0.924324	0.693656	1.01506	0.952531	0.862525	0.903764	0.798492	0.783954	0.676042	1.02456	1.11164	0.750037	1.28063	1.36853	0.905102	1.03746	1.35877	1.88777	0.796727	0.915349	2.17268	1.49442	0.955167	0.92013
-0.533333	0.791671	0.840295	0.724485	0.925492	0.952531	0.874731	0.908208	0.816491	0.797914	0.68764	0.970086	1.10511	0.762968	1.22006	1.21122	0.963495	1.04925	1.3409	1.93329	0.802298	0.925821	2.20435	1.57331	1.03458	0.92013
-0.5	1.08625	0.924324	0.662827	0.865783	1.03912	0.868628	0.87265	0.841034	0.839794	0.677698	0.733327	1.07677	0.69831	1.22872	1.41572	0.802913	0.990306	1.23362	1.85903	0.79487	0.922741	2.17959	1.56587	0.593395	0.347304
-0.466667	0.938959	0.756265	0.693656	0.865783	0.779344	0.85032	0.871169	0.793583	0.833181	0.684326	0.884182	1.07677	0.672447	1.22006	1.33707	0.861306	0.954938	1.30514	2.05307	0.776298	0.904262	2.15944	1.44977	1.05664	0.469086
-0.433333	0.791671	1.00835	0.647412	0.806074	0.952531	0.886936	0.87265	0.860669	0.830977	0.641245	0.926087	1.10511	0.750037	1.21141	1.38426	0.83211	0.91957	1.26938	1.81591	0.752155	0.911037	2.09667	1.4334	1.0434	1.61023
-0.4	0.95737	1.09238	0.693656	1.01506	0.952531	0.886936	0.885985	0.880304	0.817752	0.659472	1.00571	1.09639	0.7759	1.20276	1.30561	0.875905	0.943149	1.30514	1.61467	0.765155	0.907957	2.07651	1.4334	0.542658	0.00451044
-0.366667	0.975781	0.924324	0.662827	1.07477	1.03912	0.884902	0.88154	0.904848	0.814813	0.676042	0.534281	1.05715	0.69831	1.22006	1.44718	1.00729	1.01388	1.32302	1.17147	0.789298	0.912885	2.05636	1.4721	1.14708	0.559295
-0.333333	0.736438	0.924324	0.631998	1.01506	0.779344	0.866594	0.887466	0.852488	0.808935	0.64953	0.351997	1.05279	0.672447	1.27198	1.43145	0.905102	1.13178	1.3409	0.927118	0.73544	0.914117	1.98956	1.49294	1.15591	1.1231
-0.3	0.975781	0.672236	0.724485	0.955347	0.865937	0.854388	0.874132	0.819763	0.819221	0.652844	0.475615	1.04189	0.724173	1.24602	1.38426	0.788314	1.03746	1.37665	0.783379	0.776298	0.917197	1.98495	1.52866	0.904431	0.947193
-0.266667	0.975781	0.840295	0.693656	0.955347	0.69275	0.859474	0.903764	0.844307	0.803792	0.651187	0.754279	1.08985	0.750037	1.20276	1.36853	0.788314	1.08462	1.30514	0.836083	0.759583	0.930133	1.94637	1.57034	1.24414	0.947193
-0.233333	0.754849	0.840295	0.662827	0.955347	0.865937	0.876765	0.860798	0.891758	0.801588	0.642902	0.993134	1.04407	0.711242	1.1941	1.16403	0.83211	1.08462	1.23362	1.13794	0.780012	0.924589	1.93946	1.58076	1.24414	0.626952
-0.2	0.846904	0.840295	0.662827	0.865783	1.03912	0.874731	0.887466	0.859033	0.826569	0.647873	0.850659	1.04625	0.69831	1.25467	1.33707	0.9197	1.01388	1.39453	1.12835	0.737297	0.939373	1.90894	1.48996	1.29047	1.74554
-0.166667	0.902137	0.588206	0.678242	1.07477	0.865937	0.882868	0.890429	0.859033	0.832446	0.662786	0.603423	1.01574	0.69831	1.25467	1.36853	0.817511	0.990306	1.43029	1.51405	0.774441	0.936909	1.87497	1.53164	1.29929	1.74554
-0.133333	1.14148	1.00835	0.709071	1.04491	1.21231	0.886936	0.890429	0.841034	0.857427	0.654501	0.546852	1.01356	0.646583	1.24602	1.38426	0.9197	1.29683	1.37665	1.71529	0.78187	0.938141	1.86575	1.5495	1.24194	0.523211
-0.1	0.810082	0.840295	0.693656	0.895638	0.519562	0.896091	0.912653	0.867214	0.86257	0.646216	0.515424	1.02446	0.69831	1.25467	1.55729	1.03649	1.19073	1.30514	1.61707	0.744726	0.930749	1.85942	1.5614	1.14929	1.61023
-0.0666667	0.902137	0.756265	0.631998	0.925492	0.606156	0.876765	0.859316	0.842671	0.879469	0.664443	0.645327	1.02446	0.711242	1.25467	1.41572	0.9197	1.34399	1.35877	1.435	0.72244	0.928285	1.80759	1.6135	1.20444	1.61023
-0.0333333	0.828493	0.672236	0.693656	0.895638	1.12572	0.896091	0.868206	0.844307	0.884612	0.661129	0.997324	1.01792	0.750037	1.22872	1.25841	0.948897	1.26146	1.3409	1.52843	0.765155	0.929517	1.78456	1.62243	1.33238	0.473596
0	0.828493	0.840295	0.693656	0.925492	1.29891	0.939827	0.891911	0.841034	0.911062	0.677698	0.999419	1.05061	0.724173	1.24602	1.32134	0.875905	1.08462	1.35877	1.71768	0.770727	0.926437	1.74828	1.64922	1.37871	1.67788
0.0333333	0.994192	0.756265	0.678242	1.01506	1.3855	0.883885	0.871169	0.854124	0.933104	0.662786	0.861135	1.03754	0.69831	1.22872	1.39999	0.9197	0.990306	1.37665	1.77997	0.780012	0.921509	1.70164	1.61499	1.41621	1.67788
0.0666667	0.736438	0.756265	0.724485	0.746365	0.865937	0.93169	0.885985	0.839398	0.965432	0.676042	0.662089	1.04625	0.750037	1.23737	1.3528	0.948897	0.954938	1.2515	1.91173	0.772584	0.934445	1.66017	1.67304	1.45591	0.221012
0.1	0.699617	0.672236	0.724485	0.955347	0.952531	0.884902	0.884503	0.824672	0.99923	0.664443	0.643232	1.03536	0.724173	1.29794	1.25841	0.9197	0.978517	1.30514	1.9836	0.759583	0.946148	1.64808	1.66857	1.02134	0.00451044
0.133333	0.77326	0.672236	0.678242	0.925492	0.865937	0.891005	0.874132	0.844307	1.0176	0.705867	0.752184	1.031	0.724173	1.25467	1.32134	0.802913	1.03746	1.35877	2.08661	0.754012	0.960316	1.6262	1.66113	1.12502	1.62827
0.166667	0.77326	0.588206	0.709071	0.925492	0.69275	0.996786	0.890429	0.908121	1.04699	0.689297	0.934468	1.05279	0.724173	1.25467	1.19549	0.905102	1.14357	1.30514	2.18963	0.763298	0.974484	1.6285	1.67155	1.09635	0.293179
0.2	0.754849	0.756265	0.678242	0.806074	1.03912	1.03951	0.912653	0.827944	1.06829	0.694268	0.938658	1.04625	0.69831	1.22006	1.32134	0.948897	1.11999	1.32302	2.22317	0.729869	0.970172	1.63656	1.63881	1.16694	1.67337
0.233333	0.754849	0.756265	0.693656	0.746365	1.03912	1.04052	0.893393	0.863942	1.07711	0.719123	0.47771	0.976504	0.69831	1.28063	1.30561	0.83211	1.01388	1.2515	2.27347	0.731726	0.96586	1.62965	1.66113	1.07429	1.57414
0.266667	0.828493	0.672236	0.724485	0.835928	0.69275	1.05069	0.905245	0.873759	1.1065	0.724093	0.383425	1.0092	0.672447	1.15949	1.25841	0.788314	1.02567	1.2515	2.22796	0.765155	0.96586	1.61526	1.66857	1.07649	0.762265
0.3	0.718028	0.672236	0.662827	0.776219	0.952531	0.970341	0.914135	0.883577	1.13001	0.755576	0.398092	1.0092	0.7759	1.15084	1.1483	0.773716	1.08462	1.35877	2.09141	0.761441	0.960932	1.6452	1.65816	1.02134	1.70946
0.333333	1.0126	0.924324	0.724485	0.925492	1.21231	0.989666	0.917098	0.875396	1.13368	0.743977	0.923992	1.00048	0.788832	1.16815	1.16403	0.788314	1.22609	1.37665	2.08661	0.770727	0.976331	1.66766	1.65518	0.992668	1.43883
0.366667	0.846904	0.672236	0.662827	0.985201	1.03912	0.952033	0.887466	0.813218	1.13148	0.740663	0.890468	0.991761	0.672447	1.21141	1.33707	1.29926	1.04925	1.37665	2.11297	0.741012	0.984955	1.65154	1.63136	1.18017	1.58317
0.4	0.718028	0.924324	0.662827	0.865783	1.3855	0.927622	0.894874	0.927756	1.12193	0.757233	0.785707	1.01356	0.633652	1.14219	1.30561	1.00729	1.1082	1.19787	2.08422	0.752155	0.985571	1.674	1.61946	1.22429	1.56963
0.433333	0.828493	0.840295	0.693656	0.835928	1.12572	0.943896	0.902282	0.857397	1.11385	0.739006	0.693518	0.991761	0.724173	1.15949	1.32134	0.817511	1.14357	1.32302	2.14411	0.74844	0.970788	1.71085	1.65071	1.25517	1.36215
0.466667	0.681206	0.504177	0.678242	0.746365	1.21231	0.915416	0.890429	0.845943	1.1065	0.75889	0.729136	0.974324	0.69831	1.12488	1.33707	0.978094	1.06104	1.32302	2.21358	0.742869	0.919045	1.73504	1.59415	1.189	1.39373
0.5	0.754849	0.672236	0.662827	0.835928	1.03912	0.915416	0.911171	0.832853	1.09401	0.78043	0.823421	1.0092	0.685378	1.15084	1.06965	0.934298	1.06104	1.43029	2.23514	0.726154	0.928901	1.76383	1.73407	1.17135	1.56061
0.533333	0.791671	0.588206	0.693656	0.835928	1.12572	0.96017	0.885985	0.842671	1.08299	0.739006	0.775231	0.980863	0.762968	1.1941	0.991002	1.00729	1.14357	1.3409	2.18244	0.731726	0.935061	1.80299	1.6909	1.16473	1.34862
0.566667	0.754849	0.672236	0.693656	0.776219	1.3855	0.935759	0.939321	0.842671	1.10503	0.639588	0.775231	0.993941	0.7759	1.14219	1.38426	1.02189	1.07283	1.2515	2.20161	0.72244	0.934445	1.82199	1.71769	1.189	1.3396
0.6	0.902137	0.672236	0.662827	0.806074	1.21231	0.942879	0.884503	0.868851	1.06976	0.697582	0.643232	0.991761	0.737105	1.26333	1.28988	0.773716	1.04925	1.32302	2.18723	0.73544	0.943068	1.87094	1.77426	1.189	1.3802
0.633333	0.791671	0.504177	0.693656	0.686655	1.21231	0.880834	0.920061	0.878668	1.08519	0.642902	0.538471	0.941628	0.737105	1.22872	1.16403	0.9197	1.08462	1.30514	2.17046	0.739155	0.954156	1.87727	1.69388	1.17355	1.3802
0.666667	0.77326	0.672236	0.662827	0.835928	1.55869	0.913382	0.902282	0.811582	1.06829	0.608106	0.71866	0.954707	0.7759	1.20276	1.22695	0.934298	1.02567	1.37665	2.11776	0.744726	0.958468	1.90318	1.65964	1.22208	1.34411
0.7	0.828493	0.672236	0.709071	0.686655	1.29891	0.906262	0.921543	0.844307	1.07123	0.629647	0.739612	0.969964	0.711242	1.18545	1.08538	0.802913	1.07283	1.23362	2.12974	0.752155	0.96586	1.93946	1.74151	1.24856	1.31705
0.733333	0.865315	0.756265	0.693656	0.746365	1.12572	0.919485	0.880058	0.824672	1.08078	0.553426	0.835992	0.989582	0.827627	1.1941	1.27415	1.06568	0.895991	1.21575	2.13453	0.733583	0.96586	1.96134	1.86654	1.35223	1.31254
0.766667	0.810082	0.672236	0.693656	0.895638	1.47209	0.899142	0.924506	0.791947	1.06315	0.493775	0.601328	0.974324	0.827627	1.21141	1.43145	1.03649	0.943149	1.2515	2.10578	0.729869	0.960932	1.98207	1.88887	1.39415	1.25841
0.8	0.77326	0.504177	0.662827	0.686655	2.07825	0.915416	0.911171	0.852488	1.07197	0.574967	0.400187	0.908933	0.866422	1.1768	1.24268	0.846708	1.01388	1.21575	2.11057	0.746583	0.969556	2.01835	1.84868	1.40959	1.24037
0.833333	0.77326	0.672236	0.724485	0.776219	1.55869	0.964238	0.887466	0.796856	1.05801	0.515316	0.498662	0.961246	0.918149	1.20276	1.11684	0.9197	1.02567	1.30514	2.15609	0.755869	0.967092	2.01835	1.90524	1.48238	1.2945
0.866667	0.810082	0.504177	0.709071	0.895638	1.47209	0.962204	0.931914	0.837762	1.0514	0.68764	0.833897	0.943808	0.93108	1.20276	1.25841	0.963495	1.03746	1.19787	2.12494	0.72244	0.959084	2.03102	1.86356	1.48459	1.26743
0.9	0.791671	0.420147	0.709071	0.776219	1.55869	0.986615	0.90969	0.824672	1.04699	0.739006	0.743803	0.976504	0.982807	1.23737	1.24268	0.978094	1.06104	1.19787	2.08901	0.726154	0.944916	2.02814	1.78468	1.54636	1.2945
0.933333	0.810082	0.756265	0.662827	0.835928	1.29891	0.97441	0.863761	0.796856	1.04405	0.646216	0.442091	0.926371	0.905217	1.1941	1.05392	1.21167	1.06104	1.21575	2.10338	0.731726	0.939373	2.00568	1.77277	1.54415	1.28548
0.966667	0.681206	0.588206	0.693656	0.895638	1.55869	0.942879	0.908208	0.832853	1.03523	0.674385	0.724946	1.00484	1.07333	1.22006	1.16403	1.10948	1.03746	1.28726	2.14651	0.744726	0.934445	2.00568	1.72067	1.54194	1.3396
1	0.718028	0.504177	0.724485	0.835928	1.29891	0.941861	0.887466	0.787038	1.05654	0.70421	0.741708	0.943808	1.04747	1.3239	1.16403	1.09488	1.03746	1.26938	2.14411	0.713154	0.927053	2.00453	1.67453	1.57944	1.34862
1.03333	0.77326	0.336118	0.693656	0.835928	1.21231	0.939827	0.880058	0.747768	1.07197	0.669414	0.854849	0.92855	1.15092	1.1768	1.16403	0.905102	1.08462	1.2515	2.08422	0.746583	0.932597	1.95904	1.63881	1.59047	1.31705
1.06667	0.736438	0.588206	0.693656	0.746365	1.21231	0.956101	0.891911	0.791947	1.08666	0.578281	0.794088	0.937269	1.03453	1.28929	1.08538	1.18247	1.03746	1.28726	2.05307	0.726154	0.943684	1.91931	1.70281	1.58165	1.35764
1.1	0.846904	0.420147	0.662827	0.71651	1.3855	0.966273	0.920061	0.767403	1.1043	0.434125	0.416949	0.915472	1.0216	1.1768	1.10111	0.905102	1.06104	1.28726	2.04828	0.731726	0.931981	1.91873	1.87994	1.53533	1.2945
1.13333	0.718028	0.588206	0.7399	0.656801	1.29891	0.968307	0.930432	0.787038	1.13736	0.505374	0.668375	0.911113	1.0604	1.26333	1.1483	0.890503	1.1082	1.23362	2.00995	0.729869	0.947996	1.90664	1.86059	1.53974	1.3802
1.16667	0.644384	0.252088	0.755314	0.746365	1.21231	0.951016	0.878577	0.793583	1.13736	0.598164	0.913516	0.900214	0.969875	1.1768	1.16403	1.08028	1.06104	1.21575	2.00756	0.70944	0.923973	1.917	1.87845	1.59268	1.3802
1.2	0.754849	0.588206	0.678242	0.865783	1.21231	0.942879	0.914135	0.823036	1.13956	0.685983	0.773136	0.893675	1.0604	1.28929	1.19549	0.934298	1.03746	1.2515	2.02912	0.74844	0.932597	1.91643	1.8725	1.57724	1.27646
1.23333	0.644384	0.672236	0.724485	0.686655	1.21231	0.96729	0.893393	0.773948	1.09474	0.763861	0.722851	0.895855	1.0216	1.21141	1.10111	1.15327	0.990306	1.35877	2.01954	0.729869	0.919045	1.90146	1.88291	1.56842	1.2539
1.26667	0.607562	0.336118	0.724485	0.776219	1.21231	0.951016	0.897837	0.818127	1.33647	0.790372	0.76266	0.919831	1.0604	1.22006	1.10111	0.992692	0.943149	1.23362	2.00516	0.729869	0.901798	1.89973	1.90078	1.57283	1.33509
1.3	0.77326	0.420147	0.724485	0.686655	1.03912	0.964238	0.880058	0.798492	1.34529	0.816883	0.944944	0.876238	1.12506	1.20276	1.03819	0.686125	1.01388	1.26938	2.06026	0.750298	0.901182	1.81162	1.93799	1.69195	1.37568
1.33333	0.754849	0.504177	0.693656	0.597092	1.21231	0.943896	0.868206	0.885213	1.34823	0.714152	0.783612	0.917652	1.08626	1.13353	1.10111	0.788314	1.01388	1.23362	2.0938	0.741012	0.900566	1.99071	1.94841	1.64342	1.33058
1.36667	0.718028	0.504177	0.693656	0.686655	1.21231	0.948981	0.9008	0.935937	1.36292	0.750605	0.840183	0.876238	1.09919	1.1768	1.10111	0.759117	0.990306	1.2515	2.07943	0.750298	0.89995	2.03275	2.01837	1.59709	1.28548
1.4	0.607562	0.504177	0.724485	0.686655	1.03912	0.952033	0.917098	0.839398	1.36659	0.778773	0.944944	0.850081	1.07333	1.07296	1.17976	0.83211	0.954938	1.17999	2.02433	0.73544	0.903646	2.11222	2.07493	1.57283	1.30352
1.43333	0.589151	0.504177	0.693656	0.746365	1.03912	0.952033	0.880058	0.92612	1.35998	0.793686	0.984753	0.882777	1.12506	1.13353	1.30561	1.15327	1.03746	1.14423	2.03151	0.73544	0.89379	2.12546	2.1166	1.59268	1.21782
1.46667	0.681206	0.336118	0.755314	0.746365	2.07825	0.952033	0.874132	0.837762	1.36219	0.798657	0.747993	0.852261	1.08626	1.14219	1.10111	0.948897	1.09641	1.05484	2.01714	0.718726	0.90611	2.12719	2.14489	1.61253	1.30803
1.5	0.699617	0.420147	0.724485	0.597092	1.03912	0.91745	0.880058	0.975207	1.37321	0.853337	1.05599	0.852261	1.03453	1.1941	1.17976	1.16787	1.17894	1.19787	1.99318	0.746583	0.900566	2.13813	2.35327	1.61474	1.30352
1.53333	0.625973	0.672236	0.7399	0.71651	1.21231	0.947964	0.875614	0.898303	1.37027	0.815227	1.0539	0.882777	1.07333	1.11623	1.06965	0.963495	1.24967	1.19787	1.9285	0.733583	0.89995	2.1865	1.99604	1.58827	1.49747
1.56667	0.662795	0.588206	0.709071	0.567237	1.21231	0.933724	0.887466	1.00139	1.36292	0.778773	1.04132	0.863159	0.982807	1.13353	1.11684	0.890503	1.22609	1.23362	1.89017	0.705725	0.902414	2.19226	2.04218	1.61915	1.44785
1.6	0.681206	0.336118	0.662827	0.597092	1.3855	0.93881	0.869687	0.96539	1.36586	0.763861	1.02247	0.828284	1.03453	1.15084	1.21122	1.00729	1.16715	1.10847	1.83986	0.676011	0.904878	2.2032	1.99604	1.63459	1.52002
1.63333	0.662795	0.336118	0.647412	0.507528	1.29891	0.946947	0.877095	0.906485	1.34235	0.793686	1.0958	0.832644	1.00867	1.16815	1.16403	0.802913	1.16715	1.21575	1.72727	0.728012	0.90611	2.18593	1.99008	1.58827	1.48845
1.66667	0.57074	0.336118	0.601169	0.567237	1.29891	0.91745	0.894874	0.942482	1.32031	0.805285	1.11466	0.828284	1.03453	1.11623	1.08538	0.934298	1.1082	1.09059	1.66019	0.690868	0.897486	2.15253	1.93501	1.65886	1.4704
1.7	0.552329	0.420147	0.585754	0.537383	0.865937	0.939827	0.874132	1.11265	1.30488	0.760547	1.09789	0.823925	0.982807	1.08162	1.16403	0.773716	1.08462	1.12635	1.64581	0.707583	0.905494	2.08458	1.90673	1.60812	1.40275
1.73333	0.607562	0.420147	0.570339	0.417964	0.69275	0.93169	0.843019	1.14047	1.28504	0.745634	1.07066	0.832644	0.944012	1.11623	0.991002	0.875905	1.0021	1.01908	1.77039	0.690868	0.901182	2.01317	1.85017	1.46032	1.30352
1.76667	0.552329	0.336118	0.570339	0.268691	0.865937	0.914399	0.822277	1.19447	1.28945	0.740663	1.25713	0.826105	0.982807	1.15084	1.03819	0.934298	0.895991	1.05484	1.81111	0.663011	0.893174	1.93601	1.77574	1.31253	1.2945
1.8	0.533918	0.168059	0.477852	0.358255	0.865937	0.907279	0.817832	0.960481	1.28136	0.737349	1.33465	0.832644	0.892285	1.20276	0.943811	1.00729	0.837044	1.01908	1.77039	0.689011	0.911653	1.87381	1.75044	1.24635	1.28548
1.83333	0.607562	0.168059	0.53951	0.417964	0.779344	0.91033	0.838574	1.07175	1.28357	0.74232	1.33465	0.791229	0.93108	1.07296	0.975272	0.875905	0.742729	1.0012	1.77039	0.676011	0.888246	1.82314	1.81593	1.29047	1.34411
1.86667	0.552329	0.168059	0.570339	0.268691	0.519562	0.902193	0.813387	1.25173	1.28504	0.753919	1.29485	0.780331	0.956944	1.13353	0.896621	0.773716	0.884202	1.07272	1.80632	0.663011	0.888862	1.80414	1.81891	1.29047	1.40275
1.9	0.57074	0.168059	0.570339	0.238837	0.69275	0.894056	0.819314	1.10283	1.27549	0.772145	1.38075	0.767253	0.956944	1.12488	0.975272	1.12408	0.90778	1.03696	1.83028	0.677868	0.890094	1.77534	1.82784	1.31694	1.39373
1.93333	0.644384	0.168059	0.53951	0.358255	0.69275	0.877782	0.814869	1.14211	1.28945	0.777116	1.32208	0.767253	0.892285	1.12488	0.943811	0.715322	0.825255	1.05484	1.84226	0.664868	0.904262	1.77189	1.85315	1.34341	1.35313
1.96667	0.625973	0.168059	0.447023	0.298546	0.519562	0.888971	0.7882	1.07829	1.27843	0.777116	1.51694	0.78905	0.866422	1.09892	0.88089	0.905102	0.966727	0.983323	1.85424	0.670439	0.902414	1.76152	1.87994	1.35223	1.36666
2	0.533918	0.168059	0.53951	0.298546	0.346375	0.904228	0.832648	1.14538	1.28577	0.74232	1.53999	0.741096	0.969875	1.047	0.86516	0.963495	1.07283	0.840294	1.77039	0.69644	0.907341	1.74655	1.89631	1.29929	1.39824
2.03333	0.718028	0.0840295	0.462437	0.268691	0.432969	0.911348	0.794127	1.14701	1.27769	0.724093	1.50227	0.762893	0.905217	1.12488	0.80224	0.700724	1.11999	1.01908	1.74883	0.679725	0.895022	1.77477	1.92459	1.23311	1.29901
2.06667	0.644384	0.0840295	0.477852	0.268691	0.606156	0.901176	0.808942	1.19447	1.3012	0.724093	1.62379	0.723659	0.814695	1.14219	0.739319	0.759117	1.1082	1.0012	1.73206	0.661153	0.905494	1.81796	1.95585	1.1912	1.2088
2.1	0.810082	0.0840295	0.477852	0.417964	0.346375	0.899142	0.811906	1.30737	1.28063	0.739006	1.65313	0.738917	0.892285	1.10757	0.84943	0.817511	1.04925	1.05484	1.75601	0.648153	0.923357	1.88821	2.01241	1.1912	1.24488
2.13333	0.607562	0.0840295	0.477852	0.149273	0.259781	0.877782	0.819314	1.08484	1.2821	0.757233	1.66989	0.760714	0.892285	1.09027	0.81797	0.729921	1.03746	0.911809	1.7656	0.648153	0.935061	1.90894	2.0392	1.13605	1.25841
2.16667	0.681206	0.0840295	0.416194	0.149273	0.519562	0.876765	0.795608	1.21083	1.29606	0.732378	1.73694	0.743276	0.840559	1.16815	0.755049	0.817511	0.895991	0.965445	1.73685	0.629581	0.943068	1.94868	1.98115	1.06105	1.39824
2.2	0.478685	0.0840295	0.477852	0.149273	0.259781	0.878799	0.803016	0.855761	1.29679	0.712495	1.70551	0.751995	0.762968	1.12488	0.692128	0.788314	0.954938	0.89393	1.75601	0.646296	0.941836	1.9481	1.98413	1.01914	1.40726
2.23333	0.662795	0.0840295	0.477852	0.208982	0.432969	0.856423	0.745235	0.960481	1.29606	0.729064	1.62589	0.708401	0.801764	1.18545	0.739319	0.861306	0.978517	0.804537	1.73924	0.648153	0.959084	1.90952	1.99008	1.00149	1.42079
2.26667	0.589151	0.0840295	0.431608	0.119418	0.432969	0.852354	0.763014	1.24355	1.28504	0.750605	1.74951	0.708401	0.762968	1.06431	0.755049	0.846708	0.895991	0.876052	1.7656	0.640724	0.960932	1.5594	1.96031	0.990462	1.42079
2.3	0.589151	0.0840295	0.462437	0.0895638	0.432969	0.855405	0.783756	1.1192	1.28357	0.702553	1.73275	0.701862	0.866422	1.16815	0.755049	0.788314	0.813466	0.822416	1.77518	0.629581	0.9751	1.67975	1.97371	0.977226	1.36666
2.33333	0.460274	0.0840295	0.477852	0.119418	0.346375	0.869645	0.730419	1.10283	1.27255	0.727407	1.78932	0.719299	0.788832	1.06431	0.739319	1.09488	0.954938	0.786659	1.83267	0.635153	0.95662	1.69645	1.94841	1.32797	1.39373
2.36667	0.533918	0.0840295	0.447023	0.0895638	0.346375	0.870662	0.817832	1.0292	1.28798	0.72575	1.76208	0.701862	0.85349	1.16815	0.660668	0.905102	0.978517	0.89393	1.83986	0.622153	0.969556	1.70106	1.9618	1.3412	1.35313
2.4	0.754849	0.0840295	0.508681	0.119418	0.432969	0.845234	0.814869	1.00793	1.29826	0.730721	1.7537	0.697503	0.724173	1.10757	0.676398	0.992692	0.966727	0.822416	1.80393	0.644439	0.989267	1.69357	1.90078	1.35885	1.28097
2.43333	0.497096	0.0840295	0.508681	0.149273	0.346375	0.872697	0.803016	1.14701	1.31149	0.757233	1.77256	0.745456	0.85349	1.15949	0.755049	0.978094	0.931359	0.804537	1.82309	0.651867	0.982491	1.71891	1.85166	1.3765	1.2945
2.46667	0.589151	0.0840295	0.493267	0.149273	0.519562	0.859474	0.737827	0.947391	1.31957	0.778773	1.76836	0.806487	0.840559	1.08162	0.676398	0.992692	0.966727	0.786659	1.80393	0.633296	0.997275	1.73331	1.77426	1.38753	1.32607
2.5	0.846904	0.0840295	0.493267	0.119418	0.519562	0.837097	0.765977	0.935937	1.34161	0.717466	1.73275	0.769432	0.814695	1.05566	0.81797	1.06568	0.848834	1.03696	1.83267	0.644439	0.988651	1.77765	1.85166	1.36547	1.3802
2.53333	0.589151	0.0840295	0.477852	0.119418	0.432969	0.853371	0.751161	1.08647	1.36219	0.685983	1.77675	0.767253	0.879354	1.14219	0.692128	0.963495	0.801676	0.858173	1.80153	0.646296	1.00775	1.77074	1.86208	1.36988	1.34411
2.56667	0.533918	0.0840295	0.53951	0.119418	0.519562	0.841166	0.773385	1.10774	1.37982	0.671071	1.68665	0.780331	0.814695	1.06431	0.707858	1.05109	0.966727	0.876052	1.77518	0.657439	1.0213	1.73388	1.81444	1.35885	1.34862
2.6	0.681206	0.0840295	0.53951	0.0895638	0.259781	0.832011	0.76894	1.2681	1.38937	0.674385	1.75789	0.758534	0.788832	1.12488	0.692128	1.05109	1.03746	0.786659	1.76799	0.61101	1.03731	1.67745	1.78021	1.44709	1.34862
2.63333	0.607562	0.0840295	0.616583	0.149273	0.606156	0.829977	0.801535	0.975207	1.40994	0.677698	1.73484	0.78905	0.788832	1.10757	0.644938	1.05109	0.966727	0.804537	1.80872	0.663011	1.05641	1.6072	1.71323	1.39635	1.28999
2.66667	0.607562	0.0840295	0.508681	0.0895638	0.432969	0.842183	0.831166	1.42681	1.42464	0.715809	1.73484	0.791229	0.788832	1.03835	0.503366	1.15327	0.931359	0.858173	1.8183	0.655582	1.07489	1.55595	1.73853	1.4515	1.37117
2.7	0.607562	0.0840295	0.508681	0.119418	0.519562	0.817772	0.835611	1.40554	1.41141	0.684326	1.79141	0.734557	0.814695	1.08162	0.582017	1.18247	0.931359	0.804537	1.84465	0.642582	1.09214	1.62332	1.70281	1.54636	1.32156
2.73333	0.515507	0.0840295	0.508681	0.0597092	0.432969	0.825909	0.862279	1.16174	1.40921	0.734035	1.70132	0.760714	0.879354	1.05566	0.644938	1.09488	1.0021	0.76878	1.80393	0.653725	1.11739	1.57034	1.64327	1.54636	1.17723
2.76667	0.515507	0.0840295	0.508681	0.119418	0.519562	0.823874	0.807461	1.25828	1.39745	0.702553	1.78722	0.760714	0.801764	1.05566	0.739319	1.15327	1.02567	0.840294	1.82309	0.631439	1.12417	1.53291	1.60011	1.57944	1.23586
2.8	0.478685	0.0840295	0.508681	0.208982	0.606156	0.824892	0.791164	1.31064	1.39525	0.707524	1.69713	0.780331	0.788832	1.01239	0.707858	1.25546	0.601257	0.697266	1.79434	0.629581	1.13464	1.56228	1.60606	1.66768	1.24488
2.83333	0.515507	0.0840295	0.508681	0.0895638	0.606156	0.805566	0.813387	1.24355	1.39157	0.702553	1.68456	0.793409	0.814695	0.995087	0.707858	1.29926	1.03746	0.822416	1.81351	0.644439	1.13587	1.56977	1.67899	1.66768	1.27194
2.86667	0.589151	0.0840295	0.493267	0.0597092	0.432969	0.805566	0.819314	1.05866	1.43125	0.727407	1.7537	0.871878	0.840559	0.995087	0.676398	1.27006	1.03746	0.89393	1.84944	0.627724	1.13833	1.59856	1.72365	1.69636	1.35313
2.9	0.552329	0.0840295	0.53951	0.119418	0.432969	0.813703	0.899319	0.870487	1.43492	0.722437	1.77884	0.93073	0.840559	1.06431	0.692128	1.31386	1.07283	0.983323	1.85424	0.631439	1.15004	1.60489	1.75788	1.6743	1.25841
2.93333	0.515507	0.0840295	0.524096	0.0597092	0.519562	0.825909	0.878577	1.19283	1.4599	0.717466	1.76627	0.900214	0.788832	1.00374	0.676398	1.35765	1.0021	0.858173	1.90454	0.614724	1.15558	1.60662	1.78914	1.7493	1.28999
2.96667	0.497096	0.0840295	0.53951	0.0597092	0.519562	0.802515	0.792645	1.41863	1.50252	0.72078	1.62589	0.773792	0.788832	1.0297	0.550557	1.31386	1.06104	0.89393	1.89975	0.631439	1.16174	1.63023	1.83975	1.71401	1.28548
3	0.644384	0.0840295	0.524096	0.119418	0.606156	0.781155	0.819314	1.39736	1.50178	0.72575	1.73065	0.826105	0.762968	1.09892	0.487636	1.38685	1.03746	0.822416	1.87101	0.625867	1.17037	1.63829	1.77574	1.75592	1.29901
3.03333	0.57074	0.0840295	0.493267	0.149273	0.519562	0.820823	0.857835	1.35809	1.52676	0.75889	1.76417	0.847902	0.788832	1.047	0.582017	1.31386	1.06104	0.822416	1.90934	0.618438	1.17961	1.64002	1.72514	1.6743	1.26743
3.06667	0.533918	0.0840295	0.570339	0.119418	0.606156	0.795395	0.819314	1.34009	1.47607	0.747291	1.86684	0.874058	0.814695	1.01239	0.80224	1.38685	1.07283	0.822416	1.8734	0.596152	1.18207	1.67918	1.68941	1.64562	1.24488
3.1	0.57074	0.0840295	0.524096	0.149273	0.432969	0.818789	0.820795	1.10774	1.46431	0.767175	1.8836	0.86098	0.85349	1.0297	0.739319	1.32846	1.03746	0.840294	1.85903	0.590581	1.20486	1.73158	1.6269	1.60812	1.20429
3.13333	0.625973	0.0840295	0.53951	0.119418	0.519562	0.803532	0.877095	1.31718	1.44374	0.765518	1.87522	0.876238	0.762968	1.08162	0.739319	0.890503	0.990306	0.750901	1.84226	0.631439	1.22211	1.74886	1.57182	1.51768	1.23586
3.16667	0.644384	0.0840295	0.53951	0.179128	0.606156	0.792343	0.868206	1.27301	1.44374	0.763861	1.74532	0.898035	0.788832	0.995087	0.739319	1.43064	1.08462	0.911809	1.81351	0.605438	1.33545	1.77304	1.56438	1.47797	1.1682
3.2	0.478685	0.0840295	0.53951	0.208982	0.519562	0.787258	0.897837	1.23701	1.44594	0.748948	1.7516	0.935089	0.724173	1.09027	0.84943	1.35765	0.990306	0.76878	1.78716	0.642582	1.42415	1.75807	1.60904	1.4515	1.32607
3.23333	0.644384	0.0840295	0.508681	0.208982	0.606156	0.799463	0.891911	1.48081	1.43125	0.753919	1.88779	0.941628	0.711242	1.10757	0.8337	1.56203	0.954938	0.89393	1.78476	0.596152	1.43031	1.78629	1.55992	1.37871	1.28548
3.26667	0.478685	0.0840295	0.53951	0.119418	0.432969	0.81472	0.888948	1.17156	1.39966	0.75889	1.96741	0.969964	0.737105	1.08162	0.755049	1.41605	1.01388	0.858173	1.66977	0.546009	1.44509	1.77822	1.58373	1.36988	1.31254
3.3	0.625973	0.0840295	0.493267	0.149273	0.432969	0.816755	0.951174	1.31555	1.36586	0.75889	1.89198	0.906753	0.762968	1.03835	0.770779	1.38685	1.07283	0.840294	1.68175	0.616581	1.44078	1.78686	1.59266	1.33679	1.33058
3.33333	0.552329	0.0840295	0.524096	0.179128	0.519562	0.83608	0.943766	1.17647	1.34749	0.748948	1.89617	0.884956	0.788832	1.0297	0.597747	1.47444	0.884202	0.76878	1.45656	0.618438	1.47836	1.69069	1.54503	1.3037	1.22233
3.36667	0.607562	0.0840295	0.53951	0.149273	0.519562	0.779121	0.952656	1.31882	1.36145	0.740663	1.88989	0.92855	0.737105	1.03835	0.707858	1.45984	0.789887	0.822416	1.6554	0.579438	1.47528	1.71603	1.65518	1.31473	1.21331
3.4	0.736438	0.0840295	0.53951	0.119418	0.606156	0.755727	0.927469	1.35973	1.38349	0.737349	1.8836	0.963425	0.737105	1.08162	0.770779	1.47444	1.14357	0.911809	1.5979	0.625867	1.50854	1.62044	1.7817	1.29047	1.23135
3.43333	0.497096	0.0840295	0.508681	0.149273	0.432969	0.765898	0.958582	1.4219	1.41362	0.792029	1.95065	0.959066	0.69831	0.91721	0.896621	1.40145	1.16715	0.911809	1.66258	0.601724	1.51285	1.61987	1.80254	1.33238	1.2539
3.46667	0.589151	0.0840295	0.585754	0.179128	0.519562	0.764881	0.970435	1.15847	1.44007	0.740663	1.96741	0.93291	0.737105	1.0297	0.80224	1.40145	1.1082	0.89393	1.68654	0.605438	1.53996	1.70394	1.83826	1.25517	1.2945
3.5	0.589151	0.0840295	0.524096	0.208982	0.606156	0.743521	0.976361	1.31391	1.46431	0.75889	1.94646	0.980863	0.750037	1.05566	0.943811	1.43064	1.17894	0.786659	1.76081	0.560866	1.56398	1.65787	1.88291	1.3015	1.19978
3.53333	0.497096	0.0840295	0.53951	0.179128	0.432969	0.745556	1.03266	1.19447	1.46358	0.735692	1.9737	0.945988	0.7759	1.15084	1.03819	1.40145	1.15536	0.822416	1.81111	0.612867	1.57999	1.72812	1.90673	1.25297	1.28548
3.56667	0.57074	0.0840295	0.554925	0.208982	0.346375	0.73335	1.05933	1.33518	1.47754	0.739006	2.02398	0.991761	0.724173	1.00374	0.959541	1.41605	0.978517	0.733023	1.76799	0.633296	1.57999	1.65614	1.86505	1.27282	1.23586
3.6	0.441863	0.0840295	0.508681	0.238837	0.432969	0.751658	1.10081	1.4219	1.47607	0.729064	2.02817	0.941628	0.724173	1.0297	0.991002	1.37225	0.860623	0.822416	1.81591	0.583152	1.58123	1.5928	1.81296	1.23532	1.28548
3.63333	0.589151	0.0840295	0.554925	0.238837	0.519562	0.745556	1.04303	1.28282	1.47019	0.743977	2.08684	0.93073	0.711242	1.12488	0.755049	1.45984	0.966727	0.911809	1.86621	0.598009	1.6071	1.8145	1.74002	1.20885	1.19978
3.66667	0.681206	0.0840295	0.524096	0.238837	0.432969	0.722162	0.951174	1.19447	1.4555	0.715809	2.13922	0.956886	0.685378	1.06431	0.786509	1.44524	0.884202	0.76878	1.85424	0.635153	1.62558	1.85539	1.70728	1.20444	1.21782
3.7	0.497096	0.0840295	0.524096	0.238837	0.519562	0.721144	1.06822	1.07829	1.45696	0.710838	2.07427	0.972144	0.750037	1.01239	0.912351	1.34305	1.11999	0.786659	1.85184	0.592438	1.62558	1.85539	1.71769	1.16032	1.2088
3.73333	0.589151	0.0840295	0.508681	0.208982	0.519562	0.744538	1.19415	1.44645	1.47239	0.730721	1.96951	0.983043	0.711242	1.09027	1.08538	1.51823	1.1082	0.76878	1.84465	0.631439	1.61449	1.88073	1.67751	1.12944	1.23135
3.76667	0.625973	0.0840295	0.477852	0.298546	0.519562	0.738436	1.24601	1.30246	1.45917	0.719123	1.88151	0.972144	0.724173	1.08162	0.975272	1.44524	1.16715	0.822416	1.82788	0.618438	1.47774	1.87381	1.65369	1.11841	1.21331
3.8	0.699617	0.0840295	0.508681	0.238837	0.519562	0.74759	1.26675	1.40391	1.44301	0.709181	1.96322	0.976504	0.788832	1.11623	0.959541	1.45984	1.0021	0.733023	1.81591	0.666725	1.4956	1.88648	1.56438	1.08973	1.2539
3.83333	0.57074	0.0840295	0.53951	0.149273	0.606156	0.715042	1.26231	1.20428	1.42758	0.72575	1.93179	1.0201	0.737105	1.06431	1.13257	1.53283	1.01388	0.786659	1.77278	0.661153	1.50053	1.89109	1.63136	1.10958	1.28548
3.86667	0.607562	0.0840295	0.477852	0.238837	0.519562	0.727247	1.25638	1.17647	1.44374	0.737349	1.98627	1.00484	0.672447	1.07296	1.06965	1.60583	1.15536	0.804537	1.76799	0.674154	1.52702	1.95155	1.60011	1.05664	1.22684
3.9	0.478685	0.0840295	0.508681	0.238837	0.346375	0.729281	1.25045	1.5299	1.42611	0.710838	2.01979	1.01574	0.633652	1.03835	1.03819	1.67882	1.08462	0.840294	1.69373	0.640724	1.53256	1.82602	1.71025	1.07649	1.23586
3.93333	0.515507	0.0840295	0.554925	0.268691	0.346375	0.713007	1.19415	1.50044	1.4026	0.739006	2.04912	1.01356	0.69831	1.09027	0.912351	1.63502	0.91957	0.697266	1.66737	0.627724	1.55289	1.96422	1.69983	1.07649	1.2539
3.96667	0.681206	0.0840295	0.508681	0.268691	0.432969	0.728264	1.2712	1.31391	1.37174	0.74232	2.01351	1.04189	0.646583	1.09027	0.975272	1.59123	1.02567	0.733023	1.06846	0.63701	1.55659	1.92852	1.75193	1.02796	1.31254
4	0.552329	0.0840295	0.585754	0.298546	0.259781	0.709956	1.24601	1.26482	1.36219	0.752262	2.02608	1.02446	0.659515	1.05566	1.16403	1.67882	0.943149	0.750901	1.102	0.553437	1.51716	1.97516	1.81147	1.01473	1.28548
4.03333	0.478685	0.0840295	0.508681	0.149273	0.519562	0.701819	1.24453	1.30246	1.33427	0.710838	1.99884	0.972144	0.607788	1.09892	1.05392	1.66422	1.22609	0.804537	1.32959	0.653725	1.49499	1.99071	1.79212	1.01473	1.23586
4.06667	0.589151	0.0840295	0.570339	0.238837	0.432969	0.699785	1.32453	1.59371	1.32912	0.730721	2.03655	1.02882	0.659515	1.12488	1.06965	1.53283	1.09641	0.858173	1.71768	0.681582	1.45557	2.05002	1.82784	1.02576	1.30352
4.1	0.515507	0.0840295	0.554925	0.208982	0.519562	0.700802	1.32305	1.46117	1.36733	0.74232	2.13084	0.987402	0.62072	1.07296	1.03819	1.54743	1.03746	0.679387	1.70331	0.670439	1.42538	2.0149	1.89036	1.00811	1.28999
4.13333	0.533918	0.0840295	0.508681	0.238837	0.432969	0.686562	1.28897	1.18792	1.39378	0.739006	2.11198	1.02664	0.646583	1.09892	1.05392	1.50364	1.07283	0.786659	1.72487	0.646296	1.39274	2.05521	1.94394	1.01693	1.24939
4.16667	0.478685	0.0840295	0.508681	0.268691	0.519562	0.70487	1.30823	1.04393	1.41876	0.770488	2.11198	1.01138	0.646583	1.13353	0.991002	1.48904	1.08462	0.64363	1.72247	0.679725	1.39274	2.06039	1.95287	1.00149	1.25841
4.2	0.515507	0.0840295	0.524096	0.208982	0.432969	0.71199	1.30379	1.30246	1.43566	0.753919	2.13293	1.05497	0.594857	1.047	0.991002	1.44524	0.73094	0.733023	1.64102	0.664868	1.36625	2.07594	1.92757	0.999286	1.28097
4.23333	0.589151	0.0840295	0.508681	0.208982	0.346375	0.702836	1.30379	1.4759	1.44594	0.765518	2.1036	1.07895	0.556062	1.12488	1.00673	1.38685	1.13178	0.750901	1.50207	0.655582	1.35824	2.07191	1.91268	0.994874	1.24488
4.26667	0.533918	0.0840295	0.53951	0.208982	0.432969	0.721144	1.30823	0.945755	1.47092	0.752262	2.04493	1.07023	0.633652	1.16815	1.05392	1.44524	1.15536	0.804537	1.37271	0.642582	1.3798	2.01605	1.95734	0.983844	1.3396
4.3	0.57074	0.0840295	0.524096	0.238837	0.259781	0.688596	1.29786	1.52172	1.48048	0.70421	2.05122	1.0092	0.54313	1.09892	0.896621	1.44524	1.08462	0.822416	1.32959	0.651867	1.36378	2.10128	1.88887	0.99708	1.25841
4.33333	0.607562	0.0840295	0.53951	0.238837	0.432969	0.698768	1.30231	1.50372	1.48562	0.591536	2.20627	1.04189	0.646583	1.14219	0.912351	1.41605	1.14357	0.697266	1.71768	0.659296	1.3681	2.07421	1.88589	1.00149	1.23135
4.36667	0.423452	0.0840295	0.508681	0.268691	0.432969	0.672322	1.3349	1.07665	1.48562	0.659472	2.26493	0.93291	0.633652	1.15084	0.975272	1.19707	1.24967	0.697266	1.61707	0.689011	1.37302	2.07594	1.92608	0.972814	1.33058
4.4	0.515507	0.0840295	0.53951	0.238837	0.432969	0.677408	1.31416	1.17319	1.45109	0.692611	2.24188	0.943808	0.62072	1.11623	1.02246	0.248173	1.15536	0.715144	1.42062	0.720583	1.36933	2.05002	1.90673	0.966197	1.35764
4.43333	0.368219	0.0840295	0.585754	0.179128	0.432969	0.682494	1.31712	1.11756	1.45623	0.682669	2.2796	0.989582	0.594857	1.047	1.00673	0.963495	1.03746	0.750901	0.7714	0.690868	1.37549	2.03908	1.93203	0.963991	1.31705
4.46667	0.441863	0.0840295	0.524096	0.268691	0.432969	0.689613	1.32009	0.855761	1.48048	0.702553	2.35503	1.00484	0.556062	1.11623	1.17976	0.963495	1.07283	0.750901	0.3857	0.733583	1.38411	2.05578	1.92757	0.939726	1.3396
4.5	0.38663	0.0840295	0.508681	0.208982	0.346375	0.718093	1.34972	0.759222	1.49884	0.710838	2.38436	1.04407	0.594857	1.11623	1.06965	1.18247	1.08462	0.804537	0.809731	0.718726	1.36194	2.03678	1.94245	0.922078	1.31254
4.53333	0.423452	0.0840295	0.508681	0.208982	0.519562	0.71199	1.35565	0.767403	1.53338	0.719123	2.35293	1.05497	0.607788	1.08162	1.17976	1.16787	0.978517	0.76878	1.07565	0.685297	1.37672	2.04139	1.9231	0.891195	1.29901
4.56667	0.57074	0.0840295	0.477852	0.179128	0.432969	0.71911	1.38676	0.808309	1.55468	0.676042	2.38645	1.02882	0.568993	1.06431	1.06965	1.13868	1.11999	0.750901	0.725883	0.729869	1.38719	2.05118	1.94096	0.917666	1.38922
4.6	0.441863	0.0840295	0.508681	0.179128	0.432969	0.71199	1.36898	0.790311	1.58701	0.735692	2.32569	1.01356	0.607788	1.10757	1.05392	1.18247	0.943149	0.822416	0.948679	0.700154	1.3915	2.07651	1.97222	0.86693	1.2945
4.63333	0.644384	0.0840295	0.508681	0.179128	0.346375	0.70487	1.40602	0.767403	1.58775	0.727407	1.78303	1.00702	0.594857	1.047	1.13257	1.15327	1.20251	0.858173	0.989405	0.72244	1.41368	2.08342	1.94245	0.941931	1.35764
4.66667	0.57074	0.0840295	0.462437	0.238837	0.432969	0.739453	1.3912	0.798492	1.59215	0.739006	1.57351	1.00484	0.646583	1.07296	1.03819	1.15327	1.0021	0.804537	0.689948	0.726154	1.4377	2.13295	1.98413	0.935314	1.30803
4.7	0.515507	0.0840295	0.508681	0.119418	0.432969	0.735384	1.43121	0.801764	1.57158	0.775459	1.70341	1.031	0.581925	1.0297	1.05392	1.12408	1.20251	0.840294	0.919931	0.713154	1.4568	1.67284	1.96627	0.91546	1.31705
4.73333	0.754849	0.0840295	0.524096	0.208982	0.432969	0.742504	1.42528	0.798492	1.55395	0.748948	1.65732	0.996121	0.568993	1.08162	1.00673	1.19707	0.966727	0.76878	1.29126	0.681582	1.49191	0.997372	1.99008	0.908843	1.20429
4.76667	0.515507	0.0840295	0.524096	0.179128	0.346375	0.748607	1.43417	0.865578	1.55762	0.816883	1.60913	1.00266	0.581925	1.06431	1.1483	1.10948	0.848834	0.76878	1.50447	0.711297	1.50423	0.513082	1.99604	0.888989	1.34411
4.8	0.478685	0.0840295	0.477852	0.298546	0.173187	0.745556	1.49491	0.855761	1.56717	0.778773	1.74951	1.00484	0.556062	1.047	1.19549	1.19707	1.01388	0.822416	1.41344	0.715011	1.52148	0.517689	1.99306	0.895607	1.26743
4.83333	0.441863	0.0840295	0.524096	0.3284	0.173187	0.728264	1.46232	0.813218	1.57893	0.763861	1.81027	0.998301	0.556062	1.07296	1.06965	1.05109	0.954938	0.840294	1.37271	0.729869	1.58246	0.763001	2.00348	0.893401	1.21782
4.86667	0.423452	0.0840295	0.554925	0.179128	0.346375	0.736401	1.49491	0.787038	1.62742	0.743977	1.8396	1.01356	0.594857	1.0297	1.13257	1.13868	0.931359	0.786659	1.44697	0.716869	1.6034	1.32849	1.9112	0.884577	1.22684
4.9	0.405041	0.0840295	0.524096	0.298546	0.432969	0.74047	1.51269	0.783766	1.60905	0.735692	1.75998	1.0201	0.504335	1.09892	1.03819	1.09488	1.02567	0.840294	1.39906	0.715011	1.59663	1.44193	1.87101	0.906637	1.19978
4.93333	0.478685	0.0840295	0.554925	0.38811	0.432969	0.767932	1.50825	0.867214	1.6311	0.763861	1.80189	0.976504	0.54313	1.047	1.06965	1.10948	1.03746	0.822416	1.3775	0.739155	1.65268	1.37283	1.83975	0.939726	1.27646
4.96667	0.681206	0.0840295	0.508681	0.238837	0.346375	0.758778	1.51417	0.680682	1.65975	0.745634	1.87732	0.980863	0.478472	1.05566	1.00673	1.13868	1.01388	0.840294	1.5404	0.69644	1.68717	1.44711	1.83975	0.950755	1.27646
5	0.681206	0.0840295	0.508681	0.268691	0.519562	0.775052	1.50825	0.931028	1.6884	0.81357	1.88779	0.943808	0.530198	1.05566	1.03819	1.08028	0.91957	0.822416	1.40385	0.731726	1.827	1.43559	1.87994	0.924284	1.33058
5.03333	0.533918	0.0840295	0.53951	0.208982	0.69275	0.811669	1.49936	0.92612	1.70677	0.788715	1.94855	0.983043	0.54313	1.07296	1.03819	1.12408	0.943149	0.858173	1.34875	0.733583	1.93357	1.50412	1.99157	0.933108	1.24488
5.06667	0.515507	0.0840295	0.508681	0.3284	0.0865937	0.830994	1.51269	0.857397	1.71926	0.81854	1.84589	0.92855	0.556062	1.0297	1.06965	1.22627	0.931359	1.03696	0.919931	0.711297	1.91201	1.42005	1.97073	0.922078	1.28548
5.1	0.552329	0.0840295	0.524096	0.298546	0.173187	0.810652	1.49195	0.728133	1.73469	0.793686	1.9297	0.948168	0.530198	0.977781	1.10111	1.18247	0.931359	0.858173	1.14991	0.692725	1.88059	1.69357	2.01539	0.922078	1.22684
5.13333	0.515507	0.0840295	0.493267	0.358255	0.432969	0.8432	1.49491	0.793583	1.71412	0.775459	2.00932	0.952527	0.581925	1.03835	1.06965	1.12408	1.06104	0.876052	0.989405	0.449436	1.83994	1.76383	2.0392	0.902225	1.32156
5.16667	0.552329	0.0840295	0.477852	0.298546	0.346375	0.834046	1.45787	0.859033	1.73469	0.785401	1.9737	0.93073	0.54313	1.09027	1.11684	1.16787	0.990306	0.911809	0.769005	0.592438	1.83563	1.79665	2.07344	0.906637	1.23586
5.2	0.497096	0.0840295	0.493267	0.238837	0.173187	0.856423	1.49788	0.895031	1.684	0.767175	1.9276	0.939449	0.46554	1.07296	1.11684	1.06568	0.884202	0.804537	0.467152	0.728012	1.83686	1.879	2.12851	0.888989	1.21782
5.23333	0.57074	0.0840295	0.477852	0.238837	0.432969	0.859474	1.46528	0.891758	1.68326	0.757233	1.9276	0.93291	0.556062	1.047	1.06965	1.18247	0.943149	0.858173	0.828896	0.668582	1.84487	1.7811	2.0913	0.895607	1.18625
5.26667	0.460274	0.0840295	0.462437	0.447819	0.519562	0.900159	1.46232	0.929392	1.69649	0.753919	1.75579	0.93291	0.504335	1.09027	1.03819	0.978094	0.884202	0.911809	1.2697	0.62401	1.85226	1.69991	2.1047	0.902225	1.24488
5.3	0.478685	0.0840295	0.508681	0.3284	0.519562	0.892022	1.45936	0.953936	1.67004	0.757233	1.77046	0.913292	0.556062	1.05566	1.03819	1.05109	0.837044	0.911809	1.435	0.729869	1.85041	1.78974	2.1434	0.893401	1.2945
5.33333	0.515507	0.0840295	0.53951	0.298546	0.346375	0.885919	1.46528	0.958845	1.7053	0.772145	1.73275	0.926371	0.517267	1.03835	1.05392	1.13868	0.990306	0.876052	1.56436	0.707583	1.89045	1.8266	2.15233	0.873548	1.22233
5.36667	0.607562	0.0840295	0.524096	0.38811	0.606156	0.87168	1.45787	0.775584	1.72661	0.773802	1.74113	0.945988	0.504335	1.00374	0.975272	0.992692	0.90778	0.983323	1.62665	0.72244	1.91509	1.61641	2.12554	0.922078	1.24939
5.4	0.662795	0.168059	0.508681	0.3284	0.519562	0.85032	1.45491	0.814854	1.71265	0.785401	1.92341	0.915472	0.517267	0.986434	1.00673	1.09488	1.03746	0.858173	1.64342	0.716869	1.95636	1.78398	2.15828	0.924284	1.23586
5.43333	0.625973	0.168059	0.53951	0.3284	0.432969	0.863542	1.42528	0.809946	1.7391	0.768832	1.90874	0.904574	0.452608	1.03835	1.03819	1.05109	1.01388	0.911809	1.62425	0.664868	1.97114	1.78225	2.17465	0.922078	1.27194
5.46667	0.478685	0.0840295	0.493267	0.268691	0.519562	0.85032	1.42232	0.844307	1.7582	0.763861	1.95693	0.891495	0.504335	0.995087	1.00673	1.10948	0.966727	0.947566	1.67696	0.78187	2.00872	1.77477	2.14935	0.913254	1.1682
5.5	0.441863	0.0840295	0.477852	0.417964	0.519562	0.885919	1.41787	0.911393	1.77069	0.765518	2.10989	0.867519	0.504335	1.01239	1.08538	1.10948	0.872412	0.840294	1.69133	0.742869	2.01488	1.6573	2.13744	0.880165	1.21782
5.53333	0.533918	0.0840295	0.477852	0.358255	0.606156	0.866594	1.4638	0.868851	1.76114	0.765518	2.06379	0.900214	0.54313	1.09892	1.06965	1.18247	0.884202	0.858173	1.76081	0.774441	2.05676	1.81335	2.09577	0.908843	1.18625
5.56667	0.644384	0.168059	0.477852	0.3284	0.865937	0.872697	1.4638	0.895031	1.75894	0.755576	2.06379	0.817386	0.439677	1.08162	1.00673	1.21167	0.884202	0.858173	1.79195	0.702011	2.08756	1.87842	2.07642	0.880165	1.15016
5.6	0.644384	0.168059	0.477852	0.298546	0.606156	0.847268	1.45639	0.960481	1.75526	0.765518	2.06589	0.867519	0.504335	1.01239	1.1483	1.24087	0.860623	0.858173	1.77039	0.744726	2.12329	1.99993	2.0273	0.869136	1.27194
5.63333	0.478685	0.168059	0.477852	0.417964	0.606156	0.920502	1.49343	0.896667	1.72661	0.767175	2.06379	0.841362	0.491403	1.10757	1.19549	1.27006	0.943149	0.858173	1.62904	0.635153	2.12391	2.09667	2.00795	0.869136	1.2539
5.66667	0.589151	0.168059	0.477852	0.477673	0.519562	0.891005	1.50528	0.800128	1.71779	0.763861	2.08684	0.871878	0.504335	1.047	1.11684	1.21167	0.966727	0.858173	1.64102	0.755869	2.15347	2.14734	2.01241	0.847077	1.22233
5.7	0.607562	0.0840295	0.462437	0.358255	0.519562	0.885919	1.47565	0.834489	1.72734	0.777116	2.01141	0.839183	0.478472	1.09027	1.16403	1.25546	0.90778	0.858173	1.66977	0.79487	2.14485	2.15541	1.98562	0.869136	1.28999
5.73333	0.57074	0.0840295	0.493267	0.477673	0.779344	0.716059	1.49195	0.875396	1.72367	0.750605	1.9737	0.847902	0.491403	1.047	1.21122	1.06568	0.931359	0.840294	1.69133	0.789298	2.15655	2.17902	1.93501	0.851488	1.21331
5.76667	0.589151	0.0840295	0.447023	0.447819	0.69275	0.863542	1.54232	0.888486	1.74718	0.777116	1.91713	0.847902	0.530198	1.047	1.13257	1.10948	0.990306	0.840294	1.66019	0.770727	2.01611	2.14677	1.87845	0.829429	1.23586
5.8	0.515507	0.168059	0.462437	0.3284	0.606156	0.85032	1.5201	0.917938	1.74939	0.760547	1.87522	0.8588	0.517267	1.11623	1.16403	1.06568	0.884202	0.840294	1.67935	0.746583	2.04691	2.22163	1.88589	0.787516	1.14565
5.83333	0.497096	0.168059	0.462437	0.447819	0.606156	0.791326	1.52306	0.914666	1.72	0.74232	1.93179	0.826105	0.452608	1.03835	1.1483	1.09488	0.884202	0.840294	1.67217	0.767012	2.07093	2.28612	1.85315	0.780899	1.18625
5.86667	0.57074	0.336118	0.477852	0.417964	0.779344	0.847268	1.52306	0.922847	1.72808	0.74232	2.08055	0.841362	0.46554	1.03835	1.17976	1.12408	0.825255	0.840294	1.66019	0.82087	2.09372	2.26367	1.86059	0.765457	1.16369
5.9	0.57074	0.336118	0.493267	0.417964	0.606156	0.875748	1.50528	0.958845	1.67738	0.737349	2.14341	0.841362	0.54313	1.08162	1.11684	1.06568	0.91957	0.840294	1.63863	0.750298	2.08448	2.3224	1.86952	0.789722	1.1231
5.93333	0.497096	0.336118	0.431608	0.507528	0.606156	0.888971	1.5038	0.973571	1.63697	0.745634	2.21465	0.837003	0.46554	1.14219	1.02246	1.08028	0.966727	0.858173	1.653	0.815299	2.08264	2.25157	1.90524	0.800752	1.31705
5.96667	0.515507	0.168059	0.462437	0.417964	0.606156	0.866594	1.51714	0.985025	1.64946	0.743977	2.2335	0.793409	0.568993	1.09027	1.13257	1.08028	0.895991	0.911809	1.66019	0.822727	2.06847	2.26424	1.85315	0.820605	1.33058
6	0.57074	0.168059	0.493267	0.507528	0.519562	0.855405	1.55862	0.798492	1.65534	0.729064	2.19998	0.850081	0.517267	1.12488	1.24268	1.09488	1.07283	0.911809	1.65061	0.83387	2.0697	2.29706	1.77872	0.780899	1.24037
6.03333	0.681206	0.336118	0.477852	0.507528	0.69275	0.881851	1.55121	0.857397	1.65314	0.739006	2.19579	0.802128	0.491403	1.13353	1.22695	1.13868	1.07283	0.858173	1.63863	0.869157	2.058	2.31031	1.7817	0.774281	1.31705
6.06667	0.460274	0.0840295	0.477852	0.537383	0.779344	0.851337	1.53343	0.852488	1.684	0.734035	2.15598	0.780331	0.54313	1.10757	1.1483	1.12408	0.966727	0.858173	1.66498	0.809727	2.04506	2.30052	1.86505	0.787516	1.24037
6.1	0.533918	0.168059	0.462437	0.477673	0.69275	0.851337	1.59714	0.860669	1.684	0.737349	2.17484	0.793409	0.530198	1.16815	1.30561	1.19707	0.966727	0.929687	1.67696	0.817156	2.0352	2.33622	1.83528	0.74781	1.29901
6.13333	0.552329	0.0840295	0.462437	0.417964	0.69275	0.877782	1.58677	0.852488	1.684	0.735692	2.09312	0.802128	0.581925	1.31525	1.22695	1.12408	0.966727	0.786659	1.65779	0.822727	2.04444	2.30282	1.83082	0.758839	1.2945
6.16667	0.478685	0.0840295	0.508681	0.38811	0.519562	0.858457	1.5601	0.865578	1.684	0.735692	2.17274	0.793409	0.594857	1.35851	1.25841	1.18247	1.02567	0.858173	1.68175	0.869157	2.02781	2.32067	1.85612	0.723545	1.21331
6.2	0.533918	0.336118	0.400779	0.447819	0.606156	0.892022	1.54381	0.901576	1.684	0.734035	2.17693	0.815206	0.633652	1.29794	1.28988	1.08028	0.954938	0.858173	1.63144	0.910014	2.02288	2.35235	1.88143	0.750016	1.24939
6.23333	0.497096	0.336118	0.447023	0.358255	0.606156	0.91745	1.52603	0.919575	1.684	0.740663	2.22931	0.758534	0.568993	1.25467	1.39999	1.02189	1.07283	0.858173	1.64102	0.865442	2.03274	2.4583	1.82933	0.708103	1.25841
6.26667	0.736438	0.168059	0.447023	0.567237	0.519562	0.905245	1.54381	0.883577	1.684	0.734035	2.32779	0.791229	0.581925	1.41043	1.21122	0.948897	1.06104	0.876052	1.63144	0.83387	2.03397	2.39841	1.85612	0.741192	1.2539
6.3	0.57074	0.168059	0.508681	0.447819	0.519562	0.940844	1.53047	0.904848	1.5275	0.72078	2.32988	0.745456	0.568993	1.44504	1.25841	1.02189	0.872412	0.858173	1.62904	0.895157	2.03459	2.36329	1.89631	0.712515	1.37568
6.33333	0.736438	0.168059	0.447023	0.447819	0.606156	0.923553	1.51566	0.883577	1.5275	0.712495	2.4116	0.732378	0.581925	1.46234	1.27415	0.934298	1.06104	0.822416	1.59311	0.845013	2.06046	2.38517	1.94841	0.694867	1.30803
6.36667	0.57074	0.168059	0.477852	0.358255	0.606156	0.881851	1.54381	0.935937	1.5275	0.730721	2.65674	0.762893	0.581925	1.35851	1.22695	1.02189	0.860623	0.858173	1.60509	0.867299	2.06785	2.36386	1.94245	0.692662	1.35764
6.4	0.515507	0.0840295	0.53951	0.626946	0.606156	0.882868	1.52306	0.904848	1.5275	0.739006	2.8034	0.799948	0.556062	1.31525	1.13257	1.00729	1.03746	0.822416	1.60748	0.848728	2.0814	2.35926	1.93501	0.723545	1.37117
6.43333	0.607562	0.0840295	0.508681	0.38811	0.606156	0.901176	1.52603	0.867214	1.5275	0.735692	2.91026	0.797769	0.594857	1.28929	1.22695	0.934298	1.02567	0.786659	1.64581	0.871014	2.05923	2.35638	1.9618	0.754428	1.23586
6.46667	0.662795	0.0840295	0.477852	0.447819	0.519562	0.905245	1.50973	0.818127	1.5275	0.732378	2.98569	0.775972	0.685378	1.35851	1.25841	0.934298	1.06104	0.911809	1.59071	0.9063	2.04814	2.34659	2.02134	0.710309	1.39373
6.5	0.644384	0.0840295	0.416194	0.358255	0.606156	0.912365	1.49343	0.877032	1.5275	0.709181	2.9815	0.765073	0.672447	1.33255	1.17976	1.08028	1.17894	0.89393	1.58353	0.900729	2.04937	2.38575	1.9618	0.701485	1.15918
6.53333	0.718028	0.336118	0.431608	0.597092	0.432969	0.922536	1.4801	0.883577	1.53632	0.710838	3.01293	0.765073	0.646583	1.30659	1.1483	0.948897	1.08462	0.876052	1.59071	0.904443	2.02966	2.49861	1.92459	0.705897	1.21331
6.56667	0.57074	0.336118	0.416194	0.477673	0.606156	0.894056	1.48899	0.875396	1.55028	0.732378	3.04645	0.749815	0.737105	1.36716	1.05392	0.948897	1.06104	0.822416	1.57155	0.859871	2.01796	2.49055	1.9365	0.705897	1.28999
6.6	0.77326	0.168059	0.477852	0.537383	0.432969	0.841166	1.47269	0.885213	1.55395	0.715809	3.07578	0.747636	0.711242	1.36716	1.10111	1.00729	0.978517	0.750901	1.57155	0.763298	2.01611	2.51416	1.89929	0.723545	1.32156
6.63333	0.699617	0.168059	0.462437	0.597092	0.519562	0.846251	1.46232	0.896667	1.54954	0.710838	3.04645	0.765073	0.724173	1.36716	1.19549	0.978094	1.0021	0.858173	1.55478	0.889586	2.01303	2.4704	1.81891	0.719133	1.31705
6.66667	0.95737	0.168059	0.431608	0.507528	0.346375	0.838114	1.49047	0.877032	1.52823	0.724093	3.11769	0.743276	0.7759	1.34986	1.1483	0.963495	1.01388	0.76878	1.55238	0.939729	2.01673	2.40072	1.76979	0.765457	1.45687
6.7	0.625973	0.168059	0.431608	0.477673	0.69275	0.869645	1.48454	0.935937	1.46505	0.717466	3.16378	0.765073	0.7759	1.35851	1.22695	0.978094	1.1082	0.786659	1.5404	0.937872	2.02288	2.3915	1.79956	0.772075	1.33058
6.73333	0.77326	0.252088	0.462437	0.447819	0.432969	0.885919	1.47713	0.950663	1.44815	0.72078	3.27273	0.71494	0.762968	1.35851	1.17976	0.846708	1.07283	0.858173	1.5428	0.936015	2.03459	2.37192	1.79658	0.783105	1.37117
6.76667	0.662795	0.168059	0.508681	0.358255	0.69275	0.86456	1.4401	0.919575	1.46284	0.707524	3.31883	0.725839	0.7759	1.35851	1.19549	0.802913	1.15536	0.858173	1.52124	0.947158	2.03952	2.35292	1.84124	0.774281	1.27194
6.8	0.625973	0.0840295	0.53951	0.358255	0.346375	0.875748	1.44602	0.949027	1.50546	0.700896	3.3733	0.769432	0.801764	1.34986	1.21122	0.788314	1.13178	0.715144	1.52124	0.947158	2.02412	2.3558	1.85463	0.756633	1.31254
6.83333	0.625973	0.0840295	0.493267	0.447819	0.606156	0.887954	1.46973	0.721588	1.48195	0.722437	3.31883	0.725839	0.814695	1.30659	1.17976	0.861306	1.1082	0.750901	1.46854	0.627724	2.01488	2.37826	1.81147	0.758839	1.25841
6.86667	0.699617	0.168059	0.554925	0.417964	0.519562	0.87168	1.42972	0.829581	1.53558	0.697582	3.24759	0.697503	0.762968	1.29794	1.27415	0.875905	1.06104	0.804537	1.46135	0.627724	2.03336	2.38978	1.86356	0.741192	1.20429
6.9	0.699617	0.168059	0.400779	0.507528	0.346375	0.844217	1.44454	0.793583	1.57232	0.700896	3.23292	0.704042	0.814695	1.36716	1.24268	0.802913	0.990306	0.750901	1.47093	0.627724	2.05615	2.4416	1.87696	0.727956	1.24488
6.93333	0.883726	0.168059	0.493267	0.447819	0.346375	0.85032	1.42972	0.832853	1.59289	0.714152	3.17845	0.704042	0.840559	1.24602	1.1483	0.890503	1.08462	0.786659	1.49728	0.490293	2.06908	2.40302	1.90226	0.714721	1.28548
6.96667	0.662795	0.0840295	0.477852	0.358255	0.519562	0.834046	1.46973	0.924483	1.59436	0.714152	3.22035	0.710581	0.814695	1.0297	1.16403	0.948897	1.08462	0.733023	1.46854	0.490293	2.07586	2.44736	1.91417	0.73678	1.30352
7	0.607562	0.336118	0.53951	0.417964	0.432969	0.856423	1.45343	0.957208	1.62081	0.697582	3.26435	0.708401	0.724173	1.08162	1.25841	0.875905	1.04925	0.911809	1.47572	0.690868	2.09311	2.4249	1.87994	0.723545	1.28548
7.03333	0.644384	0.336118	0.493267	0.417964	0.432969	0.881851	1.45491	0.968662	1.60097	0.695925	3.22035	0.730198	0.814695	1.03835	1.28988	0.83211	1.2143	0.858173	1.48291	0.791155	2.12822	2.40878	1.83826	0.769869	1.33058
7.06667	0.607562	0.336118	0.477852	0.358255	0.519562	0.875748	1.48306	0.950663	1.5973	0.705867	3.29997	0.721479	0.85349	1.05566	1.33707	0.83211	1.02567	0.750901	1.4901	0.859871	2.15655	2.46694	1.89185	0.734574	1.30352
7.1	0.754849	0.336118	0.508681	0.507528	0.519562	0.868628	1.45491	0.914666	1.61126	0.715809	3.27692	0.71712	0.879354	1.0297	1.32134	0.846708	1.04925	0.89393	1.51405	0.8933	2.16764	2.46579	1.90971	0.745604	1.26292
7.13333	0.644384	0.336118	0.493267	0.507528	0.69275	0.882868	1.41935	0.605414	1.64873	0.717466	3.35026	0.710581	0.814695	1.06431	1.32134	0.963495	1.0021	0.804537	1.51166	0.9063	2.15655	2.48767	1.93203	0.716927	1.30803
7.16667	0.644384	0.0840295	0.493267	0.38811	0.519562	0.867611	1.40454	0.845943	1.6884	0.790372	3.22873	0.71494	0.905217	1.05566	1.22695	0.83211	1.08462	0.679387	1.56676	0.910014	2.15594	2.52913	2.00497	0.789722	1.31705
7.2	0.589151	0.0840295	0.493267	0.507528	0.519562	0.881851	1.41343	0.885213	1.72661	0.72078	3.23502	0.721479	0.814695	1.02105	1.30561	0.861306	1.07283	0.679387	1.44218	0.924872	2.15471	2.53777	2.00943	0.74781	1.29901
7.23333	0.791671	0.0840295	0.524096	0.417964	0.519562	0.872697	1.39417	0.891758	1.73175	0.672728	3.1135	0.671346	0.85349	1.00374	1.33707	0.861306	1.23788	0.786659	0.924722	0.910014	2.16641	2.57117	2.16424	0.763251	1.28097
7.26667	0.681206	0.0840295	0.53951	0.537383	0.432969	0.872697	1.34083	0.849216	1.7413	0.699239	3.07997	0.745456	0.879354	1.05566	1.22695	0.802913	1.24967	0.76878	1.06846	0.936015	2.19351	2.57117	2.18656	0.761045	1.2945
7.3	0.644384	0.0840295	0.462437	0.38811	0.69275	0.878799	1.36305	0.849216	1.76188	0.664443	3.16169	0.751995	0.892285	1.15084	1.25841	0.905102	1.15536	0.858173	1.33677	0.956444	2.19536	2.60226	2.12702	0.754428	1.40275
7.33333	0.718028	0.0840295	0.431608	0.3284	0.519562	0.86456	1.34972	0.796856	1.73763	0.674385	3.1554	0.708401	0.918149	1.21141	1.1483	0.817511	1.11999	0.76878	1.24095	0.995444	2.21199	2.62645	2.22526	0.743398	1.28548
7.36667	0.699617	0.168059	0.462437	0.268691	0.519562	0.887954	1.32453	0.865578	1.73616	0.674385	3.1575	0.741096	0.879354	1.20276	1.27415	0.846708	1.15536	0.786659	1.39667	0.960158	2.19906	2.64373	2.21931	0.738986	1.31705
7.4	0.699617	0.168059	0.493267	0.447819	0.519562	0.889988	1.33342	0.898303	1.7053	0.705867	3.18683	0.710581	0.892285	1.26333	1.1483	0.846708	1.11999	0.786659	1.29844	1.00659	2.20398	2.61896	2.12405	0.756633	1.33058
7.43333	0.736438	0.0840295	0.508681	0.3284	0.69275	0.901176	1.35713	0.945755	1.68032	0.74232	3.15959	0.71712	0.995739	1.28063	1.22695	0.861306	0.954938	0.858173	1.4853	1.00473	2.21877	2.32125	2.38304	0.761045	1.27646
7.46667	0.736438	0.168059	0.400779	0.417964	0.519562	0.878799	1.3275	0.863942	1.66857	0.730721	3.17426	0.71276	1.0216	1.24602	1.22695	0.890503	1.20251	0.822416	1.14512	0.976873	2.22801	2.31664	2.01837	0.772075	1.33509
7.5	0.57074	0.168059	0.493267	0.38811	0.606156	0.876765	1.36009	0.911393	1.6355	0.753919	3.09045	0.684424	0.982807	1.3412	1.22695	0.729921	0.931359	0.840294	0.958261	0.967587	2.21938	2.31319	1.96776	0.776487	1.34411
7.53333	0.644384	0.0840295	0.493267	0.3284	0.519562	0.853371	1.31712	0.895031	1.58922	0.760547	3.11769	0.708401	0.956944	1.471	1.22695	0.83211	1.24967	0.822416	0.651618	1.05859	2.21877	2.28555	1.95436	0.767663	1.36666
7.56667	0.607562	0.0840295	0.477852	0.447819	0.606156	0.872697	1.33935	0.880304	1.59803	0.757233	3.09673	0.688784	1.00867	1.37582	1.28988	0.846708	0.966727	0.804537	1.17387	0.891443	2.20152	2.22508	1.96627	0.74781	1.3396
7.6	0.754849	0.0840295	0.508681	0.417964	0.346375	0.811669	1.3675	0.867214	1.61787	0.75889	3.05692	0.708401	0.995739	1.41908	1.24268	0.817511	0.459785	0.858173	1.22897	0.945301	2.19536	2.17095	2.0913	0.74781	1.27194
7.63333	0.662795	0.0840295	0.462437	0.298546	0.519562	0.815737	1.38231	0.92612	1.62889	0.765518	3.07788	0.690963	1.04747	1.45369	1.22695	0.875905	1.24967	0.929687	1.14752	0.967587	2.17996	2.08112	2.27885	0.738986	1.33509
7.66667	0.718028	0.0840295	0.524096	0.3284	0.519562	0.791326	1.33194	0.911393	1.63697	0.783744	3.09045	0.708401	1.08626	1.46234	1.30561	0.875905	1.1082	0.804537	0.994196	0.999159	2.17626	1.94349	2.01539	0.738986	1.21782
7.7	0.625973	0.0840295	0.36995	0.38811	0.606156	0.795395	1.31416	0.91303	1.6862	0.778773	3.17216	0.71276	1.11212	1.39312	1.22695	0.9197	1.09641	0.840294	1.10919	0.932301	2.17134	1.81623	1.9365	0.745604	1.31705
7.73333	0.699617	0.0840295	0.477852	0.358255	0.519562	0.810652	1.31564	0.917938	1.72514	0.763861	3.22245	0.697503	1.0216	1.38447	1.10111	0.83211	1.27325	0.750901	1.2098	0.976873	2.15902	1.68551	1.90078	0.710309	1.41628
7.76667	0.810082	0.0840295	0.462437	0.3284	0.519562	0.791326	1.29194	0.901576	1.72661	0.757233	3.23292	0.699682	0.969875	1.4883	1.05392	0.773716	1.20251	0.76878	1.19064	0.975015	2.14793	1.58243	1.83082	0.74781	1.24939
7.8	0.902137	0.0840295	0.447023	0.38811	0.346375	0.786241	1.31268	0.917938	1.75233	0.745634	3.31045	0.690963	0.905217	1.39312	1.13257	0.948897	1.20251	0.76878	1.14512	1.01773	2.15347	1.49951	1.83975	0.738986	1.23586
7.83333	0.810082	0.0840295	0.447023	0.358255	0.432969	0.758778	1.28008	0.890122	1.78686	0.748948	3.25388	0.719299	0.85349	1.471	1.19549	0.875905	1.11999	0.786659	1.11637	1.01959	2.13992	1.43099	1.78468	0.732368	1.21782
7.86667	0.699617	0.0840295	0.493267	0.358255	0.779344	0.829977	1.30527	0.857397	1.84637	0.773802	3.17426	0.669166	0.879354	1.38447	1.17976	0.802913	1.07283	0.76878	1.26251	0.967587	2.16518	1.36937	1.71621	0.723545	1.2088
7.9	0.662795	0.0840295	0.431608	0.3284	0.432969	0.85032	1.34379	0.891758	1.88384	0.790372	3.18054	0.64519	0.879354	1.41043	1.05392	0.846708	1.02567	0.876052	1.45416	1.00287	2.16764	1.33712	1.70281	0.683838	1.3396
7.93333	0.828493	0.0840295	0.447023	0.358255	0.519562	0.82184	1.31861	0.901576	1.89339	0.797	3.1575	0.675706	0.892285	1.3239	1.17976	0.817511	1.02567	0.822416	1.47093	0.986159	2.15286	1.30142	1.73704	0.655161	1.26743
7.96667	0.718028	0.0840295	0.462437	0.507528	0.519562	0.783189	1.37342	0.908121	1.89633	0.805285	3.20569	0.64301	0.995739	1.39312	1.22695	0.788314	1.13178	0.76878	1.48291	0.989873	2.14731	1.28242	1.75342	0.672808	0.667545
8	0.718028	0.0840295	0.493267	0.358255	0.779344	0.778104	1.35565	0.929392	1.87943	0.821854	3.21407	0.673526	1.04747	1.471	1.22695	0.744519	1.2143	0.840294	1.49968	0.989873	2.14608	1.26745	1.71769	0.683838	1.37117
8.03333	0.681206	0.0840295	0.462437	0.38811	0.519562	0.773018	1.36602	0.906485	1.85886	0.823511	3.20778	0.673526	0.879354	1.39312	1.24268	0.83211	1.26146	0.840294	1.50687	0.947158	2.16271	1.26629	1.72067	0.66619	1.18174
8.06667	0.791671	0.0840295	0.477852	0.417964	0.606156	0.773018	1.31564	0.890122	1.8596	0.792029	3.32302	0.671346	0.982807	1.34986	1.22695	0.788314	1.20251	0.822416	1.52603	0.976873	2.18489	1.27551	1.74895	0.705897	0.248074
8.1	0.736438	0.0840295	0.477852	0.358255	0.346375	0.863542	1.29638	0.883577	1.86253	0.798657	3.29159	0.682245	0.982807	1.53157	1.27415	0.773716	1.14357	0.822416	1.67696	0.917443	2.21076	1.27551	1.78319	0.66619	0.0225522
8.13333	0.589151	0.0840295	0.447023	0.358255	0.779344	0.896091	1.30083	0.827944	1.86915	0.805285	3.32092	0.686604	0.85349	1.46234	1.17976	0.759117	1.06104	0.697266	1.64342	0.980587	2.22431	1.27954	1.83231	0.657367	1.2088
8.16667	0.681206	0.0840295	0.416194	0.268691	0.519562	0.852354	1.2712	0.891758	1.86915	0.803628	3.30835	0.64301	0.93108	1.45369	1.30561	0.875905	1.34399	0.661508	1.64102	0.908157	2.24217	1.28702	1.81593	0.681632	0.414961
8.2	0.718028	0.0840295	0.447023	0.3284	0.346375	0.678425	1.29638	0.924483	1.86915	0.790372	3.35654	0.649549	0.866422	1.471	1.19549	0.9197	1.24967	0.750901	1.66258	0.911872	2.2779	1.27839	1.84124	0.686044	0.969745
8.23333	0.736438	0.0840295	0.493267	0.38811	0.259781	0.684528	1.29046	0.935937	1.86915	0.785401	3.31254	0.662627	0.762968	1.471	1.22695	0.905102	0.954938	0.715144	1.6003	0.963872	2.31917	1.28127	1.807	0.703691	0.766775
8.26667	0.552329	0.168059	0.431608	0.238837	0.519562	0.801498	1.31416	0.945755	1.86915	0.78043	3.23502	0.658268	0.85349	1.46234	1.25841	0.978094	0.954938	0.76878	1.6003	0.975015	2.3124	1.2899	1.80254	0.659573	0.766775
8.3	0.883726	0.252088	0.477852	0.3284	0.432969	0.919485	1.31712	1.00466	1.86915	0.803628	3.20778	0.651729	0.840559	1.49696	1.1483	0.846708	0.954938	0.822416	1.61707	0.950872	2.33088	1.29105	1.79361	0.686044	0.766775
8.33333	0.589151	0.0840295	0.53951	0.238837	0.779344	0.957118	1.2786	0.931028	1.48856	0.792029	3.07578	0.64301	0.827627	1.39312	1.28988	0.788314	1.4383	0.76878	1.63623	0.943444	2.33211	1.28702	1.76681	0.66619	0.0766775
8.36667	0.589151	0.252088	0.431608	0.3284	0.606156	0.965255	1.29638	0.893395	1.48856	0.828482	3.06112	0.662627	0.762968	1.28063	1.27415	0.846708	1.45009	0.804537	1.64821	0.943444	2.35059	1.25708	1.72216	0.624278	0.0766775
8.4	0.607562	0.0840295	0.477852	0.238837	0.69275	0.951016	1.30823	0.929392	1.48856	0.788715	3.03597	0.671346	0.85349	1.39312	1.3528	0.817511	1.52083	0.76878	1.67935	0.963872	2.33642	1.20756	1.72216	0.661779	0.230033
8.43333	0.699617	0.0840295	0.447023	0.3284	0.519562	0.96729	1.29935	0.883577	1.48856	0.81854	3.12816	0.636471	0.814695	1.38447	1.19549	0.759117	1.48546	0.76878	1.73206	0.950872	2.34381	1.15688	1.75639	0.661779	0.433002
8.46667	0.681206	0.420147	0.447023	0.238837	0.779344	0.987632	1.32157	0.945755	1.48856	0.775459	3.05273	0.680065	0.827627	1.36716	1.30561	0.729921	1.37935	0.822416	1.74404	0.993587	2.34504	1.12694	1.74746	0.650749	0.433002
8.5	0.699617	0.0840295	0.431608	0.3284	0.432969	1.01204	1.30527	0.988297	1.48856	0.78043	3.13654	0.634291	0.905217	1.471	1.27415	0.846708	1.45009	0.822416	1.73685	0.971301	2.35305	1.07338	1.78021	0.630896	0.433002
8.53333	0.607562	0.252088	0.431608	0.298546	0.432969	1.0334	1.34527	0.96539	1.51427	0.811913	3.13235	0.649549	0.7759	1.36716	1.27415	0.744519	1.22609	0.89393	1.69852	0.993587	2.36537	1.04747	1.7817	0.650749	0.0496149
8.56667	0.552329	0.336118	0.462437	0.3284	0.259781	1.05781	1.36453	0.994842	1.52676	0.790372	3.13445	0.616854	0.7759	1.41043	1.22695	0.788314	1.15536	0.858173	1.66498	1.00287	2.37954	1.02616	1.82486	0.66619	0.0496149
8.6	0.681206	0.336118	0.462437	0.149273	0.346375	1.04052	1.34527	0.886849	1.5128	0.788715	3.09045	0.623393	0.85349	1.3239	1.28988	0.773716	1.26146	0.858173	1.68414	1.02702	2.40418	1.01753	1.79063	0.633101	0.0496149
8.63333	0.736438	0.168059	0.385364	0.268691	0.432969	1.02933	1.36898	0.68559	1.50105	0.775459	3.07788	0.636471	0.879354	1.34986	1.36853	0.875905	1.11999	0.89393	1.66258	1.03444	2.42451	1.01407	1.79658	0.670602	0.0496149
8.66667	0.552329	0.420147	0.493267	0.3284	0.259781	1.11477	1.33194	0.824672	1.47166	0.78043	2.95845	0.623393	0.840559	1.3412	1.21122	0.773716	1.37935	0.840294	1.66498	1.00844	2.43251	1.02328	1.78765	0.626484	0.0496149
8.7	0.607562	0.0840295	0.477852	0.238837	0.346375	1.04866	1.35416	0.811582	1.46137	0.765518	2.9375	0.636471	0.892285	1.37582	1.22695	0.788314	1.60335	0.858173	1.68654	1.0103	2.45038	1.02041	1.79956	0.630896	0.126292
8.73333	0.607562	0.168059	0.431608	0.208982	0.173187	1.04256	1.34231	0.827944	1.46137	0.778773	2.91445	0.64519	0.918149	1.41908	1.3528	0.729921	1.61514	0.786659	1.7632	0.976873	2.44483	1.01925	1.80403	0.615454	0.126292
8.76667	0.681206	0.252088	0.462437	0.238837	0.606156	1.0568	1.33787	0.922847	1.46284	0.782087	3.0255	0.649549	0.788832	1.41908	1.30561	0.788314	1.53262	0.822416	1.72966	0.967587	2.45777	1.04171	1.82784	0.646337	0.126292
8.8	0.644384	0.252088	0.477852	0.238837	0.519562	1.02527	1.3349	0.940846	1.47754	0.790372	3.10721	0.634291	0.879354	1.47965	1.22695	0.686125	1.70946	0.876052	1.71289	1.02516	2.46578	1.04862	1.85166	0.637513	0.126292
8.83333	0.644384	0.0840295	0.462437	0.268691	0.606156	1.06697	1.37491	0.973571	1.47533	0.768832	3.14073	0.64083	0.737105	1.45369	1.39999	0.773716	1.68588	0.750901	1.67696	1.0493	2.45654	1.04056	1.80849	0.584571	0.279647
8.86667	0.57074	0.0840295	0.508681	0.208982	0.259781	1.08223	1.39565	0.967026	1.49811	0.755576	3.23711	0.656088	0.801764	1.46234	1.3528	0.729921	1.63872	0.733023	1.66737	1.0493	2.44606	1.02904	1.79807	0.608836	0.279647
8.9	0.699617	0.0840295	0.462437	0.238837	0.346375	1.05375	1.41343	0.795219	1.51942	0.773802	3.32721	0.629932	0.7759	1.47965	1.25841	0.729921	1.49725	0.625751	1.69133	0.989873	2.45838	1.01407	1.73407	0.580159	0.243564
8.93333	0.754849	0.168059	0.447023	0.119418	0.173187	1.04764	1.41046	0.710134	1.51868	0.753919	3.3314	0.623393	0.788832	1.50561	1.32134	0.64233	1.40293	0.733023	1.69612	0.99173	2.48426	1.00774	1.72514	0.624278	0.243564
8.96667	0.77326	0.0840295	0.493267	0.268691	0.259781	1.06087	1.40898	0.795219	1.5444	0.752262	3.35235	0.671346	0.762968	1.54887	1.36853	0.627732	1.09641	0.661508	1.67696	1.01959	2.49904	1.00083	1.71769	0.573541	0.455555
9	0.644384	0.252088	0.493267	0.238837	0.173187	1.04561	1.43269	0.770675	1.61493	0.750605	3.30416	0.629932	0.866422	1.54887	1.25841	0.788314	1.47367	0.750901	1.69373	1.03816	2.51074	1.00486	1.68941	0.56913	0.0360835
9.03333	0.589151	0.0840295	0.462437	0.238837	0.173187	1.06595	1.44602	0.845943	1.62742	0.757233	3.36492	0.653909	0.762968	1.53157	1.24268	0.773716	1.49725	0.715144	1.66977	1.04187	2.49719	1.00371	1.72514	0.611042	0.0360835
9.06667	0.607562	0.252088	0.493267	0.208982	0.346375	1.05069	1.42972	0.947391	1.64359	0.755576	3.49692	0.662627	0.788832	1.51426	1.28988	0.817511	1.4383	0.750901	1.64102	1.03073	2.51197	1.00543	1.74598	0.639719	0.198459
9.1	0.589151	0.168059	0.477852	0.268691	0.259781	1.05171	1.45047	0.89994	1.64726	0.735692	3.58282	0.634291	0.801764	1.52292	1.28988	0.744519	1.36757	0.804537	1.61707	1.00287	2.51875	1.02962	1.82635	0.591189	0.0270627
9.13333	0.497096	0.168059	0.462437	0.238837	0.173187	1.07409	1.44158	0.893395	1.6693	0.745634	3.66873	0.619034	0.762968	1.52292	1.3528	0.759117	1.49725	0.607873	1.67935	1.01959	2.51197	1.0492	1.88291	0.639719	0.0270627
9.16667	0.718028	0.336118	0.431608	0.208982	0.173187	1.05476	1.40157	0.872123	1.69134	0.748948	3.6792	0.634291	0.85349	1.55753	1.33707	0.64233	1.6623	0.625751	1.6554	0.971301	2.52121	1.05611	1.90524	0.66619	0.216501
9.2	0.625973	0.252088	0.462437	0.238837	0.0865937	1.02425	1.42676	0.883577	1.67004	0.730721	3.72111	0.653909	0.7759	1.60079	1.28988	0.729921	1.63872	0.715144	1.66258	1.04559	2.52861	1.05956	1.90524	0.692662	0.216501
9.23333	0.607562	0.0840295	0.524096	0.149273	0.173187	1.10053	1.45639	0.877032	1.64946	0.743977	3.60797	0.629932	0.814695	1.60079	1.27415	0.773716	1.70946	0.76878	1.68654	1.02702	2.52737	1.03711	1.92459	0.703691	0.040594
9.26667	0.736438	0.0840295	0.53951	0.179128	0.259781	1.05273	1.40898	0.859033	1.63697	0.753919	3.56606	0.662627	0.737105	1.60944	1.33707	0.759117	1.72125	0.786659	1.67217	1.05116	2.52245	1.03135	1.89929	0.670602	0.396919
9.3	0.625973	0.252088	0.508681	0.238837	0.259781	1.01815	1.38231	0.855761	1.62963	0.732378	3.56606	0.693143	0.827627	1.65271	1.25841	0.729921	1.54441	0.804537	1.653	0.976873	2.53785	1.0135	1.86356	0.683838	0.396919
9.33333	0.589151	0.252088	0.493267	0.268691	0.0865937	1.05578	1.40009	0.867214	1.54881	0.757233	3.48435	0.636471	0.814695	1.64406	1.21122	0.773716	1.61514	0.76878	1.61467	1.20345	2.55017	0.992765	1.84421	0.734574	0.396919
9.36667	0.754849	0.336118	0.524096	0.238837	0.259781	1.0334	1.41935	0.888486	1.52236	0.753919	3.57444	0.664807	0.866422	1.60079	1.25841	0.759117	1.73304	0.661508	1.61946	1.22016	2.53908	0.980672	1.84124	0.703691	0.396919
9.4	0.589151	0.0840295	0.462437	0.179128	0.0865937	1.05781	1.39417	0.867214	1.50031	0.772145	3.5514	0.669166	0.814695	1.64406	1.3528	0.700724	1.68588	0.750901	1.653	1.22573	2.5323	0.965124	1.80254	0.74781	0.396919
9.43333	0.57074	0.420147	0.431608	0.238837	0.0865937	1.02933	1.3912	0.921211	1.52603	0.727407	3.65616	0.664807	0.762968	1.6181	1.24268	0.64233	1.23788	0.661508	1.62186	1.21273	2.51567	0.940363	1.83082	0.738986	0.71265
9.46667	0.644384	0.420147	0.462437	0.238837	0.259781	1.01103	1.41343	0.880304	1.52897	0.765518	3.62473	0.686604	0.711242	1.62675	1.36853	0.671527	1.68588	0.804537	1.58832	1.24059	2.54154	0.938635	1.7683	0.745604	0.71265
9.5	0.810082	0.420147	0.431608	0.179128	0.259781	1.01306	1.35713	0.880304	1.66195	0.772145	3.60378	0.695323	0.685378	1.69597	1.41572	0.64233	1.40293	0.822416	1.62665	1.24616	2.54401	0.932876	1.9886	0.703691	0.861495
9.53333	0.57074	0.336118	0.431608	0.208982	0.0865937	1.02323	1.36305	0.904848	1.81478	0.760547	3.61006	0.699682	0.762968	1.68732	1.30561	0.671527	1.06104	0.822416	1.61467	1.28331	2.55571	0.936332	1.90226	0.727956	0.690098
9.56667	0.589151	0.336118	0.431608	0.238837	0.0865937	1.02221	1.29935	0.931028	1.82139	0.748948	3.55559	0.721479	0.827627	1.69597	1.25841	0.773716	1.0021	0.76878	1.62904	1.29816	2.56002	0.941514	1.92906	0.741192	0.690098
9.6	0.607562	0.336118	0.462437	0.298546	0.0865937	0.992718	1.3275	0.886849	1.81331	0.75889	3.55349	0.810847	0.762968	1.60944	1.27415	0.64233	1.4383	0.715144	1.62665	1.28516	2.58774	0.937483	1.98562	0.602218	0.419471
9.63333	0.699617	0.336118	0.508681	0.238837	0.0865937	1.00391	1.37342	0.890122	1.81698	0.735692	3.57025	0.745456	0.788832	1.60079	1.22695	0.729921	0.966727	0.858173	1.63144	1.26288	2.57973	0.927118	1.98413	0.447803	0.893068
9.66667	0.607562	0.252088	0.462437	0.179128	0.0865937	1.01509	1.39417	0.865578	1.80523	0.732378	3.52206	0.78469	0.737105	1.96421	1.33707	0.715322	1.45009	0.76878	1.64821	1.28145	2.59698	0.91848	1.9886	0.833841	0.893068
9.7	0.736438	0.252088	0.524096	0.179128	0.0865937	1.01408	1.38972	0.916302	1.83388	0.714152	3.60378	0.756354	0.724173	1.98152	1.21122	0.627732	1.4383	0.64363	1.58113	1.27588	2.58589	0.902356	1.94841	0.794134	0.243564
9.73333	0.662795	0.336118	0.447023	0.238837	0.0865937	0.982547	1.4401	0.868851	1.81551	0.727407	3.59959	0.754175	0.711242	1.80846	1.32134	0.671527	1.41472	0.840294	1.55957	1.28331	2.58528	0.892567	1.90673	0.844871	1.23586
9.76667	0.515507	0.420147	0.477852	0.208982	0.0865937	0.996786	1.41046	0.886849	1.84343	0.705867	3.61844	0.758534	0.711242	1.73924	1.16403	0.627732	1.48546	0.822416	1.5955	1.27959	2.60191	0.906387	1.90822	0.911048	1.23586
9.8	0.625973	0.252088	0.416194	0.238837	0.0865937	1.00492	1.39565	0.878668	1.83094	0.707524	3.61635	0.734557	0.724173	1.74789	1.25841	0.671527	1.3322	0.715144	1.61227	1.25545	2.59452	0.899477	1.89482	0.840459	0.446534
9.83333	0.533918	0.336118	0.477852	0.298546	0.346375	0.976444	1.41195	0.814854	1.81919	0.710838	3.6373	0.769432	0.7759	1.96421	1.1483	0.656929	1.2143	0.697266	1.62904	1.06787	2.58651	0.900053	1.88291	1.05443	1.09604
9.86667	0.975781	0.420147	0.416194	0.238837	0.173187	0.971358	1.39861	0.832853	1.8258	0.710838	3.67292	0.756354	0.711242	1.96421	1.22695	0.613133	1.27325	0.661508	1.56915	1.00473	2.59267	0.886809	1.85761	1.0787	1.09604
9.9	0.552329	0.420147	0.493267	0.208982	0.346375	0.97441	1.41935	0.836126	1.80376	0.739006	3.5514	0.802128	0.724173	1.92095	1.28988	0.700724	1.19073	0.804537	1.42062	1.0233	2.60807	0.870109	1.84719	0.992668	1.17723
9.93333	0.57074	0.0840295	0.416194	0.149273	0.346375	0.981529	1.40898	0.929392	1.78098	0.72575	3.62892	0.78469	0.762968	1.62675	1.22695	0.715322	1.14357	0.715144	0.0311435	0.923015	2.60868	0.859744	1.79807	0.902225	1.17723
9.96667	0.589151	0.0840295	0.447023	0.238837	0.432969	0.976444	1.41343	0.906485	1.79053	0.717466	3.67711	0.780331	0.750037	1.69597	1.46291	0.729921	1.27325	0.76878	0.0311435	1.01959	2.6247	0.842468	1.79509	0.893401	1.078
10	0.607562	0.252088	0.431608	0.238837	0.519562	0.986615	1.3838	0.877032	1.83021	0.739006	3.63101	0.821745	0.762968	1.70463	1.16403	0.64233	1.22609	0.786659	0.469548	1.06787	2.61361	0.83671	1.79658	1.05443	0.184928
10.0333	0.57074	0.168059	0.431608	0.268691	0.432969	0.988649	1.40306	0.914666	1.828	0.681012	3.53882	0.830464	0.762968	1.70463	1.28988	0.671527	1.13178	0.76878	0.469548	1.0753	2.60992	0.822889	1.807	1.05443	1.09604
10.0667	0.607562	0.168059	0.462437	0.268691	0.259781	0.957118	1.36157	0.896667	1.83094	0.68764	3.51159	0.828284	0.737105	1.71328	1.33707	0.744519	0.990306	0.822416	0.344974	1.09759	2.6284	0.817131	1.74746	0.990462	1.17272
10.1	0.644384	0.420147	0.431608	0.238837	0.259781	0.975427	1.41343	0.881941	1.8427	0.709181	3.48854	0.850081	0.711242	1.64406	1.19549	0.686125	0.943149	0.715144	0.340183	1.10502	2.62224	0.82001	1.76086	1.10296	1.00132
10.1333	0.552329	0.336118	0.447023	0.179128	0.259781	0.962204	1.39268	0.91303	1.81919	0.664443	3.49902	0.806487	0.750037	1.64406	1.39999	0.846708	1.11999	0.76878	0.258731	1.06045	2.59575	0.822313	1.75788	1.03458	1.29901
10.1667	0.644384	0.420147	0.447023	0.298546	0.0865937	0.940844	1.37639	0.885213	1.85592	0.689297	3.55559	0.880597	0.750037	1.67002	1.17976	0.700724	1.0021	0.76878	0.258731	1.06973	2.5902	0.83383	1.72365	1.05223	1.11859
10.2	0.57074	0.336118	0.447023	0.238837	0.0865937	0.944913	1.40602	0.908121	1.47313	0.689297	2.56036	0.882777	0.724173	1.59214	1.28988	0.64233	0.872412	0.733023	0.548605	1.06602	2.56618	0.85744	1.67602	1.05443	1.21782
10.2333	0.644384	0.252088	0.493267	0.208982	0.432969	0.928639	1.3912	0.921211	1.50546	0.685983	2.57293	0.917652	0.762968	1.54887	1.3528	0.686125	0.966727	0.822416	0.443196	1.05859	2.58281	0.861471	1.63285	1.10517	1.19527
10.2667	0.552329	0.252088	0.493267	0.268691	0.519562	0.956101	1.4238	0.855761	1.53558	0.682669	2.56036	0.954707	0.724173	1.6354	1.24268	0.671527	0.884202	0.822416	0.00479131	1.0883	2.55941	0.883353	1.64476	1.189	1.17723
10.3	0.718028	0.336118	0.508681	0.3284	0.519562	0.946947	1.37935	0.901576	1.52015	0.685983	2.54569	0.878417	0.69831	1.59214	1.39999	0.686125	0.931359	0.733023	0.143739	1.03444	2.57172	0.89775	1.61499	1.19782	1.21782
10.3333	0.699617	0.336118	0.447023	0.3284	0.173187	0.94593	1.39268	0.973571	1.49811	0.684326	2.54988	0.802128	0.685378	1.67002	1.13257	0.671527	1.01388	0.876052	0.546209	1.0753	2.5477	0.894295	1.61648	1.14047	1.22233
10.3667	0.644384	0.0840295	0.462437	0.268691	0.173187	0.952033	1.40602	0.863942	1.5613	0.669414	2.50798	0.808667	0.711242	1.62675	1.27415	0.671527	0.990306	0.822416	0.586935	1.08645	2.55817	0.900053	1.62094	1.21988	1.16369
10.4	0.625973	0.0840295	0.447023	0.238837	1.81847	0.941861	1.36898	0.903212	1.56424	0.676042	2.4975	0.898035	0.633652	1.72193	1.27415	0.656929	0.884202	0.733023	0.62287	1.08459	2.57234	0.889688	1.58969	1.20003	1.2088
10.4333	0.754849	0.0840295	0.447023	0.447819	1.90506	0.943896	1.34824	0.921211	1.57305	0.685983	2.4535	0.847902	0.672447	1.73059	1.08538	0.671527	0.872412	0.876052	0.416844	1.05859	2.56249	0.894295	1.56885	1.20003	1.18625
10.4667	0.478685	0.0840295	0.447023	0.3284	1.90506	0.899142	1.31861	0.929392	1.55248	0.674385	2.45979	0.847902	0.69831	1.70463	1.24268	0.64233	0.931359	0.733023	0.610892	1.0883	2.56926	0.879322	1.59862	1.19341	1.19978
10.5	0.607562	0.0840295	0.447023	0.298546	1.81847	0.883885	1.33194	0.947391	1.51574	0.715809	2.39484	0.911113	0.685378	1.67867	1.16403	0.671527	0.825255	0.804537	0.713905	1.05859	2.57604	0.882778	1.60904	1.16914	1.19076
10.5333	0.754849	0.252088	0.431608	0.358255	2.07825	0.91033	1.30379	0.904848	1.47754	0.695925	2.34036	0.867519	0.724173	1.72193	1.10111	0.700724	0.884202	0.840294	0.759422	1.01959	2.56002	0.884505	1.61499	1.05664	1.23586
10.5667	0.57074	0.252088	0.447023	0.268691	1.90506	0.907279	1.33046	0.947391	1.45696	0.697582	2.39484	0.887136	0.659515	1.67002	1.25841	0.715322	0.895991	0.786659	0.852853	1.06416	2.52429	0.891991	1.66709	0.970609	1.19527
10.6	0.644384	0.0840295	0.385364	0.358255	1.99166	0.946947	1.32009	0.971935	1.46137	0.634617	2.28588	0.882777	0.659515	1.66136	1.17976	0.613133	1.15536	0.822416	0.989405	1.02887	2.4935	0.906387	1.71025	1.08973	1.17272
10.6333	0.681206	0.252088	0.416194	0.268691	1.90506	0.939827	1.29935	0.937573	1.45917	0.641245	2.33826	0.961246	0.69831	1.67867	1.1483	0.905102	0.895991	0.822416	1.07086	1.04559	2.46762	0.923663	1.72067	1.16252	1.23586
10.6667	0.681206	0.336118	0.416194	0.298546	1.99166	0.941861	1.3112	1.01775	1.43566	0.662786	2.26493	0.974324	0.517267	1.70463	1.24268	0.759117	0.848834	0.840294	1.27209	1.0363	2.46085	0.928846	1.77426	1.18679	1.26743
10.7	0.515507	0.336118	0.400779	0.38811	2.07825	0.956101	1.29638	0.934301	1.40113	0.684326	2.23979	0.935089	0.594857	1.68732	1.13257	0.64233	0.931359	0.76878	1.49249	1.00844	2.41034	0.939787	1.75788	0.992668	1.26292
10.7333	0.57074	0.252088	0.431608	0.477673	1.99166	0.93881	1.29935	0.92612	1.41141	0.677698	2.21674	0.996121	0.556062	1.82577	1.30561	0.627732	0.778098	0.822416	1.57394	1.01959	2.42143	0.95591	1.80403	1.13605	1.22684
10.7667	0.625973	0.336118	0.462437	0.447819	1.99166	0.935759	1.30972	0.962117	1.43566	0.697582	2.18112	0.985222	0.62072	1.87769	1.27415	0.64233	0.860623	0.76878	1.62665	0.997302	2.40726	0.970307	1.79212	1.04782	1.22684
10.8	0.57074	0.420147	0.416194	0.447819	1.3855	0.948981	1.29342	0.955572	1.45623	0.705867	2.13922	0.985222	0.685378	1.94691	1.05392	0.598535	0.837044	0.804537	1.64821	0.997302	2.41342	0.983551	1.82784	0.91546	1.15918
10.8333	0.607562	0.336118	0.416194	0.238837	2.42462	0.970341	1.29194	0.955572	1.42464	0.709181	2.09941	0.989582	0.672447	1.87769	1.24268	0.773716	0.73094	0.733023	1.56436	1.02887	2.42574	0.998523	1.80105	1.13385	1.19076
10.8667	0.497096	0.252088	0.431608	0.38811	1.90506	1.01408	1.29786	0.898303	1.42905	0.740663	2.11198	1.02228	0.633652	1.88634	1.08538	0.627732	0.766308	0.822416	1.5404	1.02702	2.42081	0.995644	1.77872	1.13826	1.28097
10.9	0.681206	0.420147	0.385364	0.507528	1.99166	1.00187	1.28008	0.883577	1.42096	0.722437	2.08684	1.02664	0.685378	1.86903	1.13257	0.627732	1.06104	0.750901	1.5979	1.01959	2.41157	0.997372	1.72811	1.17135	1.28097
10.9333	0.791671	0.252088	0.416194	0.358255	2.42462	1.02425	1.26823	0.91303	1.43345	0.734035	2.13922	1.08113	0.685378	1.82577	1.19549	0.613133	1.04925	0.76878	1.62904	1.04559	2.37954	0.97261	1.77723	0.853694	1.17272
10.9667	0.607562	0.168059	0.462437	0.477673	2.07825	0.987632	1.24305	0.827944	1.46799	0.747291	2.09522	1.12908	0.62072	1.79981	1.05392	0.671527	1.09641	0.697266	1.66737	1.02144	2.37584	0.961093	1.78021	1.1162	1.24488
11	0.625973	0.0840295	0.431608	0.417964	2.59781	0.990684	1.26823	0.953936	1.42464	0.763861	2.02817	1.15306	0.711242	1.7825	1.19549	0.627732	0.825255	0.607873	1.72487	1.01773	2.32903	0.950728	1.78468	1.05885	1.16369
11.0333	0.718028	0.252088	0.416194	0.3284	2.51122	1.01713	1.26675	0.841034	1.41509	0.762204	2.07217	1.14652	0.646583	1.71328	1.32134	0.671527	0.754519	0.76878	1.73685	1.01216	2.31671	0.942666	1.80551	1.264	1.19076
11.0667	0.662795	0.336118	0.416194	0.38811	2.59781	1.01509	1.26823	0.893395	1.39378	0.75889	2.04912	1.15306	0.69831	1.72193	1.08538	0.64233	1.07283	0.804537	1.74404	0.975015	2.31609	0.924239	1.81891	1.08311	1.1682
11.1	0.533918	0.336118	0.462437	0.537383	2.68441	1.03442	1.28749	0.935937	1.39231	0.747291	2.03027	1.13126	0.672447	1.80846	1.25841	0.83211	1.0021	0.804537	1.71768	0.960158	2.30624	0.92827	1.83975	1.38753	1.18174
11.1333	0.902137	0.168059	0.477852	0.477673	1.64528	1.04866	1.26379	0.883577	1.38423	0.767175	2.05331	1.07677	0.69831	1.52292	1.16403	0.64233	0.990306	0.76878	1.71768	0.967587	2.33272	0.944393	1.84421	1.34341	1.19527
11.1667	0.423452	0.252088	0.447023	0.537383	2.68441	1.069	1.28305	0.950663	1.38864	0.772145	2.11408	1.12908	0.633652	1.73059	1.03819	0.64233	0.895991	0.804537	1.68654	0.975015	2.34196	0.958214	1.8591	1.39635	1.17723
11.2	0.478685	0.588206	0.447023	0.507528	2.68441	1.04256	1.27268	0.909757	1.39231	0.808599	2.10989	1.13126	0.685378	1.79981	1.08538	0.715322	1.01388	0.822416	1.68894	0.986159	2.32718	0.97952	1.89482	1.37209	1.22684
11.2333	0.533918	0.420147	0.431608	0.417964	1.99166	1.05171	1.28453	0.908121	1.41802	0.782087	2.11827	1.13998	0.581925	1.82577	1.17976	0.700724	0.931359	0.625751	1.67696	0.96573	2.33396	0.997372	1.9231	1.27723	1.15016
11.2667	1.06784	0.252088	0.462437	0.537383	2.68441	1.0568	1.28601	0.814854	1.44668	0.798657	2.18322	1.19229	0.62072	1.87769	1.08538	0.744519	0.895991	0.804537	1.67217	0.982444	2.3512	1.0181	1.9752	1.26841	1.15918
11.3	0.441863	0.840295	0.477852	0.477673	1.99166	1.08426	1.27416	0.901576	1.46505	0.787058	2.13084	1.13126	0.594857	1.90364	1.05392	0.656929	1.01388	0.661508	1.63144	0.975015	2.37831	1.03941	2.01688	1.32135	1.15918
11.3333	0.515507	0.672236	0.462437	0.597092	2.07825	1.08833	1.26971	0.791947	1.48342	0.762204	2.08684	1.08331	0.62072	1.84307	1.25841	0.715322	1.17894	0.804537	1.66977	0.97873	2.36229	1.05611	2.04218	1.03899	1.17723
11.3667	0.533918	0.756265	0.431608	0.447819	2.68441	1.10155	1.23564	0.989933	1.48488	0.795343	2.03655	1.08767	0.711242	1.82577	1.19549	0.875905	1.04925	0.822416	1.69852	0.963872	2.38323	1.06993	2.02134	1.21105	1.10506
11.4	0.515507	0.840295	0.416194	0.358255	1.99166	1.1341	1.26823	1.20592	1.47092	0.772145	2.08055	1.08113	0.672447	1.79116	1.43145	0.583936	1.13178	0.804537	1.68414	0.989873	2.41465	1.07741	1.97818	1.20444	1.17272
11.4333	0.644384	0.588206	0.447023	0.477673	1.64528	1.15444	1.25934	1.07502	1.46725	0.78043	2.04074	1.12036	0.659515	1.86038	1.11684	0.671527	1.09641	0.679387	1.63623	0.96573	2.41958	1.06475	1.99902	1.09635	1.23586
11.4667	0.644384	0.588206	0.462437	0.3284	1.64528	1.15546	1.27268	1.19447	1.44888	0.788715	1.96741	1.11164	0.607788	1.79981	1.16403	0.715322	1.03746	0.76878	1.61467	0.971301	2.42943	1.05035	1.96031	1.03899	1.27194
11.5	0.460274	1.00835	0.462437	0.447819	2.07825	1.16461	1.23712	1.05538	1.42464	0.797	2.01979	1.13998	0.594857	1.87769	1.1483	0.583936	0.966727	0.840294	1.6003	0.969444	2.41773	1.04632	1.97818	1.20664	1.19978
11.5333	0.662795	1.00835	0.416194	0.38811	1.73187	1.14936	1.24305	1.07993	1.44447	0.81357	1.95065	1.16396	0.659515	1.89499	1.06965	0.55474	0.91957	0.804537	1.59311	0.97873	2.41527	1.0325	2.00646	1.21326	1.21782
11.5667	0.607562	0.588206	0.493267	0.447819	0.952531	1.19004	1.25193	0.971935	1.44301	0.797	2.03865	1.1487	0.62072	1.83442	1.11684	0.656929	1.09641	0.786659	1.60269	0.982444	2.4165	1.02328	1.96031	1.06988	1.23586
11.6	0.828493	0.840295	0.462437	0.477673	1.81847	1.19818	1.23416	1.67062	1.44154	0.767175	2.02189	1.16396	0.62072	1.85173	1.1483	0.64233	0.966727	0.750901	1.60269	1.00473	2.39679	0.997947	1.95883	1.1537	1.23135
11.6333	0.625973	0.672236	0.493267	0.447819	1.90506	1.18801	1.24601	1.42845	1.46578	0.785401	1.7076	1.1378	0.69831	1.82577	1.03819	0.700724	0.90778	0.822416	1.57874	1.00844	2.39925	0.985279	1.90971	1.2265	1.18625
11.6667	0.938959	0.504177	0.447023	0.477673	1.81847	1.18801	1.23119	1.69025	1.47607	0.777116	2.02817	1.1487	0.594857	1.79116	1.30561	0.627732	0.943149	0.840294	1.60748	1.03073	2.43374	0.978944	1.8978	1.20444	1.21331
11.7	0.515507	0.840295	0.462437	0.597092	1.81847	1.16563	1.22971	1.62971	1.50693	0.785401	2.21465	1.18793	0.594857	1.81711	1.3528	0.656929	1.06104	0.76878	1.56676	1.00473	2.45284	0.976641	1.91566	1.19561	1.2088
11.7333	0.736438	0.672236	0.431608	0.358255	1.73187	1.16665	1.23267	1.62971	1.50546	0.803628	2.24398	1.21627	0.581925	1.82577	0.896621	0.700724	1.13178	0.89393	1.56915	1.04187	2.48302	0.965124	1.91715	1.06105	1.31705
11.7667	0.589151	0.672236	0.431608	0.477673	1.47209	1.14936	1.25786	1.59044	1.51427	0.775459	2.28169	1.18793	0.556062	1.81711	1.11684	0.627732	1.06104	0.840294	1.57394	1.01773	2.49781	0.970307	1.9231	1.06105	1.22684
11.8	0.533918	0.672236	0.462437	0.358255	1.90506	1.14936	1.19415	1.40063	1.47166	0.768832	2.23141	1.23589	0.607788	1.79116	1.19549	0.788314	1.08462	0.822416	1.5452	1.02702	2.53785	0.984127	1.87696	1.03017	1.22233
11.8333	0.644384	0.420147	0.462437	0.597092	0.952531	1.11477	1.2223	1.25664	1.47166	0.734035	2.24398	1.24025	0.607788	1.7825	1.03819	0.598535	1.04925	0.804537	1.53561	1.00844	2.55509	0.986431	1.82338	1.05002	1.31254
11.8667	0.644384	0.336118	0.416194	0.507528	1.3855	1.16563	1.21341	1.02102	1.47166	0.765518	2.27122	1.29474	0.607788	1.83442	1.03819	0.671527	1.0021	0.804537	1.51884	1.01402	2.57604	0.989886	1.79807	0.922078	1.27646
11.9	0.920548	0.252088	0.400779	0.447819	0.952531	1.1341	1.22675	0.844307	1.47166	0.762204	2.22931	1.30564	0.568993	1.79981	1.21122	0.686125	0.954938	0.750901	1.50926	1.01959	2.58035	0.991037	1.83528	0.933108	1.15918
11.9333	0.828493	0.252088	0.493267	0.447819	1.73187	1.17478	1.22675	0.896667	1.47166	0.743977	2.15389	1.27948	0.633652	1.79116	0.912351	0.64233	1.14357	0.697266	1.49968	1.0363	2.57111	0.986431	1.82189	1.10738	1.19978
11.9667	0.681206	0.0840295	0.400779	0.417964	1.47209	1.15749	1.22823	1.11429	1.47166	0.767175	2.22931	1.19229	0.633652	1.77385	1.17976	0.583936	1.06104	0.786659	1.4901	1.03073	2.53723	0.97261	1.78616	1.03679	1.17723
12	0.644384	0.168059	0.385364	0.417964	1.81847	1.11986	1.20304	0.895031	1.47166	0.72575	2.33198	1.19665	0.581925	1.74789	1.25841	0.613133	1.13178	0.750901	1.46854	1.02887	2.51136	0.972034	1.75193	1.06988	1.21331

## Sheet: Tau- Speed traces Naive
Time	Age_5m1	Age_5m2	Age_5m3	Age_5m4	Age_5m5	Age_5m6	Age_5m7	Age_5m8	Age_5m9	Age_5m10	Age_5m11	Age_5m12	Age_8m1	Age_8m2	Age_8m3	Age_8m4	Age_8m5	Age_8m6	Age_8m7	Age_8m8	Age_8m9	Age_8m10	Age_8m11	Age_8m12	Age_8m13
-12	4.66509e-29	3.96493e-74	1.22229	8.82764	0.000186555	0.0589534	1.02244	12.2754	13.681	0.121764	0.164676	2.10132e-23	0.06216	0.0473874	0.277934	0.218992	2.95232e-05	0.128154	0.0786728	0.0901619	0.840163	0.110358	0.110256	0.526182	1.95805e-05
-11.999	6.56835e-29	6.4839e-74	1.21159	8.90806	0.000238973	0.0575839	1.02741	12.2988	13.596	0.120693	0.157831	6.74919e-23	0.0598752	0.0471699	0.274324	0.221455	7.54032e-05	0.123245	0.080296	0.0875926	0.848149	0.0724744	0.108655	0.553744	2.9782e-05
-11.998	7.66054e-29	1.05703e-73	1.21469	9.0124	0.000246	0.0560656	1.03202	12.3164	13.5022	0.118846	0.152235	1.30738e-22	0.0575409	0.0471415	0.270514	0.223833	0.000135078	0.118992	0.0820003	0.119634	0.860939	0.0558806	0.115843	0.550642	3.77547e-05
-11.997	6.75552e-29	1.05317e-73	1.20877	9.07969	0.000155394	0.0542135	1.03648	12.3318	13.4081	0.118064	0.145652	2.01488e-22	0.0551389	0.0469667	0.266656	0.226163	0.000198015	0.114404	0.0837855	0.139658	0.869691	0.0565903	0.153578	0.534442	3.83343e-05
-11.996	2.3474e-29	8.36631e-74	1.20983	9.09603	8.57014e-05	0.0535491	1.04012	12.3492	13.3168	0.116194	0.139541	2.58889e-22	0.0526939	0.0467757	0.262693	0.228446	0.000237977	0.109828	0.0852229	0.133021	0.881267	0.0562489	0.160285	0.5507	2.44825e-05
-11.995	7.0948e-29	5.5414e-74	1.20224	9.19154	0.00051595	0.0508241	1.0442	12.3741	13.2239	0.115099	0.134111	2.67898e-22	0.0501888	0.0465696	0.258595	0.230657	0.000215835	0.105331	0.087393	0.135363	0.890609	0.0267066	0.156782	0.56974	1.18552e-05
-11.994	2.25478e-28	2.95067e-74	1.20987	9.29425	0.00104697	0.0514237	1.04678	12.3967	13.1309	0.113472	0.125763	1.79849e-22	0.0476395	0.0462781	0.25449	0.232819	7.78412e-05	0.100659	0.0883835	0.132931	0.901225	0.0026637	0.159169	0.562262	7.8158e-05
-11.993	4.35328e-28	1.00888e-74	1.15128	9.38835	0.00141768	0.0470921	1.0503	12.4118	12.9925	0.112064	0.124882	6.10913e-23	0.0450404	0.0459917	0.250175	0.234914	0.000175059	0.0961229	0.0909016	0.132744	0.911008	0.000202141	0.156993	0.549513	0.000177465
-11.992	6.69472e-28	2.01514e-75	1.10127	9.47533	0.00272523	0.0499732	1.05235	12.4197	12.8664	0.110567	0.0916788	5.0263e-22	0.0423972	0.0456269	0.245911	0.236941	0.000350345	0.0914584	0.091847	0.131661	0.920776	0.00781956	0.157989	0.55183	0.000296976
-11.991	8.58389e-28	7.8684e-75	1.11333	9.58468	0.00329068	0.0391029	1.05466	12.4293	12.7671	0.109003	0.0610303	1.15799e-21	0.0397122	0.0452457	0.241451	0.238912	0.00116004	0.086865	0.0941949	0.130515	0.930558	0.00923431	0.156695	0.580713	0.000403601
-11.99	8.85545e-28	9.29456e-75	1.10742	9.66506	0.00590472	0.00192381	1.05701	12.4453	12.6586	0.107508	0.0616679	1.96854e-21	0.0369864	0.0448091	0.236943	0.240801	0.00181097	0.0822308	0.0957833	0.129946	0.939866	0.0166809	0.156736	0.578532	0.000424973
-11.989	5.89428e-28	8.13919e-75	1.1099	9.68171	0.0155962	0.0013138	1.05641	12.465	12.5515	0.105896	0.0547434	2.75993e-21	0.0342246	0.0443357	0.232499	0.24263	0.00413337	0.0776104	0.0964258	0.128512	0.9493	0.0153473	0.156096	0.570521	0.000313441
-11.988	2.14808e-28	5.88324e-75	1.10892	9.78397	0.0897951	0.000927951	1.06239	12.4804	12.4288	0.104344	0.0509643	3.20275e-21	0.0314275	0.0438209	0.227573	0.244391	0.0179289	0.073005	0.101651	0.127779	0.958312	0.039609	0.15543	0.566933	0.000356548
-11.987	1.68433e-27	3.5173e-75	1.10825	9.89292	0.0972041	0.00107441	1.0344	12.4863	12.3163	0.102721	0.0461192	2.79768e-21	0.0285992	0.043261	0.223352	0.246049	0.0495851	0.068394	0.0714071	0.126457	0.967264	0.0777641	0.154948	0.560751	0.000274724
-11.986	3.86097e-27	1.57641e-75	1.10879	9.98667	0.0962633	0.000674895	1.00877	12.488	12.1741	0.101112	0.0418047	9.13633e-22	0.0257417	0.0426632	0.217913	0.2477	0.0470027	0.0638193	0.0511438	0.125428	0.975988	0.078752	0.154041	0.556971	0.000743731
-11.985	6.54718e-27	2.50875e-76	1.10675	10.0881	0.102773	0.000593192	1.01287	12.4938	12.0316	0.0994772	0.0367214	3.08669e-21	0.0228582	0.0420201	0.213813	0.249157	0.0497027	0.0592466	0.0572498	0.124204	0.984425	0.0872609	0.153396	0.551676	0.00283082
-11.984	9.16066e-27	4.86196e-76	1.10742	10.1972	0.102364	0.000404403	1.00833	12.5034	11.9114	0.0978293	0.0331319	9.60173e-21	0.0199516	0.041338	0.208364	0.250699	0.0510417	0.0547104	0.0543757	0.122973	0.992808	0.0911641	0.15243	0.549612	0.029051
-11.983	1.06048e-26	7.68585e-76	1.1054	10.2947	0.107783	0.000202907	1.00712	12.5176	11.7788	0.0961763	0.0268377	1.84115e-20	0.0170245	0.0406131	0.203809	0.251974	0.0519573	0.0502012	0.0561101	0.121745	1.00075	0.0993085	0.151555	0.542546	0.0509388
-11.982	9.22091e-27	7.58151e-76	1.10529	10.3252	0.108765	5.43865e-05	1.00411	12.5248	11.6524	0.0945056	0.0250753	2.81877e-20	0.0140803	0.0398479	0.199149	0.253328	0.0540953	0.0457111	0.0555798	0.120414	1.00867	0.102287	0.150533	0.546699	0.046442
-11.981	2.91689e-27	5.98307e-76	1.10397	10.4122	0.113041	3.3577e-05	1.00091	12.5238	11.4956	0.0928337	0.0168841	3.59829e-20	0.0111216	0.0390419	0.192515	0.254555	0.0548044	0.0412909	0.0558064	0.119117	1.01623	0.115595	0.149466	0.517422	0.0509086
-11.98	1.0413e-26	3.93706e-76	1.1023	10.5276	0.115523	7.06589e-05	0.997684	12.5243	11.344	0.0911501	0.0203557	3.68815e-20	0.00815157	0.0381956	0.191897	0.255496	0.0570049	0.0368554	0.05605	0.117733	1.02345	0.160089	0.148347	0.492857	0.0507483
-11.979	3.20724e-26	2.07623e-76	1.10263	10.6216	0.118708	7.51871e-05	0.993423	12.5269	11.2143	0.0894636	0.0543108	2.40997e-20	0.00517321	0.0373101	0.157547	0.256956	0.0580578	0.0325401	0.0556007	0.116355	1.03089	0.171636	0.147135	0.476347	0.0528329
-11.978	6.13011e-26	6.90295e-77	1.09877	10.7396	0.122001	6.23673e-05	0.98931	12.5341	11.0647	0.0877727	0.0548776	1.00862e-20	0.00218959	0.0363851	0.130319	0.257197	0.0598767	0.0281883	0.0559414	0.114927	1.03706	0.17692	0.145891	0.442644	0.0541392
-11.977	9.36508e-26	1.67543e-77	1.10149	10.8482	0.124889	4.31098e-05	0.984512	12.5412	10.8989	0.0860789	0.0514146	7.21759e-20	0.000796281	0.0354221	0.132362	0.25901	0.0613377	0.0239565	0.0554898	0.113479	1.04455	0.186679	0.144559	0.441045	0.0554055
-11.976	1.19297e-25	5.77343e-77	1.09384	10.8874	0.12834	2.43719e-05	0.979522	12.5427	10.7507	0.0843841	0.0479441	1.63744e-19	0.00378132	0.0344213	0.125648	0.25879	0.0629202	0.019769	0.055537	0.112005	1.0498	0.192661	0.143185	0.444349	0.0573403
-11.975	1.21895e-25	6.71802e-77	1.10145	10.966	0.131346	9.69794e-06	0.973749	12.5406	10.61	0.082691	0.0484559	2.76231e-19	0.00676252	0.0333837	0.123082	0.260605	0.064571	0.0155361	0.0552107	0.1105	1.05708	0.201757	0.141742	0.433746	0.0584591
-11.974	7.89302e-26	5.8383e-77	1.07798	11.0849	0.134726	1.23595e-07	0.968631	12.5386	10.4572	0.0809954	0.0351001	3.8486e-19	0.0097368	0.0323101	0.118726	0.260386	0.0661114	0.0116502	0.0549873	0.108979	1.06162	0.208477	0.140245	0.401231	0.0603427
-11.973	3.51636e-26	4.19372e-77	1.00521	11.1872	0.137919	4.85545e-06	0.961284	12.5379	10.2811	0.0793103	0.00326533	4.43273e-19	0.0127011	0.0312014	0.11472	0.261015	0.067801	0.00730394	0.0546893	0.10743	1.0679	0.217162	0.138692	0.391382	0.0616983
-11.972	2.41793e-25	2.48834e-77	1.00142	11.2999	0.141233	6.44146e-06	0.956735	12.5437	10.1289	0.0776182	0.00480434	3.81655e-19	0.0156525	0.0300587	0.111064	0.262962	0.0693882	0.00380724	0.0543023	0.105864	1.07283	0.224329	0.137083	0.402325	0.0633973
-11.971	5.45898e-25	1.0989e-77	1.00575	11.4192	0.144548	5.94929e-06	0.946764	12.5449	9.97459	0.0759449	0.00448321	1.12348e-19	0.0185879	0.0288829	0.106512	0.228761	0.0710664	0.000575093	0.0539358	0.104277	1.04202	0.232934	0.135424	0.385366	0.064961
-11.97	9.18649e-25	1.56014e-78	1.00229	11.4969	0.147856	4.48274e-06	0.944376	12.5434	9.82558	0.0742662	0.00679867	4.52278e-19	0.0215045	0.0276753	0.102891	0.211275	0.0727088	0.00399321	0.0534523	0.102675	1.03105	0.240031	0.133713	0.323291	0.0665664
-11.969	1.27732e-24	3.63713e-78	1.00601	11.5429	0.151224	2.81157e-06	0.924654	12.5399	9.66677	0.0725999	0.00594117	1.36531e-18	0.0243991	0.0264369	0.0984658	0.215638	0.074379	0.00775699	0.052975	0.101055	1.03996	0.248682	0.131954	0.306386	0.0682259
-11.968	1.46759e-24	5.58578e-78	1.00341	11.6585	0.154562	1.37623e-06	0.879986	12.5379	9.47827	0.0709544	0.00772462	2.59217e-18	0.0272692	0.025169	0.0945612	0.211061	0.0760558	0.0117635	0.0524126	0.099422	1.0381	0.255746	0.130146	0.315352	0.0698278
-11.967	1.25756e-24	5.45632e-78	1.00514	11.7651	0.157946	3.57021e-07	0.869	12.5389	9.3212	0.06928	0.00740233	3.94253e-18	0.0301114	0.0238728	0.0903528	0.211486	0.0777308	0.0140375	0.0518207	0.0977762	1.04388	0.264081	0.128295	0.313871	0.0715114
-11.966	3.56658e-25	4.2778e-78	1.00413	11.8787	0.161315	2.37473e-07	0.860508	12.5392	9.16386	0.0676928	0.00829153	4.99996e-18	0.0329234	0.0225498	0.0862514	0.208948	0.0794228	0.0202843	0.0511732	0.0961186	1.04264	0.2723	0.1264	0.292853	0.0731461
-11.965	1.52462e-24	2.79648e-78	1.00295	11.9941	0.164704	4.89925e-07	0.84852	12.5397	9.01718	0.0659998	0.00859875	5.07509e-18	0.0357021	0.0212012	0.0821523	0.207705	0.081108	0.0179106	0.0504757	0.0944519	1.04685	0.277822	0.124464	0.247001	0.0748313
-11.964	4.55978e-24	1.46023e-78	1.00416	12.0284	0.168091	5.14424e-07	0.839482	12.5355	8.84765	0.0644726	0.00886324	3.22246e-18	0.0384447	0.0198285	0.0779947	0.205892	0.0828042	0.0443954	0.0497345	0.0927763	1.04501	0.319373	0.122489	0.235248	0.0764977
-11.963	8.6299e-24	4.7125e-79	1.00068	12.1181	0.171479	4.19394e-07	0.827285	12.533	8.64799	0.0628	0.00888567	1.62601e-18	0.0411497	0.0184332	0.0739209	0.203704	0.0844968	0.0760345	0.0489388	0.0910948	1.00958	0.34628	0.120477	0.219978	0.0781837
-11.962	1.30978e-23	1.36543e-79	1.00317	12.2473	0.174869	2.89633e-07	0.817	12.5317	8.48956	0.0612527	0.00975911	1.0355e-17	0.0438118	0.0170168	0.0697907	0.202012	0.0861921	0.0732616	0.0481002	0.0894069	0.997093	0.349627	0.11843	0.190503	0.0798723
-11.961	1.65754e-23	4.2326e-79	0.998138	12.3382	0.17825	1.81434e-07	0.804922	12.5324	8.33563	0.0597499	0.00839125	2.31464e-17	0.046433	0.0155809	0.0657225	0.199565	0.0878855	0.0766109	0.0472098	0.0877164	1.00118	0.361962	0.116351	0.202329	0.0815559
-11.96	1.67707e-23	4.85412e-79	1.00053	12.4685	0.181628	1.24681e-07	0.793108	12.5348	8.16601	0.0579747	0.0109728	3.87527e-17	0.0490046	0.014127	0.0616452	0.197545	0.0895759	0.07802	0.0462743	0.0860225	0.995593	0.369156	0.114241	0.194589	0.0832644
-11.959	1.05463e-23	4.18692e-79	0.994391	12.5452	0.184993	1.2712e-07	0.781416	12.5312	8.00668	0.0568986	0.00693518	5.3655e-17	0.0515315	0.0126568	0.0576062	0.195057	0.0912632	0.0790329	0.0452908	0.0843275	0.995905	0.379103	0.112103	0.131687	0.0849344
-11.958	5.63305e-24	2.98871e-79	0.920965	12.5824	0.188346	1.77771e-07	0.768309	12.5265	7.84977	0.0546786	0.0124879	6.13306e-17	0.054005	0.011172	0.0535783	0.192669	0.0929441	0.0814086	0.0442612	0.0826346	0.99298	0.387648	0.109939	0.119824	0.0866636
-11.957	3.46802e-23	1.75981e-79	0.900352	12.6902	0.191683	2.4835e-07	0.756531	12.5248	7.6505	0.0540662	5.91576e-05	5.20201e-17	0.0564251	0.00967427	0.0496068	0.190102	0.094619	0.0817671	0.0431862	0.0809389	0.957299	0.396545	0.107751	0.127477	0.0883142
-11.956	7.71583e-23	7.6536e-80	0.909991	12.8261	0.195001	2.93375e-07	0.743012	12.5292	7.46959	0.0517429	0.0359172	1.35512e-17	0.0587964	0.00816527	0.0456214	0.187434	0.0962848	0.0841215	0.0420658	0.0792542	0.934857	0.405732	0.105542	0.0936244	0.0900452
-11.955	1.28869e-22	9.48209e-81	0.903912	12.9245	0.198297	2.51221e-07	0.730359	12.5336	7.31702	0.0511393	0.0415131	6.61193e-17	0.0610958	0.00664677	0.0417456	0.184712	0.0979412	0.0848521	0.0409018	0.0775618	0.93662	0.414052	0.103313	0.0897465	0.091707
-11.954	1.78064e-22	2.71499e-80	0.908895	12.935	0.201568	4.95932e-08	0.717425	12.5313	7.15236	0.049323	0.0402394	1.94045e-16	0.0633618	0.00512054	0.0378189	0.18184	0.099586	0.0859978	0.0396942	0.0758895	0.927175	0.423347	0.101067	0.0962223	0.093368
-11.953	2.03032e-22	4.05761e-80	0.904609	13.0491	0.204811	3.80429e-07	0.702199	12.5249	6.98507	0.047328	0.00872293	3.64859e-16	0.0655304	0.00358833	0.0340252	0.178927	0.101218	0.0878641	0.0384447	0.0742098	0.923094	0.431305	0.0988076	0.105633	0.0951335
-11.952	1.71358e-22	3.92583e-80	0.908005	13.1803	0.208023	1.07806e-06	0.69319	12.5209	6.82305	0.0487476	0.00161588	5.51311e-16	0.0676795	0.00205194	0.0302323	0.175885	0.102836	0.0871359	0.0371539	0.0725455	0.917777	0.440616	0.0965331	0.0661077	0.096596
-11.951	4.26971e-23	3.0579e-80	0.903887	13.2395	0.211201	2.01252e-06	0.649434	12.527	6.66596	0.0152246	0.00806762	6.94583e-16	0.0697253	0.000513151	0.0264328	0.17278	0.104437	0.0913588	0.0358231	0.0708982	0.876394	0.448291	0.0942514	0.0195353	0.0985817
-11.95	2.22731e-22	1.98581e-80	0.905314	13.3291	0.214342	3.03166e-06	0.610934	12.5348	6.4981	0.00401771	0.00755994	6.98017e-16	0.0717211	0.00102624	0.0229235	0.169579	0.106021	0.0864586	0.0344535	0.0692261	0.852544	0.457214	0.0919585	0.0268684	0.0997708
-11.949	6.47961e-22	1.02648e-80	0.902748	13.4146	0.217442	3.80951e-06	0.601118	12.533	6.33529	0.00187892	0.0139185	4.2988e-16	0.0736849	0.00256442	0.0189755	0.166298	0.107586	0.105111	0.0330463	0.0676384	0.847828	0.464992	0.0896616	0.0345923	0.101896
-11.948	1.21459e-21	3.20918e-81	0.900615	13.4877	0.220499	3.8126e-06	0.582421	12.526	6.18169	0.00128005	0.0161746	2.57481e-16	0.0754599	0.00409962	0.0158863	0.162941	0.109131	0.138205	0.031603	0.0659445	0.837438	0.472932	0.0873621	0.0206482	0.10314
-11.947	1.83142e-21	1.09584e-81	0.903532	13.5683	0.223509	2.31615e-06	0.568286	12.5254	6.01722	0.000481324	0.0207251	1.48436e-15	0.077402	0.00563003	0.0117976	0.159502	0.110653	0.135324	0.0301247	0.064423	0.827609	0.482177	0.0850546	0.00599888	0.104745
-11.946	2.30242e-21	3.10044e-81	0.888689	13.658	0.22647	1.48976e-06	0.551041	12.5347	5.85393	0.000284034	0.0244209	3.27084e-15	0.078903	0.00715388	0.00889042	0.155996	0.112153	0.134898	0.0286132	0.0627401	0.818676	0.486176	0.0827622	0.000922454	0.106715
-11.945	2.30623e-21	3.50622e-81	0.958724	13.7306	0.229378	8.26056e-06	0.536054	12.5424	5.70193	1.45945e-05	0.0280966	5.43542e-15	0.0808148	0.00866941	0.00526951	0.152415	0.113625	0.134742	0.0270698	0.0612105	0.807436	0.524265	0.0804483	0.00782929	0.106921
-11.944	1.40576e-21	3.00196e-81	0.948693	13.7929	0.232231	1.80926e-05	0.518784	12.5391	5.54285	0.000152373	0.0324163	7.47856e-15	0.0821462	0.0101749	0.00188683	0.14877	0.115073	0.132977	0.0254962	0.0596853	0.766709	0.555737	0.0781725	0.00830236	0.11128
-11.943	8.87672e-22	2.12946e-81	0.887513	13.892	0.235025	2.99602e-05	0.503515	12.5373	5.3804	0.000204147	0.0360496	8.48276e-15	0.0837488	0.0116685	0.000392748	0.14506	0.116491	0.133059	0.023894	0.0579355	0.724682	0.557942	0.0758657	0.020266	0.106931
-11.942	4.97e-21	1.24415e-81	0.907038	13.974	0.237757	4.10866e-05	0.486194	12.5422	5.22945	0.000186795	0.0403813	7.08402e-15	0.0853917	0.0131486	0.00595104	0.141291	0.117879	0.13127	0.0222649	0.0568417	0.682679	0.570111	0.0735995	0.00115126	0.131844
-11.941	1.09022e-20	5.32559e-82	0.901421	14.0265	0.240425	4.64504e-05	0.469854	12.548	5.07725	0.000137797	0.0442774	1.59254e-15	0.0860457	0.0146135	0.00357434	0.137465	0.11924	0.131045	0.0206107	0.0546205	0.667344	0.576792	0.0713364	0.023044	0.163945
-11.94	1.80737e-20	5.58205e-83	0.906483	14.0941	0.243026	3.86636e-05	0.454616	12.5536	4.91714	8.46493e-05	0.0485003	9.64594e-15	0.0884908	0.0160616	0.0323439	0.133585	0.120558	0.129646	0.0189331	0.054047	0.658506	0.585348	0.069044	0.0152796	0.162317
-11.939	2.48171e-20	2.02262e-82	0.907849	14.1862	0.245556	8.51587e-06	0.402453	12.5584	4.76641	4.02413e-05	0.0526241	2.75658e-14	0.0876463	0.0174912	0.0612895	0.129656	0.12186	0.128813	0.0172339	0.0516394	0.641603	0.595102	0.0668874	0.0108956	0.166736
-11.938	2.80787e-20	2.94616e-82	0.908308	14.2258	0.248014	5.38175e-05	0.37428	12.5645	4.62145	9.11993e-06	0.0568037	5.13424e-14	0.0918774	0.0189007	0.0575047	0.12568	0.123101	0.127741	0.0155152	0.0511875	0.635268	0.598403	0.0645204	0.00736812	0.169272
-11.937	2.33283e-20	2.82393e-82	0.911513	14.2762	0.250396	0.000155337	0.361118	12.5689	4.46491	8.8693e-06	0.0610453	7.70769e-14	0.088001	0.0202886	0.0611856	0.121664	0.124336	0.126556	0.0137787	0.0491267	0.592104	0.636004	0.0625137	0.00239471	0.1716
-11.936	4.96548e-21	2.1854e-82	0.910486	14.4012	0.252699	0.00028834	0.348034	12.5714	4.31811	1.6394e-05	0.0652498	9.64644e-14	0.101152	0.0216534	0.0617802	0.117606	0.125504	0.125529	0.0120264	0.0475134	0.553351	0.665375	0.0600953	0.00042746	0.175108
-11.935	3.24729e-20	1.40977e-82	0.91286	14.4313	0.254922	0.000424476	0.318687	12.5818	4.17244	1.69506e-05	0.0695332	9.59554e-14	0.137093	0.0229937	0.0630666	0.113517	0.126646	0.124252	0.0102604	0.0482463	0.542595	0.666038	0.0581293	0.00373336	0.17695
-11.934	9.20349e-20	7.212e-83	0.912294	14.4823	0.257062	0.000490522	0.266409	12.5967	4.04009	1.37827e-05	0.0737831	5.71992e-14	0.137718	0.0243079	0.0646899	0.109393	0.127769	0.123063	0.00848258	0.0139062	0.52513	0.674709	0.0559357	0.00811122	0.180605
-11.933	1.70902e-19	2.17947e-83	0.913111	14.5273	0.259115	0.00042692	0.252729	12.6013	3.92793	9.33441e-06	0.0780757	4.02085e-14	0.135771	0.0255948	0.0652997	0.105245	0.12877	0.121874	0.006695	0.00390761	0.508893	0.679329	0.0535647	0.00622782	0.182688
-11.932	2.56027e-19	8.68839e-84	0.912928	14.6341	0.261081	0.000551649	0.234726	12.603	3.79234	5.13089e-06	0.0823576	2.12609e-13	0.136699	0.026853	0.0670809	0.101073	0.129888	0.12039	0.00489971	0.00188373	0.493808	0.685405	0.0521672	0.0396845	0.185692
-11.931	3.19736e-19	2.26934e-83	0.91265	14.6701	0.262956	1.86664e-05	0.218601	12.6158	3.65616	1.91058e-06	0.0866479	4.62057e-13	0.134499	0.0280813	0.0676798	0.0968769	0.130708	0.119385	0.00309878	0.00132267	0.474796	0.690913	0.0489889	0.0644248	0.188606
-11.93	3.16982e-19	2.53181e-83	0.91232	14.6524	0.264739	0.000296333	0.201683	12.6351	3.51332	1.45067e-07	0.0909373	7.62197e-13	0.134966	0.0292785	0.0690073	0.0926787	0.131818	0.11761	0.00129427	0.000537127	0.460682	0.695932	0.0489003	0.0615183	0.190483
-11.929	1.86882e-19	2.15188e-83	0.911419	14.7978	0.266427	0.00198485	0.185056	12.6457	3.37972	1.17932e-06	0.0952163	1.04214e-12	0.133192	0.0304433	0.0698578	0.0884437	0.132519	0.116632	0.000511731	0.000333919	0.43845	0.701531	0.0439895	0.0676058	0.194415
-11.928	1.38085e-19	1.5169e-83	0.910613	14.8293	0.268019	0.0317417	0.168712	12.6535	3.25291	1.47432e-06	0.0994905	1.17286e-12	0.133038	0.0315748	0.0707092	0.0842382	0.13344	0.114989	0.00231714	5.95355e-05	0.383807	0.70608	0.0465311	0.0660224	0.194916
-11.927	7.11686e-19	8.79288e-84	0.909301	14.8246	0.269512	0.0508609	0.11516	12.6696	3.11742	1.32665e-06	0.103745	9.63774e-13	0.131837	0.0326719	0.0717122	0.0799827	0.134344	0.113349	0.00411988	0.000119652	0.356025	0.711146	0.0345659	0.10373	0.200474
-11.926	1.53994e-18	3.70204e-84	0.907937	14.931	0.270905	0.0464995	0.089587	12.6834	2.98662	9.79974e-07	0.107985	1.80347e-13	0.131012	0.0337336	0.0722372	0.0757719	0.134601	0.112519	0.00591787	0.000185207	0.340605	0.715505	0.0036667	0.122551	0.198648
-11.925	2.53425e-18	3.13393e-85	0.906238	14.9479	0.272196	0.0511059	0.0777919	12.6959	2.86451	6.00937e-07	0.1122	1.40452e-12	0.130105	0.034759	0.0732022	0.0715401	0.136211	0.109378	0.00770904	0.000179052	0.317992	0.719978	0.0116527	0.120109	0.210735
-11.924	3.45802e-18	1.50407e-84	0.904355	14.9638	0.273385	0.050725	0.0615367	12.7183	2.77417	2.82368e-07	0.116388	3.91419e-12	0.128985	0.0357473	0.0736613	0.0672923	0.135538	0.110934	0.00949135	0.000137416	0.300024	0.724032	0.0107667	0.178907	0.250337
-11.923	3.88185e-18	2.13821e-84	0.902235	15.0288	0.274468	0.0530351	0.0470352	12.7374	2.66321	5.99876e-08	0.120545	7.22299e-12	0.12806	0.0366977	0.074215	0.0631635	0.1381	0.10344	0.0112627	8.80934e-05	0.278611	0.728041	0.0181363	0.220613	0.257845
-11.922	3.17277e-18	2.0308e-84	0.89989	15.0654	0.275446	0.0541477	0.0322398	12.7467	2.53963	6.73139e-08	0.124666	1.07735e-11	0.126867	0.0376097	0.0751158	0.0588221	0.13604	0.122536	0.0130212	4.49508e-05	0.259038	0.731648	0.0172926	0.213802	0.259042
-11.921	5.53612e-19	1.56151e-84	0.897332	15.115	0.276316	0.0555704	0.0181681	12.7634	2.43196	1.1948e-07	0.128749	1.33935e-11	0.125806	0.0384821	0.0747036	0.0548707	0.140009	0.153577	0.0147648	1.35303e-05	0.238177	0.73524	0.0250414	0.236776	0.265056
-11.92	4.72551e-18	1.00056e-84	0.894548	15.1302	0.277078	0.0574064	0.0324283	12.7909	2.3098	1.22137e-07	0.132786	1.3184e-11	0.124594	0.0393152	0.0763765	0.0504383	0.133632	0.14994	0.0164914	5.50854e-06	0.217507	0.738426	0.0635045	0.273573	0.267148
-11.919	1.30666e-17	5.06443e-85	0.891575	15.1516	0.277731	0.0585756	0.0573087	12.813	2.19777	9.8632e-08	0.136777	7.58925e-12	0.1234	0.0401073	0.0746812	0.0465902	0.0964037	0.150678	0.0181993	1.42607e-05	0.196821	0.741415	0.0748313	0.263542	0.271584
-11.918	2.4041e-17	1.47569e-85	0.888342	15.188	0.278275	0.0604478	0.0674498	12.828	2.08983	6.63779e-08	0.140714	6.20933e-12	0.122152	0.0408594	0.0777234	0.0423385	0.0896345	0.150623	0.0198865	1.58882e-05	0.175803	0.744484	0.0728367	0.298958	0.275322
-11.917	3.57839e-17	6.82091e-86	0.885003	15.2104	0.278707	0.0617957	0.0796154	12.8518	1.98618	3.61672e-08	0.144597	3.0429e-11	0.120863	0.04157	0.0740009	0.0381293	0.0916268	0.149735	0.021551	1.3492e-05	0.154763	0.746439	0.0767809	0.370456	0.277611
-11.916	4.43895e-17	1.65979e-85	0.881303	15.2272	0.279029	0.0635135	0.0955691	12.8731	1.91388	1.31686e-08	0.148421	6.52523e-11	0.119553	0.0422389	0.0823374	0.0347287	0.08796	0.150311	0.0231913	9.50343e-06	0.133836	0.749767	0.0772961	0.365494	0.284161
-11.915	4.35448e-17	1.82763e-85	0.877631	15.2765	0.27924	0.0650593	0.101588	12.8953	1.82065	1.41323e-09	0.152178	1.06857e-10	0.118198	0.0428677	0.118482	0.0296353	0.0885754	0.149305	0.0248053	5.50483e-06	0.112498	0.750593	0.0797178	0.377083	0.282373
-11.914	2.47713e-17	1.54218e-85	0.873503	15.2931	0.279338	0.0666811	0.129828	12.9272	1.72443	8.67098e-09	0.155874	1.4519e-10	0.116817	0.0434513	0.121549	0.0277108	0.0858958	0.149838	0.0263915	2.31566e-06	0.0919193	0.754191	0.0806878	0.419533	0.300954
-11.913	2.12572e-17	1.08029e-85	0.869422	15.2924	0.279325	0.0683305	0.214919	12.9521	1.62986	1.06642e-08	0.159488	1.62109e-10	0.115408	0.0439987	0.117539	0.0206438	0.0853903	0.149227	0.0279482	1.94102e-07	0.0700335	0.753802	0.0841104	0.418475	0.340024
-11.912	1.01834e-16	6.21203e-86	0.865069	15.3081	0.2792	0.0699399	0.235812	12.9714	1.53238	9.53347e-09	0.163045	1.30989e-10	0.113964	0.0444963	0.118379	0.0219922	0.0833505	0.149327	0.0294737	9.44607e-07	0.0499867	0.757408	0.0818633	0.457005	0.34455
-11.911	2.17451e-16	2.57077e-86	0.860304	15.3102	0.278964	0.0716204	0.243175	13.0005	1.43689	7.02515e-09	0.166502	1.92901e-11	0.112497	0.0449611	0.115135	0.00464087	0.0819039	0.149131	0.0309666	1.3456e-06	0.0257089	0.755293	0.114319	0.518191	0.348472
-11.91	3.55268e-16	1.62732e-87	0.856132	15.3445	0.278616	0.073258	0.257781	13.0373	1.3618	4.32412e-09	0.169899	2.04147e-10	0.111013	0.0453763	0.114994	0.0336146	0.0802885	0.148991	0.0324252	1.28706e-06	0.0327931	0.718989	0.13959	0.51847	0.354781
-11.909	4.81731e-16	1.11658e-86	0.850286	15.3535	0.278158	0.0749419	0.268354	13.0645	1.31512	2.08041e-09	0.1732	5.55548e-10	0.10947	0.0457523	0.112553	0.03614	0.0783807	0.148962	0.0338483	1.00704e-06	0.0969562	0.708747	0.136728	0.524847	0.357753
-11.908	5.36472e-16	1.55116e-86	0.846588	15.3404	0.277589	0.0766107	0.278019	13.0931	1.22895	5.29803e-10	0.176402	1.0159e-09	0.107978	0.0460959	0.111636	0.0375099	0.0767354	0.148813	0.0352343	6.73078e-07	0.12636	0.712012	0.142962	0.554516	0.364109
-11.907	4.31073e-16	1.46006e-86	0.83984	15.3667	0.27691	0.0782955	0.298223	13.1292	1.14926	3.6094e-10	0.179562	1.50556e-09	0.106347	0.0463707	0.109912	0.0410739	0.0746965	0.148774	0.036582	3.79905e-07	0.14523	0.707814	0.144705	0.595602	0.367379
-11.906	5.77117e-17	1.11549e-86	0.835726	15.3868	0.276122	0.0799839	0.345445	13.1616	1.07254	7.64878e-10	0.182526	1.8591e-09	0.104855	0.0466576	0.108364	0.0419149	0.0728405	0.148744	0.0378904	1.62259e-07	0.167116	0.708301	0.148378	0.624498	0.372821
-11.905	6.8648e-16	7.09935e-87	0.829197	15.3199	0.275227	0.0816727	0.35768	13.2005	1.01143	8.97922e-10	0.18556	1.81046e-09	0.103172	0.0468236	0.106939	0.0452169	0.0707526	0.148623	0.0391578	1.32734e-08	0.187563	0.705216	0.151635	0.628917	0.377298
-11.904	1.8543e-15	3.55439e-87	0.823211	15.334	0.274225	0.0833689	0.363478	13.2403	0.973516	9.54601e-10	0.18827	1.00377e-09	0.101605	0.0470521	0.105205	0.0463654	0.0686837	0.14873	0.0403838	9.70548e-08	0.208047	0.703942	0.154496	0.670954	0.380791
-11.903	3.38103e-15	9.95806e-88	0.820084	15.4095	0.273117	0.0850613	0.377681	13.2699	0.907108	1.0687e-09	0.191128	9.50171e-10	0.100022	0.0471366	0.103755	0.0491584	0.0665229	0.148574	0.0415668	2.05495e-07	0.229191	0.701241	0.158205	0.680556	0.387964
-11.902	5.00031e-15	5.31114e-88	0.805981	15.3296	0.271904	0.0867572	0.379693	13.3101	0.835648	1.28899e-09	0.193682	4.35189e-09	0.0981708	0.0472501	0.10204	0.0507754	0.0642905	0.148688	0.042706	3.41313e-07	0.248978	0.698616	0.161196	0.70714	0.386565
-11.901	6.161e-15	1.2131e-87	0.861449	15.306	0.270589	0.088449	0.403819	13.3592	0.788951	1.56288e-09	0.196151	9.21217e-09	0.0969605	0.0473552	0.100481	0.0529842	0.0620221	0.148739	0.0438011	5.13257e-07	0.269978	0.695913	0.164371	0.740906	0.415848
-11.9	5.97862e-15	1.3189e-87	0.901942	15.3832	0.269172	0.090139	0.445124	13.3995	0.764533	1.72649e-09	0.198849	1.49777e-08	0.0945841	0.0472153	0.0988122	0.0547905	0.0596655	0.148498	0.04485	6.97378e-07	0.28967	0.692532	0.168135	0.730508	0.449588
-11.899	3.27273e-15	1.10498e-87	0.886374	15.3148	0.267656	0.0918242	0.454362	13.4395	0.71082	1.50691e-09	0.200542	2.02229e-08	0.0938261	0.0475104	0.0971681	0.0567618	0.0572762	0.149203	0.0458542	8.2677e-07	0.309278	0.689342	0.170547	0.757985	0.450456
-11.898	3.24436e-15	7.69177e-88	0.888884	15.2552	0.266042	0.0935032	0.457938	13.4844	0.650483	5.49277e-10	0.203689	2.23979e-08	0.0912291	0.0469718	0.0955145	0.0584976	0.0548138	0.14821	0.0468099	7.86677e-07	0.330956	0.685533	0.17477	0.789947	0.457916
-11.897	1.45607e-14	4.3871e-88	0.882108	15.3124	0.264331	0.0951753	0.469287	13.5303	0.600428	1.51326e-09	0.204601	1.7784e-08	0.0905218	0.0474991	0.0938313	0.0602797	0.0523085	0.149637	0.0477204	4.21041e-07	0.345365	0.6817	0.176896	0.825423	0.462948
-11.896	3.06962e-14	1.78323e-88	0.879222	15.2918	0.262527	0.0968381	0.469422	13.5834	0.587596	4.92863e-09	0.208131	1.86755e-09	0.0882613	0.0467723	0.0921666	0.0621277	0.0497476	0.147921	0.0485814	4.41258e-07	0.394967	0.677538	0.180954	0.848354	0.468221
-11.895	4.97927e-14	7.24651e-90	0.875874	15.2244	0.26063	0.0984909	0.489285	13.6334	0.561605	9.62389e-09	0.208262	2.96241e-08	0.0862914	0.0469688	0.0904722	0.063295	0.0471385	0.150052	0.049395	1.93184e-06	0.43477	0.673073	0.1841	0.847438	0.474122
-11.894	6.70933e-14	8.27614e-89	0.870036	15.231	0.258644	0.100131	0.529236	13.6736	0.514659	1.49421e-08	0.211783	7.88163e-08	0.0868767	0.0467064	0.0887898	0.0657806	0.0444846	0.14802	0.050162	4.05431e-06	0.448022	0.668538	0.18573	0.852735	0.478847
-11.893	7.41136e-14	1.12481e-88	0.869097	15.2044	0.25657	0.101759	0.536037	13.7302	0.468051	1.93627e-08	0.211149	1.42848e-07	0.0514579	0.0457286	0.0870948	0.0659998	0.0417844	0.151146	0.0508745	6.56429e-06	0.466471	0.66352	0.223558	0.858184	0.484804
-11.892	5.85048e-14	1.04947e-88	0.861686	15.1876	0.254411	0.103371	0.538517	13.7919	0.446364	2.02993e-08	0.176047	2.1035e-07	0.0306422	0.0476389	0.0854006	0.0694575	0.0390451	0.188944	0.0515496	8.83518e-06	0.48276	0.658522	0.24439	0.85914	0.489575
-11.891	5.31242e-15	7.96693e-89	0.861587	15.1568	0.252169	0.104967	0.544337	13.8391	0.44359	1.41266e-08	0.164744	2.57984e-07	0.0333161	0.0421631	0.0837077	0.0681286	0.0362652	0.199276	0.0521581	9.74864e-06	0.50086	0.653131	0.24337	0.872108	0.495052
-11.89	9.95662e-14	5.03585e-89	0.853526	15.0707	0.249847	0.106545	0.547423	13.8952	0.4098	3.35984e-09	0.169908	2.48478e-07	0.0270202	0.0688318	0.0820116	0.073274	0.0334503	0.197404	0.0527407	7.67639e-06	0.484313	0.647448	0.251278	0.912445	0.500014
-11.889	2.63037e-13	2.49316e-89	0.85323	15.1082	0.247447	0.108104	0.550933	13.9531	0.382747	3.58288e-08	0.165754	1.32294e-07	0.025719	0.0932427	0.0803211	0.0665175	0.0306014	0.201159	0.0532504	6.49057e-07	0.480519	0.642022	0.253584	0.921095	0.505068
-11.888	4.75379e-13	6.69436e-90	0.843559	15.0741	0.244972	0.109641	0.55665	14.0119	0.383297	8.44698e-08	0.168125	1.44293e-07	0.0217382	0.0859891	0.078634	0.0300917	0.0277221	0.201446	0.0537283	1.31761e-05	0.500036	0.635327	0.259777	0.921617	0.51004
-11.887	6.98572e-13	4.10711e-90	0.765745	14.9491	0.242425	0.111155	0.554837	14.0813	0.378417	1.45214e-07	0.165626	6.21963e-07	0.0189447	0.0867499	0.0769452	0.025367	0.0248149	0.204229	0.0541615	3.46716e-05	0.545001	0.630115	0.262899	0.928245	0.514827
-11.886	8.54873e-13	8.86019e-90	0.746693	14.984	0.239809	0.112646	0.579717	14.1367	0.338849	2.05434e-07	0.165805	1.30016e-06	0.0158849	0.0840463	0.0752776	0.0277193	0.0218827	0.204152	0.0545044	6.25554e-05	0.574054	0.622548	0.268566	0.93031	0.519655
-11.885	8.20387e-13	9.51498e-90	0.752428	14.9643	0.237125	0.114111	0.61235	14.1959	0.347868	2.40935e-07	0.165601	2.09889e-06	0.0123663	0.0824602	0.0735918	0.0249387	0.0189286	0.209645	0.0548992	9.19699e-05	0.579051	0.617356	0.271995	0.935867	0.524256
-11.884	4.30803e-13	7.91551e-90	0.744643	14.8713	0.234378	0.115548	0.609848	14.2702	0.355597	2.14693e-07	0.161121	2.81609e-06	0.00959759	0.0809872	0.0719482	0.0264826	0.0159552	0.180117	0.0550749	0.000113063	0.594882	0.609221	0.277464	0.939694	0.528868
-11.883	4.91603e-13	5.47531e-90	0.749557	14.8399	0.23157	0.116957	0.612452	14.3366	0.329865	7.94717e-08	0.191444	3.0935e-06	0.00606121	0.0787835	0.0702773	0.024115	0.0129658	0.162397	0.0554471	0.000109134	0.602124	0.603188	0.281341	0.944184	0.533298
-11.882	2.08052e-12	3.09712e-90	0.736958	14.7501	0.228705	0.118336	0.613592	14.4068	0.332236	2.13111e-07	0.209232	2.41188e-06	0.00311655	0.0776692	0.0686442	0.0250399	0.0099633	0.17167	0.0554861	5.49782e-05	0.616686	0.595842	0.285845	0.949719	0.537658
-11.881	4.3319e-12	1.23549e-90	0.798205	14.7619	0.225784	0.119683	0.613977	14.4752	0.35072	6.946e-07	0.200757	1.45254e-07	0.000175048	0.07552	0.0670245	0.0228877	0.00695069	0.171485	0.0557376	7.33026e-05	0.620666	0.552581	0.325411	0.953489	0.541924
-11.88	6.97717e-12	2.04192e-92	0.842048	14.7267	0.222811	0.120997	0.615486	14.5449	0.349114	1.35159e-06	0.200835	4.29248e-06	0.00340832	0.0741629	0.06536	0.0229139	0.00393105	0.176374	0.0558465	0.000290381	0.650635	0.530226	0.341974	0.960001	0.545989
-11.879	9.34228e-12	6.1254e-91	0.83078	14.5829	0.21979	0.122276	0.615293	14.6298	0.330226	2.08908e-06	0.196324	1.1179e-05	0.00639279	0.0723266	0.063851	0.0212993	0.0009074	0.1787	0.055653	0.000547656	0.691356	0.526198	0.339688	0.963803	0.550109
-11.878	1.0235e-11	8.15314e-91	0.837739	14.6039	0.216722	0.12352	0.616421	14.7009	0.342379	2.69182e-06	0.19387	2.0084e-05	0.00992739	0.0707401	0.062107	0.020255	0.00211713	0.18203	0.0562573	0.000720949	0.69404	0.513979	0.346342	0.969847	0.55384
-11.877	7.93105e-12	7.5416e-91	0.834875	14.5461	0.213613	0.124726	0.616181	14.7743	0.364976	2.79696e-06	0.190511	2.93766e-05	0.0126349	0.0690805	0.060738	0.0201412	0.00513956	0.185252	0.055233	0.00133762	0.703908	0.506366	0.346604	0.976009	0.557793
-11.876	3.56963e-13	5.68882e-91	0.836651	14.4591	0.210463	0.125894	0.616501	14.8577	0.369779	1.89918e-06	0.187042	3.57617e-05	0.0162961	0.0674487	0.0589534	0.0155386	0.00815674	0.187918	0.0564285	0.00155217	0.708401	0.495845	0.351724	0.948609	0.561247
-11.875	1.44195e-11	3.57112e-91	0.837254	14.4114	0.207277	0.127021	0.616266	14.9367	0.363369	5.8333e-07	0.184065	3.40646e-05	0.0191221	0.0658059	0.0575839	0.0452692	0.0111657	0.191303	0.0545566	0.00270162	0.717103	0.486758	0.353036	0.938535	0.564839
-11.874	3.7297e-11	1.74774e-91	0.836225	14.3157	0.204057	0.128108	0.615938	15.0274	0.420326	5.15142e-06	0.180212	1.74905e-05	0.0222142	0.0642519	0.0560656	0.0636086	0.0141633	0.193999	0.0564445	0.00669593	0.719655	0.476395	0.357333	0.951602	0.56833
-11.873	6.68229e-11	4.48108e-92	0.839051	14.3337	0.200807	0.129152	0.615485	15.1059	0.428202	1.19516e-05	0.176977	2.13778e-05	0.0258413	0.0625753	0.0542135	0.0543701	0.0171467	0.197166	0.053944	0.044061	0.731916	0.467038	0.359527	0.955975	0.571075
-11.872	9.75734e-11	3.15736e-92	0.83684	14.2059	0.19753	0.130153	0.614713	15.1888	0.427624	2.03856e-05	0.173133	8.8829e-05	0.0275027	0.0610774	0.0535491	0.0550615	0.0201127	0.199938	0.0571028	0.0488379	0.773119	0.455965	0.362362	0.938978	0.5751
-11.871	1.18585e-10	6.46704e-92	0.840203	14.1248	0.194229	0.131108	0.613895	15.2818	0.496915	2.86495e-05	0.169521	0.000186004	0.0335413	0.0594903	0.0508242	0.0504164	0.0230584	0.203036	0.0928355	0.0479395	0.782035	0.447399	0.366869	0.904957	0.576725
-11.87	1.12507e-10	6.86239e-92	0.837575	14.1258	0.190906	0.132018	0.612774	15.3728	0.488756	3.33346e-05	0.16568	0.000297813	0.0307488	0.0578276	0.0514237	0.0479025	0.025981	0.205603	0.100588	0.0514122	0.781691	0.434463	0.335766	0.885971	0.581512
-11.869	5.64741e-11	5.66903e-92	0.84074	14.0321	0.187565	0.132882	0.611549	15.469	0.496695	2.9309e-05	0.161789	0.000389291	0.0556911	0.0566543	0.0470921	0.0459139	0.0288772	0.208901	0.0946773	0.051106	0.786066	0.427995	0.323662	0.889518	0.581562
-11.868	7.40336e-11	3.89662e-92	0.837696	13.9591	0.184209	0.133697	0.610095	15.5526	0.569616	1.01007e-05	0.157866	0.000389095	0.0882317	0.0544691	0.0499732	0.0400425	0.0317449	0.211085	0.0959009	0.0538467	0.787891	0.408154	0.333262	0.902837	0.587537
-11.867	2.9708e-10	2.18561e-92	0.768642	13.838	0.180841	0.134463	0.608476	15.6496	0.57172	3.09715e-05	0.153801	0.000255486	0.0858138	0.0539645	0.0391029	0.0431495	0.0345803	0.214471	0.0921673	0.0543455	0.786178	0.361591	0.33407	0.890347	0.583106
-11.866	6.11144e-10	8.54933e-93	0.743839	13.8429	0.177461	0.13518	0.606677	15.7506	0.573174	9.89074e-05	0.149742	0.000261601	0.0888629	0.0513524	0.00192387	0.0148682	0.0373816	0.216763	0.0917548	0.0564493	0.815932	0.348874	0.33988	0.866318	0.54762
-11.865	9.77458e-10	7.85098e-95	0.762516	13.7579	0.174079	0.135846	0.604688	15.8496	0.637423	0.000192901	0.145562	0.000411396	0.0903981	0.051318	0.0013139	0.0174301	0.0401458	0.219615	0.0892292	0.0577303	0.838964	0.342006	0.342761	0.876154	0.542657
-11.864	1.30054e-09	4.52741e-93	0.747444	13.6397	0.170688	0.136461	0.602535	15.9487	0.694222	0.000295649	0.141358	0.000941953	0.0915708	0.0485274	0.00092808	0.0173288	0.0428692	0.222846	0.0879024	0.0592868	0.832397	0.3297	0.346947	0.886664	0.546105
-11.863	1.4129e-09	5.90743e-93	0.792323	13.5995	0.167302	0.137024	0.600194	16.0415	0.688751	0.000370583	0.137091	0.00317167	0.0938909	0.0481418	0.00107454	0.0236958	0.0455523	0.223427	0.0861905	0.0609579	0.833384	0.322926	0.350601	0.873784	0.544067
-11.862	1.07384e-09	5.41817e-93	0.859725	13.5418	0.163911	0.137534	0.597687	16.1506	0.726818	0.000347834	0.13275	0.0276838	0.0947868	0.0464053	0.000674986	0.0278226	0.0481867	0.230958	0.0843312	0.0623869	0.830759	0.310607	0.353899	0.840973	0.545946
-11.861	4.0734e-12	4.06123e-93	0.860546	13.446	0.160529	0.13799	0.595007	16.256	0.79012	0.000191837	0.128418	0.0509112	0.0971356	0.0101312	0.000593164	0.0322766	0.0507793	0.204759	0.0828608	0.0641179	0.82907	0.303559	0.357626	0.814812	0.544506
-11.86	2.08539e-09	2.5317e-93	0.866158	13.3388	0.157156	0.138393	0.592154	16.3645	0.815041	0.000162475	0.123958	0.0464633	0.0983048	0.00340348	0.000404158	0.0374183	0.0533156	0.181371	0.0809596	0.0656199	0.819558	0.291402	0.360841	0.828521	0.545391
-11.859	5.28636e-09	1.22443e-93	0.872407	13.3154	0.153778	0.138742	0.589143	16.4661	0.885598	0.000546856	0.119562	0.0507648	0.100221	0.00178965	0.000202337	0.0415329	0.0558059	0.187872	0.0794291	0.0673069	0.819013	0.283299	0.363999	0.820433	0.543777
-11.858	9.39087e-09	2.98491e-94	0.8748	13.215	0.150444	0.139035	0.585957	16.5717	0.938439	0.00112563	0.115037	0.0508006	0.101737	0.00138069	5.34131e-05	0.0469245	0.0582395	0.186201	0.0776398	0.0689067	0.816612	0.272319	0.367485	0.794185	0.54422
-11.857	1.36256e-08	2.41488e-94	0.882849	13.1195	0.147072	0.139274	0.58262	16.6849	0.967245	0.00345607	0.110528	0.0527025	0.103354	0.000662306	3.49468e-05	0.0512668	0.0606118	0.188103	0.0760136	0.0705599	0.807308	0.225502	0.369973	0.800047	0.54213
-11.856	1.64451e-08	4.71733e-94	0.883918	13.0795	0.143787	0.139457	0.579119	16.7956	0.999749	0.0262913	0.106056	0.0541395	0.105001	0.000460789	7.22554e-05	0.056384	0.0629436	0.18841	0.0743232	0.0722198	0.803393	0.202989	0.373463	0.810062	0.542631
-11.855	1.54197e-08	4.94786e-94	0.892826	12.9989	0.140442	0.139584	0.575458	16.9097	1.04228	0.0508701	0.101316	0.0553638	0.106509	0.000185079	7.65933e-05	0.0610975	0.0651799	0.18925	0.0726467	0.0738719	0.793389	0.195275	0.37592	0.813418	0.539509
-11.854	7.36839e-09	4.05923e-94	0.89352	12.8717	0.137184	0.139656	0.571669	17.0114	1.08163	0.0464623	0.0970649	0.0571971	0.108133	2.08716e-05	6.28522e-05	0.0659955	0.0674095	0.189516	0.0710202	0.0755563	0.789355	0.182719	0.378672	0.784067	0.540163
-11.853	1.10903e-08	2.77245e-94	0.901339	12.831	0.133935	0.139672	0.56768	17.1273	1.11837	0.0506675	0.091994	0.0586024	0.109621	0.000122513	4.16236e-05	0.0709022	0.0695032	0.190343	0.0693251	0.0772247	0.777478	0.170862	0.382013	0.783332	0.535289
-11.852	4.23936e-08	1.54176e-94	0.903055	12.7674	0.130618	0.139632	0.563626	17.2411	1.19281	0.0507943	0.087973	0.0599943	0.111167	0.000148456	1.96616e-05	0.0757346	0.0716079	0.190053	0.0677536	0.0789164	0.777665	0.162095	0.38225	0.792869	0.496288
-11.851	8.61952e-08	5.90806e-95	0.836623	12.6393	0.127592	0.139536	0.559323	17.3586	1.2445	0.0526218	0.0828532	0.0620055	0.112642	0.000129685	6.1143e-07	0.0806818	0.0735911	0.191222	0.0660514	0.0806013	0.805526	0.141758	0.38984	0.800769	0.483254
-11.85	1.36906e-07	2.16654e-96	0.819397	12.6	0.124106	0.139384	0.554998	17.4712	1.27382	0.054132	0.078466	0.0630263	0.114111	9.36003e-05	1.38428e-05	0.0855263	0.075497	0.190436	0.0645238	0.0822952	0.799681	0.091961	0.364659	0.798842	0.484012
-11.849	1.81005e-07	3.34205e-95	0.835871	12.5378	0.121384	0.139177	0.550451	17.5776	1.34208	0.0552433	0.0739852	0.0650489	0.115551	5.61433e-05	2.27512e-05	0.0904453	0.0774616	0.19096	0.0628596	0.0839892	0.787037	0.0778812	0.339563	0.7683	0.477146
-11.848	1.94969e-07	4.27862e-95	0.836392	12.4016	0.117776	0.138915	0.54577	17.6963	1.40583	0.0572725	0.068371	0.066435	0.116954	2.5397e-05	2.48797e-05	0.0953065	0.0790462	0.191525	0.0612946	0.0856831	0.778416	0.0670621	0.345528	0.773426	0.475073
-11.847	1.45203e-07	3.89169e-95	0.846902	12.3555	0.115111	0.138597	0.541137	17.8093	1.43521	0.05834	0.0662665	0.0675025	0.118339	4.30012e-06	1.8181e-05	0.100181	0.0810979	0.156224	0.0598145	0.0873781	0.766077	0.0511761	0.343504	0.7824	0.469802
-11.846	8.12132e-09	2.89867e-95	0.850866	12.2933	0.111969	0.138225	0.535937	17.9321	1.49965	0.0602469	0.0561276	0.0710697	0.119681	7.51314e-06	5.04494e-08	0.105033	0.0823067	0.139504	0.0580146	0.0890688	0.756138	0.0448393	0.344616	0.785672	0.465502
-11.845	3.01204e-07	1.79429e-95	0.858395	12.176	0.108393	0.137799	0.531407	18.0415	1.56853	0.0615856	0.077693	0.0677436	0.120998	1.20999e-05	3.22756e-05	0.109859	0.0843424	0.14323	0.0569536	0.0907578	0.743879	0.00240173	0.344619	0.794484	0.461445
-11.844	7.48982e-07	8.57258e-96	0.863865	12.1378	0.106949	0.137319	0.525628	18.1541	1.59648	0.0632997	0.101546	0.0980305	0.122276	1.20068e-05	7.90396e-05	0.114674	0.0855299	0.138168	0.0547395	0.0924404	0.733317	0.0308304	0.344189	0.796486	0.455342
-11.843	1.31942e-06	1.97711e-96	0.869448	12.0497	0.101578	0.136786	0.521054	18.2705	1.67315	0.064848	0.0932092	0.125483	0.12352	9.51137e-06	0.000136675	0.119443	0.0868814	0.137907	0.0540825	0.0941174	0.720546	0.0712012	0.344473	0.80462	0.452
-11.842	1.90233e-06	1.8388e-96	0.875477	11.941	0.102796	0.136201	0.515242	18.3815	1.76304	0.0664519	0.0924344	0.123028	0.124726	6.28231e-06	0.000193396	0.1242	0.088727	0.135194	0.0518489	0.0957861	0.709887	0.103241	0.343425	0.801617	0.444729
-11.841	2.27989e-06	3.43894e-96	0.88034	11.91	0.0939101	0.135564	0.510015	18.5053	1.80747	0.06815	0.0885462	0.128574	0.125893	3.33167e-06	0.000222307	0.1289	0.0885352	0.13277	0.0510905	0.0974454	0.695844	0.107189	0.343218	0.765092	0.441412
-11.84	2.11199e-06	3.56646e-96	0.885949	11.8058	0.100344	0.134876	0.50501	18.6134	1.84253	0.0696419	0.0857533	0.130692	0.127022	1.1261e-06	0.00018507	0.133579	0.0926617	0.131203	0.0495154	0.0990939	0.686278	0.126501	0.342288	0.779211	0.432037
-11.839	9.56177e-07	2.90592e-96	0.890626	11.7301	0.0759394	0.134137	0.497461	18.7261	1.87835	0.0715352	0.0830486	0.134048	0.128108	2.44689e-07	3.17675e-05	0.138202	0.0879014	0.12766	0.0471572	0.10073	0.669702	0.130977	0.341183	0.822628	0.388089
-11.838	1.65362e-06	1.97212e-96	0.895571	11.6976	0.00225963	0.13335	0.496592	18.8382	1.94972	0.0728393	0.0797948	0.137148	0.129152	9.04236e-07	0.000230636	0.142773	0.110814	0.126185	0.0491937	0.102352	0.666373	0.164478	0.340493	0.824576	0.373119
-11.837	6.04575e-06	1.08714e-96	0.900062	11.5644	0.002058	0.132513	0.462613	18.9467	1.99921	0.074955	0.0777523	0.140446	0.130153	1.06135e-06	0.000418766	0.147323	0.141274	0.122849	0.0165668	0.103958	0.691009	0.207726	0.338613	0.831648	0.369282
-11.836	1.21534e-05	4.07697e-97	0.904416	11.5119	0.00156266	0.13163	0.433291	19.0675	2.05535	0.0761727	0.0742182	0.143223	0.131109	9.26447e-07	0.00122572	0.151746	0.136717	0.119547	0.00409388	0.105548	0.682883	0.213825	0.337754	0.832876	0.35775
-11.835	1.91722e-05	2.69652e-98	0.908579	11.4688	0.00199781	0.1307	0.43437	19.1766	2.12089	0.0781474	0.0728353	0.147273	0.132018	6.67905e-07	0.00185483	0.156229	0.137579	0.11946	0.00185482	0.107119	0.668888	0.227589	0.335846	0.840953	0.355166
-11.834	2.51877e-05	2.46409e-97	0.912446	11.3466	0.00129234	0.129725	0.42698	19.2883	2.18226	0.0799346	0.0688999	0.149003	0.132882	3.9805e-07	0.00409395	0.160483	0.136875	0.0835582	0.00122579	0.10867	0.659306	0.235963	0.334047	0.880031	0.314445
-11.833	2.6892e-05	3.09774e-97	0.916171	11.3246	0.00117464	0.128705	0.423333	19.3947	2.23574	0.0810963	0.0685587	0.154284	0.133697	1.77313e-07	0.0165669	0.164861	0.135762	0.0599302	0.000418941	0.110199	0.64563	0.249235	0.333076	0.894464	0.287614
-11.832	1.9591e-05	2.79461e-97	0.919595	11.2458	0.000833492	0.127642	0.418119	19.4956	2.25673	0.0843032	0.0634745	0.154956	0.134463	2.6961e-08	0.0491936	0.169003	0.13575	0.0610335	0.000230949	0.111705	0.635128	0.256502	0.328543	0.888572	0.285947
-11.831	2.21534e-06	2.06845e-97	0.922838	11.1346	0.000446102	0.126538	0.413081	19.6085	2.34127	0.0830244	0.0651076	0.162596	0.13518	5.63381e-08	0.0471573	0.173123	0.134271	0.0531354	3.13145e-05	0.113186	0.62217	0.274586	0.331915	0.909004	0.275509
-11.83	4.34025e-05	1.27129e-97	0.925815	11.1229	0.000148432	0.125392	0.40829	19.7139	2.42485	0.0906646	0.0548135	0.203259	0.135846	8.79685e-08	0.0495153	0.177356	0.134204	0.049994	0.000184523	0.114641	0.610675	0.321868	0.303278	0.941748	0.2697
-11.829	0.000105846	5.99785e-98	0.928565	11.0264	3.62843e-05	0.124208	0.402807	19.819	2.44817	0.0702947	0.0166383	0.216155	0.136461	8.6417e-08	0.0510905	0.18092	0.132918	0.0439758	0.000221793	0.116068	0.598748	0.334789	0.272606	0.963942	0.261079
-11.828	0.000185121	1.30099e-98	0.931073	10.9567	0.000121417	0.122985	0.397782	19.9253	2.48953	0.0403287	0.0116534	0.216872	0.137024	6.80099e-08	0.051849	0.185518	0.132342	0.0395488	0.000193142	0.117466	0.586083	0.341502	0.273376	0.997495	0.253541
-11.827	0.000266594	1.39465e-98	0.93333	10.9313	0.000140154	0.121727	0.3924	20.0173	2.55504	0.0445972	0.0137176	0.224381	0.137534	4.46299e-08	0.0540822	0.188374	0.131334	0.0337416	0.000137024	0.118834	0.575041	0.352412	0.267307	1.03011	0.245507
-11.826	0.000319477	2.50553e-98	0.935347	10.8168	0.000121573	0.120432	0.387132	20.1142	2.63115	0.043577	0.0110165	0.227059	0.13799	2.34391e-08	0.05474	0.193101	0.130395	0.02882	8.04134e-05	0.120169	0.561805	0.359511	0.263332	1.04945	0.23695
-11.825	0.000288292	2.57001e-98	0.937105	10.7788	8.73528e-05	0.119103	0.381425	20.2161	2.66178	0.0439112	0.0123881	0.233088	0.138393	7.69807e-09	0.0569529	0.195577	0.129457	0.022993	3.50882e-05	0.12147	0.551154	0.369514	0.258831	1.04271	0.228914
-11.824	0.000107126	2.07983e-98	0.938619	10.7312	5.18722e-05	0.117743	0.376663	20.3084	2.69587	0.0446596	0.0107542	0.236954	0.138742	2.01607e-09	0.0580154	0.199977	0.128355	0.0177568	4.53577e-06	0.122737	0.537789	0.377046	0.254156	1.05495	0.220064
-11.823	0.000290323	1.40248e-98	0.939872	10.638	2.29211e-05	0.116349	0.370019	20.4082	2.75999	0.0441759	0.0113943	0.242108	0.139035	6.63243e-09	0.0598137	0.20321	0.127345	0.0122144	1.22288e-05	0.123967	0.526783	0.386379	0.2489	1.09517	0.211619
-11.822	0.000845277	7.66251e-99	0.940872	10.6257	3.25868e-06	0.114931	0.366456	20.5001	2.79362	0.0451091	0.0106217	0.246803	0.139274	7.67028e-09	0.061295	0.205171	0.126178	0.00530672	1.84358e-05	0.125159	0.514335	0.394056	0.24514	1.09329	0.202689
-11.821	0.00125556	2.80908e-99	0.941612	10.5429	7.58016e-06	0.113476	0.357806	20.5817	2.85731	0.0445379	0.0106593	0.251415	0.139457	6.64484e-09	0.06286	0.2421	0.125053	0.00307138	1.78941e-05	0.126312	0.467868	0.403031	0.237139	1.11243	0.193852
-11.82	0.00274544	2.74806e-100	0.94209	10.4659	1.16433e-05	0.112006	0.357063	20.669	2.88624	0.0450994	0.0105379	0.256369	0.139584	4.76055e-09	0.0645219	0.260253	0.123841	0.0347438	1.39654e-05	0.127425	0.443031	0.410337	0.237247	1.14318	0.184806
-11.819	0.00367582	1.81473e-99	0.942313	10.4573	1.13735e-05	0.1105	0.339245	20.7565	2.92489	0.0448788	0.0105026	0.260903	0.139656	2.81565e-09	0.0660555	0.256303	0.122611	0.0626704	9.08609e-06	0.128496	0.438912	0.419086	0.214191	1.16684	0.175704
-11.818	0.00719388	2.24196e-99	0.942262	10.3673	8.91705e-06	0.108977	0.298516	20.8357	2.98058	0.0449981	0.0104687	0.265792	0.139672	1.23558e-09	0.067747	0.261124	0.121344	0.0642221	4.7102e-06	0.129524	0.423841	0.426056	0.173881	1.19396	0.166495
-11.817	0.0227106	2.00633e-99	0.941965	10.3268	5.82947e-06	0.107435	0.292976	20.9203	3.01825	0.0449767	0.0107979	0.270387	0.139632	1.66199e-10	0.069334	0.260694	0.120034	0.0748671	1.48639e-06	0.130508	0.417327	0.434239	0.16931	1.18805	0.15721
-11.816	0.0941522	1.47568e-99	0.941381	10.3114	3.04415e-06	0.105853	0.289995	21.0016	3.0749	0.0448661	0.0106124	0.275151	0.139536	4.21062e-10	0.0710104	0.263078	0.118701	0.0808914	4.84649e-07	0.131448	0.404031	0.442028	0.161144	1.18895	0.14787
-11.815	0.095843	9.0046e-100	0.940556	10.2083	9.82609e-07	0.104298	0.283919	21.0665	3.09125	0.0448435	0.0112786	0.279777	0.139384	6.39193e-10	0.0726543	0.26392	0.117326	0.0892515	1.40595e-06	0.13234	0.396072	0.447209	0.153805	1.20961	0.138391
-11.814	0.0974551	4.19348e-100	0.939449	10.1813	2.84414e-07	0.102645	0.281054	21.1377	3.11896	0.0446477	0.0113022	0.284434	0.139177	6.21865e-10	0.0743226	0.265167	0.115928	0.0968609	1.59633e-06	0.133186	0.383873	0.487368	0.146592	1.24615	0.129043
-11.813	0.102558	8.49468e-101	0.938075	10.1634	8.82158e-07	0.101091	0.275273	21.2143	3.18391	0.0445288	0.0115325	0.289051	0.138915	4.86216e-10	0.0760004	0.266555	0.114496	0.104481	1.36966e-06	0.133984	0.336765	0.510844	0.138451	1.27574	0.119299
-11.812	0.102881	1.0541e-100	0.936474	10.0698	1.01178e-06	0.0993882	0.271764	21.2795	3.24296	0.0442919	0.0128944	0.293585	0.138597	3.1697e-10	0.0776745	0.267258	0.113039	0.112806	9.73343e-07	0.134732	0.319918	0.51052	0.131677	1.27765	0.110072
-11.811	0.108003	1.82446e-100	0.934517	10.0658	8.72751e-07	0.0977933	0.266614	21.3431	3.26155	0.0440623	0.0115462	0.298209	0.138225	1.64815e-10	0.0793666	0.268505	0.111555	0.120341	5.69967e-07	0.13543	0.311421	0.519101	0.121644	1.2763	0.10008
-11.81	0.109016	1.85146e-100	0.932456	10.0402	6.23013e-07	0.0961403	0.262111	21.4058	3.28115	0.043775	0.0152767	0.302547	0.137799	5.25002e-11	0.0810516	0.269121	0.110047	0.128671	2.45111e-07	0.136078	0.314046	0.522344	0.118176	1.27262	0.0908679
-11.809	0.113457	1.48826e-100	0.929902	9.93925	3.66858e-07	0.0943628	0.25792	21.4601	3.29552	0.0434494	0.0108526	0.307221	0.137319	1.63175e-11	0.0827477	0.270003	0.108516	0.136486	2.70667e-08	0.136673	0.343975	0.528278	0.0788314	1.30171	0.081069
-11.808	0.115708	9.97134e-101	0.927359	9.95027	1.59565e-07	0.0929623	0.252508	21.5149	3.3169	0.0430929	0.019321	0.311324	0.136786	4.86065e-11	0.0844404	0.270578	0.106962	0.14466	9.12846e-08	0.137217	0.335981	0.532623	0.0475775	1.32033	0.0712199
-11.807	0.119117	5.39848e-101	0.924307	9.93327	1.97863e-08	0.0907973	0.248931	21.5746	3.40439	0.0426851	0.00405396	0.315963	0.136201	5.54143e-11	0.0861355	0.271133	0.10539	0.152702	1.33935e-07	0.137707	0.296712	0.537251	0.04343	1.31037	0.0623164
-11.806	0.122261	1.9323e-101	0.921102	9.83074	5.65799e-08	0.0897954	0.243294	21.6257	3.44036	0.0422483	0.0170958	0.320049	0.135564	4.76487e-11	0.0878291	0.271585	0.103798	0.160786	1.28723e-07	0.138144	0.274753	0.542004	0.0309468	1.31177	0.0510445
-11.805	0.125205	2.55081e-102	0.917851	9.85521	8.45733e-08	0.0873287	0.239624	21.6638	3.4434	0.0417633	0.0192076	0.324174	0.134876	3.39235e-11	0.0895196	0.271894	0.10219	0.168916	9.98032e-08	0.138527	0.275129	0.545793	0.0221884	1.30492	0.0445956
-11.804	0.128724	1.33508e-101	0.913596	9.85149	8.18312e-08	0.0862758	0.234728	21.7068	3.46503	0.0412436	0.024972	0.328884	0.134137	1.99101e-11	0.0912071	0.272154	0.100567	0.176976	6.45061e-08	0.138856	0.267273	0.550447	0.0117201	1.30527	0.0291542
-11.803	0.131541	1.62201e-101	0.910585	9.74401	6.37423e-08	0.0840685	0.228981	21.7564	3.46839	0.0406814	0.0258186	0.331931	0.133349	8.60223e-12	0.0928882	0.272261	0.0989296	0.185096	3.30993e-08	0.139129	0.263076	0.553613	0.0020235	1.297	0.0402339
-11.802	0.135232	1.44007e-101	0.904991	9.74787	4.13962e-08	0.0822207	0.228719	21.7963	3.49445	0.04008	0.0325233	0.337902	0.132513	9.98062e-13	0.0945633	0.272302	0.0972799	0.193144	1.01036e-08	0.139347	0.260025	0.558106	0.00865395	1.30529	0.0636751
-11.801	0.138042	1.05256e-101	0.902095	9.76817	2.13992e-08	0.0818823	0.194599	21.8259	3.54104	0.0394395	0.0336094	0.338662	0.13163	3.1404e-12	0.0962295	0.272216	0.0956196	0.201204	3.8549e-09	0.13951	0.220827	0.560732	0.0175746	1.33731	0.0519079
-11.8	0.141731	6.37603e-102	0.896057	9.70672	6.69155e-09	0.0760837	0.169155	21.8571	3.55042	0.0387586	0.0395365	0.347884	0.1307	4.64231e-12	0.0978862	0.272038	0.09395	0.209213	1.02931e-08	0.139617	0.202472	0.564668	0.0306318	1.33317	0.0454928
-11.799	0.144854	2.92977e-102	0.892181	9.68616	2.28279e-09	0.10524	0.169116	21.8905	3.56246	0.0380395	0.0417204	0.336735	0.129725	4.47385e-12	0.0995314	0.271755	0.0922724	0.21719	1.1528e-08	0.139668	0.203683	0.567206	0.0353744	1.32667	0.0373142
-11.798	0.147934	5.49504e-103	0.887178	9.66968	6.46197e-09	0.126813	0.168797	21.9169	3.56866	0.0372809	0.0465443	0.304663	0.128705	3.4753e-12	0.101164	0.271366	0.0905891	0.22512	9.8187e-09	0.139664	0.198863	0.569929	0.0648379	1.32376	0.029362
-11.797	0.152249	7.9422e-103	0.879176	9.6584	7.30831e-09	0.120652	0.142186	21.9384	3.58269	0.0364844	0.050008	0.307335	0.127642	2.25059e-12	0.102782	0.270879	0.0888998	0.232993	6.93395e-09	0.139603	0.197003	0.573882	0.108839	1.31612	0.0225987
-11.796	0.153736	1.3278e-102	0.881464	9.66355	6.2575e-09	0.123338	0.108911	21.958	3.62878	0.0356497	0.0539469	0.310166	0.126538	1.15833e-12	0.104384	0.270286	0.0872089	0.240807	4.02856e-09	0.139487	0.193304	0.572307	0.117823	1.31382	0.0138192
-11.795	0.15973	1.33344e-102	0.815003	9.59458	4.43898e-09	0.121668	0.109358	21.9774	3.64017	0.0347779	0.0580381	0.310669	0.125393	3.57126e-13	0.105969	0.269596	0.0855135	0.248551	1.70437e-09	0.139315	0.192947	0.604815	0.13031	1.30545	0.00885405
-11.794	0.159136	1.06472e-102	0.767461	9.60497	2.59363e-09	0.121954	0.102886	21.9926	3.64736	0.0338693	0.0617511	0.31426	0.124208	1.30249e-13	0.107534	0.268803	0.0838201	0.256217	1.54397e-10	0.139087	0.156063	0.627512	0.14242	1.3038	0.00202257
-11.793	0.167703	7.08764e-103	0.775668	9.65204	1.11031e-09	0.121774	0.0986221	22.0009	3.64977	0.0329247	0.0659338	0.314245	0.122986	3.55931e-13	0.10908	0.267911	0.0821254	0.263801	6.79162e-10	0.138805	0.139085	0.622016	0.15375	1.29327	0.00237588
-11.792	0.1641	3.80172e-103	0.765783	9.58993	1.16507e-10	0.121269	0.094378	22.0077	3.67911	0.0319448	0.0697384	0.317375	0.121726	4.00214e-13	0.110603	0.266921	0.0804328	0.271295	9.72174e-10	0.138467	0.143547	0.625237	0.166026	1.2517	0.0330846
-11.791	0.181085	1.32681e-103	0.764604	9.54189	4.21516e-10	0.121728	0.0889207	22.0137	3.71369	0.0309304	0.0738305	0.317758	0.120432	3.41602e-13	0.112102	0.265834	0.0787473	0.278683	9.25764e-10	0.138075	0.139504	0.623777	0.177602	1.23553	0.0678788
-11.79	0.259663	2.24241e-104	0.759101	9.61058	6.14074e-10	0.121143	0.0855805	22.0177	3.71061	0.0298824	0.0777638	0.319489	0.119103	2.41682e-13	0.113577	0.26465	0.0770567	0.285985	7.13158e-10	0.137629	0.14128	0.624159	0.189645	1.23466	0.0684654
-11.789	0.277206	9.81227e-104	0.754596	9.5795	5.88629e-10	0.121499	0.079225	22.0136	3.72056	0.0288017	0.08177	0.321293	0.117742	1.4074e-13	0.115024	0.263372	0.0753893	0.293139	4.57856e-10	0.13713	0.13777	0.623716	0.201257	1.22283	0.0760723
-11.788	0.277112	1.17308e-103	0.75024	9.55526	4.5555e-10	0.121337	0.076967	22.0041	3.71663	0.0276894	0.0857655	0.320064	0.11635	5.98324e-14	0.116444	0.262	0.0737036	0.300228	2.32467e-10	0.136578	0.142448	0.622881	0.213396	1.22077	0.0783458
-11.787	0.288213	1.03339e-103	0.744153	9.60081	2.93881e-10	0.121273	0.0688143	21.9974	3.73754	0.0265464	0.0897299	0.326345	0.114929	5.77415e-15	0.117834	0.260536	0.0720569	0.307123	6.84719e-11	0.135973	0.113803	0.622594	0.224077	1.20942	0.0879994
-11.786	0.290626	7.5059e-104	0.739612	9.54129	1.50351e-10	0.121755	0.0698723	21.9942	3.77147	0.0253738	0.0937228	0.299529	0.113479	2.33772e-14	0.119193	0.258983	0.0703903	0.313955	3.03437e-11	0.135317	0.0898939	0.621219	0.238187	1.16803	0.0658839
-11.785	0.299501	4.51336e-104	0.733306	9.56413	4.54456e-11	0.121128	0.0488904	21.9762	3.77492	0.0241729	0.097666	0.273168	0.112003	3.37007e-14	0.120519	0.25734	0.0687489	0.320606	7.52993e-11	0.134611	0.0964582	0.620417	0.244432	1.14755	0.0422585
-11.784	0.303897	2.0453e-104	0.727867	9.5752	1.81004e-11	0.122221	0.0110091	21.9501	3.76236	0.0229448	0.101621	0.277442	0.110502	3.21779e-14	0.121811	0.255611	0.0671381	0.327086	8.32243e-11	0.133854	0.0955133	0.618874	0.283265	1.14426	0.0514771
-11.783	0.311227	3.51434e-105	0.721581	9.57864	4.72981e-11	0.121412	0.00933637	21.9325	3.7292	0.0216908	0.105537	0.274121	0.108977	2.48348e-14	0.123068	0.253798	0.0654628	0.333564	7.03718e-11	0.133048	0.0967931	0.617449	0.322305	1.13498	0.0510709
-11.782	0.317234	5.96732e-105	0.715356	9.5404	5.27727e-11	0.122641	0.00607432	21.9153	3.72755	0.0204122	0.109439	0.273592	0.107431	1.59757e-14	0.124288	0.251901	0.0639593	0.339559	4.9385e-11	0.132195	0.0994188	0.615701	0.328753	1.10117	0.0548056
-11.781	0.323439	9.65845e-105	0.7089	9.57072	4.48554e-11	0.122224	0.00202145	21.8863	3.76395	0.0191103	0.11331	0.27209	0.105864	8.13661e-15	0.12547	0.249924	0.0622169	0.345935	2.84641e-11	0.131294	0.0983818	0.613761	0.345131	1.06352	0.0571908
-11.78	0.330086	9.60106e-105	0.702145	9.62323	3.16206e-11	0.122277	0.000194286	21.8471	3.77769	0.0177867	0.117149	0.270366	0.104278	2.4224e-15	0.126613	0.247868	0.0608278	0.351396	1.18391e-11	0.130347	0.102833	0.611699	0.354752	1.02334	0.0582435
-11.779	0.336063	7.61552e-105	0.69535	9.5287	1.83301e-11	0.124704	0.00448399	21.8155	3.77429	0.0164426	0.120955	0.268542	0.102675	1.02817e-15	0.127714	0.245735	0.0590858	0.357519	8.23894e-13	0.129356	0.0991228	0.609348	0.370208	1.01077	0.0619261
-11.778	0.342679	5.03663e-105	0.68823	9.57837	7.71826e-12	0.0920153	0.00680912	21.7827	3.77445	0.0150795	0.12472	0.266935	0.101055	2.60439e-15	0.128774	0.243528	0.0576411	0.362812	5.04429e-12	0.12832	0.064844	0.606904	0.378633	1.00392	0.0609021
-11.777	0.348779	2.67604e-105	0.681044	9.62253	6.54338e-13	0.0759244	0.0108812	21.7395	3.77056	0.0136991	0.128446	0.263938	0.0994221	2.88953e-15	0.129791	0.24125	0.056224	0.367986	7.05348e-12	0.127242	0.0592021	0.604201	0.399793	0.963841	0.0658449
-11.776	0.355191	9.09293e-106	0.673616	9.5456	3.13453e-12	0.083378	0.0136353	21.6986	3.80464	0.0123029	0.132125	0.263207	0.097776	2.44846e-15	0.130763	0.238901	0.0542563	0.373765	6.65636e-12	0.126123	0.0661109	0.601345	0.448422	0.932546	0.06236
-11.775	0.36141	1.90228e-106	0.666069	9.59715	4.45672e-12	0.0818678	0.0172464	21.6555	3.81439	0.0108923	0.135756	0.25847	0.0961187	1.72143e-15	0.13169	0.236486	0.0536831	0.377135	5.09487e-12	0.124963	0.0660744	0.598331	0.461822	0.896786	0.0732567
-11.774	0.367657	7.20477e-106	0.658345	9.62675	4.23307e-12	0.0854692	0.0203245	21.5998	3.77477	0.00946914	0.139334	0.258822	0.0944519	9.94513e-16	0.132571	0.234007	0.0509161	0.38495	3.24891e-12	0.123764	0.0709975	0.595043	0.470417	0.863046	0.109621
-11.773	0.373889	8.4811e-106	0.650487	9.59661	3.255e-12	0.0861692	0.023652	21.5437	3.75373	0.00803492	0.142857	0.25043	0.0927763	4.15742e-16	0.133404	0.231465	0.0514451	0.38363	1.63179e-12	0.122528	0.0725113	0.591751	0.482844	0.824415	0.112425
-11.772	0.380032	7.4139e-106	0.642479	9.60812	2.08577e-12	0.0884773	0.0269599	21.4956	3.7775	0.00659133	0.146321	0.2099	0.0910948	3.15374e-17	0.134188	0.228864	0.0474027	0.408513	4.62521e-13	0.121256	0.076309	0.588036	0.491073	0.818392	0.109101
-11.771	0.386191	5.35133e-106	0.634348	9.58747	1.0558e-12	0.089903	0.0298866	21.4387	3.80099	0.00514005	0.149723	0.198406	0.0894069	1.73713e-16	0.134923	0.226206	0.0495388	0.443195	2.36797e-13	0.119948	0.0786653	0.584443	0.503063	0.796769	0.110091
-11.77	0.392252	3.19382e-106	0.626087	9.61427	3.07712e-13	0.0916749	0.0337157	21.373	3.79423	0.00368276	0.153061	0.197246	0.0877164	2.44542e-16	0.135608	0.223494	0.0412343	0.442264	5.50455e-13	0.118608	0.0816737	0.580418	0.511275	0.726096	0.107371
-11.769	0.398296	1.42669e-106	0.617699	9.65845	1.42107e-13	0.0933623	0.0358742	21.3097	3.79096	0.00222116	0.15633	0.189709	0.0860224	2.3138e-16	0.136241	0.220731	0.00367684	0.445682	6.00638e-13	0.117235	0.0846172	0.576329	0.522398	0.703357	0.106477
-11.768	0.40426	2.21574e-107	0.609244	9.60829	3.45938e-13	0.0948565	0.0403465	21.2371	3.78271	0.000756959	0.15953	0.18663	0.0843275	1.77434e-16	0.136823	0.217918	0.00188428	0.448054	5.04251e-13	0.115832	0.0871666	0.572335	0.531012	0.678191	0.105076
-11.767	0.410169	4.47211e-107	0.600592	9.5989	3.80949e-13	0.0970444	0.0416246	21.1635	3.79066	0.000708127	0.162654	0.180034	0.0826346	1.13371e-16	0.137353	0.215061	0.00120374	0.449379	3.51649e-13	0.1144	0.0905216	0.567343	0.541042	0.634579	0.10192
-11.766	0.416008	7.02204e-107	0.592007	9.67933	3.21463e-13	0.0977998	0.0469743	21.0869	3.78276	0.00217238	0.165703	0.17562	0.0809389	5.7124e-17	0.137829	0.212159	0.00120477	0.452019	2.01042e-13	0.112941	0.0925304	0.563782	0.550105	0.637563	0.102724
-11.765	0.42177	6.91115e-107	0.583106	9.65809	2.25194e-13	0.101262	0.0473253	21.017	3.76508	0.0036341	0.168673	0.169426	0.0792542	1.63793e-17	0.138252	0.209218	0.000713763	0.452835	8.2149e-14	0.111456	0.0964228	0.557809	0.558675	0.615287	0.0957943
-11.764	0.427456	5.44588e-107	0.574397	9.59368	1.295e-13	0.0997234	0.0548768	20.9347	3.76241	0.00509156	0.171558	0.164006	0.0775618	8.04268e-18	0.13862	0.206237	0.000590121	0.454939	3.88716e-15	0.109946	0.0979553	0.554717	0.603454	0.574158	0.107587
-11.763	0.433052	3.57822e-107	0.565368	9.60605	5.35975e-14	0.107214	0.094058	20.8422	3.75725	0.00654307	0.174369	0.15795	0.0758895	1.90426e-17	0.138934	0.203224	0.00036898	0.455898	3.74051e-14	0.108413	0.10226	0.547683	0.628212	0.560209	0.140214
-11.762	0.438562	1.88278e-107	0.556382	9.68962	3.3998e-15	0.0895997	0.103763	20.7676	3.74356	0.00798694	0.177075	0.151949	0.0742098	2.08559e-17	0.139193	0.200177	0.000156363	0.456889	5.11539e-14	0.106858	0.103389	0.54486	0.628956	0.512027	0.13389
-11.761	0.443973	6.21848e-108	0.547549	9.65922	2.327e-14	0.0576271	0.101497	20.6621	3.76869	0.0094215	0.17972	0.145858	0.0725455	1.75456e-17	0.139396	0.197101	1.21942e-05	0.458158	4.78482e-14	0.105284	0.107514	0.536207	0.672001	0.458553	0.131445
-11.76	0.449284	1.5736e-108	0.537919	9.61497	3.23312e-14	0.0606301	0.105846	20.572	3.77525	0.0108451	0.182241	0.139132	0.0708982	1.22583e-17	0.139544	0.194002	6.45158e-05	0.458188	3.63903e-14	0.103692	0.108871	0.494814	0.700126	0.44879	0.125655
-11.759	0.454489	5.28543e-108	0.529743	9.63904	3.04341e-14	0.0601596	0.105401	20.4746	3.72304	0.0122561	0.184701	0.133486	0.0692261	7.02501e-18	0.139636	0.190869	8.93511e-05	0.4593	2.30477e-14	0.102083	0.0761115	0.481241	0.703192	0.440962	0.125166
-11.758	0.459582	6.12959e-108	0.519201	9.64585	2.32526e-14	0.059868	0.108256	20.3788	3.72098	0.0136528	0.18705	0.125642	0.0676384	2.88569e-18	0.139673	0.187733	8.37935e-05	0.459175	1.14478e-14	0.100458	0.0678801	0.481178	0.713161	0.40027	0.159963
-11.757	0.464559	5.31777e-108	0.511576	9.64938	1.47993e-14	0.060755	0.108914	20.271	3.70506	0.0150338	0.189283	0.121006	0.0659445	1.55744e-19	0.139653	0.184552	6.40343e-05	0.459304	3.11287e-15	0.09882	0.0766518	0.47383	0.719353	0.374425	0.162328
-11.756	0.469415	3.81437e-108	0.501033	9.64196	7.40999e-15	0.0598983	0.110855	20.1729	3.71426	0.0163974	0.191499	0.111072	0.064423	1.28872e-18	0.139578	0.181389	4.08473e-05	0.460005	1.8346e-15	0.0971695	0.0772995	0.471299	0.727191	0.374415	0.156436
-11.755	0.474144	2.25932e-108	0.492885	9.6592	2.07651e-15	0.0607286	0.112285	20.071	3.73094	0.0177422	0.19345	0.109	0.0627401	1.77371e-18	0.139446	0.178179	2.05321e-05	0.457372	4.02117e-15	0.0955086	0.0830654	0.46531	0.733964	0.35973	0.155598
-11.754	0.478742	9.94339e-109	0.483832	9.60099	1.10657e-15	0.0599178	0.113626	19.9413	3.68482	0.0190666	0.195564	0.0898606	0.0612105	1.66336e-18	0.13926	0.17498	5.82194e-06	0.462253	4.33356e-15	0.0938384	0.0855171	0.461302	0.740696	0.317038	0.149307
-11.753	0.483205	1.37154e-109	0.472031	9.55199	2.52839e-15	0.0602259	0.115274	19.856	3.67481	0.0203692	0.197224	0.0459068	0.0596853	1.26741e-18	0.139017	0.171784	2.98181e-06	0.434052	3.61243e-15	0.0921604	0.0896943	0.455978	0.747504	0.299072	0.149796
-11.752	0.487527	3.34378e-109	0.470736	9.64467	2.74911e-15	0.0597991	0.116497	19.714	3.66767	0.0216486	0.199165	0.0360391	0.0579355	8.04318e-19	0.13872	0.168515	6.92964e-06	0.406036	2.50335e-15	0.0904766	0.0930438	0.450907	0.753747	0.296342	0.139667
-11.751	0.491705	5.10279e-109	0.400955	9.63981	2.30331e-15	0.0596148	0.118028	19.6024	3.65894	0.0229034	0.200711	0.0286867	0.0568417	4.00821e-19	0.138368	0.165394	7.55993e-06	0.409097	1.41944e-15	0.0887871	0.0960986	0.445896	0.759703	0.284762	0.161247
-11.75	0.495733	4.97357e-109	0.35032	9.56288	1.6034e-15	0.0593499	0.119303	19.4938	3.65215	0.0241324	0.20214	0.0182808	0.0546205	1.10359e-19	0.137962	0.162021	6.34579e-06	0.403614	5.69359e-16	0.087096	0.0998784	0.440359	0.766101	0.278691	0.184625
-11.749	0.499607	3.89353e-109	0.355675	9.56272	9.14562e-16	0.0589244	0.120645	19.3507	3.6388	0.0253343	0.204052	0.0109289	0.054047	6.24354e-20	0.137501	0.158999	4.42485e-06	0.402344	1.34601e-17	0.0854004	0.102506	0.435192	0.770885	0.273847	0.174827
-11.748	0.503325	2.54145e-109	0.343222	9.56998	3.71784e-16	0.058608	0.121962	19.2494	3.63177	0.0265078	0.204435	0.000570662	0.0516394	1.39138e-19	0.136988	0.155581	2.52943e-06	0.39809	2.76959e-16	0.0837073	0.105978	0.429531	0.777223	0.264558	0.171747
-11.747	0.506881	1.32403e-109	0.339631	9.51143	1.516e-17	0.0580848	0.123161	19.1074	3.62375	0.0276518	0.207065	0.00721201	0.0511875	1.50487e-19	0.136422	0.15251	1.0333e-06	0.395684	3.7083e-16	0.0820122	0.108924	0.424051	0.781202	0.254174	0.16629
-11.746	0.510271	4.24292e-110	0.332124	9.50437	1.72481e-16	0.0576321	0.124432	18.9892	3.5783	0.0287652	0.206	0.0175156	0.0491267	1.25704e-19	0.135803	0.149369	4.85811e-08	0.391259	3.43866e-16	0.0803205	0.1113	0.41837	0.78695	0.250729	0.161
-11.745	0.513493	1.27752e-110	0.325633	9.56375	2.34448e-16	0.0570451	0.125588	18.8625	3.55715	0.0298469	0.209793	0.0257643	0.0475134	8.72717e-20	0.135134	0.145777	4.70855e-07	0.388322	2.59863e-16	0.0786344	0.114931	0.412562	0.791328	0.240105	0.156507
-11.744	0.516542	3.8741e-110	0.319813	9.53154	2.18756e-16	0.0564514	0.126675	18.7142	3.58818	0.030896	0.207511	0.0357676	0.0482463	4.96047e-20	0.134414	0.143476	6.43654e-07	0.383569	1.63454e-16	0.0769449	0.115792	0.406897	0.794315	0.237192	0.151123
-11.743	0.519416	4.42862e-110	0.312259	9.45851	1.66072e-16	0.0557876	0.12794	18.6014	3.58915	0.0319115	0.212541	0.0446983	0.0139062	2.0007e-20	0.133644	0.139034	6.01841e-07	0.381344	8.0265e-17	0.0752777	0.121226	0.400787	0.832065	0.265062	0.146148
-11.742	0.522111	3.81342e-110	0.306608	9.43423	1.04978e-16	0.0550689	0.128677	18.4544	3.55683	0.0328926	0.246554	0.0541184	0.00390761	6.14592e-22	0.132826	0.137913	4.57479e-07	0.414748	2.08639e-17	0.0735917	0.118561	0.395115	0.850903	0.270389	0.141864
-11.741	0.524624	2.71822e-110	0.299649	9.43518	5.19762e-17	0.0543157	0.130166	18.3012	3.51835	0.0338384	0.259629	0.0642123	0.00188373	9.54616e-21	0.131959	0.132021	2.89493e-07	0.416726	1.41263e-17	0.0719482	0.146178	0.388848	0.847454	0.255542	0.13524
-11.74	0.526953	1.59772e-110	0.293052	9.40963	1.39598e-17	0.0534783	0.130555	18.1775	3.50828	0.0347482	0.248624	0.07153	0.00132267	1.28597e-20	0.131046	0.132847	1.43606e-07	0.407878	2.9356e-17	0.0702774	0.208514	0.38293	0.852619	0.261358	0.133383
-11.739	0.529095	6.92389e-111	0.287352	9.31902	8.55746e-18	0.0526363	0.131999	18.0356	3.50399	0.0356213	0.213145	0.0859668	0.000537127	1.19547e-20	0.130087	0.121583	3.90674e-08	0.403556	3.12571e-17	0.0686441	0.223057	0.376976	0.852364	0.289902	0.123411
-11.738	0.531048	8.28336e-112	0.279618	9.31575	1.84668e-17	0.051679	0.132649	17.8769	3.45429	0.0364572	0.201757	0.0667307	0.000333919	9.05112e-21	0.129084	0.0824766	2.24869e-08	0.35881	2.58736e-17	0.0670246	0.221775	0.370188	0.854758	0.28776	0.132178
-11.737	0.532809	2.49485e-111	0.274847	9.39184	1.9833e-17	0.050747	0.133374	17.7487	3.44947	0.0372549	0.204033	0.0502435	5.95354e-05	5.70468e-21	0.128037	0.0764124	4.88943e-08	0.340151	1.78168e-17	0.06536	0.226075	0.365297	0.855445	0.276374	0.163657
-11.736	0.534377	3.70636e-111	0.267106	9.33745	1.64998e-17	0.0496872	0.135161	17.6017	3.47753	0.0380149	0.198037	0.0638737	0.000119652	2.81079e-21	0.126948	0.0774046	5.13726e-08	0.336339	1.0018e-17	0.063851	0.226272	0.357156	0.856377	0.302831	0.160771
-11.735	0.53575	3.57829e-111	0.261977	9.26131	1.14136e-17	0.0486292	0.133433	17.4382	3.43308	0.0387352	0.197615	0.0691671	0.000185207	7.40615e-22	0.125817	0.0735131	4.07479e-08	0.325495	3.94128e-18	0.062107	0.229299	0.353568	0.857275	0.318419	0.156462
-11.734	0.536926	2.78307e-111	0.255855	9.2476	6.45648e-18	0.047536	0.139684	17.3081	3.40056	0.0394174	0.193554	0.0781744	0.000179052	4.81569e-22	0.124647	0.0736864	2.56591e-08	0.319383	6.26923e-21	0.060738	0.230211	0.34387	0.857341	0.306205	0.154732
-11.733	0.537904	1.8046e-111	0.247133	9.23815	2.57589e-18	0.0462587	0.114198	17.1558	3.39833	0.0400594	0.191375	0.0857288	0.000137416	1.01595e-21	0.123438	0.0707425	1.21361e-08	0.309679	2.04785e-18	0.0589534	0.232505	0.341627	0.857772	0.30739	0.150226
-11.732	0.538683	9.30627e-112	0.248933	9.18979	4.29546e-20	0.0452499	0.086447	16.9803	3.37796	0.0406619	0.18817	0.0933062	8.80931e-05	1.08553e-21	0.122192	0.0700583	3.9202e-09	0.302142	2.68719e-18	0.0575839	0.234027	0.330384	0.857421	0.338082	0.148417
-11.731	0.539263	2.88767e-112	0.182265	9.10674	1.27659e-18	0.0436497	0.0907412	16.8427	3.33271	0.0412256	0.184986	0.101408	4.49503e-05	9.00398e-22	0.12091	0.0678825	2.99672e-09	0.293262	2.47063e-18	0.0560656	0.235614	0.299934	0.857181	0.344273	0.144576
-11.73	0.539641	1.0222e-112	0.134866	9.06885	1.69939e-18	0.0427731	0.0876643	16.6978	3.31586	0.0417465	0.18207	0.108383	1.35298e-05	6.21173e-22	0.119594	0.0664245	9.96109e-09	0.284366	1.85527e-18	0.0542135	0.237311	0.318535	0.856442	0.331659	0.142423
-11.729	0.539819	2.83732e-112	0.143387	9.10696	1.57201e-18	0.0409614	0.0873811	16.5158	3.34974	0.0422328	0.178539	0.116329	5.50895e-06	3.50135e-22	0.118245	0.0648822	2.40051e-08	0.276202	1.15888e-18	0.0535491	0.23863	0.322461	0.8556	0.355149	0.139501
-11.728	0.539795	3.19864e-112	0.13424	9.09082	1.18585e-18	0.0398535	0.0863512	16.349	3.32984	0.0426711	0.175427	0.123299	1.42608e-05	1.38546e-22	0.116864	0.0631006	4.24775e-08	0.266443	5.62422e-19	0.0508241	0.240192	0.313826	0.854376	0.378875	0.136889
-11.727	0.539571	2.73403e-112	0.133945	9.008	7.44441e-19	0.0385066	0.0848868	16.2065	3.28333	0.0430798	0.171844	0.130751	1.58875e-05	8.25501e-25	0.115453	0.0617022	6.0149e-08	0.258423	1.39183e-19	0.0514237	0.241411	0.31411	0.853022	0.371073	0.134654
-11.726	0.539145	1.93664e-112	0.129672	8.99237	3.64362e-19	0.0364955	0.0841133	16.0489	3.28547	0.0434385	0.168431	0.137759	1.34903e-05	7.06127e-23	0.114014	0.0600256	6.85022e-08	0.248622	1.08195e-19	0.0470921	0.242771	0.307793	0.851277	0.370846	0.132009
-11.725	0.538519	1.12947e-112	0.126754	8.97268	9.34465e-20	0.0364807	0.0824046	15.8697	3.25842	0.0437641	0.164814	0.144719	9.50026e-06	9.31972e-23	0.112547	0.058436	5.55706e-08	0.240055	2.14173e-19	0.0499732	0.243897	0.306089	0.849385	0.405853	0.129986
-11.724	0.537694	4.81678e-113	0.123925	8.90539	6.57879e-20	0.0319456	0.0811813	15.6985	3.21489	0.0440543	0.16116	0.151696	5.50011e-06	8.58993e-23	0.111055	0.0571273	7.03359e-09	0.23102	2.25386e-19	0.0391029	0.245071	0.301462	0.847245	0.414288	0.127858
-11.723	0.536669	4.83222e-114	0.120316	8.81459	1.3479e-19	0.0362892	0.079768	15.5587	3.20432	0.0442836	0.15745	0.158143	2.30982e-06	6.46239e-23	0.109539	0.0551834	9.06341e-08	0.220404	1.85276e-19	0.00192381	0.246098	0.298367	0.84461	0.408718	0.125454
-11.722	0.535447	1.85782e-113	0.117429	8.79568	1.4304e-19	0.0125906	0.0780851	15.3911	3.19034	0.0445229	0.153632	0.165081	1.88378e-07	4.04493e-23	0.108	0.0542611	2.44276e-07	0.215182	1.26775e-19	0.0013138	0.247059	0.294951	0.842368	0.435952	0.124431
-11.721	0.534029	2.69085e-113	0.114478	8.76535	1.1817e-19	0.0207356	0.0764881	15.1996	3.18169	0.0446433	0.149793	0.171006	9.47849e-07	1.9699e-23	0.106441	0.0521589	4.45211e-07	0.175123	7.06761e-20	0.000927951	0.248057	0.29123	0.838713	0.467847	0.121348
-11.72	0.532416	2.57378e-113	0.111126	8.66518	8.12277e-20	0.0198548	0.0751834	15.0445	3.18041	0.0448375	0.145853	0.177705	1.34277e-06	4.94778e-24	0.104861	0.0514158	6.58197e-07	0.142202	2.72472e-20	0.00107441	0.248697	0.288084	0.836503	0.496304	0.12169
-11.719	0.530609	1.98889e-113	0.108227	8.6703	4.55629e-20	0.0242876	0.0726124	14.8892	3.15887	0.0448681	0.141883	0.183541	1.27361e-06	3.69386e-24	0.103264	0.0497992	8.10508e-07	0.13775	7.77795e-22	0.000674895	0.249798	0.284605	0.832093	0.497435	0.11747
-11.718	0.528612	1.28105e-113	0.105871	8.68417	1.78247e-20	0.0273862	0.072599	14.716	3.11477	0.0449683	0.137836	0.189641	9.7836e-07	7.41341e-24	0.101651	0.0477666	7.85589e-07	0.123334	1.51222e-20	0.000593192	0.250021	0.281086	0.82955	0.495555	0.119656
-11.717	0.526427	6.53777e-114	0.101498	8.62789	1.60861e-22	0.0300904	0.0675545	14.5269	3.10192	0.0450074	0.133751	0.195467	6.26262e-07	7.82807e-24	0.100023	0.0494405	4.28027e-07	0.114558	1.94649e-20	0.000404403	0.251194	0.278276	0.824905	0.495913	0.111351
-11.716	0.524054	1.95983e-114	0.101985	8.53407	9.4356e-21	0.0340385	0.0713612	14.3549	3.09761	0.0448697	0.129608	0.200191	3.16472e-07	6.44799e-24	0.098381	0.0270618	4.31517e-07	0.102728	1.7747e-20	0.000202907	0.251289	0.274274	0.820808	0.495561	0.0740109
-11.715	0.521498	8.08493e-115	0.0929597	8.47026	1.23131e-20	0.0365833	0.0515508	14.2119	3.05482	0.0451088	0.125422	0.207748	9.16852e-08	4.42027e-24	0.0967275	0.00832241	1.92266e-06	0.0920277	1.32427e-20	5.43864e-05	0.251914	0.271891	0.818151	0.494465	0.0687333
-11.714	0.518761	2.07639e-114	0.101806	8.45948	1.12939e-20	0.0406388	0.0151236	14.0285	3.02601	0.0445424	0.121198	0.180473	4.33171e-08	2.47046e-24	0.0950641	0.0409391	4.04729e-06	0.0820382	8.21403e-21	3.35771e-05	0.252559	0.267753	0.778863	0.496618	0.0720504
-11.713	0.515846	2.30955e-114	0.0608314	8.35921	8.46576e-21	0.043563	0.0137169	13.8517	3.02141	0.0450963	0.11692	0.162361	1.04348e-07	9.58179e-25	0.0933915	0.0499805	6.55981e-06	0.0686196	3.93841e-21	7.0659e-05	0.251768	0.265164	0.756557	0.493764	0.0703976
-11.712	0.512756	1.95972e-114	0.00488035	8.27996	5.27762e-21	0.0472778	0.0099067	13.662	3.00912	0.0442204	0.11264	0.201792	1.14657e-07	1.96175e-26	0.091712	0.0476423	8.83294e-06	0.0630822	9.23488e-22	7.51873e-05	0.254661	0.262717	0.75565	0.505426	0.0723555
-11.711	0.509495	1.37947e-114	0.00105728	8.3325	2.55265e-21	0.0506327	0.00558334	13.4917	3.00122	0.0446051	0.108272	0.222466	9.66062e-08	5.2163e-25	0.0900265	0.051312	9.748e-06	0.0236353	8.24856e-22	6.23675e-05	0.249212	0.256455	0.745743	0.568328	0.0723837
-11.71	0.506065	7.98173e-115	0.000258619	8.29662	6.22479e-22	0.0541472	0.00282199	13.3436	2.99462	0.0440146	0.103957	0.219977	6.75467e-08	6.75158e-25	0.0883363	0.0512789	7.67672e-06	0.0105869	1.56159e-21	4.31099e-05	0.273868	0.281855	0.741212	0.591724	0.073334
-11.709	0.502472	3.34757e-115	0.00091201	8.18062	5.03189e-22	0.0577061	0.00195672	13.1663	2.95279	0.0434518	0.0995197	0.223463	3.87062e-08	6.17071e-25	0.0866443	0.0533926	6.49819e-07	0.0141675	1.62473e-21	2.43718e-05	0.30119	0.304844	0.732256	0.588043	0.0741085
-11.708	0.498717	2.67462e-116	0.00074636	8.13331	9.83215e-22	0.0611983	0.00494763	12.9808	2.9254	0.0447907	0.0951548	0.223569	1.58631e-08	4.61307e-25	0.0849483	0.0545738	1.31753e-05	0.0269555	1.32643e-21	9.69754e-06	0.2949	0.296222	0.726923	0.59202	0.0748843
-11.707	0.494806	1.38098e-115	0.000921532	8.09954	1.03134e-21	0.0648197	0.00963905	12.803	2.92641	0.0400469	0.0907252	0.225106	8.07749e-10	2.86725e-25	0.0832561	0.0561032	3.46709e-05	0.0343213	9.01853e-22	1.22689e-07	0.295526	0.262377	0.717499	0.592656	0.0757261
-11.706	0.490743	1.95272e-115	0.000833189	7.98129	8.46142e-22	0.0683378	0.0132491	12.6581	2.89081	0.068973	0.0862255	0.225508	7.09028e-09	1.3797e-25	0.0815596	0.0577777	6.25549e-05	0.0452302	4.98415e-22	4.85698e-06	0.293521	0.248342	0.711919	0.594921	0.0778523
-11.705	0.486532	1.8508e-115	0.000588905	7.93115	5.77936e-22	0.0720086	0.0175602	12.4895	2.85424	0.0907211	0.0819542	0.226161	9.58181e-09	3.28834e-26	0.0798717	0.0591129	9.19696e-05	0.0532412	1.88104e-22	6.44357e-06	0.291919	0.255421	0.701943	0.596738	0.0764097
-11.704	0.482176	1.42103e-115	0.000334842	7.98664	3.21407e-22	0.0754975	0.0216898	12.3068	2.84967	0.0831449	0.0771808	0.226557	8.64648e-09	2.81975e-26	0.0781825	0.0608689	0.000113063	0.0637327	1.08011e-23	5.95172e-06	0.290876	0.248507	0.695877	0.600344	0.115055
-11.703	0.477682	9.09144e-116	0.000132787	7.88912	1.23179e-22	0.0792625	0.025863	12.1354	2.83938	0.0842827	0.0732064	0.226721	6.00097e-09	5.40626e-26	0.0764995	0.0622969	0.000109134	0.0725082	1.11534e-22	4.48482e-06	0.288733	0.268569	0.68533	0.567754	0.129316
-11.702	0.473052	4.5904e-116	3.35101e-06	7.80173	4.4962e-24	0.0826692	0.0302278	11.9935	2.78988	0.0812271	0.0681715	0.226466	2.92085e-09	5.64346e-26	0.0748295	0.0639832	5.49783e-05	0.0808941	1.40942e-22	2.81215e-06	0.287854	0.304261	0.637297	0.554269	0.0906862
-11.701	0.468293	1.326e-116	6.35484e-05	7.77714	6.96522e-23	0.0864937	0.0344656	11.8278	2.7923	0.0799325	0.0642587	0.226583	2.64537e-10	4.61657e-26	0.0731475	0.0655405	7.33026e-05	0.123669	1.27449e-22	1.3737e-06	0.285753	0.293691	0.623222	0.561756	0.0885571
-11.7	0.463409	6.33448e-117	8.53195e-05	7.67045	8.91814e-23	0.0899388	0.0389083	11.6438	2.82066	0.0782506	0.0595764	0.225601	1.40627e-09	3.1447e-26	0.0715105	0.0671767	0.000290381	0.151494	9.45037e-23	3.49451e-07	0.284556	0.258401	0.589959	0.560103	0.0952419
-11.699	0.458404	1.51842e-116	7.93376e-05	7.6686	8.11204e-23	0.093511	0.0432741	11.4887	2.77581	0.076198	0.0550715	0.225329	1.69644e-09	1.7424e-26	0.0698283	0.0688112	0.000547656	0.155771	5.82029e-23	2.51786e-07	0.282624	0.262635	0.552355	0.565033	0.097537
-11.698	0.453284	1.66707e-116	6.01202e-05	7.66415	6.04237e-23	0.097462	0.0477509	11.3454	2.74558	0.0750258	0.051621	0.224053	3.01685e-10	6.61766e-27	0.0682257	0.0704428	0.000720949	0.168896	2.75608e-23	5.11634e-07	0.281205	0.263201	0.550182	0.56543	0.103438
-11.697	0.448054	1.40439e-116	3.79166e-05	7.55559	3.74041e-23	0.100191	0.0522268	11.1858	2.74478	0.072891	0.0448298	0.222815	2.9698e-09	3.22712e-28	0.0665663	0.0721131	0.00133762	0.211555	6.08902e-24	5.41878e-07	0.279314	0.271881	0.537462	0.570273	0.106827
-11.696	0.442719	9.82367e-117	1.86921e-05	7.47453	1.78719e-23	0.105011	0.0567405	11.006	2.71006	0.0715873	0.0459298	0.222695	8.05721e-09	3.84861e-27	0.0649611	0.0737559	0.00155217	0.236473	6.26298e-24	4.47142e-07	0.277709	0.312878	0.529539	0.570454	0.111767
-11.695	0.437284	5.6385e-117	4.93424e-06	7.44436	4.12326e-24	0.106482	0.0612879	10.8528	2.67304	0.0697031	0.015828	0.217296	1.43938e-08	4.88924e-27	0.0633972	0.0754545	0.00270162	0.239334	1.13793e-23	3.07028e-07	0.276023	0.324084	0.519046	0.577405	0.116535
-11.694	0.431754	2.32405e-117	3.18945e-06	7.39849	3.83159e-24	0.112876	0.0658428	10.7211	2.67128	0.0681967	0.0145017	0.242713	2.05824e-08	4.43178e-27	0.0616985	0.0770948	0.00669593	0.251273	1.17089e-23	1.71974e-07	0.27385	0.327282	0.510021	0.571224	0.120066
-11.693	0.426137	1.35391e-118	6.74309e-06	7.36523	7.16767e-24	0.112098	0.0704299	10.5589	2.65752	0.066514	0.0121302	0.265432	2.40936e-08	3.29223e-27	0.0603426	0.0788303	0.044061	0.258426	9.49419e-24	6.7051e-08	0.272899	0.300645	0.497924	0.538195	0.126382
-11.692	0.420431	1.02482e-117	7.20843e-06	7.32399	7.43395e-24	0.124939	0.0750186	10.3981	2.61243	0.0648934	0.0173082	0.255335	2.1142e-08	2.03185e-27	0.0584591	0.080457	0.0488379	0.267284	6.41402e-24	9.05808e-10	0.26979	0.288722	0.49262	0.534634	0.128609
-11.691	0.414654	1.41646e-117	5.98089e-06	7.20123	6.05737e-24	0.165713	0.0796243	10.2709	2.59425	0.0633606	0.0193784	0.254787	6.96375e-09	9.65696e-28	0.0573403	0.0822105	0.0479395	0.276237	3.51342e-24	3.58888e-08	0.269986	0.30188	0.457973	0.544249	0.136044
-11.69	0.408795	1.33058e-117	4.1273e-06	7.21918	4.11103e-24	0.17386	0.0842304	10.1275	2.58414	0.0616316	0.02227	0.250697	2.32449e-08	2.17238e-28	0.0554055	0.0838666	0.0514122	0.283619	1.29664e-24	4.66815e-08	0.265196	0.303991	0.41762	0.529866	0.135976
-11.689	0.402875	1.01508e-117	2.32729e-06	7.19592	2.26634e-24	0.17629	0.0888386	9.96626	2.59552	0.0603023	0.0254364	0.211787	7.24818e-08	2.14342e-28	0.0541392	0.0855391	0.051106	0.293111	1.14678e-25	4.27572e-08	0.26757	0.312769	0.410331	0.503768	0.104508
-11.688	0.39689	6.45031e-118	9.21679e-07	7.0733	8.5003e-25	0.183046	0.0934429	9.84966	2.58474	0.0583948	0.0277106	0.191334	1.39074e-07	3.9402e-28	0.0528329	0.087364	0.0538467	0.300077	8.21674e-25	3.20162e-08	0.256156	0.317935	0.396504	0.475599	0.10229
-11.687	0.39084	3.22128e-118	6.51891e-09	7.05398	5.60664e-26	0.185975	0.0980378	9.70616	2.55322	0.0573088	0.0311708	0.191268	2.12977e-07	4.06737e-28	0.0507483	0.0887635	0.0543455	0.308829	1.02016e-24	1.99356e-08	0.218377	0.324706	0.38427	0.458107	0.112121
-11.686	0.384764	8.94055e-119	4.68404e-07	7.0035	5.13549e-25	0.1919	0.102621	9.55228	2.55416	0.0553237	0.0333676	0.181894	2.71916e-07	3.3046e-28	0.0509086	0.0909408	0.0564493	0.317173	9.15055e-25	9.62286e-09	0.214505	0.331156	0.372286	0.465439	0.115232
-11.685	0.378592	4.92413e-119	6.18757e-07	6.97348	6.45679e-25	0.195528	0.107186	9.44838	2.53877	0.0541347	0.0366489	0.178755	2.78743e-07	2.23669e-28	0.046442	0.091958	0.0577303	0.322251	6.74257e-25	2.32572e-09	0.216058	0.337065	0.359357	0.464524	0.123095
-11.684	0.372454	1.1096e-118	5.70517e-07	6.9485	5.82524e-25	0.200704	0.11173	9.29866	2.4975	0.0527295	0.0388692	0.170172	1.82192e-07	1.2284e-28	0.0509388	0.0943536	0.0592868	0.362108	4.1229e-25	1.92431e-09	0.213329	0.343861	0.346753	0.427913	0.127606
-11.683	0.366182	1.20295e-118	4.29332e-07	6.8267	4.31174e-25	0.204997	0.116248	9.15448	2.47233	0.0507675	0.0420358	0.166548	7.61102e-08	4.56377e-29	0.029051	0.0954832	0.0609579	0.387465	1.92734e-25	3.7317e-09	0.214301	0.349759	0.334708	0.383372	0.134226
-11.682	0.359981	1.00621e-118	2.68806e-07	6.83073	2.65016e-25	0.209503	0.120735	9.05746	2.47408	0.0507943	0.0442329	0.157483	5.45289e-07	3.61147e-30	0.00283082	0.0974977	0.0623869	0.387735	3.98523e-26	3.90682e-09	0.212215	0.356337	0.319704	0.388691	0.139505
-11.681	0.353686	6.99415e-119	1.30971e-07	6.84684	1.25042e-25	0.214057	0.125188	8.90626	2.4456	0.0464417	0.0470722	0.155335	1.23726e-06	2.83622e-29	0.00074373	0.0995311	0.0641179	0.396776	4.73824e-26	3.20158e-09	0.212351	0.362438	0.311835	0.377447	0.145199
-11.68	0.347348	3.98172e-119	3.29523e-08	6.72291	2.71333e-26	0.2183	0.129601	8.79588	2.40444	0.0509244	0.0497672	0.185093	2.08736e-06	3.53929e-29	0.000274723	0.0994957	0.0656199	0.400783	8.28738e-26	2.18442e-09	0.210833	0.368751	0.274056	0.34817	0.150899
-11.679	0.341181	1.61167e-119	2.44968e-08	6.68884	2.90617e-26	0.222775	0.133971	8.68257	2.39343	0.0276777	0.0516928	0.185007	2.90838e-06	3.18213e-29	0.000356549	0.1057	0.0673069	0.407427	8.43582e-26	1.21305e-09	0.210149	0.374954	0.232691	0.337462	0.156193
-11.678	0.334572	5.68523e-121	4.92502e-08	6.67024	5.22223e-26	0.226946	0.138293	8.54983	2.38597	0.00317048	0.0556802	0.172927	3.35004e-06	2.34907e-29	0.000313442	0.0775604	0.0689067	0.412215	6.79416e-26	4.63255e-10	0.209119	0.3811	0.231392	0.305191	0.161814
-11.677	0.328694	7.59344e-120	5.20394e-08	6.62806	5.35696e-26	0.231228	0.142563	8.46051	2.37237	0.00094354	0.0550801	0.167609	2.88486e-06	1.43942e-29	0.000424974	0.054573	0.0705599	0.418143	4.56056e-26	1.9134e-11	0.208001	0.387271	0.191626	0.278265	0.167003
-11.676	0.321775	1.02704e-119	4.28859e-08	6.60695	4.33541e-26	0.235342	0.146776	8.3264	2.32496	0.000414095	0.0633726	0.157051	8.50301e-07	6.75458e-30	0.000403601	0.0605515	0.0722198	0.422874	2.47563e-26	2.64872e-10	0.207043	0.393317	0.151799	0.26261	0.172365
-11.675	0.31607	9.56348e-120	2.93995e-08	6.5262	2.92358e-26	0.23943	0.15093	8.23134	2.30715	0.000258877	0.0435783	0.150102	3.41655e-06	1.42507e-30	0.000296977	0.0579009	0.0738719	0.428365	8.92366e-27	3.38083e-10	0.205809	0.399377	0.143776	0.276209	0.177481
-11.674	0.309333	7.24947e-120	1.63903e-08	6.52493	1.59739e-26	0.243443	0.155019	8.11753	2.29894	0.000253303	0.0141528	0.140931	1.03178e-05	1.62324e-30	0.000177466	0.0593017	0.0755564	0.4328	1.08755e-27	3.07099e-10	0.204742	0.405331	0.128256	0.265047	0.182577
-11.673	0.302882	4.57517e-120	6.23994e-09	6.52789	5.85687e-27	0.24736	0.159039	8.00277	2.28779	0.000387637	0.0188759	0.132247	1.95904e-05	2.87007e-30	7.81594e-05	0.0589851	0.0772247	0.43762	6.04679e-27	2.28504e-10	0.203451	0.41125	0.115249	0.195968	0.187562
-11.672	0.297686	2.25921e-120	4.05474e-10	6.40533	5.71816e-28	0.251228	0.162989	7.90987	2.27428	0.000388506	0.0182902	0.124747	2.97874e-05	2.93063e-30	1.18567e-05	0.0589554	0.0789165	0.443069	7.38139e-27	1.41283e-10	0.202314	0.417088	0.103108	0.18613	0.192418
-11.671	0.289358	6.00475e-121	3.91736e-09	6.39223	3.78216e-27	0.254984	0.166859	7.8044	2.22446	0.000297536	0.0189632	0.114033	3.77567e-05	2.36497e-30	2.44812e-05	0.0593007	0.0806013	0.4442	6.56837e-27	6.7365e-11	0.200877	0.422853	0.0864829	0.194048	0.19722
-11.67	0.287059	3.80242e-121	5.09676e-09	6.43146	4.67304e-27	0.258683	0.170655	7.71369	2.20803	0.000186046	0.0200152	0.108801	3.83341e-05	1.59047e-30	3.83341e-05	0.0587059	0.0822952	0.479561	4.80957e-27	1.53895e-11	0.199774	0.428543	0.0790089	0.193326	0.201842
-11.669	0.274441	8.10301e-121	4.77457e-09	6.34301	4.18212e-27	0.262273	0.174361	7.61565	2.19678	8.90274e-05	0.019799	0.0948057	2.44812e-05	8.65666e-31	3.77567e-05	0.0590254	0.0839893	0.502883	2.91963e-27	1.46428e-11	0.198128	0.434141	0.0473814	0.176938	0.206431
-11.668	0.279116	8.67789e-121	3.59445e-09	6.31042	3.07612e-27	0.265787	0.177987	7.5331	2.18906	2.1617e-05	0.020842	0.0998785	1.18567e-05	3.14237e-31	2.97874e-05	0.0585106	0.085683	0.499872	1.34683e-27	2.72015e-11	0.197025	0.439655	0.00165192	0.129525	0.210816
-11.667	0.243083	7.20759e-121	1.94372e-09	6.30954	1.87712e-27	0.269207	0.181518	7.43876	2.15721	1.72789e-05	0.0205403	0.127411	7.81594e-05	3.51411e-32	1.95904e-05	0.0584764	0.0873782	0.504483	2.58539e-28	2.81594e-11	0.195388	0.445069	0.00808821	0.10977	0.215157
-11.666	0.169204	4.97845e-121	9.1318e-12	6.27144	8.74252e-28	0.272513	0.184954	7.35301	2.11459	3.39104e-05	0.0209569	0.120603	0.000177466	2.08785e-31	1.03178e-05	0.0581051	0.0890686	0.506332	3.57316e-28	2.29187e-11	0.193832	0.450385	0.0210297	0.107904	0.219329
-11.665	0.167229	2.8107e-121	2.20693e-09	6.26716	1.77173e-28	0.275769	0.188307	7.26447	2.10477	3.56687e-05	0.0210282	0.112334	0.000296977	2.56113e-31	3.41655e-06	0.0577897	0.090758	0.507027	6.03231e-28	1.55378e-11	0.192869	0.455593	0.033052	0.113367	0.223345
-11.664	0.164899	1.11632e-121	4.55565e-09	6.20207	2.19657e-28	0.278844	0.191529	7.18704	2.09488	2.93342e-05	0.0208281	0.106557	0.000403601	2.28432e-31	8.50303e-07	0.057434	0.0924402	0.511461	6.07606e-28	8.55299e-12	0.190288	0.460691	0.0448733	0.10125	0.227382
-11.663	0.159384	1.20733e-123	6.762e-09	6.18945	3.80269e-28	0.281932	0.194702	7.10483	2.07369	2.00764e-05	0.0208818	0.0980317	0.000424974	1.67573e-31	2.88486e-06	0.0569601	0.0941175	0.509085	4.86094e-28	3.19601e-12	0.190676	0.465673	0.0573013	0.065987	0.230954
-11.662	0.15855	5.61832e-122	8.18841e-09	6.22781	3.8592e-28	0.284779	0.197693	7.03564	2.02455	1.11909e-05	0.0207397	0.0920834	0.000313442	1.01942e-31	3.35004e-06	0.0565191	0.0957862	0.519122	3.24188e-28	2.27284e-13	0.185855	0.470532	0.0684116	0.0656466	0.234936
-11.661	0.15303	7.44375e-122	7.77005e-09	6.1296	3.10228e-28	0.287645	0.200667	6.96741	2.00998	4.31212e-06	0.0199413	0.0841858	0.000356549	4.72112e-32	2.90837e-06	0.0559517	0.0974448	0.557614	1.74361e-28	1.95253e-12	0.189629	0.475266	0.082377	0.0672454	0.238031
-11.66	0.151643	6.87203e-122	4.05757e-09	6.11838	2.07861e-28	0.290349	0.20345	6.89204	1.99855	1.25634e-07	0.0205324	0.0777894	0.000274723	9.27056e-33	2.08735e-06	0.0553884	0.0990951	0.565057	6.13067e-29	2.44759e-12	0.172998	0.479869	0.0898853	0.0655197	0.241817
-11.659	0.146868	5.17625e-122	4.53563e-09	6.18744	1.12542e-28	0.292837	0.206149	6.83119	1.9859	2.39626e-06	0.0181706	0.0708122	0.00074373	1.22522e-32	1.23725e-06	0.0547399	0.100728	0.564546	9.68782e-30	2.20518e-12	0.137392	0.484336	0.132359	0.0666463	0.244814
-11.658	0.144368	3.24423e-122	1.92017e-08	6.10465	4.02884e-29	0.295588	0.208815	6.76353	1.96893	3.08313e-06	0.0206888	0.0638682	0.00283082	2.08942e-32	5.45272e-07	0.0540556	0.102355	0.569195	4.44539e-29	1.63051e-12	0.137683	0.488662	0.164603	0.0643023	0.247717
-11.657	0.140728	1.58352e-122	3.98734e-08	6.05073	5.3099e-30	0.297478	0.2111	6.69916	1.91828	2.81056e-06	0.0148788	0.0575313	0.029051	2.11101e-32	7.60876e-08	0.0533168	0.103955	0.569438	5.33895e-29	1.00097e-12	0.137743	0.492843	0.169318	0.0643301	0.251281
-11.656	0.137439	4.01522e-123	6.40579e-08	6.12081	2.78252e-29	0.300418	0.213781	6.64206	1.89855	2.09698e-06	0.027794	0.0506422	0.0509388	1.69214e-32	1.82216e-07	0.0525228	0.105551	0.572691	4.71376e-29	4.7127e-13	0.136156	0.496875	0.182268	0.0614576	0.252464
[truncated: 23,656 more rows]

## Sheet: Tau+ Speed traces Naive
Time	Age_5m1	Age_5m2	Age_5m3	Age_5m4	Age_5m5	Age_5m6	Age_5m7	Age_5m8	Age_5m9	Age_5m10	Age_5m11	Age_5m12	Age_8m1	Age_8m2	Age_8m3	Age_8m4	Age_8m5	Age_8m6	Age_8m7	Age_8m8	Age_8m9	Age_8m10	Age_8m11	Age_8m12	Age_8m13
[truncated: 24,001 more rows]

[truncated: 4 more sheets: Tau- Eye traces Experienced, Tau+ Eye traces Experienced, Tau- Speed traces Experienced, Tau+ Speed traces Experienced]
